# Supplementary material for: Walking and rolling of crystals induced thermally by phase transition
Source: Nat Commun. 2018 Feb 7;9:538. doi: 10.1038/s41467-017-02549-2 (PMC5803265; doi:10.1038/s41467-017-02549-2)
Supplement: Supplementary file 14 — Supplementary Data 1 [file 41467_2017_2549_MOESM14_ESM.cif]

data_global
_audit_creation_date                               2016-10-20
_audit_creation_method                            'by CrystalStructure 4.2.2'
_audit_update_record                               ?

#==============================================================================
# PROCESSING SUMMARY (IUCr Office Use Only)

_journal_date_recd_electronic                      ?
_journal_date_from_coeditor                        ?
_journal_date_accepted                             ?
_journal_coeditor_code                             ?

#==============================================================================
# SUBMISSION DETAILS

_publ_contact_author_name                         'ENTER NAME'
_publ_contact_author_email                        'ENTER EMAIL ADDRESS'
_publ_contact_author_fax                          'ENTER FAX NUMBER'
_publ_contact_author_phone                        'ENTER PHONE NUMBER'
_publ_contact_author_address                      'ENTER ADDRESS'
_publ_contact_letter
;
    ENTER TEXT OF LETTER
;
_publ_requested_journal                           'ENTER JOURNAL NAME HERE'
_publ_requested_category
                                               'CHOOSE FI FM FO CI CM CO or AD'
_publ_requested_coeditor_name                      ?

#==============================================================================
# TITLE AND AUTHOR LIST

_publ_section_title
;
    ENTER SECTION TITLE
;
_publ_section_title_footnote
;
    ENTER FOOTNOTE TO TITLE OF PAPER
;
loop_
_publ_author_name
_publ_author_footnote
_publ_author_address
' FIRST AUTHORS NAME '
;
  FIRST AUTHORS FOOTNOTES
;
;
  FIRST AUTHORS ADDRESS
;
_publ_section_synopsis
;
    ENTER SYNOPSIS
;

#==============================================================================
# TEXT

_publ_section_abstract
;
    ENTER ABSTRACT
;
_publ_section_comment
;
    ENTER TEXT
;
_publ_section_references
;
    ENTER OTHER REFERENCES

    Rigaku (2016). CrystalStructure. Version 4.2.2. 
    Rigaku Corporation, Tokyo, Japan.

    Sheldrick, G. M. (2008). Acta Cryst. A64, 112-122.
    SHELXD Version 2013/2

    Sheldrick, G.M. (2008) SHELXL Version 2014/6, Acta Cryst. A64, 112-122.

    Rigaku (1995). ABSCOR. 
    Rigaku Corporation, Tokyo, Japan.

;
_publ_section_figure_captions
;
    ENTER FIGURE CAPTIONS
;
_publ_section_exptl_prep
;
    ENTER COMPOUND PREPARATION DETAILS
;
_publ_section_exptl_refinement
;
    ENTER SPECIAL DETAILS OF THE REFINEMENT
;

#==============================================================================
data_azos_173K

#==============================================================================
# CHEMICAL DATA

_chemical_formula_sum                             'C23 H24 N4 O'
_chemical_formula_moiety                          'C23 H24 N4 O'
_chemical_formula_weight                           372.47
_chemical_melting_point                            ?
_chemical_absolute_configuration
                                                 'CHOOSE rm ad rmad syn or unk'

#==============================================================================
# CRYSTAL DATA
_space_group_crystal_system                        monoclinic
_space_group_name_H-M_alt                         'P 1 21 1'
_space_group_name_Hall                            'P 2yb'
_space_group_IT_number                             4
loop_
_space_group_symop_id
_space_group_symop_operation_xyz
1   '+X,+Y,+Z'
2   '-X,1/2+Y,-Z'
#------------------------------------------------------------------------------
_cell_length_a                                     9.7488(6)
_cell_length_b                                     5.3916(3)
_cell_length_c                                     18.8176(11)
_cell_angle_alpha                                  90.0000
_cell_angle_beta                                   100.605(7)
_cell_angle_gamma                                  90.0000
_cell_volume                                       972.19(10)
_cell_formula_units_Z                              2
_cell_measurement_reflns_used                      6340
_cell_measurement_theta_min                        4.62
_cell_measurement_theta_max                        68.19
_cell_measurement_temperature                      173
#------------------------------------------------------------------------------
_exptl_crystal_description                         platelet
_exptl_crystal_colour                              orange
_exptl_crystal_size_max                            0.400
_exptl_crystal_size_mid                            0.200
_exptl_crystal_size_min                            0.100
_exptl_crystal_density_diffrn                      1.272
_exptl_crystal_density_meas                        ?
_exptl_crystal_density_method                     'not measured'
_exptl_crystal_F_000                               396.00
_exptl_absorpt_coefficient_mu                      0.634
_exptl_absorpt_correction_type                     multi-scan
_exptl_absorpt_process_details                    'ABSCOR (Rigaku, 1995)'
_exptl_absorpt_correction_T_min                    0.475
_exptl_absorpt_correction_T_max                    0.939

#==============================================================================
# EXPERIMENTAL DATA

_diffrn_ambient_temperature                        173
_diffrn_radiation_type                            'Cu K\a'
_diffrn_radiation_wavelength                       1.54187
_diffrn_measurement_device_type                   'Rigaku R-AXIS RAPID'
_diffrn_measurement_method                         \w
_diffrn_detector_area_resol_mean                   10.000
_diffrn_reflns_number                              8317
_diffrn_reflns_av_R_equivalents                    0.0662
_diffrn_reflns_theta_max                           68.253
_diffrn_reflns_theta_min                           4.615
_diffrn_reflns_theta_full                          67.687
_diffrn_measured_fraction_theta_max                0.964
_diffrn_measured_fraction_theta_full               0.965
_diffrn_reflns_Laue_measured_fraction_max          0.964
_diffrn_reflns_Laue_measured_fraction_full         0.965
_diffrn_reflns_point_group_measured_fraction_max   0.824
_diffrn_reflns_point_group_measured_fraction_full  0.827
_diffrn_reflns_limit_h_min                        -11
_diffrn_reflns_limit_h_max                         11
_diffrn_reflns_limit_k_min                        -6
_diffrn_reflns_limit_k_max                         6
_diffrn_reflns_limit_l_min                        -22
_diffrn_reflns_limit_l_max                         22
_diffrn_standards_number                           0
_diffrn_standards_interval_count                   .
_diffrn_standards_decay_%                          ?
_reflns_number_total                               2953
_reflns_number_gt                                  1996
_reflns_threshold_expression                       F^2^>2.0\s(F^2^)
_reflns_Friedel_coverage          0.533
_reflns_Friedel_fraction_max      0.647
_reflns_Friedel_fraction_full     0.653

#==============================================================================
# REFINEMENT DATA

_refine_special_details
;
    Refinement was performed using all reflections. The weighted 
    R-factor (wR) and goodness of fit (S) are based on F^2^.
    R-factor (gt) are based on F. The threshold expression of
    F^2^ > 2.0 sigma(F^2^) is used only for calculating R-factor (gt).
;
_refine_ls_structure_factor_coef                   Fsqd
_refine_ls_R_factor_all                            0.1029
_refine_ls_R_factor_gt                             0.0694
_refine_ls_wR_factor_ref                           0.1856
_refine_ls_wR_factor_gt                            0.1552
_refine_ls_number_restraints                       1
_refine_ls_hydrogen_treatment                      mixed
_refine_ls_number_reflns                           2953
_refine_ls_number_parameters                       258
_refine_ls_goodness_of_fit_ref                     1.062
_refine_ls_weighting_scheme                        calc
_refine_ls_weighting_details
           'w = 1/[\s^2^(Fo^2^)+(0.0759P)^2^+0.4005P] where P=(Fo^2^+2Fc^2^)/3'
_atom_sites_solution_hydrogens                     geom
_atom_sites_solution_primary                       direct
_atom_sites_solution_secondary                     difmap
_refine_ls_shift/su_max                            0.000
_refine_diff_density_max                           0.37
_refine_diff_density_min                          -0.25
_refine_ls_extinction_method                       SHELXL
_refine_ls_extinction_coef                         0.008(2)
_refine_ls_abs_structure_details
;
 No quotients, so Flack parameter determined by classical intensity fit
;
_refine_ls_abs_structure_Flack                    -0.0(9)

loop_
_atom_type_symbol
_atom_type_description
_atom_type_scat_dispersion_real
_atom_type_scat_dispersion_imag
_atom_type_scat_source
  'C' 'C'  0.0181 0.0091 
;
International Tables for Crystallography
(Vol. C, Tables 4.2.6.8 and 6.1.1.4)
;
  'H' 'H'  0.0000 0.0000 
;
International Tables for Crystallography
(Vol. C, Table 6.1.1.4)
;
  'N' 'N'  0.0311 0.0180 
;
International Tables for Crystallography
(Vol. C, Tables 4.2.6.8 and 6.1.1.4)
;
  'O' 'O'  0.0492 0.0322 
;
International Tables for Crystallography
(Vol. C, Tables 4.2.6.8 and 6.1.1.4)
;

#==============================================================================
# ATOMIC COORDINATES AND THERMAL PARAMETERS

loop_
 _atom_site_label
 _atom_site_type_symbol
 _atom_site_fract_x
 _atom_site_fract_y
 _atom_site_fract_z
 _atom_site_U_iso_or_equiv
 _atom_site_adp_type
 _atom_site_occupancy
 _atom_site_site_symmetry_order  
 _atom_site_calc_flag
 _atom_site_refinement_flags_posn
 _atom_site_refinement_flags_adp
 _atom_site_refinement_flags_occupancy
 _atom_site_disorder_assembly
 _atom_site_disorder_group
O1 O 0.3528(4) 0.3254(8) 0.8716(2) 0.0449(11) Uani 1 1 d . . . . .
N1 N 0.6740(6) 0.4810(12) 0.6126(3) 0.0622(17) Uani 1 1 d . . . . .
N2 N 0.6383(6) 0.6250(11) 0.5632(3) 0.0574(16) Uani 1 1 d . . . . .
N3 N 0.9332(6) 0.5159(13) 0.3335(3) 0.0605(17) Uani 1 1 d . . . . .
N4 N 0.3462(5) 0.7448(9) 0.8793(2) 0.0384(12) Uani 1 1 d . . . . .
H4A H 0.3690 0.8870 0.8616 0.046 Uiso 1 1 calc R U . . .
C1 C 0.7184(7) 0.5816(15) 0.5062(3) 0.0532(19) Uani 1 1 d . . . . .
C2 C 0.6963(7) 0.7431(15) 0.4501(3) 0.0566(18) Uani 1 1 d . . . . .
H2A H 0.6305 0.8728 0.4505 0.068 Uiso 1 1 calc R U . . .
C3 C 0.7642(6) 0.7277(14) 0.3932(3) 0.0534(18) Uani 1 1 d . . . . .
H3A H 0.7440 0.8440 0.3548 0.064 Uiso 1 1 calc R U . . .
C4 C 0.8634(6) 0.5418(14) 0.3908(3) 0.0484(16) Uani 1 1 d . . . . .
C5 C 0.8894(7) 0.3730(14) 0.4488(3) 0.0575(19) Uani 1 1 d . . . . .
H5A H 0.9573 0.2463 0.4494 0.069 Uiso 1 1 calc R U . . .
C6 C 0.8155(7) 0.3923(15) 0.5050(4) 0.061(2) Uani 1 1 d . . . . .
H6A H 0.8313 0.2747 0.5433 0.073 Uiso 1 1 calc R U . . .
C7 C 0.9095(8) 0.6893(15) 0.2741(3) 0.069(2) Uani 1 1 d . . . . .
H7A H 0.9671 0.6431 0.2386 0.082 Uiso 1 1 calc R U . . .
H7B H 0.8108 0.6858 0.2511 0.082 Uiso 1 1 calc R U . . .
H7C H 0.9347 0.8567 0.2922 0.082 Uiso 1 1 calc R U . . .
C8 C 1.0574(7) 0.3699(15) 0.3397(4) 0.065(2) Uani 1 1 d . . . . .
H8A H 1.0913 0.3738 0.2938 0.077 Uiso 1 1 calc R U . . .
H8B H 1.1291 0.4375 0.3782 0.077 Uiso 1 1 calc R U . . .
H8C H 1.0368 0.1982 0.3514 0.077 Uiso 1 1 calc R U . . .
C9 C 0.5937(7) 0.5228(15) 0.6705(4) 0.0533(18) Uani 1 1 d . . . . .
C10 C 0.5018(7) 0.7186(14) 0.6751(3) 0.0563(19) Uani 1 1 d . . . . .
H10A H 0.4859 0.8426 0.6387 0.068 Uiso 1 1 calc R U . . .
C11 C 0.4334(7) 0.7292(12) 0.7346(3) 0.0483(16) Uani 1 1 d . . . . .
H11A H 0.3716 0.8623 0.7387 0.058 Uiso 1 1 calc R U . . .
C12 C 0.4557(6) 0.5470(13) 0.7869(3) 0.0415(14) Uani 1 1 d . . . . .
C13 C 0.5461(6) 0.3511(14) 0.7799(3) 0.0489(16) Uani 1 1 d . . . . .
H13A H 0.5598 0.2229 0.8151 0.059 Uiso 1 1 calc R U . . .
C14 C 0.6152(7) 0.3418(15) 0.7228(3) 0.0564(18) Uani 1 1 d . . . . .
H14A H 0.6782 0.2099 0.7194 0.068 Uiso 1 1 calc R U . . .
C15 C 0.3803(5) 0.5321(13) 0.8489(3) 0.0390(14) Uani 1 1 d . . . . .
C16 C 0.2720(6) 0.7479(13) 0.9409(3) 0.0405(15) Uani 1 1 d . . . . .
C17 C 0.3442(6) 0.9278(11) 0.9967(3) 0.0451(16) Uani 1 1 d . . . . .
H17A H 0.2958 0.9314 1.0380 0.054 Uiso 1 1 calc R U . . .
H17B H 0.4411 0.8753 1.0131 0.054 Uiso 1 1 calc R U . . .
H17C H 0.3428 1.0939 0.9754 0.054 Uiso 1 1 calc R U . . .
C18 C 0.1185(6) 0.7868(11) 0.9153(3) 0.0376(14) Uani 1 1 d . . . . .
C19 C 0.0433(6) 0.6111(12) 0.8696(3) 0.0494(16) Uani 1 1 d . . . . .
H19A H 0.0909 0.4709 0.8554 0.059 Uiso 1 1 calc R U . . .
C20 C -0.0972(7) 0.6347(14) 0.8444(4) 0.0567(18) Uani 1 1 d . . . . .
H20A H -0.1457 0.5116 0.8135 0.068 Uiso 1 1 calc R U . . .
C21 C -0.1685(7) 0.8383(15) 0.8641(3) 0.0540(18) Uani 1 1 d . . . . .
H21A H -0.2658 0.8561 0.8467 0.065 Uiso 1 1 calc R U . . .
C22 C -0.0968(7) 1.0141(15) 0.9091(4) 0.0576(18) Uani 1 1 d . . . . .
H22A H -0.1449 1.1542 0.9229 0.069 Uiso 1 1 calc R U . . .
C23 C 0.0462(6) 0.9883(13) 0.9348(3) 0.0516(17) Uani 1 1 d . . . . .
H23A H 0.0944 1.1110 0.9660 0.062 Uiso 1 1 calc R U . . .
H16 H 0.291(7) 0.582(15) 0.959(4) 0.07(2) Uiso 1 1 d . . . . .

loop_
 _atom_site_aniso_label
 _atom_site_aniso_U_11
 _atom_site_aniso_U_22
 _atom_site_aniso_U_33
 _atom_site_aniso_U_23
 _atom_site_aniso_U_13
 _atom_site_aniso_U_12
O1 0.055(3) 0.040(3) 0.042(2) 0.0065(19) 0.014(2) -0.003(2)
N1 0.063(4) 0.059(5) 0.064(4) 0.002(3) 0.010(3) -0.006(3)
N2 0.062(4) 0.059(4) 0.048(3) 0.006(3) 0.000(3) -0.008(3)
N3 0.061(3) 0.085(5) 0.039(3) 0.016(3) 0.017(3) 0.017(4)
N4 0.043(3) 0.043(3) 0.032(2) -0.002(2) 0.014(2) -0.001(2)
C1 0.050(4) 0.072(6) 0.040(4) -0.008(4) 0.015(3) -0.011(4)
C2 0.057(4) 0.068(5) 0.045(4) 0.000(4) 0.013(3) 0.003(4)
C3 0.054(4) 0.066(5) 0.042(4) 0.013(4) 0.015(3) 0.010(4)
C4 0.047(4) 0.064(5) 0.034(3) -0.004(3) 0.008(3) -0.003(4)
C5 0.072(5) 0.059(5) 0.044(4) 0.006(4) 0.019(3) 0.011(4)
C6 0.079(5) 0.063(5) 0.042(4) 0.007(4) 0.016(3) -0.008(4)
C7 0.091(6) 0.079(6) 0.040(4) 0.018(4) 0.023(4) 0.007(5)
C8 0.069(5) 0.069(5) 0.058(4) -0.006(4) 0.019(4) 0.018(4)
C9 0.048(4) 0.067(5) 0.050(4) -0.023(4) 0.020(3) -0.013(4)
C10 0.073(5) 0.062(5) 0.035(3) 0.004(3) 0.012(3) -0.020(4)
C11 0.057(4) 0.052(4) 0.041(3) -0.003(3) 0.019(3) -0.003(3)
C12 0.043(3) 0.051(4) 0.032(3) -0.001(3) 0.011(3) -0.006(3)
C13 0.045(4) 0.053(4) 0.049(4) -0.003(3) 0.011(3) 0.001(3)
C14 0.055(4) 0.060(5) 0.058(4) -0.006(4) 0.021(3) -0.005(4)
C15 0.033(3) 0.051(4) 0.032(3) -0.003(3) 0.005(2) -0.003(3)
C16 0.039(3) 0.046(4) 0.037(3) 0.002(3) 0.008(3) -0.005(3)
C17 0.051(4) 0.048(4) 0.037(3) -0.003(3) 0.011(3) -0.006(3)
C18 0.038(3) 0.042(4) 0.033(3) 0.002(3) 0.008(2) 0.000(3)
C19 0.046(4) 0.048(4) 0.053(4) -0.009(3) 0.007(3) -0.002(3)
C20 0.049(4) 0.060(5) 0.059(4) -0.005(4) 0.006(3) -0.003(4)
C21 0.045(4) 0.061(5) 0.056(4) 0.016(4) 0.009(3) 0.004(4)
C22 0.054(4) 0.063(5) 0.059(4) -0.004(4) 0.020(3) 0.011(4)
C23 0.051(4) 0.058(5) 0.045(4) -0.007(3) 0.008(3) 0.003(3)

#==============================================================================
_computing_data_collection                        'RAPID AUTO (Rigaku, ????)'
_computing_cell_refinement                        'RAPID AUTO'
_computing_data_reduction                         'RAPID AUTO'
_computing_structure_solution
                                      'SHELXD Version 2013/2 (Sheldrick, 2008)'
_computing_structure_refinement
                                      'SHELXL Version 2014/6 (Sheldrick, 2008)'
_computing_publication_material
                                        'CrystalStructure 4.2.2 (Rigaku, 2016)'
_computing_molecular_graphics                     'CrystalStructure 4.2.2'

#==============================================================================
# MOLECULAR GEOMETRY

_geom_special_details
;
 All esds (except the esd in the dihedral angle between two l.s. planes)
 are estimated using the full covariance matrix.  The cell esds are taken
 into account individually in the estimation of esds in distances, angles
 and torsion angles; correlations between esds in cell parameters are only
 used when they are defined by crystal symmetry.  An approximate (isotropic)
 treatment of cell esds is used for estimating esds involving l.s. planes.
;

loop_
 _geom_bond_atom_site_label_1
 _geom_bond_atom_site_label_2
 _geom_bond_distance
 _geom_bond_site_symmetry_2
 _geom_bond_publ_flag
O1 C15 1.241(7) . ?
N1 N2 1.212(7) . ?
N1 C9 1.472(8) . ?
N2 C1 1.457(7) . ?
N3 C4 1.385(7) . ?
N3 C8 1.431(8) . ?
N3 C7 1.443(8) . ?
N4 C15 1.350(7) . ?
N4 C16 1.476(7) . ?
N4 H4A 0.8800 . ?
C1 C2 1.354(9) . ?
C1 C6 1.395(10) . ?
C2 C3 1.361(8) . ?
C2 H2A 0.9500 . ?
C3 C4 1.399(9) . ?
C3 H3A 0.9500 . ?
C4 C5 1.407(9) . ?
C5 C6 1.390(8) . ?
C5 H5A 0.9500 . ?
C6 H6A 0.9500 . ?
C7 H7A 0.9800 . ?
C7 H7B 0.9800 . ?
C7 H7C 0.9800 . ?
C8 H8A 0.9800 . ?
C8 H8B 0.9800 . ?
C8 H8C 0.9800 . ?
C9 C14 1.375(10) . ?
C9 C10 1.397(10) . ?
C10 C11 1.404(8) . ?
C10 H10A 0.9500 . ?
C11 C12 1.380(8) . ?
C11 H11A 0.9500 . ?
C12 C13 1.397(9) . ?
C12 C15 1.490(7) . ?
C13 C14 1.369(8) . ?
C13 H13A 0.9500 . ?
C14 H14A 0.9500 . ?
C16 C18 1.500(8) . ?
C16 C17 1.506(8) . ?
C16 H16 0.96(8) . ?
C17 H17A 0.9800 . ?
C17 H17B 0.9800 . ?
C17 H17C 0.9800 . ?
C18 C23 1.381(8) . ?
C18 C19 1.394(8) . ?
C19 C20 1.371(8) . ?
C19 H19A 0.9500 . ?
C20 C21 1.386(10) . ?
C20 H20A 0.9500 . ?
C21 C22 1.373(10) . ?
C21 H21A 0.9500 . ?
C22 C23 1.396(8) . ?
C22 H22A 0.9500 . ?
C23 H23A 0.9500 . ?

loop_
 _geom_angle_atom_site_label_1
 _geom_angle_atom_site_label_2
 _geom_angle_atom_site_label_3
 _geom_angle
 _geom_angle_site_symmetry_1
 _geom_angle_site_symmetry_3
 _geom_angle_publ_flag
N2 N1 C9 110.7(6) . . ?
N1 N2 C1 110.2(6) . . ?
C4 N3 C8 121.4(5) . . ?
C4 N3 C7 120.5(6) . . ?
C8 N3 C7 115.6(6) . . ?
C15 N4 C16 122.5(5) . . ?
C15 N4 H4A 118.8 . . ?
C16 N4 H4A 118.8 . . ?
C2 C1 C6 118.0(6) . . ?
C2 C1 N2 116.1(7) . . ?
C6 C1 N2 125.9(7) . . ?
C1 C2 C3 122.9(7) . . ?
C1 C2 H2A 118.6 . . ?
C3 C2 H2A 118.6 . . ?
C2 C3 C4 120.5(6) . . ?
C2 C3 H3A 119.7 . . ?
C4 C3 H3A 119.7 . . ?
N3 C4 C3 122.6(6) . . ?
N3 C4 C5 119.7(6) . . ?
C3 C4 C5 117.8(5) . . ?
C6 C5 C4 119.8(7) . . ?
C6 C5 H5A 120.1 . . ?
C4 C5 H5A 120.1 . . ?
C5 C6 C1 121.0(7) . . ?
C5 C6 H6A 119.5 . . ?
C1 C6 H6A 119.5 . . ?
N3 C7 H7A 109.5 . . ?
N3 C7 H7B 109.5 . . ?
H7A C7 H7B 109.5 . . ?
N3 C7 H7C 109.5 . . ?
H7A C7 H7C 109.5 . . ?
H7B C7 H7C 109.5 . . ?
N3 C8 H8A 109.5 . . ?
N3 C8 H8B 109.5 . . ?
H8A C8 H8B 109.5 . . ?
N3 C8 H8C 109.5 . . ?
H8A C8 H8C 109.5 . . ?
H8B C8 H8C 109.5 . . ?
C14 C9 C10 120.4(6) . . ?
C14 C9 N1 113.0(7) . . ?
C10 C9 N1 126.6(7) . . ?
C9 C10 C11 118.9(6) . . ?
C9 C10 H10A 120.5 . . ?
C11 C10 H10A 120.5 . . ?
C12 C11 C10 120.3(6) . . ?
C12 C11 H11A 119.9 . . ?
C10 C11 H11A 119.9 . . ?
C11 C12 C13 119.3(5) . . ?
C11 C12 C15 124.2(6) . . ?
C13 C12 C15 116.4(6) . . ?
C14 C13 C12 120.8(7) . . ?
C14 C13 H13A 119.6 . . ?
C12 C13 H13A 119.6 . . ?
C13 C14 C9 120.2(7) . . ?
C13 C14 H14A 119.9 . . ?
C9 C14 H14A 119.9 . . ?
O1 C15 N4 122.1(5) . . ?
O1 C15 C12 119.1(6) . . ?
N4 C15 C12 118.8(6) . . ?
N4 C16 C18 110.7(5) . . ?
N4 C16 C17 108.8(5) . . ?
C18 C16 C17 116.4(5) . . ?
N4 C16 H16 100(4) . . ?
C18 C16 H16 111(4) . . ?
C17 C16 H16 109(4) . . ?
C16 C17 H17A 109.5 . . ?
C16 C17 H17B 109.5 . . ?
H17A C17 H17B 109.5 . . ?
C16 C17 H17C 109.5 . . ?
H17A C17 H17C 109.5 . . ?
H17B C17 H17C 109.5 . . ?
C23 C18 C19 117.5(6) . . ?
C23 C18 C16 123.6(6) . . ?
C19 C18 C16 118.9(6) . . ?
C20 C19 C18 121.9(6) . . ?
C20 C19 H19A 119.0 . . ?
C18 C19 H19A 119.0 . . ?
C19 C20 C21 120.0(7) . . ?
C19 C20 H20A 120.0 . . ?
C21 C20 H20A 120.0 . . ?
C22 C21 C20 119.2(6) . . ?
C22 C21 H21A 120.4 . . ?
C20 C21 H21A 120.4 . . ?
C21 C22 C23 120.5(7) . . ?
C21 C22 H22A 119.8 . . ?
C23 C22 H22A 119.8 . . ?
C18 C23 C22 120.9(6) . . ?
C18 C23 H23A 119.6 . . ?
C22 C23 H23A 119.6 . . ?

loop_
 _geom_torsion_atom_site_label_1
 _geom_torsion_atom_site_label_2
 _geom_torsion_atom_site_label_3
 _geom_torsion_atom_site_label_4
 _geom_torsion
 _geom_torsion_site_symmetry_1
 _geom_torsion_site_symmetry_2
 _geom_torsion_site_symmetry_3
 _geom_torsion_site_symmetry_4
 _geom_torsion_publ_flag
C9 N1 N2 C1 -179.9(5) . . . . ?
N1 N2 C1 C2 -175.1(6) . . . . ?
N1 N2 C1 C6 4.2(9) . . . . ?
C6 C1 C2 C3 0.1(11) . . . . ?
N2 C1 C2 C3 179.5(6) . . . . ?
C1 C2 C3 C4 -0.9(11) . . . . ?
C8 N3 C4 C3 163.7(7) . . . . ?
C7 N3 C4 C3 2.5(10) . . . . ?
C8 N3 C4 C5 -17.8(11) . . . . ?
C7 N3 C4 C5 -179.1(6) . . . . ?
C2 C3 C4 N3 178.7(6) . . . . ?
C2 C3 C4 C5 0.3(10) . . . . ?
N3 C4 C5 C6 -177.4(6) . . . . ?
C3 C4 C5 C6 1.1(10) . . . . ?
C4 C5 C6 C1 -2.0(11) . . . . ?
C2 C1 C6 C5 1.3(11) . . . . ?
N2 C1 C6 C5 -177.9(6) . . . . ?
N2 N1 C9 C14 171.0(6) . . . . ?
N2 N1 C9 C10 -8.2(9) . . . . ?
C14 C9 C10 C11 0.8(9) . . . . ?
N1 C9 C10 C11 179.9(6) . . . . ?
C9 C10 C11 C12 -0.8(9) . . . . ?
C10 C11 C12 C13 -0.5(9) . . . . ?
C10 C11 C12 C15 -175.3(6) . . . . ?
C11 C12 C13 C14 1.7(9) . . . . ?
C15 C12 C13 C14 176.9(6) . . . . ?
C12 C13 C14 C9 -1.6(10) . . . . ?
C10 C9 C14 C13 0.4(10) . . . . ?
N1 C9 C14 C13 -178.8(6) . . . . ?
C16 N4 C15 O1 -0.9(8) . . . . ?
C16 N4 C15 C12 -179.8(5) . . . . ?
C11 C12 C15 O1 145.7(6) . . . . ?
C13 C12 C15 O1 -29.3(8) . . . . ?
C11 C12 C15 N4 -35.4(8) . . . . ?
C13 C12 C15 N4 149.6(5) . . . . ?
C15 N4 C16 C18 -97.4(7) . . . . ?
C15 N4 C16 C17 133.5(6) . . . . ?
N4 C16 C18 C23 -118.4(6) . . . . ?
C17 C16 C18 C23 6.5(8) . . . . ?
N4 C16 C18 C19 61.9(7) . . . . ?
C17 C16 C18 C19 -173.3(5) . . . . ?
C23 C18 C19 C20 0.0(9) . . . . ?
C16 C18 C19 C20 179.7(6) . . . . ?
C18 C19 C20 C21 0.3(10) . . . . ?
C19 C20 C21 C22 -0.3(10) . . . . ?
C20 C21 C22 C23 0.0(10) . . . . ?
C19 C18 C23 C22 -0.2(9) . . . . ?
C16 C18 C23 C22 -180.0(6) . . . . ?
C21 C22 C23 C18 0.2(10) . . . . ?

#==============================================================================

#==============================================================================
# Additional structures and associated data_? identifiers
# should be added at this point if there is more than one 
# structure analysis in the CIF.

_shelxl_version_number 2014/6

_shelx_res_file
;
TITL PROCESS
CELL  1.54187 9.74881 5.39161 18.81755 90.00000 100.60460 90.00000
ZERR  2 0.00057 0.00033 0.00108 0.00000 0.00710 0.00000
LATT -1
SYMM    -X, .50+Y,    -Z
SFAC C H N O
UNIT 46 48 8 2
L.S. 5
FMAP 2
PLAN 35
WPDB -2
HTAB
BOND $H
CONF
LIST 4
TEMP -100.0
ACTA
SIZE 0.100 0.100 0.100
WGHT    0.075900    0.400500
EXTI    0.007824
FVAR       1.51718
O1    4    0.352848    0.325357    0.871589    11.00000    0.05489    0.04016 =
         0.04174    0.00654    0.01429   -0.00317
N1    3    0.673982    0.481023    0.612565    11.00000    0.06292    0.05935 =
         0.06353    0.00216    0.00978   -0.00611
N2    3    0.638291    0.625012    0.563152    11.00000    0.06188    0.05882 =
         0.04778    0.00597    0.00038   -0.00822
N3    3    0.933174    0.515902    0.333460    11.00000    0.06108    0.08494 =
         0.03855    0.01558    0.01734    0.01659
N4    3    0.346164    0.744788    0.879259    11.00000    0.04312    0.04276 =
         0.03198   -0.00199    0.01363   -0.00143
AFIX  43
H4A   2    0.369002    0.886957    0.861627    11.00000   -1.20000
AFIX   0
C1    1    0.718437    0.581639    0.506153    11.00000    0.04993    0.07248 =
         0.03969   -0.00836    0.01485   -0.01060
C2    1    0.696307    0.743099    0.450069    11.00000    0.05742    0.06827 =
         0.04530    0.00021    0.01251    0.00287
AFIX  43
H2A   2    0.630498    0.872808    0.450467    11.00000   -1.20000
AFIX   0
C3    1    0.764189    0.727706    0.393174    11.00000    0.05423    0.06625 =
         0.04207    0.01276    0.01489    0.01044
AFIX  43
H3A   2    0.744046    0.844045    0.354752    11.00000   -1.20000
AFIX   0
C4    1    0.863428    0.541841    0.390829    11.00000    0.04732    0.06435 =
         0.03389   -0.00376    0.00831   -0.00258
C5    1    0.889390    0.373048    0.448772    11.00000    0.07240    0.05934 =
         0.04410    0.00616    0.01946    0.01143
AFIX  43
H5A   2    0.957284    0.246257    0.449442    11.00000   -1.20000
AFIX   0
C6    1    0.815466    0.392270    0.505018    11.00000    0.07892    0.06340 =
         0.04209    0.00725    0.01589   -0.00844
AFIX  43
H6A   2    0.831254    0.274699    0.543256    11.00000   -1.20000
AFIX   0
C7    1    0.909550    0.689270    0.274069    11.00000    0.09054    0.07908 =
         0.04032    0.01787    0.02335    0.00668
AFIX  33
H7A   2    0.967106    0.643089    0.238592    11.00000   -1.20000
H7B   2    0.810833    0.685791    0.251083    11.00000   -1.20000
H7C   2    0.934663    0.856706    0.292186    11.00000   -1.20000
AFIX   0
C8    1    1.057384    0.369852    0.339724    11.00000    0.06912    0.06941 =
         0.05779   -0.00559    0.01855    0.01791
AFIX  33
H8A   2    1.091324    0.373770    0.293845    11.00000   -1.20000
H8B   2    1.129051    0.437526    0.378249    11.00000   -1.20000
H8C   2    1.036842    0.198238    0.351368    11.00000   -1.20000
AFIX   0
C9    1    0.593661    0.522767    0.670494    11.00000    0.04798    0.06657 =
         0.04970   -0.02304    0.02027   -0.01327
C10   1    0.501825    0.718568    0.675133    11.00000    0.07257    0.06169 =
         0.03542    0.00384    0.01215   -0.02022
AFIX  43
H10A  2    0.485890    0.842551    0.638672    11.00000   -1.20000
AFIX   0
C11   1    0.433450    0.729151    0.734563    11.00000    0.05665    0.05154 =
         0.04066   -0.00262    0.01911   -0.00345
AFIX  43
H11A  2    0.371617    0.862329    0.738732    11.00000   -1.20000
AFIX   0
C12   1    0.455687    0.546974    0.786921    11.00000    0.04269    0.05126 =
         0.03194   -0.00121    0.01074   -0.00604
C13   1    0.546125    0.351124    0.779897    11.00000    0.04538    0.05294 =
         0.04918   -0.00280    0.01100    0.00146
AFIX  43
H13A  2    0.559850    0.222918    0.815125    11.00000   -1.20000
AFIX   0
C14   1    0.615192    0.341833    0.722837    11.00000    0.05477    0.06042 =
         0.05821   -0.00604    0.02147   -0.00500
AFIX  43
H14A  2    0.678219    0.209871    0.719409    11.00000   -1.20000
AFIX   0
C15   1    0.380305    0.532110    0.848883    11.00000    0.03277    0.05136 =
         0.03230   -0.00325    0.00453   -0.00273
C16   1    0.271981    0.747918    0.940925    11.00000    0.03887    0.04591 =
         0.03733    0.00244    0.00838   -0.00458
C17   1    0.344218    0.927827    0.996732    11.00000    0.05140    0.04783 =
         0.03707   -0.00321    0.01082   -0.00569
AFIX  33
H17A  2    0.295786    0.931417    1.037972    11.00000   -1.20000
H17B  2    0.441110    0.875287    1.013128    11.00000   -1.20000
H17C  2    0.342772    1.093863    0.975416    11.00000   -1.20000
AFIX   0
C18   1    0.118540    0.786793    0.915308    11.00000    0.03833    0.04188 =
         0.03328    0.00191    0.00809    0.00012
C19   1    0.043350    0.611131    0.869582    11.00000    0.04646    0.04776 =
         0.05333   -0.00857    0.00725   -0.00194
AFIX  43
H19A  2    0.090899    0.470919    0.855447    11.00000   -1.20000
AFIX   0
C20   1   -0.097229    0.634743    0.844400    11.00000    0.04947    0.06025 =
         0.05866   -0.00476    0.00577   -0.00285
AFIX  43
H20A  2   -0.145744    0.511572    0.813450    11.00000   -1.20000
AFIX   0
C21   1   -0.168511    0.838314    0.864107    11.00000    0.04491    0.06087 =
         0.05634    0.01567    0.00947    0.00418
AFIX  43
H21A  2   -0.265839    0.856112    0.846681    11.00000   -1.20000
AFIX   0
C22   1   -0.096803    1.014064    0.909130    11.00000    0.05403    0.06284 =
         0.05950   -0.00436    0.01952    0.01134
AFIX  43
H22A  2   -0.144890    1.154176    0.922916    11.00000   -1.20000
AFIX   0
C23   1    0.046176    0.988324    0.934774    11.00000    0.05135    0.05813 =
         0.04508   -0.00722    0.00844    0.00317
AFIX  43
H23A  2    0.094364    1.111020    0.966027    11.00000   -1.20000
AFIX   0
H16   2    0.290994    0.582020    0.958840    11.00000    0.06869
HKLF 4

REM  PROCESS
REM R1 =  0.0694 for    1996 Fo > 4sig(Fo)  and  0.1029 for all    2953 data
REM    258 parameters refined using      1 restraints

END

WGHT      0.0759      0.3955

REM Instructions for potential hydrogen bonds
EQIV $1 x, y+1, z
HTAB N4 O1_$1
HTAB C17 O1_$1
HTAB C16 O1

REM Highest difference peak  0.370,  deepest hole -0.250,  1-sigma level  0.059
Q1    1   0.5982  0.6825  0.6005  11.00000  0.05    0.37
Q2    1   0.5249  0.6311  0.6448  11.00000  0.05    0.31
Q3    1   0.6962  0.4102  0.5693  11.00000  0.05    0.27
Q4    1   0.2628  0.4748  0.9458  11.00000  0.05    0.23
Q5    1   0.5266  0.7591  0.6817  11.00000  0.05    0.23
Q6    1   0.8436  0.5031  0.3809  11.00000  0.05    0.23
Q7    1   0.1731  0.5411  0.9086  11.00000  0.05    0.22
Q8    1   0.5744  0.4672  0.6635  11.00000  0.05    0.22
Q9    1   0.4232  0.4470  0.8142  11.00000  0.05    0.21
Q10   1  -0.1296  0.9134  0.8474  11.00000  0.05    0.21
Q11   1   0.4723  0.4408  0.7544  11.00000  0.05    0.21
Q12   1   0.5846  0.5959  0.7046  11.00000  0.05    0.21
Q13   1  -0.0586  1.1316  0.8618  11.00000  0.05    0.20
Q14   1   0.9846  0.6267  0.1827  11.00000  0.05    0.20
Q15   1   0.4648  0.6437  0.6988  11.00000  0.05    0.20
Q16   1  -0.2632  0.9963  0.9121  11.00000  0.05    0.20
Q17   1   0.4396  0.6230  0.8104  11.00000  0.05    0.20
Q18   1   0.8403  0.4539  0.4916  11.00000  0.05    0.19
Q19   1   0.7927  0.4773  0.5331  11.00000  0.05    0.19
Q20   1   0.7431  0.6258  0.5184  11.00000  0.05    0.19
Q21   1   0.4457  0.6441  0.7491  11.00000  0.05    0.19
Q22   1   1.0997  0.4441  0.2325  11.00000  0.05    0.19
Q23   1  -0.1327  1.1204  0.8504  11.00000  0.05    0.18
Q24   1   0.7391  0.4912  0.4750  11.00000  0.05    0.18
Q25   1   0.9294  0.5990  0.2335  11.00000  0.05    0.18
Q26   1   0.4554  0.4038  0.9207  11.00000  0.05    0.18
Q27   1   0.2998  0.8093  0.9257  11.00000  0.05    0.18
Q28   1   0.3173  0.4555  0.9096  11.00000  0.05    0.18
Q29   1   0.9770  0.2596  0.3127  11.00000  0.05    0.17
Q30   1   0.7946  0.6534  0.4815  11.00000  0.05    0.17
Q31   1   0.3728  0.4184  0.7607  11.00000  0.05    0.17
Q32   1   0.3414  0.4282  1.0015  11.00000  0.05    0.17
Q33   1   0.2480  0.8120  0.9689  11.00000  0.05    0.17
Q34   1   0.3307  0.4819  0.9883  11.00000  0.05    0.17
Q35   1  -0.1655  1.1312  0.9604  11.00000  0.05    0.17
;

_shelx_res_checksum   61889

_shelx_hkl_file
;
   0   0   2   86.24    4.42
   0   0   2   84.37    4.33
   0   0  -2   79.94    4.44
   0   0  -2   85.55    4.28
   0   0   3  273.25    9.42
   0   0   3  318.95   11.16
   0   0   3  265.39    9.04
   0   0  -3  288.27   10.94
   0   0  -3  269.80    9.04
   0   0  -3  282.12   10.00
   0   0  -3  283.61    7.66
   0   0   4 4121.71  323.79
   0   0   4 3852.61  276.30
   0   0   4 4168.45  337.44
   0   0   4 3766.59  266.84
   0   0  -4 4321.35  377.02
   0   0  -4 3671.01  262.82
   0   0  -4 3713.62  302.68
   0   0  -4 3849.59  283.65
   0   0   5 4021.48  308.34
   0   0   5 3774.89  276.72
   0   0   5 3973.75  315.46
   0   0   5 3636.58  261.38
   0   0  -5 3781.43  330.57
   0   0  -5 3218.87  234.88
   0   0  -5 3453.88  279.27
   0   0  -5 3791.08  274.94
   0   0   6   60.61    6.06
   0   0   6   58.54    6.13
   0   0   6   67.92    6.65
   0   0   6   44.11    3.37
   0   0  -6   47.51    9.42
   0   0  -6   44.22    5.31
   0   0  -6   57.95    9.50
   0   0  -6   51.24    4.15
   0   0   7  712.47   36.19
   0   0   7  631.34   29.04
   0   0   7  664.84   38.18
   0   0   7  523.16   27.66
   0   0  -7  632.38   46.75
   0   0  -7  582.30   34.03
   0   0  -7  610.72   28.28
   0   0   8 1019.74   56.45
   0   0   8  985.18   52.19
   0   0   8 1156.55   72.78
   0   0  -8  936.64   77.41
   0   0  -8  826.54   54.08
   0   0  -8  887.97   56.94
   0   0   9  173.44   12.33
   0   0   9  165.34   11.41
   0   0   9  185.84   17.24
   0   0   9  144.32    9.14
   0   0  -9  140.86   20.98
   0   0  -9  142.30   13.49
   0   0  -9  136.09   10.29
   0   0  10  284.03   18.42
   0   0  10  221.05   16.39
   0   0  10  280.06   23.50
   0   0  10  322.83   25.73
   0   0 -10  182.16   20.52
   0   0 -10  212.22   18.75
   0   0 -10  206.31   14.80
   0   0  11  432.90   36.90
   0   0  11  351.99   34.39
   0   0  11  390.41   28.01
   0   0  11  531.11   42.12
   0   0 -11  370.08   30.45
   0   0 -11  355.80   24.61
   0   0  12   11.26    5.64
   0   0  12   -4.01    5.79
   0   0  12   -3.11    6.71
   0   0  12    3.16    5.93
   0   0 -12    6.02    6.98
   0   0 -12   -4.39    9.60
   0   0  13   13.18    8.58
   0   0 -13    7.96   13.39
   0   0  14  409.04   50.48
   0   0 -14  323.88   38.31
   0   0  15 1247.88  115.55
   0   0 -15 1052.26  120.56
   0   0  16   62.53   16.38
   0   0 -16   69.21   27.83
   0   0  17  697.24   69.94
   0   0 -17  550.23   72.44
   0   0  18  968.06  132.36
   0   0 -18  831.54  103.33
   0   0  19  108.56   31.78
   0   0 -19  105.34   24.17
   0   0  20   -5.69    7.82
   0   0 -20    4.77   10.31
   0   0 -21    6.84   12.08
   0   1   0   -0.07    1.69
   0   1   0    1.58    1.37
   0   1   0    2.26    2.45
   0   1   0   -2.93    2.32
   0  -1   0   -0.26    2.24
   0  -1   0    0.69    1.58
   0  -1   0   -1.43    2.60
   0   1  -1 1989.63  107.13
   0   1   1 1982.35  106.64
   0   1  -1 2049.34   97.78
   0   1   1 2050.37  117.71
   0   1   1 2059.97  112.03
   0   1  -1 1987.20  105.40
   0   1   1 2069.46  100.88
   0   1  -1 1992.00  109.04
   0  -1   1 1881.65  100.59
   0  -1  -1 1987.05  103.92
   0  -1   1 2071.99  110.81
   0  -1  -1 1919.87  100.43
   0  -1  -1 2000.21  116.86
   0  -1   1 2028.41  103.71
   0  -1   1 1951.20   97.99
   0  -1  -1 1913.25   94.18
   0   1   2 2316.08  141.86
   0   1   2 2342.72  138.30
   0   1  -2 2338.79  139.57
   0   1   2 2278.66  136.60
   0   1  -2 2320.49  126.38
   0   1  -2 2264.80  112.10
   0   1  -2 2265.05  134.86
   0  -1   2 2285.13  111.42
   0  -1   2 2268.70  132.09
   0  -1   2 2250.69  116.23
   0  -1  -2 2071.86  128.29
   0  -1  -2 2290.88  139.19
   0  -1  -2 2233.67  123.67
   0  -1  -2 2229.78  112.03
   0  -1   2 2137.98  124.14
   0   1   3 2840.07  201.27
   0   1   3 2474.75  194.49
   0   1  -3 2790.84  204.11
   0   1   3 2825.87  194.81
   0   1  -3 2710.79  174.44
   0   1  -3 2701.87  151.60
   0   1  -3 2909.43  200.96
   0  -1   3 2837.20  151.07
   0  -1   3 2699.94  180.97
   0  -1   3 2763.04  165.30
   0  -1  -3 2740.50  182.50
   0  -1  -3 2793.84  195.72
   0  -1  -3 3009.25  182.68
   0  -1  -3 2759.68  149.57
   0  -1   3 2687.07  177.07
   0   1   4 4859.81  447.75
   0   1  -4 4133.11  345.39
   0   1   4 4627.07  437.25
   0   1  -4 4395.39  395.90
   0   1  -4 4617.36  424.65
   0  -1   4 4696.20  335.54
   0  -1   4 4522.50  387.15
   0  -1  -4 4284.00  341.53
   0  -1   4 4478.67  408.68
   0  -1   4 4438.85  318.25
   0  -1  -4 4608.71  423.03
   0  -1  -4 4481.74  317.72
   0  -1  -4 4389.18  380.32
   0   1   5 1085.23   62.86
   0   1  -5  883.67   42.69
   0   1   5 1018.82   56.79
   0   1   5 1110.31   64.18
   0   1  -5  925.44   53.75
   0   1  -5 1009.29   55.10
   0  -1   5  924.18   33.28
   0  -1   5 1087.19   37.23
   0  -1   5 1198.56   58.44
   0  -1  -5 1141.85   57.74
   0  -1  -5 1017.73   58.04
   0  -1   5 1094.92   55.95
   0  -1  -5  925.43   32.16
   0   1   6  547.69   30.05
   0   1  -6  605.46   41.14
   0   1   6  648.40   44.66
   0   1   6  657.55   39.85
   0   1  -6  598.32   37.75
   0   1  -6  610.43   28.97
   0  -1   6  721.96   35.14
   0  -1  -6  708.70   35.79
   0  -1  -6  594.50   34.98
   0  -1   6  704.19   35.72
   0  -1  -6  556.16   18.64
   0   1   7  471.89   26.47
   0   1  -7  445.01   29.66
   0   1   7  475.13   27.98
   0   1   7  574.99   47.31
   0   1  -7  492.77   35.43
   0   1  -7  475.75   28.60
   0  -1   7  486.67   16.22
   0  -1   7  562.51   22.23
   0  -1   7  537.03   25.33
   0  -1  -7  494.06   31.16
   0  -1  -7  482.08   31.90
   0  -1   7  569.04   41.05
   0  -1  -7  464.02   16.98
   0   1   8  562.94   32.10
   0   1   8  552.32   33.19
   0   1   8  639.34   55.26
   0   1  -8  496.44   42.29
   0   1  -8  483.16   28.51
   0   1  -8  544.07   35.15
   0  -1   8  667.29   37.45
   0  -1   8  572.24   26.33
   0  -1   8  588.96   36.64
   0  -1  -8  517.60   28.26
   0  -1  -8  560.68   36.78
   0  -1  -8  481.84   19.36
   0   1   9  295.48   18.81
   0   1  -9  210.62   16.80
   0   1   9  250.82   18.50
   0   1   9  309.05   26.31
   0   1  -9  217.69   24.96
   0   1  -9  252.34   26.50
   0  -1   9  213.55   10.97
   0  -1   9  241.65   11.49
   0  -1   9  273.04   21.16
   0  -1  -9  230.19   14.94
   0  -1  -9  239.07   20.92
   0  -1   9  304.71   20.79
   0   1  10  547.80   35.81
   0   1 -10  498.17   39.65
   0   1  10  573.10   41.66
   0   1  10  600.79   48.43
   0   1 -10  491.15   59.73
   0   1 -10  526.31   52.64
   0  -1  10  603.67   36.03
   0  -1 -10  466.72   31.54
   0  -1 -10  557.80   64.06
   0  -1  10  574.93   41.56
   0   1  11 1288.22   93.37
   0   1 -11 1025.04   95.06
   0   1  11 1212.18   96.53
   0   1  11 1233.24  109.13
   0   1 -11  971.22  167.06
   0   1 -11 1002.86  111.87
   0  -1  11 1198.07   81.12
   0  -1 -11 1099.54   82.66
   0  -1 -11 1140.73  103.87
   0  -1  11 1223.23   95.50
   0   1  12  157.13   16.61
   0   1 -12  118.42   17.11
   0   1  12  155.03   18.10
   0   1 -12  135.89   19.52
   0  -1 -12  106.53   14.33
   0  -1  12  146.55   18.27
   0  -1 -12  134.91   21.41
   0  -1  12  162.61   14.71
   0   1  13  197.49   21.71
   0   1 -13  161.81   22.18
   0  -1  13  187.79   23.01
   0  -1 -13  143.41   18.48
   0  -1  13  211.18   20.41
   0  -1 -13  161.63   37.02
   0   1  14    5.66    8.35
   0   1 -14    6.18   10.23
   0  -1 -14    6.10    8.40
   0  -1  14   36.33   16.17
   0  -1 -14   14.48   11.69
   0   1  15   45.12   12.66
   0   1 -15   35.14   14.84
   0   1  15   33.47   17.30
   0  -1  15   58.96   15.07
   0  -1 -15   55.43   24.43
   0   1  16   29.11   13.58
   0   1 -16   36.38   16.08
   0  -1  16   48.00   15.44
   0  -1 -16   48.60   16.36
   0   1 -17   60.23   18.82
   0  -1  17   74.26   18.52
   0  -1 -17   70.28   19.68
   0  -1  18  201.11   32.35
   0  -1 -18  199.67   48.88
   0  -1  19    9.09   11.91
   0  -1 -19    9.36   12.43
   0  -1  20   10.16    9.84
   0  -1 -20    3.64   10.36
   0  -1  21    3.85    6.53
   0  -1 -21    0.80    8.29
   0  -1 -22   29.70   11.70
   0   2   0  285.85   15.81
   0   2   0  294.91   13.82
   0   2   0  283.14   14.85
   0   2   0  299.60   14.77
   0  -2   0  311.63   15.18
   0  -2   0  295.68   13.66
   0  -2   0  281.17   13.41
   0  -2   0  291.94   18.86
   0   2   1  151.48    9.98
   0   2   1  162.62   13.45
   0   2   1  160.77   10.44
   0   2   1  173.50    8.98
   0   2  -1  154.90   10.48
   0   2  -1  153.88   10.43
   0   2  -1  153.99    8.81
   0   2  -1  161.21   15.22
   0  -2   1  162.08   10.37
   0  -2   1  151.25    7.67
   0  -2   1  157.10   10.89
   0  -2   1  158.19    9.61
   0  -2  -1  162.49    9.66
   0  -2  -1  163.14    9.29
   0  -2  -1  165.57    9.44
   0  -2  -1  162.16    8.40
   0   2   2  256.46   20.82
   0   2  -2  275.67   16.15
   0   2   2  287.32   22.04
   0   2   2  268.97   16.92
   0   2  -2  248.10   13.36
   0   2  -2  299.39   12.12
   0   2  -2  302.50   17.59
   0  -2   2  274.89   15.20
   0  -2   2  291.18   12.95
   0  -2   2  289.23   11.80
   0  -2  -2  306.26   15.24
   0  -2  -2  296.90   21.54
   0  -2   2  295.71   15.90
   0  -2  -2  296.68   12.68
   0   2  -3  366.65   16.62
   0   2   3  348.52   21.29
   0   2  -3  309.34   19.08
   0   2   3  316.96   20.17
   0   2  -3  357.71   23.32
   0   2  -3  317.26   21.94
   0  -2   3  341.81   13.03
   0  -2   3  365.22   19.29
   0  -2   3  343.20   19.35
   0  -2  -3  323.72   18.04
   0  -2  -3  339.93   20.73
   0  -2  -3  352.19   22.30
   0  -2   3  376.72   18.68
   0  -2  -3  326.82   16.42
   0   2   4  119.67   11.45
   0   2   4   99.86   10.38
   0   2   4  130.82   11.78
   0   2  -4  123.51   11.16
   0   2  -4  105.89    8.27
   0   2  -4  139.04   12.89
   0   2  -4  122.21    5.73
   0  -2   4  129.35    9.86
   0  -2   4  133.24   10.55
   0  -2   4  109.17    6.45
   0  -2  -4  138.16   13.45
   0  -2  -4  134.30   12.04
   0  -2  -4  129.41    7.83
   0  -2   4  125.12    6.94
   0  -2  -4  111.17    6.86
   0   2  -5 1005.77   52.73
   0   2   5  867.07   70.59
   0   2   5 1170.02   77.82
   0   2   5 1254.46   84.69
   0   2  -5 1107.32   75.31
   0   2  -5 1277.21   84.82
   0   2  -5 1110.93   63.59
   0  -2   5 1016.22   44.18
   0  -2   5 1365.20   94.72
   0  -2  -5 1085.61   55.49
   0  -2  -5 1169.29   68.23
   0  -2  -5 1228.63   94.56
   0  -2   5 1230.13   73.79
   0  -2  -5  985.86   42.51
   0   2   6  996.69   88.52
   0   2  -6 1093.74   84.89
   0   2   6 1121.50   82.87
   0   2   6 1192.22   87.98
   0   2  -6 1166.90   88.69
   0   2  -6 1031.45   64.82
   0  -2   6 1241.23   78.44
   0  -2  -6 1175.04   76.47
   0  -2  -6 1089.36   79.18
   0  -2   6 1121.20   74.89
   0   2   7 1127.72   98.81
   0   2  -7 1053.06   85.35
   0   2   7 1055.82   80.10
   0   2   7 1202.59   93.96
   0   2  -7  986.29   84.27
   0   2  -7  952.28   75.51
   0  -2   7 1218.30   79.72
   0  -2  -7 1224.35   82.33
   0  -2  -7 1046.28   81.68
   0  -2   7 1096.78   78.38
   0   2   8  120.17   14.96
   0   2  -8  157.92   17.52
   0   2   8  143.04   16.52
   0   2   8  181.92   19.09
   0   2  -8  133.06   19.73
   0   2  -8  123.32   12.58
   0  -2   8  152.26   13.15
   0  -2  -8  166.92   22.99
   0  -2  -8  177.32   24.14
   0  -2   8  155.85   16.40
   0   2   9  160.25   18.63
   0   2  -9  219.20   23.10
   0   2   9  187.32   20.67
   0   2   9  219.09   24.81
   0   2  -9  177.19   26.26
   0   2  -9  140.73   15.63
   0  -2   9  195.97   16.27
   0  -2  -9  172.16   15.05
   0  -2  -9  190.00   21.53
   0  -2   9  225.99   21.87
   0   2  10  227.40   33.63
   0   2 -10  237.63   39.89
   0   2  10  249.59   35.27
   0   2  10  272.49   33.05
   0   2 -10  163.95   31.16
   0   2 -10  184.24   20.58
   0  -2  10  261.80   21.20
   0  -2 -10  206.30   20.49
   0  -2 -10  207.58   37.78
   0  -2  10  273.47   27.08
   0   2  11   93.03   22.28
   0   2 -11   94.36   23.39
   0  -2  11  148.18   20.25
   0  -2 -11  112.31   14.53
   0  -2  11  131.93   15.57
   0  -2 -11  146.42   30.30
   0  -2  12  396.40   47.63
   0  -2  12  440.13   36.34
   0  -2 -12  325.17   47.16
   0  -2 -12  307.93   45.59
   0  -2  13  215.21   33.29
   0  -2  13  257.29   26.26
   0  -2 -13  157.66   23.12
   0  -2 -13  202.48   34.62
   0  -2  14   69.95   19.95
   0  -2  14  111.18   26.16
   0  -2 -14   53.45   14.64
   0  -2 -14   67.38   19.83
   0  -2  15   63.88   18.68
   0  -2 -15   35.27   14.16
   0  -2 -15   71.24   20.21
   0  -2  16   45.34   16.59
   0  -2 -16   24.62   14.86
   0  -2 -16   38.62   17.58
   0   2  17   67.75   24.19
   0  -2  17   95.59   22.11
   0  -2 -17   74.92   21.93
   0   2  18   14.95   20.14
   0  -2  18   20.97   12.51
   0  -2 -18    4.59   13.59
   0  -2  19   32.81   12.44
   0  -2 -19   17.41   13.77
   0  -2  20   64.32   19.74
   0  -2 -20   18.01   13.07
   0  -2  21   31.52   11.02
   0  -2 -21   73.89   11.86
   0   3   0    3.97    5.84
   0   3   0    3.23    4.45
   0   3   0   -0.04    5.03
   0  -3   0   -4.38    5.34
   0  -3   0    8.67    4.30
   0  -3   0   -4.73    6.72
   0  -3   0   -6.68    4.62
   0   3   1   39.68   10.42
   0   3  -1   62.99    7.92
   0   3   1   72.34    8.91
   0   3  -1   57.80    9.47
   0   3   1   49.22   10.08
   0   3  -1   70.88   10.25
   0   3  -1   46.53    9.82
   0  -3   1   67.36    8.29
   0  -3  -1   78.17   10.97
   0  -3   1   80.84   10.04
   0  -3  -1   87.29    8.15
   0  -3   1   68.55    7.12
   0  -3  -1   74.59    9.25
   0  -3   1   54.34    8.06
   0  -3  -1   57.25    7.18
   0   3   2  165.59   20.82
   0   3   2  219.83   18.84
   0   3   2  193.51   20.69
   0   3  -2  233.38   20.00
   0   3  -2  202.68   13.97
   0   3  -2  163.57   17.48
   0   3  -2  279.09   22.03
   0  -3   2  244.86   19.05
   0  -3   2  213.02   17.99
   0  -3   2  241.97   17.16
   0  -3  -2  237.52   18.14
   0  -3  -2  232.82   16.00
   0  -3  -2  263.49   20.61
   0  -3  -2  204.33   13.58
   0   3   3   19.90    8.67
   0   3   3   19.37   13.01
   0   3   3   17.92    9.26
   0   3  -3   37.62    9.49
   0   3  -3   20.18    5.21
   0   3  -3   20.33    6.92
   0   3  -3   42.30    9.95
   0  -3   3   54.17    8.65
   0  -3   3   25.25    7.13
   0  -3   3   40.66    8.40
   0  -3  -3   30.13    6.83
   0  -3  -3   39.79    6.66
   0  -3  -3   41.13    8.64
   0  -3  -3   22.16    4.95
   0   3  -4 1284.07  110.13
   0   3   4 1066.68   90.77
   0   3   4 1056.52  100.64
   0   3  -4 1146.23  123.92
   0  -3   4 1385.16  101.70
   0  -3  -4  967.31  101.29
   0  -3  -4 1374.44  116.49
   0  -3  -4 1249.30  104.79
   0  -3   4 1230.90   99.96
   0   3   5   21.23   14.25
   0   3   5   31.41   10.02
   0   3   5   42.30    9.70
   0   3  -5   12.08    6.85
   0   3  -5   24.54   15.21
   0   3  -5   29.44   11.43
   0   3  -5   12.68    7.86
   0  -3   5   48.42   12.16
   0  -3  -5   28.15    6.47
   0  -3  -5   44.45    9.74
   0  -3  -5   31.27    8.56
   0   3  -6  189.40   26.90
   0   3   6  203.65   33.70
   0   3   6  182.31   36.20
   0   3  -6  201.72   27.98
   0  -3   6  191.04   20.13
   0  -3  -6  240.39   22.70
   0  -3  -6  209.00   35.12
   0  -3   6  250.92   22.52
   0   3   7  110.98   52.33
   0   3   7  278.03   31.39
   0  -3   7  243.15   34.26
   0  -3   7  253.33   33.46
   0  -3  -7  259.40   27.49
   0  -3  -7  244.17   28.06
   0  -3   8   13.69    9.53
   0  -3   8    7.86    8.80
   0  -3  -8   25.01    7.95
   0  -3  -8   15.34    9.87
   0  -3   9   56.91   16.95
   0  -3   9   78.36   14.17
   0  -3  -9   55.18   18.95
   0  -3  -9   31.92   23.06
   0  -3  10  134.38   24.60
   0  -3  10  112.69   19.84
   0  -3 -10  118.46   18.79
   0  -3 -10  113.59   32.25
   0  -3  11   24.77   14.75
   0  -3  11    8.32   11.29
   0  -3 -11   20.98   10.69
   0  -3 -11   31.52   20.18
   0  -3  12   -5.79   13.43
   0  -3  12    6.52    9.46
   0  -3 -12   -1.94   13.50
   0  -3 -12   23.71   18.10
   0  -3  13  121.80   26.07
   0  -3  13  115.88   29.55
   0  -3 -13   71.07   18.19
   0  -3 -13   87.63   22.59
   0  -3  14   91.60   34.82
   0  -3  14   91.31   18.02
   0  -3 -14   77.60   17.30
   0  -3 -14   72.43   22.53
   0  -3  15   48.52   17.21
   0  -3  15   40.92   16.00
   0  -3 -15   26.26   13.80
   0  -3 -15   29.97   17.30
   0  -3  16   30.08   15.46
   0  -3 -16   31.14   13.77
   0  -3 -16    6.72   15.39
   0   3  17    7.79   19.92
   0  -3  17   44.80   17.53
   0  -3 -17   53.42   16.57
   0   3  18  -10.44   12.26
   0  -3  18   18.38   13.28
   0  -3 -18   28.92   12.60
   0   3  19   29.80   15.83
   0  -3  19   48.15   14.86
   0  -3 -19   53.54   21.67
   0  -4   0  280.32   37.63
   0  -4   0  401.28   50.41
   0  -4   0  359.92   36.22
   0  -4   1   97.66   20.84
   0  -4   1  125.43   16.68
   0  -4  -1   63.18   14.39
   0  -4  -1  124.20   16.71
   0  -4  -1   37.17   16.30
   0  -4   2   23.03   13.48
   0  -4   2   50.09   11.85
   0  -4  -2   23.57    9.84
   0  -4  -2   26.73   11.68
   0  -4  -2   13.00   11.99
   0  -4   3  558.52   82.48
   0  -4   3  734.37   89.59
   0  -4  -3  791.18   80.91
   0  -4   4  389.06   60.48
   0  -4   4  404.59   41.82
   0  -4  -4  577.85   56.02
   0  -4  -4  328.78   59.47
   0  -4   5   60.80   18.26
   0  -4   5   73.40   15.32
   0  -4  -5   59.39   13.54
   0  -4  -5   53.58   32.37
   0  -4   6  151.61   28.13
   0  -4   6  202.48   36.98
   0  -4  -6  164.76   21.55
   0  -4  -6  182.88   35.58
   0  -4   7  165.22   32.23
   0  -4   7  235.84   28.51
   0  -4  -7  195.46   38.81
   0  -4  -7  183.38   56.37
   0  -4   8   97.67   34.78
   0  -4   8  109.09   20.82
   0  -4  -8   94.62   18.21
   0  -4  -8   89.57   26.30
   0  -4   9   71.60   24.75
   0  -4   9  112.79   20.12
   0  -4  -9   95.16   26.42
   0  -4  -9   93.03   24.47
   0  -4  10   23.75   16.74
   0  -4  10   44.98   20.04
   0  -4 -10   23.79   11.54
   0  -4 -10   14.03   13.35
   0  -4  11   89.94   26.98
   0  -4  11  120.75   20.56
   0  -4 -11   94.74   17.99
   0  -4 -11   57.46   20.06
   0  -4  12   27.80   22.86
   0  -4  12   74.21   16.86
   0  -4 -12   51.24   21.86
   0  -4 -12   41.30   17.31
   0  -4  13   45.00   23.45
   0  -4  13   88.53   17.84
   0  -4 -13   62.47   14.50
   0  -4 -13   58.54   18.83
   0  -4  14  183.89   53.42
   0  -4  14  240.13   30.70
   0  -4 -14  163.34   24.39
   0  -4 -14  146.08   28.51
   0  -4  15   85.79   23.99
   0  -4 -15  113.99   18.40
   0  -4 -15   62.17   18.83
   0   4  16   -4.45   13.75
   0  -4  16   30.31   13.32
   0  -4 -16    9.82   10.98
   0   4  17   13.58   11.31
   0  -4  17   36.85   13.69
   0  -4 -17   20.07   10.32
   0  -5   2  105.92   30.96
   0  -5   2  236.18   29.83
   0  -5   3   88.15   25.85
   0  -5   3  128.13   23.18
   0  -5  -3   89.10   20.26
   0  -5   4   34.93   33.17
   0  -5   4  111.47   20.84
   0  -5  -4   66.34   17.41
   0  -5   5   43.65   23.88
   0  -5   5   68.16   28.10
   0  -5  -5   61.63   16.21
   0  -5   6   24.24   20.02
   0  -5   6   -7.94   11.17
   0  -5  -6    8.57   10.12
   0  -5   7    5.44   14.01
   0  -5   7   10.42   12.53
   0  -5  -7   19.10   10.64
   0  -5   8   15.71   15.06
   0  -5   8   22.14   12.63
   0  -5  -8   20.56   11.55
   0  -5  -8   15.39   17.00
   0  -5   9    9.25   15.23
   0  -5   9   34.02   13.53
   0  -5  -9   33.06   17.64
   0  -5  -9   13.38   17.85
   0  -5  10   51.74   28.87
   0  -5  10   67.97   15.42
   0  -5 -10   28.79   13.27
   0  -5 -10   33.97   21.63
   0  -5  11   45.25   21.71
   0  -5  11   28.83   12.59
   0  -5 -11    1.95    9.38
   0  -5 -11   -5.68   14.40
   0  -5  12   -3.12   11.50
   0  -5 -12    6.66    8.21
   0  -5 -12   11.22    8.13
   0  -5  13   13.26   11.60
   0  -5 -13   15.57    9.52
   0  -5 -13   11.22    7.66
   0   5  14   38.19   12.21
   0  -5  14   18.04   12.63
   1   0 -22    2.49    6.78
   1   0 -21   13.27   11.66
  -1   0  21   10.84    9.04
   1   0 -20    1.56   18.32
  -1   0  20    6.02   10.82
   1   0 -19  231.53   54.08
  -1   0  19  229.13   35.10
   1   0 -18  342.03   51.16
  -1   0  18  435.54   49.18
   1   0 -17   30.27   17.78
  -1   0  17   51.49   15.50
   1   0 -16  366.15   49.37
  -1   0  16  462.85   61.90
   1   0 -15  172.77   28.99
  -1   0  15  221.26   25.47
   1   0 -14   11.77   11.43
  -1   0  14   26.82    9.87
   1   0 -13  265.36   31.47
  -1   0  13  365.05   30.88
   1   0 -12  331.73   30.74
   1   0 -12  342.61   38.30
  -1   0  12  419.98   44.53
  -1   0  12  405.84   32.30
   1   0 -11   50.15    9.89
   1   0 -11   72.13   17.32
   1   0 -11   73.30   23.45
  -1   0  11  103.16   10.61
  -1   0  11   87.48   10.14
  -1   0  11   89.77   12.64
   1   0 -10  281.61   22.76
   1   0 -10  287.10   26.14
   1   0 -10  252.34   15.13
  -1   0  10  338.40   22.48
  -1   0  10  246.04   17.99
  -1   0  10  280.87   15.71
  -1   0  10  240.81   12.27
   1   0  -9 1163.84   70.08
   1   0  -9 1340.27   94.33
   1   0  -9 1347.34  104.47
   1   0  -9 1409.83   81.61
  -1   0   9 1640.01  115.83
  -1   0   9 1325.57  101.12
  -1   0   9 1539.30   94.91
  -1   0   9 1439.48   82.17
   1   0  -8  384.78   17.71
   1   0  -8  417.38   35.40
   1   0  -8  430.93   18.99
  -1   0   8  464.95   25.58
  -1   0   8  386.59   23.43
  -1   0   8  449.46   19.68
  -1   0   8  513.42   32.15
  -1   0   8  447.35   17.51
   1   0  -7   44.04    6.24
   1   0  -7   42.89    3.65
  -1   0   7   54.40    6.90
  -1   0   7   43.60    5.52
  -1   0   7   40.45    3.61
  -1   0   7   57.29    7.54
  -1   0   7   46.84    4.57
   1   0  -6   -9.92    6.82
   1   0  -6    1.58    2.02
   1   0  -6   -4.31    3.61
   1   0  -6    0.71    2.01
  -1   0   6    1.89    4.30
  -1   0   6    3.24    1.85
   1   0  -5 4163.04  419.68
   1   0  -5 3981.70  306.72
   1   0  -5 3856.18  333.78
   1   0  -5 4185.34  315.71
  -1   0   5 4305.44  399.86
  -1   0   5 3973.18  303.10
  -1   0   5 4242.14  371.19
  -1   0   5 4282.32  310.78
   1   0  -4 4091.87  294.64
   1   0  -4 3974.63  322.93
   1   0  -4 4102.22  295.58
  -1   0   4 4064.08  341.69
  -1   0   4 3814.58  277.90
  -1   0   4 4431.73  362.02
  -1   0   4 4218.50  296.75
   1   0  -3 1682.41   74.74
   1   0  -3 1724.86   84.56
   1   0  -3 1740.29   87.83
  -1   0   3 1916.77  102.84
  -1   0   3 1469.18   73.21
  -1   0   3 1760.50   75.94
  -1   0   3 1625.99   73.02
   1   0  -2  193.17    4.41
   1   0  -2  180.41    5.78
   1   0  -2  175.40    5.48
  -1   0   2  205.28    8.43
  -1   0   2  178.43    3.89
  -1   0   2  187.84    4.79
   1   0  -1  512.59   14.00
   1   0  -1  548.36   13.57
   1   0  -1  556.04   14.17
  -1   0   1  562.22   15.17
  -1   0   1  551.16   16.41
   1   0   0   19.35    1.27
   1   0   0   16.95    1.47
  -1   0   0   16.10    1.04
  -1   0   0   14.17    1.56
  -1   0   0   16.69    0.98
   1   0   1 1712.13   66.11
   1   0   1 1677.09   77.70
   1   0   1 1649.30   74.70
   1   0   1 1689.96   72.97
  -1   0  -1 1712.19   66.14
  -1   0  -1 1647.96   67.73
   1   0   2 5893.09  466.95
   1   0   2 5489.40  491.94
   1   0   2 5130.79  445.70
   1   0   2 6096.67  508.34
  -1   0  -2 5631.54  456.13
  -1   0  -2 5864.13  489.44
  -1   0  -2 4566.95  416.14
   1   0   3 2282.54  116.05
   1   0   3 2200.90  120.14
   1   0   3 2578.27  142.56
  -1   0  -3 2209.81  117.59
  -1   0  -3 1979.27  113.86
  -1   0  -3 2262.72  125.68
  -1   0  -3 1966.14  118.24
   1   0   4 1284.18   56.01
   1   0   4 1273.47   59.89
   1   0   4 1614.65   79.11
  -1   0  -4 1436.40   70.08
  -1   0  -4 1076.19   61.98
  -1   0  -4 1246.13   61.81
  -1   0  -4 1149.04   69.86
   1   0   5  498.52   19.24
   1   0   5  643.24   35.99
  -1   0  -5  510.78   24.42
  -1   0  -5  420.55   24.52
  -1   0  -5  488.04   22.34
  -1   0  -5  539.00   25.31
   1   0   6  193.79    8.84
  -1   0  -6  168.94   11.76
  -1   0  -6  160.41    9.80
  -1   0  -6  179.74   10.27
  -1   0  -6  197.78   11.22
   1   0   7 1563.14   91.16
   1   0   7 1722.06  100.85
   1   0   7 1981.22  141.68
  -1   0  -7 1599.23  117.74
  -1   0  -7 1438.49   93.48
  -1   0  -7 1483.87   97.66
  -1   0  -7 1523.16   97.30
   1   0   8   41.58    7.85
   1   0   8   45.51    6.15
   1   0   8   58.55    8.74
  -1   0  -8   45.86   11.23
  -1   0  -8   35.80    5.93
  -1   0  -8   45.58    6.76
  -1   0  -8   47.28    6.01
   1   0   9  127.18   10.35
   1   0   9  162.23   13.22
   1   0   9  146.82   11.98
   1   0   9  175.63   16.28
  -1   0  -9  129.72   28.76
  -1   0  -9  117.45   11.66
  -1   0  -9  111.74   10.95
   1   0  10   19.37    6.03
   1   0  10    7.03    7.62
   1   0  10   17.02    6.29
   1   0  10   17.69    9.52
  -1   0 -10   14.09   11.12
  -1   0 -10   21.52    6.54
  -1   0 -10   15.68    9.61
   1   0  11  221.08   18.88
   1   0  11  190.59   17.42
   1   0  11  194.47   19.07
   1   0  11  202.95   19.10
   1   0  11  253.73   38.37
  -1   0 -11  165.18   27.07
  -1   0 -11  212.14   26.18
   1   0  12  133.37   15.93
   1   0  12  119.81   14.57
   1   0  12  100.14   22.35
   1   0  12  125.68   17.14
   1   0  12  187.37   22.81
  -1   0 -12  114.32   18.62
  -1   0 -12   88.41   22.03
   1   0  13   50.41   11.57
   1   0  13   34.65   11.11
   1   0  13   43.59   11.38
  -1   0 -13   50.18   19.64
   1   0  14   62.51   20.50
  -1   0 -14   55.26   15.23
   1   0  15  208.80   26.25
  -1   0 -15  176.67   28.43
   1   0  16   43.09   14.35
  -1   0 -16   34.48   23.77
  -1   0 -17  -10.58   11.81
  -1   0 -18   48.64   17.24
  -1   0 -19   86.66   17.91
   1  -1 -22    0.52    6.99
  -1  -1  22    0.85    5.87
   1   1 -21    8.44    8.09
   1  -1 -21   35.33   11.30
  -1  -1  21   24.48   16.71
   1   1 -20   39.93   14.97
   1  -1 -20   55.16   18.08
  -1  -1  20   82.57   25.28
   1   1 -19   36.96   15.85
  -1   1  19   26.52   12.71
   1  -1 -19   35.26   15.31
  -1  -1  19   19.45   23.14
   1   1 -18  204.66   39.39
  -1   1  18  234.60   31.97
   1  -1 -18  215.21   37.18
  -1  -1  18  223.81   34.57
   1   1 -17  369.58   53.75
  -1   1  17  419.77   47.23
   1  -1 -17  355.92   76.56
  -1  -1  17  451.06   50.74
   1   1 -16  551.11   72.08
  -1   1  16  652.70   63.99
   1  -1 -16  598.61   77.33
  -1  -1  16  705.94   93.38
   1   1 -15   39.63   15.46
  -1   1  15   54.68   14.56
   1  -1 -15   51.29   17.22
  -1  -1  15   35.91   14.83
   1   1 -14  181.39   28.89
  -1   1  14  247.46   27.30
   1  -1 -14  220.95   34.24
  -1  -1  14  241.48   29.77
  -1   1  13  261.20   25.58
   1   1 -13  180.35   25.91
  -1   1  13  215.94   32.49
   1   1 -13  164.56   22.53
   1  -1 -13  141.00   18.30
  -1  -1  13  216.04   23.67
   1  -1 -13  185.62   26.17
  -1  -1  13  196.83   25.46
  -1   1  12   40.39    9.93
   1   1 -12   48.42   10.62
  -1   1  12   42.74   10.10
   1   1 -12   39.05   16.28
   1  -1 -12   36.09    8.58
  -1  -1  12   48.35   11.43
   1  -1 -12   59.92   11.91
  -1  -1  12   52.28    8.83
   1   1 -11  139.83   47.89
  -1   1  11  152.67   16.18
   1   1 -11  113.68   21.94
  -1   1  11  143.57   22.81
   1   1 -11  125.84   16.73
  -1   1  11  165.39   22.18
   1  -1 -11  123.92   13.43
   1  -1 -11  141.07   18.22
  -1  -1  11  146.04   15.97
  -1  -1  11  155.81   13.06
   1   1 -10  907.07  104.55
  -1   1  10  936.28   67.07
   1   1 -10  742.41   70.07
  -1   1  10  932.95   64.18
   1   1 -10  878.66   82.47
  -1   1  10 1060.87   84.19
   1  -1 -10  786.26   51.75
   1  -1 -10  815.58   66.18
  -1  -1  10  984.05   85.70
  -1  -1  10 1001.09   59.59
   1   1  -9  689.50   70.08
  -1   1   9  657.79   48.31
   1   1  -9  600.43   56.03
  -1   1   9  723.17   47.57
   1   1  -9  676.53   46.97
  -1   1   9  878.04   62.17
   1  -1  -9  835.87   51.78
   1  -1  -9  686.06   65.89
  -1  -1   9  736.38   48.97
  -1  -1   9  837.37   47.28
   1   1  -8  697.37   60.43
  -1   1   8  742.33   52.82
   1   1  -8  766.00   48.72
  -1   1   8  830.95   50.62
   1   1  -8  775.92   49.82
  -1   1   8  901.91   60.50
   1  -1  -8  911.22   53.12
   1  -1  -8  780.77   54.45
  -1  -1   8  872.65   53.12
  -1  -1   8  966.67   53.37
   1   1  -7  375.46   28.35
  -1   1   7  400.14   28.81
   1   1  -7  345.88   20.38
  -1   1   7  411.47   23.11
   1   1  -7  395.22   22.69
  -1   1   7  465.69   38.70
   1  -1  -7  407.95   21.07
   1  -1  -7  379.84   24.41
  -1  -1   7  440.57   24.55
  -1  -1   7  414.87   20.97
   1   1  -6  846.34   56.46
  -1   1   6  900.27   80.63
   1   1  -6  795.05   44.31
  -1   1   6  920.10   49.53
   1   1  -6  852.66   47.72
  -1   1   6 1056.80   60.82
   1  -1  -6  903.62   55.65
   1  -1  -6  846.57   50.06
  -1  -1   6  947.75   51.25
  -1  -1   6  901.33   54.33
   1   1  -5 2286.32  171.74
   1   1  -5 2247.65  154.46
  -1   1   5 2553.22  178.00
   1   1  -5 2067.19  141.15
  -1   1   5 2403.08  162.48
   1  -1  -5 2329.54  155.52
  -1  -1   5 2397.57  157.33
   1  -1  -5 2299.96  144.67
   1  -1  -5 2230.64  157.05
  -1  -1   5 2370.35  157.38
   1   1  -4 3403.58  278.87
  -1   1   4 3874.03  322.37
   1   1  -4 3156.87  269.57
  -1   1   4 3034.69  312.86
  -1   1   4 3550.95  290.56
   1   1  -4 3492.98  292.77
   1  -1  -4 3550.67  274.63
   1  -1  -4 3507.10  274.11
  -1  -1   4 3528.07  263.16
   1  -1  -4 3581.44  266.61
  -1  -1   4 3494.98  256.84
  -1  -1   4 3478.38  268.59
   1   1  -3 4449.75  392.02
  -1   1   3 4897.73  423.60
   1   1  -3 4761.17  422.90
  -1   1   3 4909.75  321.12
  -1   1   3 4803.46  430.92
   1   1  -3 4507.20  402.74
  -1   1   3 4198.13  417.63
   1  -1  -3 4660.97  405.97
  -1  -1   3 4588.24  386.86
   1  -1  -3 4613.34  398.48
  -1  -1   3 4662.44  390.32
   1  -1  -3 4769.95  415.26
  -1  -1   3 4729.27  413.32
   1   1  -2 2089.13  116.64
  -1   1   2 1885.98  125.37
  -1   1   2 1988.11  114.09
   1   1  -2 2052.77   92.26
  -1   1   2 2098.41  114.50
   1   1  -2 2053.21  120.04
   1   1  -2 1932.12  113.77
  -1   1   2 2128.73   98.99
  -1  -1   2 2066.83  109.83
   1  -1  -2 2056.19  120.69
   1  -1  -2 1959.04  122.22
  -1  -1   2 1965.89   85.16
   1  -1  -2 2153.47  117.82
  -1  -1   2 1951.89  107.85
  -1  -1   2 1861.77  109.34
   1  -1  -2 1924.83   87.82
   1   1  -1 3554.30  237.64
  -1   1   1 3287.76  229.02
  -1   1   1 3576.76  236.58
   1   1  -1 3275.26  213.18
  -1   1   1 3250.68  248.29
   1   1  -1 3414.76  246.50
  -1   1   1 3324.49  219.05
   1  -1  -1 3232.78  237.38
   1  -1  -1 3599.42  231.55
   1  -1  -1 3568.87  258.24
  -1  -1   1 3137.08  191.44
  -1  -1   1 3408.76  221.09
  -1  -1   1 3191.96  224.90
  -1  -1   1 3082.39  225.27
   1  -1  -1 3266.17  211.88
   1   1   0 4881.52  351.01
  -1   1   0 4589.74  372.82
  -1   1   0 4813.20  391.23
   1   1   0 4835.17  393.32
   1   1   0 4619.68  400.57
  -1   1   0 4471.11  320.29
  -1   1   0 4277.38  368.62
   1  -1   0 4430.11  311.45
   1  -1   0 4416.97  357.16
   1  -1   0 4326.36  360.82
  -1  -1   0 4359.03  337.28
  -1  -1   0 4524.32  334.95
  -1  -1   0 4129.65  342.42
  -1  -1   0 4308.83  356.69
   1  -1   0 4509.57  347.74
   1   1   122125.53 4525.60
  -1   1  -122316.41 4798.24
  -1   1  -124106.47 5342.49
   1   1   124487.49 5408.89
   1   1   123884.62 5351.38
  -1   1  -123827.60 5365.60
  -1   1  -121334.69 4266.38
   1  -1   123488.50 5033.82
  -1  -1  -123514.49 4870.44
   1  -1   122098.68 4350.88
  -1  -1  -121931.34 4741.97
   1  -1   122880.38 5086.76
  -1  -1  -122785.69 5073.77
  -1  -1  -122292.01 4908.47
   1  -1   122288.68 4824.42
  -1   1  -2 5166.30  453.13
   1   1   2 5132.97  406.95
  -1   1  -2 5212.39  388.29
   1   1   2 5442.33  513.11
   1   1   2 5497.87  550.90
  -1   1  -2 5312.72  503.31
  -1   1  -2 5126.12  481.66
  -1   1  -2 5074.78  384.49
  -1  -1  -2 5380.07  413.78
  -1  -1  -2 4982.39  441.29
   1  -1   2 5439.74  457.23
  -1  -1  -2 5075.38  480.33
   1  -1   2 5450.13  519.29
   1  -1   2 5225.79  466.22
   1   1   3  157.90   15.28
   1   1   3  158.54    7.96
  -1   1  -3  154.32    8.80
   1   1   3  163.66   10.70
  -1   1  -3  156.71    4.45
  -1   1  -3  166.04    7.81
  -1   1  -3  162.62   14.56
   1  -1   3  162.26    8.77
   1  -1   3  146.20    5.43
  -1  -1  -3  147.91    7.56
  -1  -1  -3  159.04   14.34
   1  -1   3  164.98   11.55
   1   1   4 2945.31  197.16
   1   1   4 2739.05  210.01
  -1   1  -4 2669.42  209.54
   1   1   4 2864.18  222.77
  -1   1  -4 2954.64  221.92
  -1   1  -4 2801.96  180.24
   1  -1   4 2987.56  214.66
   1  -1   4 3086.30  212.98
  -1  -1  -4 2942.82  204.12
  -1  -1  -4 2892.25  239.55
   1  -1   4 2639.01  166.13
   1   1   5  107.29    5.61
   1   1   5  102.95    8.34
   1   1   5   93.64    9.84
  -1   1  -5   90.41    8.18
  -1   1  -5   89.51    6.95
  -1   1  -5   86.71    9.10
   1  -1   5  105.60    7.40
   1  -1   5   98.45    4.76
   1  -1   5  101.85    7.13
  -1  -1  -5   82.60    6.76
  -1  -1  -5   94.19    9.04
  -1  -1  -5   89.42    7.94
   1   1   6  120.76    6.86
  -1   1  -6   91.53    8.89
   1   1   6  119.41   10.57
   1   1   6  119.39   11.23
  -1   1  -6   95.35    9.47
  -1   1  -6  106.12   10.97
   1  -1   6  100.70    5.03
   1  -1   6  114.24    5.52
   1  -1   6  123.98    8.19
  -1  -1  -6  113.57    7.60
  -1  -1  -6  113.88   10.63
   1  -1   6  113.81    8.83
   1   1   7 1124.07   55.16
  -1   1  -7  963.98   55.53
   1   1   7 1047.50   67.22
   1   1   7 1139.30   76.70
  -1   1  -7 1010.54   70.90
  -1   1  -7 1029.83   70.95
   1  -1   7  970.16   46.14
   1  -1   7 1061.99   50.73
   1  -1   7 1146.45   72.04
  -1  -1  -7 1040.60   59.28
  -1  -1  -7  997.54   69.56
   1  -1   7 1073.84   64.94
  -1  -1  -7  862.67   44.47
   1   1   8 1088.41   58.17
  -1   1  -8  818.25   52.02
   1   1   8  984.79   66.37
   1   1   8 1049.33   73.87
  -1   1  -8  953.06   77.87
  -1   1  -8  887.94   67.17
   1  -1   8  906.34   46.91
   1  -1   8 1225.74   72.05
   1  -1   8  980.81   56.25
  -1  -1  -8  919.60   56.52
  -1  -1  -8  918.75   68.01
   1  -1   8 1000.39   64.00
  -1  -1  -8  958.88   53.88
   1   1   9   99.70    8.20
  -1   1  -9   73.32   13.02
   1   1   9  101.40   11.73
   1   1   9   99.70   14.82
  -1   1  -9   90.47   14.60
  -1   1  -9   79.03   12.30
   1  -1   9   77.53    6.55
   1  -1   9  103.78    7.77
   1  -1   9  104.80    9.28
  -1  -1  -9   77.41   12.80
  -1  -1  -9   93.29   12.56
   1  -1   9  101.51   10.84
  -1  -1  -9   74.31    6.80
   1   1  10   82.63    9.18
  -1   1 -10   54.67    9.43
   1   1  10   80.68   12.41
   1   1  10   95.92   15.31
  -1   1 -10   59.48   15.48
  -1   1 -10   55.43   12.49
   1  -1  10   64.26    7.46
   1  -1  10   67.79   12.33
   1  -1  10   84.08   13.20
  -1  -1 -10   79.57    8.62
  -1  -1 -10   82.58   12.49
   1  -1  10   84.69   11.43
   1   1  11  169.98   14.30
   1   1  11  189.67   23.37
   1   1  11  171.34   28.15
  -1   1 -11  169.92   30.60
  -1   1 -11  135.82   16.31
  -1   1 -11  155.43   19.77
   1  -1  11  194.45   18.82
  -1  -1 -11  150.60   14.70
  -1  -1 -11  171.50   30.34
   1   1  12  419.64   41.48
  -1   1 -12  390.32   55.12
  -1   1 -12  311.78   33.54
  -1  -1 -12  431.53   51.42
  -1  -1 -12  409.09   41.20
   1  -1  12  448.52   37.39
  -1   1 -13   43.02   19.01
  -1  -1 -13   44.05   12.90
   1  -1  13   74.51   14.13
  -1  -1 -13   52.45   15.76
   1   1  14   26.26   15.58
   1  -1  14   36.39   13.15
  -1  -1 -14   23.05   13.60
   1   1  15   30.99   15.50
   1  -1  15   35.23   14.45
  -1  -1 -15   40.90   15.19
   1   1  16   41.03   15.55
   1  -1  16   51.30   15.56
  -1  -1 -16   30.64   17.01
   1  -1  17   45.83   16.35
  -1  -1 -17   41.64   17.88
   1  -1  18  308.66   41.37
  -1  -1 -18  285.11   41.22
   1  -1  19  158.34   39.55
  -1  -1 -19  237.72   32.15
   1  -1  20   17.00    8.91
  -1  -1 -20   29.27   11.24
  -1  -1 -21    9.57    7.02
   1  -2 -21   21.03   15.84
  -1  -2  21   13.75   14.29
   1  -2 -20  101.18   20.97
  -1  -2  20   89.42   19.87
   1  -2 -19   31.74   14.85
  -1  -2  19   12.82   22.15
   1  -2 -18   51.79   20.16
  -1  -2  18   53.93   19.20
   1  -2 -17   77.57   21.97
   1  -2 -17  145.79   28.63
  -1  -2  17  149.47   26.08
   1  -2 -16   81.43   19.09
   1  -2 -16  128.39   25.51
  -1  -2  16  137.56   25.47
  -1  -2  16  121.05   21.68
   1   2 -15   11.11   17.10
  -1   2  15    5.22    9.87
   1  -2 -15   10.24    9.29
   1  -2 -15    5.98   13.05
  -1  -2  15   -0.71   12.80
  -1  -2  15   10.44    9.83
   1   2 -14  176.95   56.92
  -1   2  14  273.83   37.39
   1  -2 -14  247.10   32.40
   1  -2 -14  280.17   41.79
  -1  -2  14  368.28   42.82
  -1  -2  14  362.30   34.15
   1   2 -13   86.64   30.54
  -1   2  13   90.66   19.01
   1  -2 -13   97.58   17.32
   1  -2 -13  148.61   24.13
  -1  -2  13  136.34   36.14
  -1  -2  13  173.27   19.65
   1   2 -12    4.58    9.70
  -1   2  12   10.24   10.00
   1  -2 -12    9.06    7.45
   1  -2 -12   15.89   11.12
  -1  -2  12    9.47   11.05
  -1  -2  12    7.34    9.18
   1   2 -11  107.76   17.51
  -1   2  11  128.18   21.09
   1  -2 -11  106.34   14.77
   1  -2 -11  122.89   20.22
  -1  -2  11  141.56   19.55
  -1  -2  11  161.22   16.15
   1   2 -10  213.92   34.47
  -1   2  10  220.22   40.78
   1   2 -10  208.46   25.09
  -1   2  10  234.74   24.86
   1   2 -10  250.99   40.73
  -1   2  10  271.74   30.53
   1  -2 -10  273.93   27.74
   1  -2 -10  232.00   25.91
  -1  -2  10  257.36   27.21
  -1  -2  10  304.67   25.94
   1   2  -9  223.89   30.43
  -1   2   9  246.50   29.79
   1   2  -9  214.35   23.11
  -1   2   9  210.79   22.61
   1   2  -9  245.59   25.09
  -1   2   9  286.25   29.15
   1  -2  -9  258.20   23.31
   1  -2  -9  201.22   22.72
  -1  -2   9  256.24   23.84
  -1  -2   9  269.12   32.88
   1   2  -8  309.51   51.12
  -1   2   8  378.99   42.34
   1   2  -8  321.25   35.14
  -1   2   8  332.96   27.64
   1   2  -8  331.37   30.56
  -1   2   8  410.03   34.61
   1  -2  -8  339.48   25.05
   1  -2  -8  302.15   27.53
  -1  -2   8  343.87   27.68
  -1  -2   8  387.03   38.26
   1   2  -7 1164.19   98.61
  -1   2   7  888.15   91.23
   1   2  -7 1124.57   81.11
  -1   2   7 1091.33   79.24
   1   2  -7 1069.01   83.41
  -1   2   7 1288.31   93.89
   1  -2  -7 1102.74   92.28
   1  -2  -7 1009.86   76.90
  -1  -2   7 1083.05   74.95
  -1  -2   7 1157.60   75.95
   1   2  -6  826.82   62.03
   1   2  -6  820.89   57.12
  -1   2   6  866.54   58.52
   1   2  -6  729.70   48.29
  -1   2   6  828.54   55.63
   1  -2  -6  811.21   62.50
  -1  -2   6  786.83   60.32
   1  -2  -6  796.87   44.40
   1  -2  -6  817.26   57.25
  -1  -2   6  849.09   52.43
   1   2  -5  271.33   20.34
  -1   2   5  318.93   29.56
  -1   2   5  262.84   19.45
   1   2  -5  269.70   21.68
   1  -2  -5  323.68   24.00
  -1  -2   5  288.41   18.70
   1  -2  -5  280.42   19.50
   1  -2  -5  311.03   21.44
  -1  -2   5  327.65   17.85
  -1  -2   5  286.36   19.74
   1   2  -4  247.25   16.99
   1   2  -4  251.61   18.30
  -1   2   4  249.93   22.50
  -1   2   4  198.78   19.84
   1   2  -4  195.36   14.58
  -1   2   4  214.34   15.84
   1  -2  -4  251.33   14.04
   1  -2  -4  245.96   16.60
  -1  -2   4  221.74   20.22
  -1  -2   4  223.15    6.24
   1  -2  -4  237.17   15.77
  -1  -2   4  261.82   13.61
  -1  -2   4  246.20   16.76
   1   2  -3 2497.46  194.58
  -1   2   3 2248.82  205.76
   1   2  -3 2617.26  164.08
   1   2  -3 2415.72  193.48
  -1   2   3 2567.12  198.75
   1   2  -3 2660.11  215.24
  -1   2   3 2681.33  207.55
   1  -2  -3 2587.51  197.33
   1  -2  -3 2299.04  142.64
   1  -2  -3 2522.89  191.42
  -1  -2   3 2657.97  214.27
  -1  -2   3 3033.92  180.37
   1  -2  -3 2932.09  221.48
  -1  -2   3 2769.27  198.62
  -1  -2   3 2477.98  195.87
   1   2  -2  212.25   12.06
   1   2  -2  189.88   12.85
   1   2  -2  208.43    8.89
  -1   2   2  202.78   16.33
   1   2  -2  204.57   14.78
  -1   2   2  178.79   21.22
  -1   2   2  201.75   17.83
  -1   2   2  201.99    9.74
   1  -2  -2  224.98   13.68
   1  -2  -2  260.46   16.76
   1  -2  -2  221.48    9.21
  -1  -2   2  201.34   11.40
  -1  -2   2  226.24    8.29
  -1  -2   2  242.49   13.88
   1  -2  -2  196.65   15.19
  -1  -2   2  221.64   19.00
   1   2  -1 1399.10   81.55
  -1   2   1 1441.25   86.01
   1   2  -1 1387.44   76.80
  -1   2   1 1396.13   90.30
   1   2  -1 1501.30  111.34
  -1   2   1 1549.15   86.14
  -1   2   1 1388.08   96.76
   1  -2  -1 1597.72   85.47
  -1  -2   1 1531.44   87.94
   1  -2  -1 1581.55  110.41
  -1  -2   1 1665.28   85.46
   1  -2  -1 1461.28   87.37
  -1  -2   1 1443.06   86.56
   1  -2  -1 1420.75   85.35
  -1  -2   1 1488.80   91.96
   1   2   0  745.25   36.16
  -1   2   0  696.84   34.52
   1   2   0  686.94   35.07
  -1   2   0  690.98   32.84
   1   2   0  689.10   40.89
  -1   2   0  754.40   36.97
  -1   2   0  688.70   42.44
   1  -2   0  786.84   36.20
  -1  -2   0  699.56   33.47
   1  -2   0  803.66   45.21
  -1  -2   0  814.29   36.02
   1  -2   0  772.71   38.71
  -1  -2   0  761.33   47.72
   1  -2   0  680.49   32.41
  -1  -2   0  690.95   37.29
   1   2   1 2408.66  164.46
  -1   2  -1 2376.34  171.05
  -1   2  -1 2508.06  183.93
   1   2   1 2315.83  173.16
   1   2   1 2372.73  207.40
  -1   2  -1 2210.69  179.09
  -1   2  -1 2356.43  166.10
   1  -2   1 2524.04  173.24
  -1  -2  -1 2547.03  182.19
   1  -2   1 2589.71  157.60
  -1  -2  -1 2603.33  177.11
   1  -2   1 2531.37  192.99
  -1  -2  -1 2302.48  175.08
  -1  -2  -1 2275.54  163.47
   1  -2   1 2606.06  179.63
   1   2   2  538.71   27.10
  -1   2  -2  602.15   34.12
  -1   2  -2  590.15   35.83
   1   2   2  593.63   35.00
   1   2   2  582.61   37.99
  -1   2  -2  568.04   35.62
  -1   2  -2  547.19   26.57
   1  -2   2  634.65   28.91
  -1  -2  -2  610.50   31.85
   1  -2   2  590.99   24.02
  -1  -2  -2  624.06   38.48
   1  -2   2  624.20   36.16
  -1  -2  -2  593.51   34.53
  -1  -2  -2  545.26   34.09
   1  -2   2  627.43   31.95
   1   2   3 1200.85   75.92
  -1   2  -3 1318.32  107.23
  -1   2  -3 1171.25   60.90
   1   2   3 1203.32   83.73
   1   2   3 1289.05   90.06
  -1   2  -3 1207.92   81.39
  -1   2  -3 1354.96   74.57
   1  -2   3 1237.62   79.05
  -1  -2  -3 1247.67   62.99
  -1  -2  -3 1439.75   83.67
   1  -2   3 1373.36   79.63
  -1  -2  -3 1308.68  103.03
  -1  -2  -3 1252.23   71.02
   1  -2   3 1441.20   84.29
   1   2   4  463.67   26.01
   1   2   4  528.75   37.14
  -1   2  -4  490.75   33.12
  -1   2  -4  568.56   28.91
   1   2   4  538.91   37.23
  -1   2  -4  627.54   53.53
   1  -2   4  618.17   26.49
   1  -2   4  555.22   34.23
  -1  -2  -4  590.43   32.13
   1  -2   4  504.20   28.23
  -1  -2  -4  545.45   32.39
  -1  -2  -4  552.23   36.30
   1   2   5 1384.64  116.91
   1   2   5 1537.81  111.95
   1   2   5 1213.06   97.12
  -1   2  -5 1556.90  113.19
   1   2   5 1568.54  111.27
  -1   2  -5 1510.92  132.76
  -1   2  -5 1416.18   99.09
  -1   2  -5 1184.92   72.64
  -1   2  -5 1201.01   70.44
   1  -2   5 1548.44  102.00
   1  -2   5 1511.91   81.39
  -1  -2  -5 1273.06   76.81
  -1  -2  -5 1499.74  106.77
  -1  -2  -5 1443.91   82.15
   1  -2   5 1486.83   90.36
   1   2   6  112.90   14.74
   1   2   6  154.45   15.54
   1   2   6  132.86   14.64
  -1   2  -6  114.90   13.39
  -1   2  -6  123.68   15.20
   1  -2   6  119.10    6.94
   1  -2   6  114.04    6.34
   1  -2   6  123.42   10.85
  -1  -2  -6  115.63   13.89
   1  -2   6  133.69   12.51
  -1  -2  -6  109.21    7.23
  -1  -2  -6  109.66   21.98
   1   2   7  158.34   12.90
   1   2   7  212.87   21.11
  -1   2  -7  193.69   21.22
   1   2   7  181.73   18.40
  -1   2  -7  180.88   20.53
   1  -2   7  171.19   11.96
   1  -2   7  214.26   15.03
   1  -2   7  204.82   17.79
  -1  -2  -7  204.95   14.91
  -1  -2  -7  216.38   20.12
   1  -2   7  165.37   12.95
  -1   2  -8 1103.39  131.66
   1   2   8 1176.24  102.21
   1   2   8 1425.46  122.96
  -1   2  -8 1172.93  109.16
   1  -2   8 1340.74  126.76
  -1  -2  -8 1295.01  107.25
  -1  -2  -8 1326.13  113.46
   1  -2   8 1369.38   95.01
  -1   2  -9   32.47   12.90
   1   2   9   47.53   12.54
   1   2   9   43.17   12.87
  -1   2  -9   44.04   19.69
   1  -2   9   52.02   17.15
  -1  -2  -9   42.06    8.31
  -1  -2  -9   48.71   13.47
   1  -2   9   47.00   13.69
   1  -2  10   -2.93   12.71
   1  -2  10   -2.26    6.55
  -1  -2 -10   -5.31    5.98
  -1  -2 -10   -2.98    9.42
   1  -2  11  191.27   38.49
   1  -2  11  182.08   19.98
  -1  -2 -11  157.75   27.89
  -1  -2 -11  205.31   28.24
   1  -2  12  243.92   32.40
   1  -2  12  261.92   36.74
  -1  -2 -12  188.32   24.21
  -1  -2 -12  249.15   35.90
   1  -2  13   94.46   22.47
   1  -2  13  127.60   19.27
  -1  -2 -13   94.24   16.92
  -1  -2 -13   92.85   25.35
   1  -2  14   42.74   15.13
  -1  -2 -14   25.05   12.65
  -1  -2 -14   27.41   23.78
   1   2  15  289.52   57.71
   1  -2  15  422.90   48.08
  -1  -2 -15  363.58   50.05
   1   2  16   60.78   32.04
   1  -2  16   31.92   16.63
  -1  -2 -16   56.62   26.44
   1   2  17   27.13   19.13
   1  -2  17   -0.46   10.21
  -1  -2 -17   -4.97   11.41
   1   2  18  -23.61   17.84
   1  -2  18   -4.21   10.26
  -1  -2 -18   -1.67   18.30
   1   2  19   35.07   10.75
   1  -2  19   52.41   14.98
  -1  -2 -19   58.12   14.73
   1  -2  20    4.36    8.54
  -1  -2 -20   21.14    9.25
   1  -3 -20   92.22   15.10
  -1  -3  20   54.72   16.21
  -1   3  19    7.72   14.01
  -1  -3  19   16.05   13.51
   1  -3 -19   35.18   19.50
  -1   3  18   31.93   16.54
  -1  -3  18   54.13   23.33
   1  -3 -18   27.55   15.59
   1  -3 -17   45.78   14.52
   1  -3 -17   28.33   15.85
  -1  -3  17   30.79   15.81
   1  -3 -16   87.36   18.74
   1  -3 -16   74.49   23.28
  -1  -3  16   95.34   38.61
  -1  -3  16  144.02   23.04
   1  -3 -15  169.16   26.75
   1  -3 -15  152.58   47.63
  -1  -3  15  182.16   35.02
  -1  -3  15  225.81   29.47
   1  -3 -14   69.08   16.82
   1  -3 -14   50.47   19.08
  -1  -3  14   72.82   20.15
  -1  -3  14   63.56   16.39
   1  -3 -13   82.61   18.58
   1  -3 -13   87.63   21.97
  -1  -3  13  109.12   36.46
  -1  -3  13  118.90   20.41
   1  -3 -12  372.76   45.71
   1  -3 -12  354.56   49.88
  -1  -3  12  438.35   55.89
  -1  -3  12  462.30   46.10
   1  -3 -11  297.55   35.26
   1  -3 -11  248.31   35.00
  -1  -3  11  331.38   43.13
  -1  -3  11  372.40   52.16
  -1   3  10   25.08   19.81
   1  -3 -10   76.00   16.14
   1  -3 -10   98.47   21.95
  -1  -3  10   94.33   19.44
  -1  -3  10   97.43   16.83
   1   3  -9   75.66   25.39
  -1   3   9   53.15   25.51
   1  -3  -9  136.71   19.51
   1  -3  -9   78.56   16.09
  -1  -3   9  100.30   17.70
  -1  -3   9  142.13   20.47
   1   3  -8  174.76   24.85
  -1   3   8  174.88   43.97
   1  -3  -8  292.13   26.63
   1  -3  -8  246.88   26.87
  -1  -3   8  219.66   35.35
  -1  -3   8  312.09   41.63
   1   3  -7  102.69   27.79
   1   3  -7   62.75   14.05
  -1   3   7   96.89   17.53
   1  -3  -7   72.51   11.55
   1  -3  -7   88.40   16.73
  -1  -3   7   93.33   12.74
   1  -3  -7   90.55   19.63
  -1  -3   7  105.97   15.40
   1   3  -6  733.71   72.18
  -1   3   6  720.53   66.78
  -1   3   6  773.67   65.02
   1   3  -6  782.91   70.00
   1  -3  -6  578.96   63.22
  -1  -3   6  663.84   53.07
   1  -3  -6  730.43   54.17
   1  -3  -6  861.19   70.13
  -1  -3   6  537.64   54.24
  -1  -3   6  760.35   56.34
   1   3  -5  363.20   34.34
  -1   3   5  397.51   51.33
  -1   3   5  396.50   46.60
   1   3  -5  401.55   38.09
   1  -3  -5  389.60   31.47
  -1  -3   5  353.96   28.37
   1  -3  -5  400.27   29.76
   1  -3  -5  501.95   51.44
  -1  -3   5  325.05   27.99
  -1  -3   5  405.16   41.72
   1   3  -4  683.72   59.72
  -1   3   4  619.27   55.54
  -1   3   4  496.58   62.81
   1   3  -4  533.10   53.27
  -1   3   4  680.33   51.06
   1   3  -4  737.34   58.09
   1  -3  -4  735.51   64.27
  -1  -3   4  757.52   67.08
   1  -3  -4  813.57   59.61
   1  -3  -4  610.94   49.29
  -1  -3   4  645.93   46.32
  -1  -3   4  681.78   48.86
   1   3  -3  445.66   37.61
  -1   3   3  383.89   41.89
  -1   3   3  431.25   36.53
   1   3  -3  396.38   36.78
  -1   3   3  491.39   47.33
   1  -3  -3  515.63   34.95
  -1  -3   3  549.21   50.84
   1  -3  -3  432.24   32.23
   1  -3  -3  551.55   49.72
  -1  -3   3  462.79   31.95
  -1  -3   3  500.14   45.79
   1   3  -2   17.44   10.88
  -1   3   2   18.60    6.62
   1   3  -2   24.49    4.37
  -1   3   2   13.61    6.96
   1   3  -2    8.74   11.86
  -1   3   2   26.16    8.68
   1  -3  -2   15.32    4.19
   1  -3  -2   13.09    5.48
  -1  -3   2   23.51   10.20
   1  -3  -2   17.67    6.67
  -1  -3   2   14.78    7.07
   1  -3  -2   16.49    6.65
  -1  -3   2   12.67    5.78
  -1  -3   2   12.38    6.78
   1   3  -1    9.41    6.13
  -1   3   1    3.71    5.42
   1   3  -1    3.73    4.61
  -1   3   1   13.97    8.46
   1   3  -1    5.85   10.82
  -1   3   1    0.06    8.60
  -1   3   1    5.39    7.29
   1  -3  -1    4.55    4.03
  -1  -3   1    3.49    5.45
   1  -3  -1    6.89    7.27
  -1  -3   1    8.40    4.47
   1  -3  -1   14.67    5.57
  -1  -3   1    5.61    6.22
   1  -3  -1   11.08    6.16
  -1  -3   1    7.86    8.71
   1   3   0   10.50    5.82
  -1   3   0   16.14    6.11
   1   3   0   25.02    6.24
  -1   3   0    9.85    7.90
   1   3   0   10.42   11.98
  -1   3   0   10.41    5.07
  -1   3   0   21.92   10.40
   1  -3   0   12.00    6.69
   1  -3   0   18.38    6.41
   1  -3   0   14.92   11.45
   1  -3   0   22.00    5.19
  -1  -3   0    6.77    8.87
  -1  -3   0    8.83    7.79
  -1   3  -1  357.72   29.25
   1   3   1  284.48   22.76
   1   3   1  289.29   39.49
  -1   3  -1  268.82   29.26
  -1   3  -1  317.44   28.95
   1  -3   1  368.18   39.39
   1  -3   1  362.23   22.69
  -1  -3  -1  295.15   24.42
  -1  -3  -1  415.57   25.35
  -1  -3  -1  305.25   26.01
   1  -3   1  364.18   24.58
  -1  -3  -1  353.32   26.26
   1   3   2   11.07    6.32
  -1   3  -2   31.38    8.63
   1   3   2   27.35    7.46
   1   3   2    7.99   13.40
  -1   3  -2   22.47    8.41
  -1   3  -2   25.00    6.00
   1  -3   2    9.24   12.33
   1  -3   2   24.42    6.02
  -1  -3  -2   15.75    4.90
  -1  -3  -2   30.82    6.67
  -1  -3  -2   26.67    7.66
   1  -3   2   20.74    9.18
  -1  -3  -2   16.83    6.63
   1   3   3   36.40    7.33
  -1   3  -3   37.06   11.33
   1   3   3   32.94   10.01
   1   3   3   27.78   15.49
  -1   3  -3   22.99   14.62
  -1   3  -3   42.24   11.75
   1  -3   3   48.81    9.81
   1  -3   3   52.72    7.64
  -1  -3  -3   25.41    5.33
  -1  -3  -3   41.55    9.53
  -1  -3  -3   36.82    9.59
   1  -3   3   48.30    7.16
  -1  -3  -3   47.87    6.92
  -1   3  -4  511.47   57.68
   1   3   4  583.23   51.89
   1   3   4  601.46   71.67
  -1   3  -4  609.53   72.31
  -1   3  -4  581.78   73.70
   1  -3   4  655.77   52.91
   1  -3   4  627.40   41.07
   1  -3   4  533.12   38.23
  -1  -3  -4  623.27   65.01
  -1  -3  -4  538.77   34.41
  -1   3  -5  568.74   75.29
   1   3   5  560.65   56.02
   1   3   5  612.25   76.48
  -1   3  -5  621.10   84.92
   1  -3   5  638.68   53.38
  -1  -3  -5  539.00   37.88
  -1  -3  -5  667.84   57.03
   1  -3   5  662.72   57.82
   1   3   6  399.04   43.85
   1   3   6  359.48   41.50
   1  -3   6  378.39   36.75
   1  -3   6  417.95   31.63
  -1  -3  -6  347.92   27.74
  -1  -3  -6  387.01   53.75
   1  -3   7  167.75   35.61
   1  -3   7  179.08   28.13
  -1  -3  -7  193.50   18.64
  -1  -3  -7  187.27   24.97
   1  -3   8  123.26   19.80
   1  -3   8  133.96   18.58
  -1  -3  -8  145.68   15.47
  -1  -3  -8  149.19   21.43
   1  -3   9  110.25   21.76
   1  -3   9  147.03   28.08
  -1  -3  -9  113.98   16.93
  -1  -3  -9  118.30   34.50
   1  -3  10   31.76   13.58
   1  -3  10   23.12   12.00
  -1  -3 -10   31.25   11.08
  -1  -3 -10   53.24   23.03
   1  -3  11   91.46   21.43
   1  -3  11  106.49   17.96
  -1  -3 -11   74.58   16.88
  -1  -3 -11   92.85   33.74
   1  -3  12   60.14   19.18
   1  -3  12   70.54   15.54
  -1  -3 -12   54.88   15.16
  -1  -3 -12   64.70   30.29
   1  -3  13  209.27   34.38
   1  -3  13  250.60   32.04
  -1  -3 -13  174.36   26.98
  -1  -3 -13  179.62   36.75
   1  -3  14  160.99   33.56
  -1  -3 -14  121.70   33.60
  -1  -3 -14  154.16   31.65
   1  -3  15  190.97   36.31
  -1  -3 -15  171.60   29.33
  -1  -3 -15  177.00   34.12
   1   3  16   54.00   25.13
   1  -3  16   89.44   32.97
  -1  -3 -16   69.94   21.00
   1   3  17   47.80   19.99
   1  -3  17   63.88   19.28
  -1  -3 -17   62.71   18.71
   1   3  18   17.57   11.41
   1  -3  18   19.57   17.76
  -1  -3 -18   16.04   11.43
   1   3  19   10.76    7.09
   1  -3  19   -2.65   12.63
  -1  -3 -19   30.83   13.94
  -1   4  17   17.73   11.82
  -1  -4  17   20.96   12.68
   1  -4 -17    5.23    9.33
   1  -4 -16   24.26   16.71
   1  -4 -16   32.78   11.50
  -1  -4  16    8.49   23.87
   1  -4 -15   43.35   19.17
   1  -4 -15   30.98   13.18
  -1  -4  15   28.24   18.74
  -1  -4  15   69.31   15.80
   1  -4 -14  141.09   23.79
   1  -4 -14  102.71   39.79
  -1  -4  14  161.82   32.44
  -1  -4  14  206.79   26.67
   1  -4 -13   96.77   19.14
   1  -4 -13   87.46   25.20
  -1  -4  13   88.61   27.04
  -1  -4  13  129.41   21.15
   1  -4 -12  164.49   23.02
   1  -4 -12  106.31   28.70
  -1  -4  12  171.29   50.04
  -1  -4  12  211.74   40.11
   1  -4 -11  156.63   33.32
   1  -4 -11  102.16   27.08
  -1  -4  11  147.24   46.12
  -1  -4  11  162.39   25.91
   1  -4 -10   59.44   16.76
   1  -4 -10   50.93   23.73
  -1  -4  10   65.97   31.84
  -1  -4  10   98.64   18.78
   1  -4  -9   27.14   11.71
   1  -4  -9   40.89   28.38
  -1  -4   9   27.48   14.65
  -1  -4   9   10.42   19.17
   1  -4  -8  114.27   25.98
   1  -4  -8   83.82   26.44
  -1  -4   8   71.46   22.76
  -1  -4   8  103.67   19.92
   1  -4  -7  215.40   30.12
   1  -4  -7  103.86   34.49
  -1  -4   7  138.04   28.77
  -1  -4   7  190.73   29.93
   1  -4  -6   40.48   20.80
   1  -4  -6  130.51   33.19
   1  -4  -6   72.71   24.62
  -1  -4   6   80.84   21.04
  -1  -4   6  154.99   22.77
   1  -4  -5   16.07    9.73
   1  -4  -5   33.25   12.69
   1  -4  -5   14.66   21.86
  -1  -4   5   18.24   13.48
   1  -4  -4   24.04   13.37
   1  -4  -4   72.03   24.03
  -1  -4   4   53.25   18.06
  -1  -4   4   92.49   17.14
   1  -4  -3    6.28    8.97
   1  -4  -3   26.29   11.23
  -1  -4   3   15.38   10.68
  -1  -4   3   10.42   12.92
  -1  -4   3   15.66   12.31
   1  -4  -2   14.30    9.81
   1  -4  -2   18.41    9.77
  -1  -4   2   16.21   11.07
  -1  -4   2   11.09    8.27
  -1  -4   2   34.02   17.74
   1  -4  -1   65.24   14.22
   1  -4  -1   87.02   13.75
  -1  -4   1   46.32   16.56
  -1  -4   1   39.91   12.64
  -1  -4   1   85.08   21.67
   1  -4   0   55.06   14.75
   1  -4   0   49.69   19.00
   1  -4   0   51.97   15.31
  -1  -4   0   42.21   12.28
  -1  -4   0   55.67   12.92
   1  -4   1  269.34   36.32
   1  -4   1  172.34   24.29
   1  -4   1  252.24   31.13
  -1  -4  -1  206.39   20.44
  -1  -4  -1  182.71   31.02
  -1  -4  -1  191.21   24.10
   1  -4   2  366.51   49.30
   1  -4   2  390.41   43.86
  -1  -4  -2  336.53   30.93
  -1  -4  -2  313.59   47.09
   1  -4   3  645.18   77.09
   1  -4   3  773.53   85.47
  -1  -4  -3  650.14   59.21
  -1  -4  -3  504.44   79.62
   1  -4   4   98.13   22.62
   1  -4   4  125.49   18.24
  -1  -4  -4   92.18   17.10
  -1  -4  -4   91.50   40.38
   1  -4   5  123.21   25.79
   1  -4   5  117.45   19.21
  -1  -4  -5   96.94   24.38
  -1  -4  -5  113.59   28.64
   1  -4   6  287.06   45.59
   1  -4   6  365.27   36.53
  -1  -4  -6  273.16   32.24
  -1  -4  -6  301.32   68.04
   1  -4   7  101.31   22.59
   1  -4   7  101.07   28.74
  -1  -4  -7  109.28   17.41
  -1  -4  -7   69.41   24.38
   1  -4   8    9.64   14.47
   1  -4   8   23.81   12.33
  -1  -4  -8   22.02   10.75
  -1  -4  -8   22.18   14.55
   1  -4   9    2.68   12.05
   1  -4   9   -1.53    9.78
  -1  -4  -9    3.91    8.50
  -1  -4  -9    5.56   17.47
   1  -4  10   96.81   25.70
   1  -4  10  120.43   20.07
  -1  -4 -10   60.78   17.08
  -1  -4 -10   86.60   31.32
   1  -4  11   48.59   19.56
   1  -4  11   63.91   22.78
  -1  -4 -11   20.74   13.04
  -1  -4 -11   38.41   16.51
   1  -4  12   -9.05   16.35
   1  -4  12   28.77   14.11
  -1  -4 -12   19.13   11.06
  -1  -4 -12   -1.83   20.95
   1  -4  13   13.72   14.39
  -1  -4 -13   14.42   15.46
  -1  -4 -13   -6.15   20.05
   1  -4  14   -4.67   13.33
  -1  -4 -14   17.36   10.04
  -1  -4 -14   -8.22   11.63
   1   4  15  -10.80   14.96
   1  -4  15   37.31   15.46
  -1  -4 -15   21.96   12.34
   1   4  16   11.73   13.11
   1  -4  16   34.40   14.36
  -1  -4 -16   31.11   18.87
   1   4  17    4.91    7.24
   1  -4  17   -6.91    8.04
  -1  -4 -17    3.22    7.27
   1  -5 -14  144.32   16.86
  -1  -5  14   37.35   21.83
   1  -5 -13   18.14    9.30
  -1  -5  13   53.41   21.12
  -1  -5  13   17.47   11.74
   1  -5 -12    9.30    7.61
  -1  -5  12  -11.89   18.80
  -1  -5  12   33.85   11.29
   1  -5 -11   17.21   15.85
  -1  -5  11   12.55   13.43
  -1  -5  11   22.01   12.29
   1  -5 -10  112.78   17.49
  -1  -5  10   34.24   22.09
  -1  -5  10  108.57   20.43
   1  -5  -9   25.46   11.27
  -1  -5   9    5.61   22.22
  -1  -5   9    3.74   19.25
   1  -5  -8   31.82   13.34
  -1  -5   8   36.82   16.56
  -1  -5   8   43.04   16.25
   1  -5  -7  102.97   19.73
  -1  -5   7   30.94   23.43
  -1  -5   7  138.94   23.07
   1  -5  -6  120.07   22.10
  -1  -5   6   46.57   40.37
  -1  -5   6  120.28   24.08
   1  -5  -5   12.16   11.93
  -1  -5   5   15.68   13.68
   1  -5  -4   50.87   15.39
  -1  -5   4   56.40   18.42
   1  -5  -3  181.31   29.60
  -1  -5   3  248.81   35.16
   1  -5  -2   13.19   12.23
   1  -5  -2   18.30   11.31
  -1  -5   2   11.52   20.05
   1  -5  -1   54.30   17.35
   1  -5   0   65.43   21.27
   1  -5   1  678.90  137.87
   1  -5   2  124.41   28.78
   1  -5   3   33.61   20.74
   1  -5   3   66.30   15.93
   1  -5   4  153.10   33.12
  -1  -5  -4  159.28   23.85
  -1  -5  -4  116.43   32.06
   1  -5   5  134.87   34.33
   1  -5   5  176.71   25.77
  -1  -5  -5   91.55   21.41
  -1  -5  -5   97.31   53.79
   1  -5   6   12.98   15.62
   1  -5   6   17.65   12.02
  -1  -5  -6    3.32   10.26
  -1  -5  -6    4.79   17.48
   1  -5   7    4.81   23.52
   1  -5   7   10.15   19.30
  -1  -5  -7   17.92   11.45
  -1  -5  -7   77.17   28.95
   1  -5   8   24.55   17.77
   1  -5   8   45.56   15.88
  -1  -5  -8   30.62   18.57
  -1  -5  -8   15.21   18.87
   1  -5   9   20.88   20.10
   1  -5   9   91.83   17.24
  -1  -5  -9   39.41   13.48
  -1  -5  -9   18.98   18.16
   1  -5  10    4.85   14.30
  -1  -5 -10   12.52   13.88
  -1  -5 -10    2.04   10.42
   1  -5  11   -5.97   12.63
  -1  -5 -11   -4.44    8.89
  -1  -5 -11    7.39    9.01
   1   5  12   27.45   13.56
   1  -5  12   21.08   14.52
  -1  -5 -12   11.73   10.60
   1   5  13    2.44   10.29
   1  -5  13   23.78   17.35
  -1  -5 -13   -1.06   10.86
   1  -6  -8    7.36    7.40
   1  -6  -7   -7.88    4.60
  -1  -6   7    3.08    6.93
   1  -6  -6    1.20    4.36
  -1  -6   6   10.64    6.79
   1  -6  -5    4.84    3.90
  -1  -6   5    0.18    6.65
  -1  -6   4   14.79    7.05
   1  -6   2    6.93    5.12
   1  -6   3   -1.76    5.15
   1  -6   4    7.91    5.78
   1  -6   5    8.81    5.78
   1  -6   6    2.90    5.23
   1  -6   7    5.97    5.45
   2   0 -22    6.96    9.30
  -2   0  22    7.24    7.89
   2   0 -21   17.16   17.70
  -2   0  21    1.29   10.62
   2   0 -20   11.90   12.71
  -2   0  20    1.44   11.23
   2   0 -19   13.30   19.44
  -2   0  19    0.01   11.59
   2   0 -18   10.39   18.80
  -2   0  18   -4.64   10.48
   2   0 -17   42.65   15.14
  -2   0  17   20.49   14.12
   2   0 -16  737.00   86.96
  -2   0  16  819.39   79.30
   2   0 -15  243.84   34.18
  -2   0  15  274.08   44.54
   2   0 -14   41.39   18.95
  -2   0  14   22.00   12.58
   2   0 -13  101.49   19.00
  -2   0  13  137.37   17.36
   2   0 -12   23.95   10.48
   2   0 -12   27.47   11.85
  -2   0  12   30.68   10.74
  -2   0  12   39.42   10.51
   2   0 -11   33.41   10.34
   2   0 -11   45.32   11.84
  -2   0  11   65.28   11.21
  -2   0  11   60.59   10.23
   2   0 -10    6.55    3.03
   2   0 -10   10.36    9.90
   2   0 -10   36.91   10.78
  -2   0  10    2.98    6.06
  -2   0  10   10.05    6.21
  -2   0  10    4.99    3.21
  -2   0  10    4.56    2.82
   2   0  -9 7520.65  920.39
   2   0  -9 6594.89  881.41
   2   0  -9 6762.70  920.54
  -2   0   9 7654.21  998.91
  -2   0   9 7145.59  925.92
  -2   0   9 6787.28  787.62
  -2   0   9 8022.89  922.37
   2   0  -8 1048.52   52.64
   2   0  -8  916.04   60.10
   2   0  -8  961.09   66.47
  -2   0   8 1158.51   93.20
  -2   0   8  995.80   62.81
  -2   0   8  945.70   44.36
  -2   0   8 1038.14   47.09
   2   0  -7  326.02   13.52
   2   0  -7  306.32   19.70
   2   0  -7  324.52   20.56
  -2   0   7  366.95   23.36
  -2   0   7  314.54   26.93
  -2   0   7  331.84   15.16
  -2   0   7  339.50   12.97
   2   0  -6  687.81   32.18
   2   0  -6  715.72   38.61
   2   0  -6  723.92   47.66
  -2   0   6  723.00   42.94
  -2   0   6  685.46   37.26
  -2   0   6  727.77   27.86
  -2   0   6  706.36   32.25
   2   0  -5 5098.57  446.93
   2   0  -5 4855.43  476.16
   2   0  -5 5343.65  518.80
  -2   0   5 5186.56  535.71
  -2   0   5 5188.91  506.04
  -2   0   5 5615.55  485.81
  -2   0   5 5488.99  490.53
   2   0  -4  376.58   16.78
   2   0  -4  348.66   22.32
   2   0  -4  372.40   16.21
  -2   0   4  371.54   23.03
  -2   0   4  340.07   22.39
  -2   0   4  331.79   10.94
  -2   0   4  374.38   13.95
   2   0  -3 2243.30  117.56
   2   0  -3 2043.06  123.09
   2   0  -3 2087.50  119.47
  -2   0   3 2373.30  166.57
  -2   0   3 1994.22  130.17
  -2   0   3 2125.40  110.94
   2   0  -2  341.67   10.85
   2   0  -2  332.80   11.44
  -2   0   2  320.06   12.21
  -2   0   2  332.46   11.43
  -2   0   2  318.16   11.66
   2   0  -1  429.40   16.31
   2   0  -1  485.01   17.11
   2   0  -1  460.40   15.26
  -2   0   1  540.67   18.86
  -2   0   1  484.72   18.39
  -2   0   1  432.48   14.92
   2   0   0  443.03   14.83
   2   0   0  475.43   18.18
   2   0   0  485.66   16.19
  -2   0   0  435.42   17.25
  -2   0   0  460.32   20.83
  -2   0   0  508.05   19.84
   2   0   1  910.93   33.46
   2   0   1  968.63   45.06
   2   0   1  923.06   43.53
   2   0   1  936.90   37.80
  -2   0  -1  914.67   32.67
  -2   0  -1  875.50   33.97
   2   0   240659.5112438.18
   2   0   237910.4112136.57
   2   0   237319.2111855.03
   2   0   241643.1713129.26
  -2   0  -238746.7711780.99
  -2   0  -237608.7611879.90
  -2   0  -235372.9511691.91
   2   0   3 1107.29   44.31
   2   0   3  982.23   65.47
   2   0   3  951.21   48.42
   2   0   3 1014.30   48.03
  -2   0  -3 1020.45   42.25
  -2   0  -3  964.17   49.17
  -2   0  -3 1136.07   72.83
   2   0   4  350.90   16.14
   2   0   4  350.29   19.23
   2   0   4  345.01   16.43
   2   0   4  411.47   18.36
  -2   0  -4  340.02   13.46
  -2   0  -4  318.68   14.33
  -2   0  -4  298.44   18.36
   2   0   5 1343.07   73.69
   2   0   5 1349.68   82.30
   2   0   5 1305.77   73.07
   2   0   5 1517.87   85.50
  -2   0  -5 1309.35   73.09
  -2   0  -5 1174.23   67.48
  -2   0  -5 1104.74   72.98
   2   0   6 1689.41   95.05
   2   0   6 1657.02  108.58
   2   0   6 1512.82   91.91
   2   0   6 1807.70  113.56
  -2   0  -6 1386.07   92.22
  -2   0  -6 1408.21   89.62
  -2   0  -6 1307.91   90.97
   2   0   7  107.77    8.18
   2   0   7  110.18   12.02
   2   0   7  132.23   11.49
   2   0   7  136.44   12.06
  -2   0  -7   95.69   12.89
  -2   0  -7  103.84   11.26
   2   0   8  964.14   58.53
   2   0   8 1007.57   69.27
   2   0   8 1158.06   88.16
   2   0   8 1294.67  101.98
  -2   0  -8  855.62   71.74
  -2   0  -8  827.45   74.36
  -2   0  -8  903.97   68.99
   2   0   9    3.06    4.59
   2   0   9  -16.42    9.63
   2   0   9    9.08    8.06
   2   0   9    3.81    6.59
  -2   0  -9    9.04    8.76
  -2   0  -9   -1.50    8.16
  -2   0  -9    6.77    8.30
   2   0  10  811.94   60.44
   2   0  10  944.33   68.56
   2   0  10  927.85   83.86
   2   0  10 1139.49   86.41
  -2   0 -10  689.36   85.61
  -2   0 -10  744.27   64.49
  -2   0 -10  752.71   79.54
   2   0  11    8.51    6.16
   2   0  11    0.47    5.60
   2   0  11   -2.49    7.12
   2   0  11   -3.54   10.63
   2   0  11    8.25    9.73
  -2   0 -11    0.50    6.99
  -2   0 -11    3.91    7.31
   2   0  12  162.98   19.66
   2   0  12  183.83   21.03
  -2   0 -12  151.75   20.55
  -2   0 -12  132.87   19.81
   2   0  13   22.40   15.17
  -2   0 -13   21.01   10.92
   2   0  14   60.64   14.47
  -2   0 -14   35.95   13.69
  -2   0 -15   11.72   10.97
   2  -1 -22   23.60   10.11
  -2  -1  22   13.00   14.30
   2   1 -21   13.54   10.22
  -2   1  21    7.38    8.67
   2  -1 -21    8.72   12.58
  -2  -1  21   23.27   11.62
   2   1 -20    5.47   12.52
  -2   1  20    1.28   10.38
   2  -1 -20   13.41   12.14
  -2  -1  20   11.19   12.02
   2   1 -19  193.42   57.01
  -2   1  19  209.63   32.72
   2  -1 -19  177.62   34.93
  -2  -1  19  243.80   50.26
   2   1 -18   99.75   39.07
  -2   1  18  121.99   22.21
   2  -1 -18   80.88   26.18
  -2  -1  18  109.68   23.86
   2   1 -17  121.00   38.82
  -2   1  17   98.54   21.71
   2  -1 -17  137.77   39.15
  -2  -1  17   98.77   23.22
   2   1 -16  501.36   96.29
  -2   1  16  697.29   71.35
   2  -1 -16  576.41   76.08
  -2  -1  16  658.26   97.62
   2   1 -15  290.96   41.68
  -2   1  15  352.07   39.58
   2  -1 -15  330.47   45.00
  -2  -1  15  392.09   44.07
   2   1 -14   55.90   16.15
  -2   1  14   48.79   15.04
   2  -1 -14   47.82   16.23
  -2  -1  14   55.10   14.75
   2   1 -13  369.90   39.15
  -2   1  13  458.85   39.83
  -2   1  13  457.55   35.40
   2  -1 -13  288.13   31.88
   2  -1 -13  426.20   42.17
  -2  -1  13  477.49   40.17
  -2   1  12   22.33   10.36
   2   1 -12   34.97    9.64
  -2   1  12    0.10    9.28
   2   1 -12    8.83    9.49
  -2   1  12   41.03   12.76
   2  -1 -12   19.85   10.69
   2  -1 -12   35.89   15.39
  -2  -1  12   26.30    9.45
  -2  -1  12   32.29   10.87
  -2   1  11  491.19   34.83
   2   1 -11  376.12   35.74
  -2   1  11  469.10   43.29
  -2   1  11  529.48   50.47
   2  -1 -11  502.00   41.60
  -2  -1  11  448.49   35.80
   2  -1 -11  404.90   38.48
  -2  -1  11  545.30   36.70
  -2  -1  11  572.58   38.93
   2   1 -10  970.49  117.80
  -2   1  10  913.75   80.86
   2   1 -10  906.96   72.47
  -2   1  10 1004.08   68.14
   2   1 -10  925.39   87.92
  -2   1  10 1183.75   94.64
   2  -1 -10 1161.26   83.23
   2  -1 -10  886.11   71.60
  -2  -1  10 1062.41   76.05
  -2  -1  10 1312.93   84.02
   2   1  -9 1477.51  196.06
  -2   1   9 1338.04  114.37
   2   1  -9 1328.64  107.78
  -2   1   9 1536.41  102.33
   2   1  -9 1393.98  105.90
  -2   1   9 1764.89  159.19
   2  -1  -9 1463.02  101.72
   2  -1  -9 1322.80  103.37
  -2  -1   9 1572.74  113.06
  -2  -1   9 1654.31  125.29
   2   1  -8 1411.01  128.68
  -2   1   8 1257.56  108.14
   2   1  -8 1143.44   82.16
  -2   1   8 1227.90   78.48
   2   1  -8 1269.43   88.15
  -2   1   8 1553.36  109.87
   2  -1  -8 1337.57   85.78
   2  -1  -8 1191.78   83.46
  -2  -1   8 1377.42   89.86
  -2  -1   8 1371.25   84.88
   2   1  -7  272.17   28.75
  -2   1   7  243.21   27.13
   2   1  -7  222.19   23.93
  -2   1   7  228.36   13.72
   2   1  -7  224.03   15.64
  -2   1   7  248.25   19.18
   2  -1  -7  240.65   15.64
   2  -1  -7  232.94   23.35
  -2  -1   7  261.48   22.88
  -2  -1   7  259.14   15.68
   2   1  -6  491.61   37.52
  -2   1   6  490.09   25.24
   2   1  -6  466.08   28.43
  -2   1   6  557.33   32.74
   2  -1  -6  531.74   29.74
   2  -1  -6  534.06   35.71
  -2  -1   6  570.32   29.24
  -2  -1   6  535.65   34.54
   2   1  -5  854.08   55.93
  -2   1   5  756.19   38.27
  -2   1   5  688.20   69.20
   2   1  -5  787.65   47.28
  -2   1   5  935.54   57.12
   2  -1  -5  795.95   40.04
  -2  -1   5  932.25   45.22
   2  -1  -5  843.04   44.78
   2  -1  -5  864.41   44.86
  -2  -1   5  882.83   54.97
  -2  -1   5  853.70   44.69
   2   1  -4  766.57   45.40
  -2   1   4  701.84   34.16
  -2   1   4  620.41   56.89
   2   1  -4  740.07   40.86
  -2   1   4  783.04   44.31
   2  -1  -4  763.96   38.64
  -2  -1   4  774.54   34.72
   2  -1  -4  744.24   35.05
   2  -1  -4  790.86   46.41
  -2  -1   4  735.88   36.28
  -2  -1   4  764.27   47.52
   2   1  -3  453.95   29.54
  -2   1   3  520.17   21.47
   2   1  -3  468.25   12.39
  -2   1   3  410.97   25.67
  -2   1   3  467.61   20.98
   2   1  -3  438.26   29.71
  -2  -1   3  516.08   19.46
   2  -1  -3  499.02   22.50
   2  -1  -3  491.50   19.63
   2  -1  -3  502.00   23.71
  -2  -1   3  466.52   21.15
  -2  -1   3  478.21   23.20
   2   1  -2 1783.36  110.70
  -2   1   2 1765.40  101.02
   2   1  -2 1760.31   92.17
   2   1  -2 1621.25   92.51
   2   1  -2 1916.81  117.50
  -2   1   2 1702.57  132.86
  -2   1   2 1954.69  103.68
   2  -1  -2 1804.08  101.87
   2  -1  -2 1970.09  105.25
  -2  -1   2 1829.74   95.62
   2  -1  -2 1875.49  112.77
  -2  -1   2 1780.64  104.15
  -2  -1   2 1784.59  109.44
   2   1  -1   75.35    4.30
   2   1  -1   69.57    6.12
  -2   1   1   58.76    7.27
  -2   1   1   59.26    7.37
   2  -1  -1   67.94    2.99
   2  -1  -1   94.47    7.73
   2  -1  -1   66.59    7.51
  -2  -1   1   81.66    4.19
  -2  -1   1   66.75    3.55
  -2  -1   1   79.37    6.22
  -2  -1   1   62.31    6.20
   2   1   0  897.98   29.73
   2   1   0  738.14   37.46
   2   1   0  841.28   42.86
  -2   1   0  760.11   48.30
  -2   1   0  831.90   38.70
   2  -1   0  907.56   44.33
   2  -1   0  935.59   40.99
   2  -1   0  885.59   39.79
  -2  -1   0  880.21   24.81
  -2  -1   0  813.03   32.88
  -2  -1   0  870.16   42.25
   2   1   1 2628.35  220.96
  -2   1  -1 2980.19  224.32
  -2   1  -1 3050.22  217.63
   2   1   1 3189.20  241.77
   2  -1   1 3034.33  224.35
   2  -1   1 3219.04  230.55
   2  -1   1 3298.43  247.99
  -2  -1  -1 2784.12  187.99
  -2  -1  -1 2930.53  214.73
   2   1   211781.83 1962.98
  -2   1  -212308.77 2022.44
  -2   1  -213254.14 2133.83
   2   1   212849.26 2178.57
   2  -1   214044.27 2276.72
   2  -1   212782.64 1966.07
   2  -1   213031.58 2041.86
  -2  -1  -212157.11 1893.15
  -2  -1  -213327.89 2163.66
   2   1   3 5629.95  640.29
  -2   1  -3 4669.71  559.43
  -2   1  -3 5880.63  621.98
   2   1   3 6050.94  658.67
  -2   1  -3 5755.54  603.89
   2  -1   3 5883.45  603.66
   2  -1   3 6079.11  608.19
  -2  -1  -3 5625.95  556.67
  -2  -1  -3 6003.54  630.89
   2  -1   3 5968.17  576.22
   2   1   4  969.72   28.12
  -2   1  -4  909.90   31.21
   2   1   4  822.41   26.08
  -2   1  -4  724.78   63.34
   2   1   4  871.27   51.43
   2   1   4  978.29   58.22
  -2   1  -4  902.32   48.60
   2  -1   4 1032.18   51.73
  -2  -1  -4  926.65   46.15
   2  -1   4  994.49   52.03
  -2  -1  -4  978.62   55.31
   2  -1   4  938.25   49.00
   2   1   5  145.14    5.59
   2   1   5  115.94   15.93
  -2   1  -5  105.43   12.96
   2   1   5  140.94   17.16
  -2   1  -5  141.83   10.64
  -2   1  -5  121.66    6.79
   2  -1   5  144.08    9.87
   2  -1   5  152.06   10.06
  -2  -1  -5  133.98    9.21
  -2  -1  -5  155.85   11.73
   2  -1   5  121.36    6.81
  -2  -1  -5  147.36    9.32
   2   1   6   21.13    2.23
  -2   1  -6   12.69    3.19
   2   1   6   22.34    6.05
   2   1   6   19.47    6.96
  -2   1  -6   11.77    5.55
  -2   1  -6   20.12    7.34
   2  -1   6   18.96    5.54
   2  -1   6   19.09    4.00
   2  -1   6   24.06    8.91
  -2  -1  -6   18.88    4.80
  -2  -1  -6   20.94    6.10
   2  -1   6   27.50    7.69
  -2  -1  -6   21.16    6.14
   2   1   7  415.81   20.88
  -2   1  -7  365.56   20.24
   2   1   7  432.42   30.94
   2   1   7  435.90   32.33
  -2   1  -7  388.20   28.43
  -2   1  -7  391.36   43.11
   2  -1   7  433.65   21.91
   2  -1   7  480.59   28.69
   2  -1   7  514.86   28.91
  -2  -1  -7  414.23   24.51
  -2  -1  -7  391.30   37.90
   2  -1   7  432.77   27.00
  -2  -1  -7  375.87   22.07
   2   1   8  418.91   26.97
   2   1   8  485.93   36.88
  -2   1  -8  400.43   35.91
   2   1   8  447.47   33.49
  -2   1  -8  413.23   34.49
   2  -1   8  467.54   25.40
   2  -1   8  502.87   31.28
   2  -1   8  421.72   28.41
  -2  -1  -8  443.26   27.23
  -2  -1  -8  408.51   31.06
   2  -1   8  429.29   24.09
  -2  -1  -8  392.13   24.92
  -2   1  -9  531.59   49.41
   2   1   9  651.53   63.91
   2   1   9  654.02   48.47
  -2   1  -9  525.06   68.76
  -2   1  -9  428.35   41.59
   2  -1   9  554.13   33.76
  -2  -1  -9  586.34   51.44
  -2  -1  -9  520.65   42.95
   2  -1   9  589.72   40.44
  -2   1 -10   16.05   14.68
  -2   1 -10   17.96   15.73
   2   1  10   13.09   14.14
   2   1  10   10.78   15.84
   2  -1  10   19.03    6.42
   2  -1  10   10.76    8.17
  -2  -1 -10   18.97    7.25
  -2  -1 -10    9.33    7.84
   2  -1  10   16.04    8.28
  -2   1 -11   12.40   18.29
   2   1  11    0.21    9.06
   2  -1  11    3.77    5.58
   2  -1  11   10.01    6.81
   2  -1  11    8.54    8.34
  -2  -1 -11    1.13   11.80
   2   1  12   40.27   12.86
   2  -1  12   31.55   12.44
  -2  -1 -12   34.96   12.14
   2   1  13   22.11   14.36
   2  -1  13   26.84   11.94
  -2  -1 -13   28.70   12.42
   2   1  14   22.67   19.18
   2  -1  14    5.36   11.69
  -2  -1 -14   36.00   19.59
   2   1  15   50.62   15.99
   2  -1  15   34.23   22.53
  -2  -1 -15   34.31   15.77
   2   1  16    8.80   13.11
   2  -1  16   17.93   12.25
  -2  -1 -16   25.44   19.52
   2   1  17   15.19   12.46
   2  -1  17   16.17   11.87
  -2  -1 -17   39.32   13.27
  -2  -1 -18    2.59   10.18
  -2  -1 -19   50.58   13.07
  -2  -1 -20   39.15    8.56
   2  -2 -21   11.94   10.41
  -2  -2  21   11.48   16.23
   2  -2 -20   48.35   17.38
  -2  -2  20   57.33   27.21
   2   2 -19  118.28   24.17
  -2   2  19   81.57   31.70
   2  -2 -19  222.15   33.10
  -2  -2  19  255.38   32.86
   2   2 -18   64.41   29.43
  -2   2  18   45.60   17.88
   2  -2 -18  120.27   34.95
  -2  -2  18  113.86   22.23
   2   2 -17   90.94   26.63
  -2   2  17  118.62   26.23
   2  -2 -17  137.59   26.81
  -2  -2  17  188.14   42.00
   2   2 -16   13.19   14.05
  -2   2  16   13.54   12.44
   2  -2 -16   16.66   10.15
   2  -2 -16   22.66   14.36
  -2  -2  16   10.49   14.93
   2   2 -15 1041.77  139.32
  -2   2  15 1206.84  136.65
   2  -2 -15  908.15  109.83
   2  -2 -15 1156.55  131.52
  -2  -2  15 1325.60  176.48
  -2  -2  15 1310.14  122.38
   2   2 -14  600.96   83.77
  -2   2  14  716.45   79.34
   2  -2 -14  708.88   92.90
   2  -2 -14  703.60   83.19
  -2  -2  14  832.43   84.75
  -2  -2  14  911.89   79.46
   2   2 -13   63.86   18.38
  -2   2  13   73.25   18.39
   2  -2 -13   52.08   22.00
   2  -2 -13   67.61   18.23
  -2  -2  13   77.77   17.66
  -2  -2  13   79.30   16.12
   2   2 -12   18.02   11.78
  -2   2  12   15.78   13.43
   2  -2 -12   17.10   12.91
   2  -2 -12   12.78   11.76
  -2  -2  12   30.63   16.73
  -2  -2  12   17.24   15.81
   2   2 -11  158.60   25.95
  -2   2  11  146.07   37.94
   2  -2 -11  220.69   36.20
   2  -2 -11  169.91   34.81
  -2  -2  11  189.31   21.69
  -2  -2  11  223.62   35.92
   2   2 -10 1164.23  153.28
  -2   2  10 1634.49  172.60
   2   2 -10 1165.17  137.58
  -2   2  10 1117.97  172.08
  -2   2  10 1350.56  137.59
   2  -2 -10 1354.55  136.61
  -2  -2  10 1209.53  103.13
   2  -2 -10 1086.75  103.65
  -2  -2  10 1410.62  112.50
   2   2  -9  229.84   35.88
  -2   2   9  211.67   35.44
   2   2  -9  186.99   21.77
  -2   2   9  254.04   23.06
   2   2  -9  242.77   34.24
  -2   2   9  262.48   25.71
   2  -2  -9  214.79   30.09
   2  -2  -9  189.59   20.88
  -2  -2   9  239.76   21.78
  -2  -2   9  257.87   20.64
   2   2  -8  336.61   37.69
  -2   2   8  338.42   44.49
   2   2  -8  361.10   30.89
  -2   2   8  410.45   31.34
   2   2  -8  371.92   31.30
  -2   2   8  450.27   45.93
   2  -2  -8  384.61   40.51
   2  -2  -8  310.42   27.04
  -2  -2   8  373.17   27.23
  -2  -2   8  393.89   28.59
   2   2  -7  509.14   64.83
   2   2  -7  633.79   58.76
  -2   2   7  627.19   42.12
   2   2  -7  507.42   39.49
  -2   2   7  567.93   50.59
   2  -2  -7  586.35   53.54
  -2  -2   7  523.52   34.19
   2  -2  -7  583.34   34.30
   2  -2  -7  498.49   36.37
  -2  -2   7  606.19   39.70
   2   2  -6  578.13   45.87
  -2   2   6  328.43   64.86
  -2   2   6  546.91   37.44
  -2   2   6  625.41   38.76
  -2  -2   6  514.49   40.33
   2  -2  -6  606.42   35.53
   2  -2  -6  590.85   51.79
   2  -2  -6  592.94   48.98
  -2  -2   6  586.24   45.83
  -2  -2   6  617.91   41.57
   2   2  -5  525.55   38.86
  -2   2   5  576.28   35.95
  -2   2   5  517.50   32.39
   2   2  -5  403.56   41.63
   2  -2  -5  557.06   33.47
  -2  -2   5  476.50   28.07
   2  -2  -5  498.30   41.69
   2  -2  -5  525.33   33.41
  -2  -2   5  568.96   33.26
  -2  -2   5  515.02   33.14
   2   2  -4 1025.48   67.72
  -2   2   4  975.71   62.12
  -2   2   4  981.17   40.38
   2   2  -4  899.94   80.48
  -2   2   4  761.18   72.33
  -2   2   4 1030.94   60.73
   2  -2  -4  958.01   71.81
  -2  -2   4 1008.23   57.00
   2  -2  -4 1060.45   62.74
  -2  -2   4 1014.99   70.38
   2  -2  -4 1028.79   77.46
  -2  -2   4  953.87   61.87
   2   2  -3 1996.78  143.84
   2   2  -3 1949.49  155.06
   2   2  -3 1790.00  103.89
  -2   2   3 1678.73  156.66
  -2   2   3 1985.70  124.45
  -2   2   3 2121.08  150.18
  -2   2   3 1947.21  155.27
   2  -2  -3 1960.71  143.47
   2  -2  -3 1972.29  157.81
  -2  -2   3 2094.44  112.09
  -2  -2   3 2037.93  133.96
  -2  -2   3 2076.31  143.91
   2  -2  -3 2099.05  140.26
  -2  -2   3 1868.72  141.12
  -2   2   2 1227.31   73.61
   2   2  -2 1145.16   60.22
  -2   2   2 1287.01   73.88
  -2   2   2 1054.24   81.26
   2   2  -2 1272.40   87.58
  -2   2   2 1319.16   70.28
  -2  -2   2 1253.83   69.93
   2  -2  -2 1254.04   65.27
   2  -2  -2 1345.34   85.46
  -2  -2   2 1278.06   56.92
   2  -2  -2 1396.59   97.81
  -2  -2   2 1498.18   91.59
  -2  -2   2 1196.72   78.12
   2  -2  -2 1234.73   62.06
   2   2  -1   96.82    6.23
  -2   2   1  111.57   12.20
  -2   2   1  116.45    8.07
   2   2  -1   84.75    6.69
   2   2  -1  101.55   10.43
  -2   2   1   90.96   17.31
  -2   2   1   97.39    6.64
   2  -2  -1  110.50   12.75
  -2  -2   1  101.61    7.92
   2  -2  -1  100.92    4.37
  -2  -2   1  104.06    5.17
   2  -2  -1  124.32   11.42
  -2  -2   1  127.13    9.77
  -2  -2   1  109.48    9.90
   2  -2  -1  103.40    5.93
   2   2   0  591.35   27.41
  -2   2   0  621.55   32.62
   2   2   0  658.28   54.62
   2   2   0  562.13   32.50
  -2   2   0  625.93   33.97
  -2   2   0  579.89   40.35
   2  -2   0  687.67   35.20
   2  -2   0  628.73   35.07
  -2  -2   0  586.29   28.25
   2  -2   0  646.12   38.97
  -2  -2   0  635.12   26.96
  -2  -2   0  630.44   36.53
  -2  -2   0  609.17   43.93
   2  -2   0  552.28   18.72
   2   2   1 1954.26  119.12
   2   2   1 1883.36  145.47
  -2   2  -1 1948.88  158.77
   2   2   1 2029.36  164.61
  -2   2  -1 2140.28  145.92
  -2   2  -1 1910.93  147.22
   2  -2   1 2331.09  174.27
   2  -2   1 2107.05  138.81
  -2  -2  -1 2215.28  128.55
  -2  -2  -1 2118.92  134.73
   2  -2   1 2158.36  147.42
  -2  -2  -1 2023.09  148.25
  -2  -2  -1 2030.94  154.28
   2   2   2  340.61   14.44
   2   2   2  356.30   25.54
  -2   2  -2  345.61   32.80
  -2   2  -2  412.29   22.45
   2   2   2  400.24   29.29
  -2   2  -2  337.85   34.60
   2  -2   2  392.19   19.42
   2  -2   2  381.82   35.40
  -2  -2  -2  400.11   19.48
   2  -2   2  408.55   20.92
  -2  -2  -2  403.29   23.30
  -2  -2  -2  396.63   25.53
   2   2   3  308.19   26.36
  -2   2  -3  336.46   24.42
  -2   2  -3  334.43   21.35
   2   2   3  330.53   37.51
  -2   2  -3  299.02   35.84
   2  -2   3  382.96   19.09
   2  -2   3  361.78   26.32
  -2  -2  -3  359.36   18.77
   2  -2   3  367.19   20.27
  -2  -2  -3  348.22   28.30
  -2  -2  -3  341.27   25.59
   2   2   4  371.16   31.11
  -2   2  -4  361.18   27.78
  -2   2  -4  390.02   26.55
   2   2   4  404.08   31.80
  -2   2  -4  325.86   30.53
   2  -2   4  419.83   21.46
   2  -2   4  423.14   29.27
  -2  -2  -4  388.10   21.75
   2  -2   4  391.86   30.35
  -2  -2  -4  411.08   23.99
  -2  -2  -4  390.34   28.56
   2   2   5  843.68   70.47
  -2   2  -5  823.21   78.13
  -2   2  -5  993.45   70.97
   2   2   5  880.02   70.33
  -2   2  -5  734.12   69.32
   2  -2   5  900.67   48.42
   2  -2   5  900.96   60.77
  -2  -2  -5  948.99   65.66
   2  -2   5  979.03   57.17
  -2  -2  -5  913.96   57.46
  -2  -2  -5  950.36   86.19
   2   2   6  298.90   27.36
   2   2   6  292.62   40.86
  -2   2  -6  309.47   27.23
  -2   2  -6  234.49   31.21
   2  -2   6  286.79   16.82
   2  -2   6  346.86   18.47
   2  -2   6  328.26   21.04
  -2  -2  -6  319.64   20.92
   2  -2   6  305.60   22.72
  -2  -2  -6  258.65   26.64
  -2  -2  -6  311.45   26.84
   2   2   7  145.32   18.44
   2   2   7  137.79   18.28
  -2   2  -7  140.38   18.23
  -2   2  -7  101.99   19.41
   2  -2   7  123.98    9.20
   2  -2   7  128.84   13.67
   2  -2   7  148.34   18.33
  -2  -2  -7  144.36   12.32
   2  -2   7  134.10   21.63
  -2  -2  -7   90.93   15.66
  -2  -2  -7  140.64   16.99
  -2  -2  -7  109.52    9.81
   2   2   8  248.07   28.31
  -2   2  -8  199.05   29.15
   2   2   8  256.86   27.38
  -2   2  -8  209.36   25.60
   2  -2   8  199.61   20.79
   2  -2   8  269.55   20.58
   2  -2   8  238.41   22.46
  -2  -2  -8  251.59   19.56
  -2  -2  -8  229.98   36.11
   2  -2   8  161.44   19.54
   2  -2   9  544.44   48.98
   2  -2   9  648.21   59.11
  -2  -2  -9  563.70   43.79
  -2  -2  -9  517.68   54.01
   2  -2  10  187.29   23.81
   2  -2  10  262.90   24.44
  -2  -2 -10  178.01   20.48
  -2  -2 -10  198.93   26.75
   2  -2  11   18.22   11.76
  -2  -2 -11   22.69    9.32
  -2  -2 -11   14.81   18.58
   2  -2  12  259.99   33.00
  -2  -2 -12  243.14   30.76
  -2  -2 -12  183.57   48.06
   2   2  13    5.89   14.18
   2  -2  13   32.05   16.90
  -2  -2 -13    2.23   12.31
   2   2  14  301.34   45.17
   2  -2  14  239.89   36.04
  -2  -2 -14  277.61   38.41
   2   2  15  147.43   29.20
   2  -2  15  133.72   27.06
  -2  -2 -15  163.41   41.29
   2   2  16   18.00   14.90
   2  -2  16   24.45   14.96
  -2  -2 -16   18.64   14.28
   2   2  17   87.34   20.50
   2  -2  17   64.49   19.58
  -2  -2 -17   43.94   28.33
   2   2  18   61.86   15.52
   2  -2  18   41.73   16.09
  -2  -2 -18   73.11   16.54
   2   2  19   36.17   13.10
   2  -2  19   10.99    9.27
  -2  -2 -19   59.22   10.73
  -2  -2 -20   42.82    8.78
   2  -3 -20    2.81    8.91
  -2  -3  20    8.40   10.01
  -2   3  19   14.37    8.53
  -2  -3  19   57.95   21.37
   2  -3 -19   26.88   13.20
   2  -3 -18    1.70    9.99
   2  -3 -18   40.95   13.52
  -2  -3  18   29.56   14.69
   2  -3 -17   15.98   10.68
   2  -3 -17   14.13   13.75
  -2  -3  17    5.20   15.97
  -2  -3  17   24.09   11.45
   2  -3 -16   15.65   12.27
   2  -3 -16   22.94   14.31
  -2  -3  16   35.31   16.70
  -2  -3  16   27.32   12.91
   2  -3 -15    2.49   10.32
   2  -3 -15   15.95   11.79
  -2  -3  15   21.60   20.50
  -2  -3  15    2.40   11.23
  -2   3  14   52.74   34.27
   2  -3 -14   94.95   35.55
   2  -3 -14  101.16   20.63
  -2  -3  14  133.67   24.50
  -2  -3  14  142.48   22.42
   2   3 -13  501.98   84.22
  -2   3  13  495.03  143.71
   2  -3 -13  927.52   89.21
   2  -3 -13  761.66   92.42
  -2  -3  13  873.68   92.75
  -2  -3  13 1067.83   90.08
   2   3 -12  122.51   27.19
  -2   3  12  126.07   35.75
   2  -3 -12  181.80   25.55
   2  -3 -12  204.31   31.52
  -2  -3  12  210.79   31.09
  -2  -3  12  242.86   27.59
   2   3 -11   55.75   29.73
  -2   3  11   58.49   25.01
   2  -3 -11  117.68   22.51
   2  -3 -11   88.94   20.34
  -2  -3  11  103.08   21.31
  -2  -3  11  113.53   22.12
   2   3 -10   43.71   24.25
  -2   3  10   53.93   25.09
   2  -3 -10   90.85   18.77
   2  -3 -10   58.26   17.79
  -2  -3  10   71.99   16.75
  -2  -3  10  116.28   28.42
   2   3  -9    3.53    9.40
  -2   3   9    9.07   17.25
   2  -3  -9    8.09    8.97
   2  -3  -9   -5.69   10.05
  -2  -3   9   -1.05    7.82
  -2  -3   9   14.55   10.28
   2   3  -8   36.12   13.33
  -2   3   8   21.20   20.97
   2  -3  -8   42.41   10.78
   2  -3  -8   44.05   21.63
  -2  -3   8   42.53    9.63
  -2  -3   8   28.52   11.74
   2   3  -7    8.76   12.40
   2   3  -7   -0.89    9.12
  -2   3   7   27.42    9.54
   2   3  -7   15.01    9.89
  -2   3   7    3.00   11.06
   2  -3  -7   22.31    8.00
  -2  -3   7   12.15    8.29
   2  -3  -7    6.26    6.66
   2  -3  -7   17.76   10.13
  -2  -3   7   12.06    9.09
   2   3  -6   50.66   21.23
  -2   3   6    0.52   19.87
  -2   3   6   34.96   17.86
   2  -3  -6   56.43   12.13
  -2  -3   6   32.13    9.57
   2  -3  -6   43.16    8.91
   2  -3  -6   43.91   10.70
  -2  -3   6   29.36    9.83
  -2  -3   6   37.01   15.44
   2   3  -5  772.80   80.66
  -2   3   5  457.55   76.08
  -2   3   5  811.47   83.98
  -2   3   5  722.01   68.47
  -2  -3   5  822.53   79.48
   2  -3  -5  768.59   61.37
   2  -3  -5  889.76   81.89
   2  -3  -5  874.26   69.69
  -2  -3   5  754.20   61.40
  -2  -3   5  817.86   61.77
   2   3  -4  170.73   22.26
  -2   3   4  135.81   27.66
  -2   3   4  160.26   20.41
   2   3  -4  146.44   20.88
  -2   3   4  209.28   19.43
   2  -3  -4  236.42   20.48
  -2  -3   4  189.31   17.74
   2  -3  -4  190.94   26.28
   2  -3  -4  217.92   18.80
  -2  -3   4  207.49   18.56
  -2  -3   4  232.89   21.63
   2   3  -3  109.24   17.12
  -2   3   3  139.11   33.04
  -2   3   3  103.91   13.91
   2   3  -3  156.43   19.80
  -2   3   3  154.30   22.13
   2  -3  -3  169.35   15.78
  -2  -3   3  163.93   21.87
   2  -3  -3  148.43   15.60
   2  -3  -3  118.30   16.61
  -2  -3   3  157.28   20.73
  -2  -3   3  187.48   17.54
  -2   3   2  585.16   48.71
   2   3  -2  525.25   48.94
  -2   3   2  474.81   52.84
  -2   3   2  568.89   39.64
   2  -3  -2  696.88   59.15
   2  -3  -2  554.92   38.62
  -2  -3   2  447.87   34.42
  -2  -3   2  582.63   41.78
   2  -3  -2  614.12   45.58
  -2  -3   2  583.83   43.98
   2   3  -1  104.81   11.36
  -2   3   1  158.11   20.97
   2   3  -1  144.59   18.36
  -2   3   1  111.58   19.17
  -2   3   1  131.13   13.07
   2  -3  -1  136.91    9.87
  -2  -3   1  119.65   15.89
  -2  -3   1  119.96   12.43
  -2  -3   1  147.61   15.63
   2  -3  -1  168.72   15.17
  -2  -3   1  139.45   14.66
  -2   3   0   25.63    6.75
   2   3   0   22.05    6.99
   2   3   0   31.06    9.63
  -2   3   0   30.23   10.48
  -2   3   0   15.92   12.42
   2  -3   0   31.10    9.27
   2  -3   0   18.28    8.74
   2  -3   0   26.45    7.13
  -2  -3   0   21.82    7.78
  -2  -3   0   16.29    5.15
  -2  -3   0   37.90    7.98
  -2   3  -1  475.54   34.35
   2   3   1  398.17   34.85
   2   3   1  453.14   45.78
  -2   3  -1  395.85   41.94
   2  -3   1  495.07   40.29
   2  -3   1  534.88   33.10
   2  -3   1  522.58   37.34
  -2  -3  -1  467.99   28.04
  -2  -3  -1  422.53   36.39
  -2  -3  -1  486.35   38.97
  -2   3  -2  370.96   43.32
   2   3   2  308.69   47.08
   2   3   2  359.57   37.11
  -2   3  -2  306.01   38.33
  -2   3  -2  321.07   44.05
   2  -3   2  459.39   37.59
   2  -3   2  414.21   27.25
   2  -3   2  444.96   43.43
  -2  -3  -2  402.33   34.46
  -2  -3  -2  385.60   25.19
  -2  -3  -2  402.41   43.55
  -2   3  -3  245.21   23.79
   2   3   3  197.42   25.44
   2   3   3  248.99   27.87
  -2   3  -3  205.27   25.97
   2  -3   3  294.53   26.98
   2  -3   3  261.60   20.01
   2  -3   3  276.85   23.37
  -2  -3  -3  232.21   16.68
  -2  -3  -3  270.58   26.38
  -2  -3  -3  228.74   22.93
  -2   3  -4   13.31   11.92
   2   3   4    5.50    9.46
   2   3   4   -1.77    9.23
  -2   3  -4    2.94    9.16
  -2   3  -4   -5.33    8.92
   2  -3   4   16.37    8.31
   2  -3   4   18.66    9.91
   2  -3   4   11.12    6.77
  -2  -3  -4    3.22   13.23
  -2  -3  -4   13.27    5.35
  -2  -3  -4    5.49    6.75
   2   3   5  262.04   34.17
   2  -3   5  328.00   45.17
   2  -3   5  303.72   25.06
  -2  -3  -5  265.28   30.02
  -2  -3  -5  299.43   31.48
   2  -3   6  172.73   24.26
   2  -3   6  192.61   18.86
  -2  -3  -6  156.66   15.59
  -2  -3  -6  168.79   36.31
   2  -3   7    2.52   10.16
   2  -3   7    4.84    7.65
  -2  -3  -7    2.22    6.52
  -2  -3  -7   24.26   10.39
   2  -3   8   93.06   32.76
   2  -3   8  109.28   17.23
  -2  -3  -8   83.96   21.54
  -2  -3  -8   95.37   22.26
   2  -3   9   19.95   12.73
   2  -3   9    4.05   10.12
  -2  -3  -9   16.62    8.79
  -2  -3  -9   -3.93   12.95
   2  -3  10   42.66   16.38
   2  -3  10   54.51   14.68
  -2  -3 -10   12.16   17.34
  -2  -3 -10    6.74   16.97
   2  -3  11   37.86   18.78
   2  -3  11   56.77   14.83
  -2  -3 -11   42.91   12.87
  -2  -3 -11   35.87   18.85
   2  -3  12   51.42   28.32
  -2  -3 -12   50.92   21.91
  -2  -3 -12   21.96   17.55
   2  -3  13   43.96   19.40
  -2  -3 -13   26.23   14.87
  -2  -3 -13   40.68   18.46
   2   3  14   27.54   20.79
   2  -3  14   28.41   19.08
  -2  -3 -14   56.78   18.66
   2   3  15   18.72   14.75
   2  -3  15   10.07   14.56
  -2  -3 -15    3.51   21.27
   2   3  16  191.95   44.24
   2  -3  16  125.55   28.84
  -2  -3 -16  147.45   26.57
   2   3  17    1.96   16.85
   2  -3  17   17.60   15.46
  -2  -3 -17   -4.70   16.24
   2   3  18    5.75    7.54
   2  -3  18  -10.80    7.51
  -2  -3 -18    6.79    7.95
   2  -4 -17   27.87    9.22
   2  -4 -17   11.05   14.91
  -2  -4  17   49.96   15.83
   2  -4 -16   16.32    9.82
   2  -4 -16   24.48   10.25
  -2  -4  16   30.09   17.06
  -2  -4  16   28.10   11.76
   2  -4 -15   12.91    9.47
   2  -4 -15   -6.99   17.68
  -2  -4  15   32.88   16.27
  -2  -4  15   16.48   11.12
   2  -4 -14   15.19   10.70
   2  -4 -14   17.47   13.09
  -2  -4  14   20.25   23.89
  -2  -4  14   23.30   12.25
   2  -4 -13  204.42   29.25
   2  -4 -13  165.58   37.28
  -2  -4  13  209.13   38.01
  -2  -4  13  319.37   33.98
   2  -4 -12  488.15   54.33
   2  -4 -12  379.86   76.31
  -2  -4  12  399.38   63.40
  -2  -4  12  568.04   57.37
   2  -4 -11   19.43   10.89
   2  -4 -11   26.23   18.38
  -2  -4  11    3.03   16.07
  -2  -4  11   25.23   19.84
  -2   4  10   19.04   43.19
   2  -4 -10  133.00   35.67
   2  -4 -10  140.64   21.69
  -2  -4  10  140.66   28.20
  -2  -4  10  187.42   25.76
  -2   4   9   59.40   40.10
   2  -4  -9   95.36   48.63
   2  -4  -9  181.08   29.87
  -2  -4   9  136.27   40.54
  -2  -4   9  167.88   29.14
  -2   4   8   27.92   24.28
   2  -4  -8   52.03   16.09
  -2  -4   8   43.35   16.57
  -2  -4   8   36.42   17.19
   2  -4  -7   45.74   14.31
   2  -4  -7  106.19   18.71
  -2  -4   7   49.05   18.62
  -2  -4   7   71.59   20.70
   2   4  -6   46.97   17.97
   2  -4  -6   97.33   18.45
   2  -4  -6   62.58   14.78
  -2  -4   6   74.65   19.60
  -2  -4   6  156.93   22.08
   2  -4  -5   34.52   13.49
   2  -4  -5   59.09   14.11
  -2  -4   5   28.75   22.74
  -2  -4   5   20.67   13.53
  -2  -4   5   63.96   15.32
   2  -4  -4   32.22   13.59
   2  -4  -4   40.37   13.69
  -2  -4   4   17.22   12.68
  -2  -4   4   50.25   13.96
   2  -4  -3   13.40    9.32
   2  -4  -3   12.07   10.23
  -2  -4   3    2.38    9.68
  -2  -4   3    3.19   10.82
   2  -4  -2   89.68   18.43
   2  -4  -2  117.41   20.56
  -2  -4   2   39.54   17.44
  -2  -4   2  118.54   20.86
   2  -4  -1    5.11   10.57
   2  -4  -1   13.67   11.62
  -2  -4   1    5.44   10.42
  -2  -4   1   27.19   12.12
   2  -4   0   35.33   14.03
   2  -4   0   29.26   13.41
  -2  -4   0   29.08   13.30
  -2  -4   0   24.68   21.29
   2  -4   1   19.99   15.01
   2  -4   1   17.04   15.26
   2  -4   1    8.91    8.10
  -2  -4  -1   13.34   14.29
  -2  -4  -1    7.18   15.44
   2  -4   2  229.49   49.31
   2  -4   2  208.20   32.89
  -2  -4  -2  139.17   19.94
  -2  -4  -2  200.74   32.43
   2  -4   3    2.14   12.68
   2  -4   3   19.95   13.53
  -2  -4  -3    5.71    7.81
  -2  -4  -3   -8.01   12.59
   2  -4   4  394.34   53.67
   2  -4   4  501.75   64.72
  -2  -4  -4  348.75   38.25
  -2  -4  -4  419.67   52.89
   2  -4   5  922.55  117.24
   2  -4   5 1062.58   95.74
  -2  -4  -5  862.05  113.25
  -2  -4  -5  870.57  152.27
   2  -4   6  416.48   74.03
   2  -4   6  421.27   42.76
  -2  -4  -6  322.65   37.00
  -2  -4  -6  362.96   54.71
   2  -4   7   20.90   18.28
   2  -4   7   39.08   13.67
  -2  -4  -7   27.27   11.42
  -2  -4  -7   48.72   16.95
   2  -4   8   38.36   17.74
   2  -4   8   22.68   22.25
  -2  -4  -8   25.24   10.46
  -2  -4  -8  -19.72   24.01
   2  -4   9   -1.51   15.01
   2  -4   9   21.46   11.59
  -2  -4  -9   -3.21    9.19
  -2  -4  -9   -5.38   12.37
   2  -4  10    3.41   17.66
  -2  -4 -10   16.46   10.72
  -2  -4 -10   15.62   14.55
   2  -4  11   -4.09   15.16
  -2  -4 -11    5.10   10.24
  -2  -4 -11    1.56   12.65
   2  -4  12   17.82   16.13
  -2  -4 -12  -11.84   10.97
  -2  -4 -12   22.80   13.31
   2   4  13  116.48   29.81
   2  -4  13  128.78   34.11
  -2  -4 -13  134.53   41.91
   2   4  14    3.53   20.92
   2  -4  14   27.59   24.05
  -2  -4 -14   15.63   13.48
   2   4  15   22.14   17.26
   2  -4  15    9.98   10.89
  -2  -4 -15   -6.87   10.76
   2   4  16   30.93    9.48
   2  -4  16   -1.77   16.63
  -2  -4 -16    1.35    9.23
   2  -5 -14   37.61    8.90
  -2  -5  14    6.71   10.88
  -2  -5  14   43.41   11.22
   2  -5 -13   40.13    9.97
  -2  -5  13  -11.64   12.19
  -2  -5  13   30.95   11.30
   2  -5 -12   23.79   10.84
  -2  -5  12    5.78   18.51
  -2  -5  12   53.96   12.60
   2  -5 -11   69.04   20.04
  -2  -5  11   18.88   18.30
  -2  -5  11   49.60   15.00
   2  -5 -10    9.33    9.63
  -2  -5  10    7.01   17.78
  -2  -5  10   10.51   11.82
   2  -5  -9   27.71   11.50
  -2  -5   9    8.23   11.99
  -2  -5   9   35.23   21.00
   2  -5  -8   69.51   17.00
  -2  -5   8   74.76   19.65
   2  -5  -7   79.80   17.73
  -2  -5   7   90.56   31.43
  -2   5   6    6.01   19.02
   2  -5  -6    7.53   10.96
  -2  -5   6   26.54   12.55
   2  -5  -5    4.84    9.35
   2  -5  -5   22.79   14.12
  -2  -5   5    2.98   12.12
   2  -5  -4    4.55    8.08
   2  -5  -4    0.52   12.28
  -2  -5   4   -5.46   17.43
   2  -5  -3   10.27   12.66
   2  -5  -3   30.01   15.76
  -2  -5   3   38.67   16.99
   2  -5  -2   65.47   25.21
   2  -5  -2  126.09   27.78
  -2  -5   2  207.17   30.98
   2  -5  -1   37.76   18.65
  -2  -5   1   75.29   20.46
   2  -5   0   91.69   24.24
  -2  -5   0   72.01   22.38
   2  -5   1   59.66   18.80
  -2  -5  -1   25.23   17.98
   2  -5   2   10.35   13.25
  -2  -5  -2   14.66   14.98
   2  -5   3   54.88   30.05
  -2  -5  -3   75.22   23.21
   2  -5   4  102.88   25.27
  -2  -5  -4   82.97   28.33
   2  -5   5   67.36   18.75
  -2  -5  -5    4.61   22.71
  -2  -5  -5   46.03   20.08
   2  -5   6    8.72   15.45
  -2  -5  -6   14.50   10.46
  -2  -5  -6  -16.89   16.01
   2  -5   7   74.17   24.37
  -2  -5  -7   42.49   17.31
  -2  -5  -7   70.97   22.69
   2  -5   8   48.02   20.41
  -2  -5  -8   13.65   14.01
  -2  -5  -8   35.79   15.86
   2   5   9    5.86   13.41
   2  -5   9   -2.99   17.24
  -2  -5  -9   17.71   11.79
   2   5  10   11.75   13.46
   2  -5  10    5.28   17.05
  -2  -5 -10   15.62   17.80
   2   5  11   -2.95   14.77
   2  -5  11    9.67   13.49
  -2  -5 -11   -5.94    9.57
   2   5  12   22.99   11.15
   2  -5  12   -0.07   16.07
  -2  -5 -12   25.63   10.88
   2   5  13    0.71    6.88
   2  -6  -8  -12.75    6.42
  -2  -6   8   16.81   10.03
   2  -6  -7    4.25    5.30
  -2  -6   7   24.85    6.71
   2  -6  -6    8.35    4.75
  -2  -6   6    2.85    6.24
   2  -6  -5   -5.36    6.92
  -2  -6   5   21.70    6.63
  -2  -6   4    6.73    5.82
   2  -6  -1    1.32    4.58
   2  -6   0   -4.19    5.18
   2  -6   1    7.51    6.31
   2  -6   2    5.90    6.43
   2  -6   3    2.91    6.02
   2  -6   4    1.37    5.99
   2  -6   5    6.65    9.39
   2  -6   6   -0.99    5.52
   3   0 -22    5.54    9.19
  -3   0  22  -10.01    8.26
   3   0 -21   67.41   28.47
  -3   0  21   65.09   18.02
   3   0 -20   26.24   22.10
  -3   0  20    9.12   12.87
   3   0 -19   64.52   28.70
  -3   0  19   27.06   17.23
   3   0 -18   88.16   23.81
  -3   0  18  118.37   23.51
   3   0 -17   32.98   17.32
  -3   0  17   39.76   15.32
   3   0 -16   54.07   18.42
  -3   0  16   70.98   25.79
   3   0 -15   39.65   16.84
  -3   0  15   72.04   17.88
   3   0 -14  284.78   59.14
  -3   0  14  302.86   36.68
   3   0 -13    8.85   11.02
  -3   0  13   13.99   11.43
   3   0 -12  198.71   25.39
  -3   0  12  265.43   41.55
   3   0 -11   23.94    9.17
   3   0 -11   26.13    9.37
  -3   0  11   15.54    9.45
  -3   0  11   17.67   13.62
   3   0 -10  331.49   27.34
   3   0 -10  349.92   28.70
  -3   0  10  400.05   33.09
  -3   0  10  402.20   30.03
  -3   0  10  302.34   15.49
   3   0  -9   30.93    7.16
   3   0  -9   27.63   13.58
   3   0  -9   34.91    9.13
  -3   0   9   47.69   11.28
  -3   0   9   41.83    9.24
  -3   0   9   41.47    6.00
  -3   0   9   52.23    4.63
   3   0  -8   64.51    8.54
   3   0  -8   58.16    9.65
   3   0  -8   63.21    9.34
  -3   0   8   81.90   11.94
  -3   0   8   79.25    9.72
  -3   0   8   63.40    4.70
  -3   0   8   81.38    8.45
   3   0  -7 4325.08  400.75
   3   0  -7 4192.75  420.06
   3   0  -7 4229.82  440.74
  -3   0   7 4405.98  462.76
  -3   0   7 4211.10  443.10
  -3   0   7 3931.74  332.79
  -3   0   7 4399.09  393.48
   3   0  -6 1481.23   89.87
   3   0  -6 1185.19   76.88
   3   0  -6 1288.98   78.09
  -3   0   6 1324.29   95.37
  -3   0   6 1228.60   78.72
  -3   0   6 1214.43   61.22
  -3   0   6 1403.04   84.51
   3   0  -5  272.72   12.16
   3   0  -5  262.75   15.81
   3   0  -5  282.97   19.14
  -3   0   5  316.72   24.37
  -3   0   5  265.80   15.00
  -3   0   5  255.26   11.27
  -3   0   5  273.08   12.88
   3   0  -4  373.23   15.58
   3   0  -4  367.07   19.30
   3   0  -4  375.67   22.13
  -3   0   4  502.13   34.32
  -3   0   4  346.90   18.14
  -3   0   4  374.57   15.34
   3   0  -3  114.08    5.99
   3   0  -3  155.00    8.01
  -3   0   3  166.25   14.22
  -3   0   3  118.79    9.67
  -3   0   3  130.35    7.17
  -3   0   3  122.46    7.74
   3   0  -2   49.52    4.16
   3   0  -2   59.21    4.24
   3   0  -2   62.45    4.29
  -3   0   2   69.93    5.54
  -3   0   2   60.99    5.37
  -3   0   2   55.49    4.50
   3   0  -1   52.73    6.13
   3   0  -1   57.64    7.06
   3   0  -1   70.20    6.03
  -3   0   1   58.14    4.42
  -3   0   1   55.02    6.07
  -3   0   1   47.10    3.77
   3   0   0 1895.66  118.63
   3   0   0 2149.58  133.34
   3   0   0 2231.81  131.35
  -3   0   0 2198.28  123.31
  -3   0   0 2097.12  148.54
  -3   0   0 1875.91  106.75
   3   0   1 1234.97   58.98
   3   0   1 1244.03   67.33
   3   0   1 1243.96   71.55
   3   0   1 1221.37   70.44
  -3   0  -1 1230.12   55.62
  -3   0  -1 1182.08   57.17
   3   0   2 3906.28  298.79
   3   0   2 3685.26  303.54
   3   0   2 3672.26  300.38
   3   0   2 3685.49  300.28
  -3   0  -2 3478.74  254.82
  -3   0  -2 3497.32  270.45
  -3   0  -2 3007.67  287.91
   3   0   3    6.93    3.05
   3   0   3   -8.20    3.85
   3   0   3   14.22    5.48
   3   0   3   -2.15    2.71
  -3   0  -3   -2.58    1.84
  -3   0  -3    4.23    3.37
  -3   0  -3    1.42    4.37
   3   0   4  542.85   29.05
   3   0   4  564.02   32.65
   3   0   4  535.28   37.58
   3   0   4  511.81   27.03
  -3   0  -4  558.74   23.91
  -3   0  -4  486.99   24.99
  -3   0  -4  428.37   31.60
   3   0   5   34.54    3.94
   3   0   5   55.67    7.79
   3   0   5   48.98   10.81
   3   0   5   62.36    6.20
  -3   0  -5   39.15    4.74
  -3   0  -5   45.39    4.96
  -3   0  -5   36.20    7.98
   3   0   6  367.68   19.25
   3   0   6  430.56   28.01
   3   0   6  425.26   32.92
   3   0   6  465.51   34.94
  -3   0  -6  318.50   21.70
  -3   0  -6  334.89   21.01
  -3   0  -6  349.01   35.88
   3   0   7  795.43   56.89
   3   0   7  963.61   82.78
   3   0   7  819.89   59.49
  -3   0  -7  608.59   66.32
   3   0   8  181.38   21.22
   3   0   8  247.03   20.82
   3   0   8  271.71   31.50
   3   0   8  274.87   23.16
  -3   0  -8  163.61   22.96
   3   0   9  724.49   56.68
   3   0   9  759.71   71.35
   3   0   9  774.98   62.47
  -3   0  -9  345.65   86.15
  -3   0  -9  592.07   62.38
  -3   0  -9  657.31   79.25
   3   0  10  350.67   30.89
   3   0  10  338.97   42.64
   3   0  10  338.84   34.19
  -3   0 -10  223.93   34.80
  -3   0 -10  251.30   41.17
   3   0  11   70.50   13.66
   3   0  11   61.17   16.17
  -3   0 -11   39.13   11.43
   3   0  12   86.49   18.21
   3   0  13  106.66   20.12
   3   0  14   17.03   17.72
   3   1 -22   -4.63    7.50
  -3   1  22    3.91    6.40
   3  -1 -22    3.74    9.07
  -3  -1  22    3.39    8.84
   3   1 -21   12.02   13.13
  -3   1  21   26.72   11.04
   3  -1 -21   29.88   13.70
  -3  -1  21   12.99   21.37
   3   1 -20   37.70   28.26
  -3   1  20   27.27   15.92
   3  -1 -20   31.67   18.09
  -3  -1  20   72.96   17.60
   3   1 -19    6.95   20.05
  -3   1  19   12.74   11.35
   3  -1 -19    8.77   13.36
  -3  -1  19   -8.63   13.58
   3   1 -18  117.93   42.10
  -3   1  18  136.09   24.75
   3  -1 -18  159.76   48.39
  -3  -1  18  138.59   29.02
   3   1 -17   62.15   36.42
  -3   1  17  112.65   23.97
   3  -1 -17  101.91   26.90
  -3  -1  17  104.85   25.65
   3   1 -16  211.06   34.70
  -3   1  16  252.41   35.52
   3  -1 -16  200.73   38.82
  -3  -1  16  273.09   38.16
   3   1 -15  362.41   55.56
  -3   1  15  438.20   54.04
   3  -1 -15  393.99   79.93
  -3  -1  15  458.09   52.41
   3   1 -14  169.84   30.58
  -3   1  14  224.73   29.19
   3  -1 -14  202.23   32.54
  -3  -1  14  249.79   46.95
   3   1 -13  158.94   24.89
  -3   1  13  164.44   27.56
  -3   1  13  155.63   17.72
   3  -1 -13  141.54   24.84
  -3  -1  13  181.10   23.91
   3   1 -12   71.82   15.19
  -3   1  12  103.67   19.67
  -3   1  12   90.59   11.80
   3  -1 -12   59.28   14.73
   3  -1 -12   70.28   14.65
  -3  -1  12   90.06   22.05
  -3  -1  12  107.86   14.23
   3   1 -11  224.46   26.67
   3   1 -11  162.94   25.20
  -3   1  11  258.44   30.75
  -3   1  11  199.47   30.87
  -3   1  11  260.56   19.56
   3  -1 -11  230.02   31.77
   3  -1 -11  211.94   23.29
   3  -1 -11  268.52   25.96
  -3  -1  11  293.20   26.23
  -3  -1  11  288.15   21.64
  -3  -1  11  307.39   23.35
   3   1 -10  353.77   31.23
   3   1 -10  238.37   29.67
  -3   1  10  329.66   53.07
  -3   1  10  260.17   36.79
  -3   1  10  353.50   23.62
   3  -1 -10  354.51   27.89
   3  -1 -10  320.26   26.92
   3  -1 -10  400.79   30.86
  -3  -1  10  391.71   28.98
  -3  -1  10  374.14   25.38
  -3  -1  10  439.02   29.63
   3   1  -9   38.61    8.80
   3   1  -9   37.52    9.43
  -3   1   9   48.69   21.39
  -3   1   9   24.19   11.72
  -3   1   9   35.23    6.31
   3  -1  -9   50.51    8.04
   3  -1  -9   29.72    8.22
   3  -1  -9   51.67    8.61
  -3  -1   9   47.66    7.72
  -3  -1   9   31.81    7.35
  -3  -1   9   44.53   13.59
   3   1  -8 2297.48  207.01
   3   1  -8 2541.07  239.53
  -3   1   8 2901.41  307.26
  -3   1   8 1840.97  202.60
  -3   1   8 2518.35  195.24
   3  -1  -8 2885.13  241.20
   3  -1  -8 2290.24  197.04
   3  -1  -8 2979.53  266.74
  -3  -1   8 2488.79  198.13
  -3  -1   8 3013.95  220.59
  -3  -1   8 2698.71  216.46
   3   1  -7  979.78   71.54
   3   1  -7 1070.86   79.43
  -3   1   7 1088.59  102.96
  -3   1   7  930.51  109.39
  -3   1   7 1018.75   60.07
   3  -1  -7 1201.92   77.87
   3  -1  -7  939.15   61.85
   3  -1  -7 1197.43   86.59
  -3  -1   7 1034.44   74.60
  -3  -1   7 1231.47   66.78
  -3  -1   7 1108.68   69.23
  -3   1   6  442.63   22.59
   3   1  -6  486.19   31.85
  -3   1   6  390.33   35.63
   3  -1  -6  499.19   29.22
   3  -1  -6  469.35   24.81
  -3  -1   6  475.09   26.16
   3  -1  -6  402.23   23.57
  -3  -1   6  511.14   23.74
   3  -1  -6  465.64   27.19
  -3  -1   6  456.47   28.98
  -3  -1   6  454.67   26.81
   3   1  -5  625.25   48.72
   3   1  -5  632.46   22.20
  -3   1   5  579.35   44.39
  -3   1   5  658.76   33.53
   3  -1  -5  722.99   38.87
   3  -1  -5  659.57   35.98
  -3  -1   5  763.71   37.58
   3  -1  -5  649.19   40.80
  -3  -1   5  753.99   33.86
   3  -1  -5  764.76   35.57
  -3  -1   5  686.12   39.02
  -3  -1   5  703.18   40.09
   3   1  -4  492.24   35.82
   3   1  -4  422.27   16.20
  -3   1   4  408.93   27.63
  -3   1   4  423.33   21.32
   3  -1  -4  461.90   24.87
   3  -1  -4  532.86   36.14
  -3  -1   4  524.31   23.04
   3  -1  -4  465.02   21.27
  -3  -1   4  522.01   20.64
   3  -1  -4  513.95   21.12
  -3  -1   4  493.17   33.50
  -3  -1   4  484.07   27.40
   3   1  -3  212.43   12.76
   3   1  -3  194.90    7.19
  -3   1   3  186.40   15.37
  -3   1   3  198.61   10.79
   3  -1  -3  215.76   11.55
   3  -1  -3  207.32   12.35
  -3  -1   3  203.41   11.36
   3  -1  -3  186.45    8.23
  -3  -1   3  206.03    7.62
   3  -1  -3  209.91    8.08
  -3  -1   3  199.86   11.52
  -3  -1   3  215.86   13.83
  -3   1   2    5.79    4.10
   3   1  -2    1.74    2.25
  -3   1   2   -2.77    3.27
   3   1  -2    0.13    1.64
   3   1  -2   -3.93    3.59
  -3   1   2    1.24    3.04
   3  -1  -2    2.58    1.65
   3  -1  -2    2.18    1.46
   3  -1  -2    4.22    5.54
  -3  -1   2   -0.03    1.46
   3  -1  -2    0.99    5.24
  -3  -1   2   -4.66    4.98
  -3  -1   2   10.27    4.29
  -3  -1   2    1.36    1.61
   3   1  -1 1365.83   87.04
   3   1  -1 1332.12   82.07
  -3   1   1 1336.58   87.86
  -3   1   1 1313.61   79.14
   3  -1  -1 1570.50   90.56
   3  -1  -1 1536.09   93.46
  -3  -1   1 1329.10   54.54
   3  -1  -1 1502.79   65.71
  -3  -1   1 1472.50   60.68
   3  -1  -1 1503.96   61.44
  -3  -1   1 1549.88   94.58
  -3   1   0  714.45   42.27
   3   1   0  737.78   39.05
   3   1   0  763.21   44.24
  -3   1   0  768.30   53.71
   3  -1   0  890.46   43.87
   3  -1   0  932.77   49.83
  -3  -1   0  772.42   41.28
  -3   1  -1   75.15    7.26
   3   1   1   95.69   12.44
   3   1   1   87.00   12.68
  -3   1  -1   91.45    8.48
   3  -1   1   87.95    7.19
   3  -1   1   82.08    7.53
  -3  -1  -1   74.42    7.19
  -3   1  -2  272.06   16.71
   3   1   2  278.75   18.40
   3   1   2  282.01   18.70
  -3   1  -2  279.28   18.40
   3  -1   2  300.62   14.93
   3  -1   2  320.50   24.28
  -3  -1  -2  273.48   21.89
  -3   1  -3 4575.49  641.17
   3   1   3 6180.13  732.13
  -3   1  -3 6753.08  804.68
   3   1   3 5312.59  655.92
   3   1   3 6607.32  788.08
  -3   1  -3 6315.49  735.78
   3  -1   3 6569.72  697.88
  -3  -1  -3 6607.03  751.85
   3  -1   3 6988.60  794.05
  -3   1  -4  338.54   21.31
   3   1   4  377.03   34.61
   3   1   4  355.55   26.57
  -3   1  -4  314.95   46.49
   3  -1   4  387.87   19.06
  -3  -1  -4  379.87   32.74
   3  -1   4  427.34   24.59
  -3   1  -5   54.27   11.92
   3   1   5   21.48    9.01
  -3   1  -5   34.02    6.79
   3   1   5   40.98    9.54
   3   1   5   41.65    8.32
   3  -1   5   57.54    9.13
   3  -1   5   41.64    5.33
  -3  -1  -5   52.03    7.29
   3  -1   5   52.42    6.92
  -3  -1  -5   39.03    7.75
  -3   1  -6 1254.97  121.43
   3   1   6 1451.52  118.12
  -3   1  -6 1521.98  132.34
   3   1   6 1426.64  113.07
   3   1   6 1586.01  143.04
   3  -1   6 1861.49  113.67
   3  -1   6 1468.46   92.93
  -3  -1  -6 1383.22  106.62
   3  -1   6 1480.12  103.86
  -3  -1  -6 1479.25  121.80
  -3   1  -7  225.55   26.10
   3   1   7  271.94   25.57
  -3   1  -7  215.75   20.02
   3   1   7  262.11   24.44
   3   1   7  273.34   24.21
   3  -1   7  304.19   18.37
   3  -1   7  262.90   16.70
  -3  -1  -7  227.72   20.01
   3  -1   7  266.37   20.21
  -3  -1  -7  244.63   19.55
  -3   1  -8   87.29   16.78
   3   1   8  110.78   15.38
  -3   1  -8   62.96   13.48
   3   1   8   83.18   15.05
   3   1   8  114.03   15.08
   3  -1   8  104.50   10.51
   3  -1   8   99.96   10.62
  -3  -1  -8   96.46   17.47
   3  -1   8   93.49   18.29
  -3  -1  -8   79.92   11.01
  -3   1  -9  206.57   29.23
   3   1   9  262.87   28.50
  -3   1  -9  149.46   26.60
   3   1   9  296.72   29.21
   3   1   9  243.80   27.44
   3  -1   9  341.43   36.29
   3  -1   9  236.89   19.90
  -3  -1  -9  227.56   32.14
   3  -1   9  246.02   24.32
  -3  -1  -9  231.24   23.04
  -3   1 -10  168.02   45.42
   3   1  10  276.65   29.43
   3  -1  10  231.79   22.02
   3  -1  10  338.46   29.83
   3  -1  10  236.34   27.97
  -3  -1 -10  234.32   40.58
  -3  -1 -10  259.76   27.20
   3   1  11  127.52   20.60
   3  -1  11  100.54   25.48
   3  -1  11   81.65   13.08
  -3  -1 -11  113.05   25.94
   3   1  12    2.34    9.94
   3  -1  12    3.73    8.11
  -3  -1 -12    0.51    8.82
   3   1  13   21.09   12.90
   3  -1  13   13.66   10.43
  -3  -1 -13   22.71   11.57
   3   1  14   19.32   13.68
  -3  -1 -14   13.24   18.20
   3   1  15    9.01   11.67
  -3  -1 -15    8.26   11.13
   3   1  16   91.70   27.78
  -3  -1 -16   67.53   27.94
   3   1  17   42.37   20.58
  -3  -1 -17   51.85   14.07
  -3  -1 -18   21.09    8.48
   3  -2 -21   16.11   10.97
  -3  -2  21   14.46   12.01
   3   2 -20    1.55    9.78
  -3   2  20   16.80    8.47
   3  -2 -20    4.80   14.00
  -3  -2  20   26.87   13.63
   3   2 -19   61.24   34.53
  -3   2  19   87.76   29.89
   3  -2 -19  136.54   41.53
  -3  -2  19  157.86   28.53
   3   2 -18   10.76   15.09
  -3   2  18   20.45   14.04
   3  -2 -18   18.48   15.61
  -3  -2  18   34.04   25.90
   3   2 -17   14.24   15.59
  -3   2  17    9.44   13.68
   3  -2 -17   21.37   15.94
  -3  -2  17   25.69   17.63
   3   2 -16   38.58   17.46
  -3   2  16   33.89   15.47
   3  -2 -16   17.70   11.13
   3  -2 -16   18.16   15.70
  -3  -2  16   14.33   16.90
   3   2 -15  382.67   58.00
  -3   2  15  406.05   51.82
   3  -2 -15  334.11   42.04
   3  -2 -15  402.08   52.26
  -3  -2  15  556.91   58.88
  -3  -2  15  396.20   49.36
   3   2 -14  380.74   55.20
  -3   2  14  389.39   54.79
   3  -2 -14  349.44   57.65
   3  -2 -14  404.06   50.52
  -3  -2  14  504.21   79.11
  -3  -2  14  457.59   66.08
   3   2 -13  366.56   53.76
  -3   2  13  434.23   63.11
   3  -2 -13  570.80   62.03
   3  -2 -13  384.60   51.86
  -3  -2  13  466.70   52.93
  -3  -2  13  622.48   61.27
   3   2 -12 1696.98  200.27
  -3   2  12 1758.63  221.66
   3  -2 -12 2170.31  246.14
   3  -2 -12 1605.60  181.35
  -3  -2  12 1886.55  188.97
  -3  -2  12 2648.23  250.53
   3   2 -11  233.95   32.18
  -3   2  11  192.03   35.56
   3  -2 -11  260.09   28.46
   3  -2 -11  211.24   26.46
  -3  -2  11  243.58   25.82
  -3  -2  11  345.21   31.25
   3   2 -10   30.01   11.55
  -3   2  10   54.50   17.62
  -3   2  10   45.23   13.29
   3  -2 -10   46.03   11.32
   3  -2 -10   31.37   17.25
  -3  -2  10   43.47   15.12
  -3  -2  10   42.17   10.99
   3   2  -9  158.83   49.04
  -3   2   9  190.66   22.95
   3   2  -9  132.38   29.36
  -3   2   9  183.19   34.06
  -3   2   9  183.87   26.09
   3  -2  -9  173.36   19.45
  -3  -2   9  161.70   17.30
   3  -2  -9  146.97   27.01
  -3  -2   9  173.94   18.87
   3   2  -8  118.71   25.05
  -3   2   8  137.41   16.42
   3   2  -8   89.47   15.39
  -3   2   8  121.82   25.48
  -3   2   8  111.50   14.00
   3  -2  -8  121.28   15.15
  -3  -2   8  127.82   18.46
   3  -2  -8   96.33   18.58
  -3  -2   8  126.73   15.50
   3   2  -7  447.53   55.99
  -3   2   7  452.78   32.57
  -3   2   7  489.82   36.19
   3  -2  -7  432.22   42.17
  -3  -2   7  387.59   34.85
   3  -2  -7  445.39   39.22
   3  -2  -7  455.34   36.11
  -3  -2   7  491.97   36.72
  -3  -2   7  464.95   34.68
   3   2  -6  352.44   56.38
  -3   2   6  333.24   23.52
  -3   2   6  307.65   22.72
   3   2  -6  249.13   34.51
   3  -2  -6  310.78   23.03
  -3  -2   6  288.38   18.43
   3  -2  -6  319.13   25.13
   3  -2  -6  319.61   23.89
  -3  -2   6  318.26   23.81
  -3  -2   6  312.50   24.88
   3   2  -5  121.13   16.72
  -3   2   5  116.07   10.62
  -3   2   5   96.05   18.18
   3   2  -5  120.95   14.38
  -3   2   5  129.16   10.51
   3  -2  -5  156.63   12.38
  -3  -2   5  111.90   12.69
   3  -2  -5  149.56   12.51
   3  -2  -5  133.82   12.95
  -3  -2   5  127.90   12.53
  -3  -2   5  135.14   13.44
   3   2  -4  424.25   35.19
  -3   2   4  422.81   23.69
  -3   2   4  391.26   58.42
  -3   2   4  424.92   26.98
   3   2  -4  484.03   36.96
  -3   2   4  447.64   23.95
   3  -2  -4  493.55   30.84
  -3  -2   4  481.62   24.59
   3  -2  -4  522.31   33.45
  -3  -2   4  479.38   29.89
  -3  -2   4  456.53   32.09
   3  -2  -4  561.25   29.44
   3   2  -3   78.24    9.08
  -3   2   3   81.33   19.11
   3   2  -3   62.35    4.91
  -3   2   3   67.48    5.77
   3   2  -3   63.56    4.68
   3   2  -3   77.66   11.17
  -3   2   3   63.87    7.87
   3  -2  -3   69.82    9.13
   3  -2  -3   77.00    4.94
   3  -2  -3   87.03   13.56
  -3  -2   3   82.22    8.48
  -3  -2   3   77.53    8.02
  -3  -2   3   77.91    9.66
   3  -2  -3   74.24    8.74
   3   2  -2  628.90   45.50
  -3   2   2  474.80   54.77
   3   2  -2  604.26   31.69
   3   2  -2  475.10   36.15
   3   2  -2  653.49   45.67
  -3   2   2  654.59   36.95
   3  -2  -2  691.79   40.68
   3  -2  -2  588.07   22.96
   3  -2  -2  646.65   24.52
   3  -2  -2  724.60   43.76
  -3  -2   2  624.47   32.36
  -3  -2   2  591.00   35.97
  -3  -2   2  647.01   51.96
   3   2  -1  763.69   60.33
  -3   2   1  986.61   59.34
   3   2  -1  964.17   67.70
  -3   2   1  819.54   82.44
  -3  -2   1  890.04   43.29
   3  -2  -1 1040.22   60.90
  -3  -2   1 1059.61   79.86
  -3  -2   1  919.36   61.47
  -3   2   0  151.62   12.37
  -3   2   0  109.25   13.89
   3   2   0  113.79   22.37
   3  -2   0  121.67   10.38
   3  -2   0  151.54   14.65
  -3  -2   0  137.31    8.79
  -3  -2   0  120.82   11.66
  -3  -2   0  130.83   12.52
  -3   2  -1   67.02   10.52
  -3   2  -1   75.12    9.47
   3   2   1   65.05   10.90
   3  -2   1   69.26    8.18
   3  -2   1   69.12    9.56
   3  -2   1   59.89   11.72
  -3  -2  -1   67.37    6.44
  -3  -2  -1   66.04    9.69
  -3  -2  -1   76.92    9.47
  -3   2  -2  178.83   18.42
  -3   2  -2  200.00   17.54
   3   2   2  207.01   19.80
   3  -2   2  215.51   15.17
   3  -2   2  236.50   19.31
   3  -2   2  198.09   13.78
  -3  -2  -2  217.13   13.10
  -3  -2  -2  205.11   18.29
  -3  -2  -2  160.33   15.43
  -3   2  -3 4180.90  469.44
  -3   2  -3 4526.58  485.10
   3   2   3 4501.45  517.33
   3  -2   3 4943.52  486.75
   3  -2   3 4729.79  506.27
   3  -2   3 3953.37  394.82
  -3  -2  -3 4342.25  420.42
  -3  -2  -3 4456.97  508.68
  -3  -2  -3 3867.29  417.16
  -3   2  -4  389.62   31.38
  -3   2  -4  414.06   34.05
   3   2   4  411.33   50.42
   3  -2   4  483.54   29.51
   3  -2   4  458.27   43.94
   3  -2   4  366.98   22.59
  -3  -2  -4  400.49   25.50
  -3  -2  -4  405.14   31.58
  -3  -2  -4  389.86   27.44
   3   2   5   51.65   12.52
  -3   2  -5   63.82   15.48
   3   2   5   51.78   13.43
  -3   2  -5   46.63   11.17
   3  -2   5   75.20   11.48
   3  -2   5   93.75   10.48
  -3  -2  -5   67.58    8.90
  -3  -2  -5   91.57   12.09
  -3  -2  -5   69.84   14.42
   3  -2   5   72.01   11.99
   3   2   6 1004.32   95.83
  -3   2  -6  711.85   95.69
   3   2   6  763.26  107.71
  -3   2  -6 1026.14  113.62
   3  -2   6 1248.59   77.72
   3  -2   6 1203.65   83.00
   3  -2   6 1114.41  110.22
  -3  -2  -6 1014.91   70.64
  -3  -2  -6 1036.54   90.58
   3  -2   6  963.92   70.29
  -3   2  -7  168.65   28.94
  -3   2  -7  187.87   34.23
   3   2   7  161.84   24.57
   3   2   7  202.58   26.16
   3  -2   7  200.19   21.89
   3  -2   7  166.07   16.77
  -3  -2  -7  188.56   17.62
  -3  -2  -7  203.14   31.68
   3  -2   7  208.56   20.95
  -3  -2  -7  154.77   16.52
   3  -2   8   15.39    9.81
   3  -2   8   29.17   10.86
   3  -2   8   23.37    7.12
  -3  -2  -8   23.07    9.32
  -3  -2  -8   33.05   10.81
   3  -2   9   55.66   14.37
  -3  -2  -9   61.48   13.55
  -3  -2  -9   67.22   14.30
   3   2  10   -9.56   12.50
   3  -2  10   14.37   10.02
  -3  -2 -10   15.11   10.68
   3   2  11   -1.65   12.82
   3  -2  11    5.55   10.80
  -3  -2 -11    9.54   10.64
   3   2  12    3.53   19.90
   3  -2  12    4.41   11.15
  -3  -2 -12    0.52   10.16
   3   2  13   39.36   17.11
   3  -2  13   37.94   16.87
  -3  -2 -13   36.18   24.61
   3   2  14   13.03   13.77
   3  -2  14   21.56   14.44
  -3  -2 -14   15.26   13.37
   3   2  15   31.46   21.88
   3  -2  15   21.18   14.27
  -3  -2 -15   18.31   13.56
   3   2  16  -17.66   10.97
   3  -2  16    5.77    9.53
  -3  -2 -16   11.06   10.00
   3   2  17  150.22   22.93
   3  -2  17   38.68   28.06
  -3  -2 -17  119.58   20.33
   3   2  18    3.84   12.38
  -3  -2 -18    9.08    7.97
  -3  -2 -19   15.45    6.39
   3  -3 -19   77.58   27.01
  -3  -3  19   68.12   20.33
  -3   3  18   37.56    9.34
   3  -3 -18   82.49   16.75
   3  -3 -18   13.86   16.28
  -3  -3  18  106.74   32.46
   3   3 -17  102.30   23.05
  -3   3  17  129.98   23.28
   3  -3 -17  179.62   22.77
   3  -3 -17  233.90   30.03
  -3  -3  17  210.30   31.73
   3   3 -16  102.69   48.70
  -3   3  16  158.18   32.63
   3  -3 -16  198.46   27.61
   3  -3 -16  194.82   32.83
  -3  -3  16  318.74   63.63
  -3  -3  16  252.99   29.87
   3   3 -15   79.62   24.38
  -3   3  15   78.75   24.21
   3  -3 -15  104.15   20.27
   3  -3 -15   62.23   38.34
  -3  -3  15  172.86   29.58
  -3  -3  15  144.00   23.16
   3   3 -14  374.42   64.42
  -3   3  14  342.02   68.46
   3  -3 -14  536.67   57.90
   3  -3 -14  479.43   65.73
  -3  -3  14  572.37   67.79
  -3  -3  14  666.33   62.27
   3   3 -13  306.15   51.30
  -3   3  13  285.68   93.61
   3  -3 -13  456.47   49.34
   3  -3 -13  410.46   55.35
  -3  -3  13  493.91   77.54
  -3  -3  13  511.73   51.48
   3   3 -12  117.09   31.10
  -3   3  12  142.14   56.24
   3  -3 -12  206.60   32.17
   3  -3 -12  181.21   31.61
  -3  -3  12  148.11   41.14
  -3  -3  12  208.06   32.58
   3   3 -11  316.50   80.46
  -3   3  11  358.41   74.03
   3  -3 -11  453.76   55.27
   3  -3 -11  414.29   61.82
  -3  -3  11  422.04   55.70
  -3  -3  11  530.91   56.92
   3   3 -10   30.47   21.41
  -3   3  10   15.15   23.36
   3  -3 -10   24.16   12.19
   3  -3 -10   48.12   20.00
  -3  -3  10   31.21   13.78
  -3  -3  10   24.79   13.26
   3   3  -9   39.99   18.26
  -3   3   9   40.25   27.25
   3  -3  -9   71.17   15.39
   3  -3  -9   73.18   20.64
  -3  -3   9   72.22   22.59
  -3  -3   9   95.61   24.44
   3   3  -8   16.65    9.81
   3  -3  -8    8.39    9.73
   3  -3  -8   -0.44    7.75
   3  -3  -8   11.90   11.68
  -3  -3   8   12.80    8.08
  -3  -3   8    1.28    9.54
   3   3  -7   97.15   25.67
  -3   3   7   76.93   26.26
   3  -3  -7  113.98   25.87
   3  -3  -7  104.99   18.49
  -3  -3   7   93.01   14.70
   3  -3  -7  107.49   13.63
  -3  -3   7  106.43   16.70
  -3  -3   7  119.24   17.85
   3   3  -6   38.94   16.85
   3  -3  -6   44.61   10.16
   3  -3  -6   43.71   11.36
  -3  -3   6   41.31    9.89
  -3  -3   6   39.94   10.93
  -3  -3   6   48.71   12.75
   3   3  -5   -8.40   12.34
   3   3  -5    9.39   12.43
   3  -3  -5    2.39    7.24
   3  -3  -5   -5.04    6.66
  -3  -3   5    2.06    8.72
  -3  -3   5    2.59    6.66
  -3  -3   5    5.82   11.87
   3   3  -4  159.63   23.72
  -3   3   4  173.21   18.29
  -3   3   4  123.84   29.38
   3  -3  -4  212.16   19.53
  -3  -3   4  154.03   25.27
   3  -3  -4  220.45   21.58
  -3  -3   4  167.57   18.93
  -3  -3   4  178.50   20.97
  -3   3   3  851.87   83.92
  -3   3   3  681.84   89.56
   3   3  -3  868.32   89.67
   3  -3  -3  973.48   76.86
   3  -3  -3  937.05   75.64
  -3  -3   3  830.05   85.65
  -3  -3   3  877.19   73.24
  -3   3   2  654.15   49.36
  -3   3   2  486.22   65.07
   3   3  -2  618.86   64.28
   3  -3  -2  679.45   50.68
   3  -3  -2  654.42   52.45
  -3  -3   2  675.34   65.69
  -3  -3   2  642.18   52.81
  -3   3   1  289.29   25.56
  -3   3   1  267.25   36.82
   3   3  -1  303.94   36.20
   3  -3  -1  367.69   38.71
   3  -3  -1  353.52   31.92
  -3  -3   1  331.69   43.20
  -3  -3   1  291.37   28.29
  -3   3   0  108.24   21.06
  -3   3   0  120.80   15.43
   3   3   0  130.38   29.80
   3  -3   0  147.38   13.83
   3  -3   0  177.95   20.61
   3  -3   0  123.32   15.48
  -3  -3   0  111.76   10.84
  -3  -3   0  131.55   26.33
  -3  -3   0  114.70   15.89
  -3   3  -1  181.65   27.50
  -3   3  -1  216.10   22.77
   3   3   1  217.57   44.13
   3  -3   1  263.63   21.57
   3  -3   1  258.29   27.31
   3  -3   1  207.02   27.60
  -3  -3  -1  213.36   16.98
  -3  -3  -1  236.88   25.16
  -3  -3  -1  180.10   22.19
  -3   3  -2  405.69   38.86
   3   3   2  391.10   62.76
   3  -3   2  396.15   33.47
   3  -3   2  527.03   35.90
   3  -3   2  385.24   40.07
  -3  -3  -2  382.16   38.41
  -3  -3  -2  364.94   37.32
  -3  -3  -2  357.97   37.12
  -3   3  -3  228.18   28.35
   3  -3   3  249.60   29.45
   3  -3   3  293.47   23.49
   3  -3   3  204.89   23.26
  -3  -3  -3  226.49   26.92
  -3  -3  -3  226.84   26.85
  -3  -3  -3  204.80   25.74
  -3   3  -4  187.69   28.47
   3  -3   4  247.89   28.81
   3  -3   4  253.43   23.60
   3  -3   4  194.04   30.10
  -3  -3  -4  190.22   25.07
  -3  -3  -4  228.88   37.58
  -3  -3  -4  157.17   22.87
  -3   3  -5   66.52   20.86
   3  -3   5  123.66   19.30
   3  -3   5  124.16   16.29
   3  -3   5   77.96   13.30
  -3  -3  -5   94.81   12.02
  -3  -3  -5   97.89   18.10
  -3  -3  -5   74.53   14.58
   3  -3   6  858.90   92.66
   3  -3   6 1130.54   91.41
  -3  -3  -6  797.14   69.53
  -3  -3  -6  851.12   92.09
   3  -3   7  117.30   21.90
   3  -3   7  162.71   21.77
  -3  -3  -7  112.21   16.91
  -3  -3  -7  111.14   23.15
   3  -3   8    3.72   12.54
  -3  -3  -8   22.55   14.22
  -3  -3  -8   24.54   13.10
   3  -3   9   14.71   11.77
  -3  -3  -9    7.68    9.80
  -3  -3  -9    5.56   12.07
   3  -3  10   28.65   14.45
  -3  -3 -10   22.29   12.46
  -3  -3 -10   20.04   14.95
   3   3  11   65.40   23.35
   3  -3  11   79.58   22.03
  -3  -3 -11   78.79   21.42
   3   3  12   34.31   18.23
   3  -3  12   17.44   15.82
  -3  -3 -12   36.78   16.19
   3   3  13   30.51   17.55
   3  -3  13   21.20   16.11
  -3  -3 -13   42.45   16.33
   3   3  14   40.35   28.95
   3  -3  14   10.28   27.96
  -3  -3 -14   70.48   26.63
   3   3  15   75.79   19.35
   3  -3  15   35.60   19.82
  -3  -3 -15   67.04   18.65
   3   3  16   66.79   17.07
   3  -3  16   17.27   21.60
  -3  -3 -16   36.85   22.53
   3   3  17   13.77   10.00
   3  -3  17    2.11   11.89
  -3  -3 -17   12.35    9.15
   3  -4 -17   15.47    6.87
   3  -4 -17   18.54    6.77
  -3  -4  17   54.30   20.18
   3  -4 -16   11.41    7.86
   3  -4 -16    0.84    6.75
  -3  -4  16   24.61   14.46
  -3  -4  16   13.41    8.59
   3  -4 -15   80.20   15.36
   3  -4 -15   28.05   19.48
  -3  -4  15   82.72   27.50
  -3  -4  15  115.61   17.24
  -3   4  14   15.38   10.03
   3  -4 -14   11.23   10.74
   3  -4 -14   30.91   11.41
  -3  -4  14   60.00   31.95
  -3  -4  14   53.21   13.56
  -3   4  13   37.27   21.27
   3  -4 -13   44.05   17.63
   3  -4 -13   98.93   17.76
  -3  -4  13  119.21   31.56
  -3  -4  13  130.52   20.29
  -3   4  12   53.24   27.65
   3  -4 -12  134.49   21.35
  -3  -4  12  138.54   39.17
  -3  -4  12  149.27   23.45
  -3   4  11   15.42   20.22
   3  -4 -11   76.01   19.05
  -3  -4  11   35.49   19.80
  -3  -4  11   72.72   25.20
  -3   4  10   65.78   30.87
   3   4 -10   52.23   30.69
   3  -4 -10  124.83   24.24
  -3  -4  10   69.16   33.19
  -3  -4  10  122.03   25.85
  -3   4   9    9.37   23.10
   3   4  -9    5.71   14.19
   3  -4  -9   42.99   15.05
  -3  -4   9   22.31   13.39
  -3  -4   9   24.29   16.40
  -3   4   8   32.13   21.42
   3   4  -8    8.59   14.18
   3  -4  -8   15.35   12.68
  -3  -4   8   16.33   15.33
   3   4  -7   16.68   15.72
   3  -4  -7   46.80   14.59
   3  -4  -7   33.58   12.60
  -3  -4   7   35.41   15.83
   3  -4  -6    3.30    8.27
   3  -4  -6    6.13   11.03
  -3  -4   6   -5.41   11.68
  -3  -4   6   30.78   17.98
   3  -4  -5   50.66   14.16
   3  -4  -5   37.60   25.60
  -3  -4   5   49.17   16.61
  -3  -4   5   63.92   17.21
   3  -4  -4   28.26   13.47
   3  -4  -4   39.16   14.01
  -3  -4   4   24.06   14.39
  -3  -4   4   58.19   22.79
   3  -4  -3  217.92   31.15
   3  -4  -3  261.51   45.94
  -3  -4   3  142.65   31.16
  -3  -4   3  256.57   32.72
   3  -4  -2  118.67   24.23
   3  -4  -2  140.10   23.65
  -3  -4   2  104.81   21.16
  -3  -4   2  130.23   23.31
   3  -4  -1   87.03   20.09
   3  -4  -1  108.44   21.11
  -3  -4   1   61.87   18.87
  -3  -4   1  104.59   33.06
   3  -4   0   23.82   19.78
   3  -4   0   31.04   20.16
  -3  -4   0   15.57   13.13
  -3  -4   0   27.22   15.65
   3  -4   1  139.05   26.44
   3  -4   1  120.55   24.33
  -3  -4  -1  117.40   35.43
  -3  -4  -1  142.79   27.82
   3  -4   2   25.44   17.47
   3  -4   2   27.48   12.79
  -3  -4  -2   26.64   16.45
  -3  -4  -2   11.00   14.36
   3  -4   3  285.47   43.99
  -3  -4  -3  158.86   36.36
  -3  -4  -3  237.08   40.04
   3  -4   4   88.29   23.14
  -3  -4  -4   42.63   21.67
  -3  -4  -4   87.77   23.81
   3  -4   5  479.01   69.87
  -3  -4  -5  426.25   73.00
  -3  -4  -5  461.35   61.94
   3  -4   6   88.87   31.48
  -3  -4  -6   67.53   17.38
  -3  -4  -6   52.85   20.45
   3  -4   7   30.35   17.72
  -3  -4  -7   31.50   13.29
  -3  -4  -7   49.27   16.99
   3  -4   8   21.26   15.37
  -3  -4  -8   15.01   11.74
  -3  -4  -8    8.74   24.40
   3   4   9    5.40   15.89
   3  -4   9   25.14   15.95
  -3  -4  -9   24.70   15.91
   3   4  10   50.52   19.99
   3  -4  10   50.35   20.83
  -3  -4 -10   30.50   19.29
   3   4  11   52.64   22.11
   3  -4  11   58.05   22.60
  -3  -4 -11   69.28   22.31
   3   4  12   40.95   17.39
   3  -4  12   38.10   19.52
  -3  -4 -12   41.02   24.90
   3   4  13   58.22   31.24
   3  -4  13   84.34   35.52
  -3  -4 -13   74.97   19.13
   3   4  14    2.14    9.31
   3  -4  14   -1.85   10.81
  -3  -4 -14   -2.59    9.74
   3   4  15   36.50   12.12
   3  -4  15    4.39   18.44
  -3  -4 -15   42.38   18.91
   3  -5 -14    8.73    7.20
  -3  -5  14   22.78    8.52
   3  -5 -13   42.26   10.75
  -3  -5  13   24.15   19.21
   3  -5 -12   49.01   13.45
  -3  -5  12   58.50   23.40
   3  -5 -11  102.85   27.12
  -3  -5  11  108.20   22.16
   3  -5 -10   30.63   12.81
  -3  -5  10   35.24   14.94
  -3   5   9   13.01   14.72
   3  -5  -9   55.80   13.87
  -3  -5   9   63.22   25.01
  -3   5   8   22.22   52.32
   3  -5  -8  164.84   22.92
  -3  -5   8  175.81   27.96
  -3   5   7   32.23   30.30
   3  -5  -7   19.99   13.70
  -3  -5   7   -7.29   19.18
  -3   5   6    4.38   23.68
   3  -5  -6   46.68   16.62
  -3  -5   6   33.93   17.82
   3  -5  -5    6.89   21.13
   3  -5  -5   42.43   17.66
  -3  -5   5   69.76   19.26
   3  -5  -4    5.33    8.83
   3  -5  -4    1.68   11.57
  -3  -5   4  -10.08   11.79
  -3  -5   4    8.27   19.45
   3  -5  -3   -5.97   10.45
   3  -5  -3   16.04   11.46
  -3  -5   3   -4.74   11.16
  -3  -5   3    0.95   13.41
   3  -5  -2   47.85   18.81
   3  -5  -2   20.11   29.17
  -3  -5   2   38.93   29.53
  -3  -5   2   98.03   22.32
   3  -5  -1    6.28   13.14
   3  -5  -1   18.60   17.28
  -3  -5   1   21.77   22.26
  -3  -5   1   15.06   15.16
   3  -5   0   23.23   14.37
  -3  -5   0   27.37   17.27
   3  -5   1   -5.64   13.73
  -3  -5  -1  -21.27   14.87
   3  -5   2   65.85   29.05
  -3  -5  -2   32.78   32.28
   3  -5   3  113.71   27.17
  -3  -5  -3  121.52   31.75
   3  -5   4   24.54   14.79
  -3  -5  -4   30.24   25.25
   3  -5   5   95.53   28.00
  -3  -5  -5  116.36   26.46
   3   5   6   31.63   15.98
   3  -5   6   61.37   18.79
  -3  -5  -6   40.06   17.04
   3   5   7  120.64   25.45
   3  -5   7  145.50   31.03
  -3  -5  -7  116.33   24.30
   3   5   8   24.99   12.38
   3  -5   8    7.93   14.58
  -3  -5  -8  -17.37   20.36
   3   5   9   31.63   14.84
   3  -5   9   31.03   17.52
  -3  -5  -9   54.93   23.37
   3   5  10  -17.64    9.65
   3  -5  10   -9.05   13.46
  -3  -5 -10    8.45   18.17
   3  -5  11  -16.98   11.86
  -3  -5 -11   -6.31   13.65
   3  -6  -7    0.18    3.84
  -3  -6   7   21.31    8.69
   3  -6  -6    2.34    4.59
  -3  -6   6   15.20    5.57
   3  -6  -5    0.39    4.71
  -3  -6   5   15.04    5.40
  -3   6   4   -2.13    7.93
  -3  -6   4    5.05    4.97
  -3   6   3   -2.08    8.87
  -3   6   2    3.95    9.86
   3  -6  -1    4.30    5.63
   3  -6   0    2.61    5.36
   3  -6   1   -0.79    9.31
   3  -6   2    0.98    5.80
   3  -6   3    9.29   10.11
   3  -6   4   -1.69    6.27
   3  -6   5    4.55    6.17
   4   0 -22   27.04   12.35
  -4   0  22   36.79   11.49
   4   0 -21   21.04   12.95
  -4   0  21    2.03   19.04
   4   0 -20    7.48   12.52
  -4   0  20  -10.86   17.51
   4   0 -19   17.12   15.01
  -4   0  19   14.62   21.69
   4   0 -18  247.87   44.93
  -4   0  18  303.40   42.86
   4   0 -17   17.61   15.96
  -4   0  17   31.63   14.71
   4   0 -16    9.29   21.98
  -4   0  16   20.42   15.03
   4   0 -15   29.98   13.85
  -4   0  15    3.48   14.47
   4   0 -14   78.38   22.87
  -4   0  14   94.24   33.02
   4   0 -13  159.96   28.45
  -4   0  13  221.66   33.44
   4   0 -12   43.25   14.89
  -4   0  12   88.33   16.33
   4   0 -11  349.28   56.27
   4   0 -11  418.11   38.66
  -4   0  11  481.21   65.59
   4   0 -10  483.27   43.25
   4   0 -10  539.71   44.06
  -4   0  10  588.45   53.60
  -4   0  10  577.58   47.78
   4   0  -9  595.45   48.14
   4   0  -9  641.84   46.14
  -4   0   9  741.59   60.23
  -4   0   9  671.49   50.52
  -4   0   9  541.69   33.02
  -4   0   9  586.20   36.06
   4   0  -8   27.87    6.03
   4   0  -8   27.24    8.80
   4   0  -8   40.65    7.80
  -4   0   8   57.73   11.81
  -4   0   8   37.85    8.82
  -4   0   8   30.19    5.26
  -4   0   8   34.82    6.19
   4   0  -7 6837.10  989.51
   4   0  -7 6786.67  908.74
   4   0  -7 7500.60  965.18
  -4   0   7 7916.96 1184.26
  -4   0   7 7331.16 1018.78
  -4   0   7 7105.45  907.31
  -4   0   7 7375.52  965.86
   4   0  -6 2455.15  206.40
   4   0  -6 2414.77  199.04
   4   0  -6 2378.15  184.34
  -4   0   6 2579.53  234.57
  -4   0   6 2258.80  182.40
  -4   0   6 2283.92  170.20
  -4   0   6 2544.60  197.75
   4   0  -5  256.64   20.34
   4   0  -5  302.11   20.32
   4   0  -5  333.67   19.22
  -4   0   5  318.27   28.78
  -4   0   5  278.92   18.56
  -4   0   5  271.81   16.18
  -4   0   5  262.72   17.04
   4   0  -4  253.30   18.41
   4   0  -4  287.29   17.92
   4   0  -4  293.29   16.84
  -4   0   4  335.06   31.18
  -4   0   4  309.65   19.21
  -4   0   4  260.56   22.08
   4   0  -3   -1.58    3.20
   4   0  -3    2.86    3.38
  -4   0   3   -9.60    6.72
  -4   0   3    8.14    3.70
  -4   0   3    5.64    3.67
  -4   0   3   -0.20    3.61
   4   0  -2 1370.66   77.39
   4   0  -2 1422.51   91.71
  -4   0   2 1478.40   85.11
  -4   0   2 1307.46   85.86
  -4   0   2 1236.82   80.96
   4   0  -1 1784.97  110.27
   4   0  -1 1892.37  128.69
  -4   0   1 1793.83  108.38
  -4   0   1 1686.08  123.55
  -4   0   1 1517.19   92.34
   4   0   0 4736.02  464.70
   4   0   0 5213.01  516.04
   4   0   0 5147.33  527.29
   4   0   0 5041.34  520.95
  -4   0   0 5124.92  484.21
  -4   0   0 4793.86  473.93
   4   0   1    3.27    2.65
   4   0   1    3.22    4.11
   4   0   1    7.11    4.18
   4   0   1    8.48    3.20
  -4   0  -1    7.18    2.46
  -4   0  -1    5.75    2.87
   4   0   2 1058.65   61.12
   4   0   2  996.50   59.42
   4   0   2  942.42   56.26
  -4   0  -2  888.74   51.22
  -4   0  -2  895.18   88.14
   4   0   3 1072.63   78.37
   4   0   3 1531.51   89.80
   4   0   3 1615.82   94.11
   4   0   3 1253.04   80.70
  -4   0  -3 1037.00   63.68
  -4   0  -3 1121.05   67.91
  -4   0  -3 1235.22  109.51
   4   0   4 1567.92  124.80
   4   0   4 2046.76  154.74
   4   0   4 2222.60  145.28
   4   0   4 1960.59  129.58
  -4   0  -4 1275.42  117.53
  -4   0  -4 1620.25  126.34
  -4   0  -4 1640.20  133.64
   4   0   5  196.72   16.64
   4   0   5  219.86   24.05
   4   0   5  175.13   14.30
  -4   0  -5  169.30   16.73
  -4   0  -5  154.32   19.25
   4   0   6  423.61   28.06
   4   0   6  422.76   38.46
   4   0   6  320.63   25.95
  -4   0  -6  274.35   19.95
  -4   0  -6  307.51   30.15
   4   0   7  962.56   67.49
   4   0   7  913.42   63.02
   4   0   7  733.07   65.15
  -4   0  -7  685.98   51.39
  -4   0  -7  738.45   65.50
   4   0   8  674.61   54.36
   4   0   8  829.37   65.71
   4   0   8  456.35   54.58
  -4   0  -8  591.83   60.65
   4   0   9   11.22   13.44
   4   0  10  581.53   53.04
   4   0  11  387.61   43.25
   4   0  12   19.42   18.92
   4   0  13  236.41   33.12
   4   0  14  175.19   25.36
   4   0  15   53.81   20.40
   4   1 -22   11.84   14.55
  -4   1  22   13.58    8.30
   4  -1 -22   16.10   10.62
  -4  -1  22   25.68   10.24
   4   1 -21   18.87   12.20
  -4   1  21    2.00   15.72
   4  -1 -21   19.63   18.09
  -4  -1  21    0.90   12.00
   4   1 -20    5.79   13.89
  -4   1  20   16.28   12.24
   4  -1 -20   51.16   22.27
  -4  -1  20    5.65   14.33
   4   1 -19   76.45   23.25
  -4   1  19   87.44   20.29
   4  -1 -19   97.34   25.40
  -4  -1  19  122.38   36.69
   4   1 -18   56.06   22.50
  -4   1  18   69.86   22.39
   4  -1 -18   65.70   25.14
  -4  -1  18  114.91   24.67
   4   1 -17  105.67   28.94
  -4   1  17  136.57   28.03
   4  -1 -17  144.82   31.53
  -4  -1  17  167.34   32.47
   4   1 -16   47.04   18.94
  -4   1  16   36.46   18.84
   4  -1 -16   16.54   29.52
  -4  -1  16   52.88   18.55
   4   1 -15   15.03   15.36
  -4   1  15   26.90   23.41
   4  -1 -15   27.95   16.61
  -4  -1  15   45.53   16.61
   4   1 -14  557.95   71.65
  -4   1  14  582.49   67.48
   4  -1 -14  590.68   71.17
  -4  -1  14  780.70   79.62
   4   1 -13   31.69   13.53
  -4   1  13   37.06   15.05
   4  -1 -13   19.13   13.86
  -4  -1  13   29.07   14.62
   4   1 -12  116.88   20.93
  -4   1  12  125.07   25.35
  -4   1  12   96.39   13.14
   4  -1 -12   83.16   27.02
   4  -1 -12  101.08   17.73
  -4  -1  12  139.47   21.56
   4   1 -11  168.00   24.37
  -4   1  11  166.14   28.35
  -4   1  11  124.71   20.62
   4  -1 -11  144.18   19.91
   4  -1 -11  161.85   20.62
  -4  -1  11  228.27   25.24
  -4  -1  11  188.93   20.25
   4   1 -10   25.88   13.08
   4   1 -10   21.84   17.56
  -4   1  10    5.37   11.08
  -4   1  10   21.53   13.87
  -4   1  10   12.16    8.46
   4  -1 -10   15.78    7.96
   4  -1 -10   20.00    8.37
   4  -1 -10   16.13    7.73
  -4  -1  10   10.31    9.10
  -4  -1  10   13.94   10.98
  -4  -1  10   18.11    8.91
   4   1  -9   25.84   14.56
   4   1  -9   33.89   11.68
  -4   1   9   23.60   15.23
  -4   1   9   27.37   14.65
  -4   1   9   27.35    9.81
   4  -1  -9   35.96    9.86
   4  -1  -9   12.15   12.37
   4  -1  -9   35.19    7.93
  -4  -1   9   40.20    9.42
  -4  -1   9   40.37    7.52
  -4  -1   9   40.21    9.32
   4   1  -8  172.39   18.24
   4   1  -8  191.87   21.48
  -4   1   8  195.40   32.87
  -4   1   8  191.88   25.55
  -4   1   8  178.26   13.38
   4  -1  -8  222.48   20.52
   4  -1  -8  150.89   14.52
   4  -1  -8  194.30   15.53
  -4  -1   8  217.64   28.36
  -4  -1   8  223.16   15.50
  -4  -1   8  216.81   27.57
   4   1  -7  318.73   27.37
   4   1  -7  352.01   26.65
  -4   1   7  353.01   42.65
  -4   1   7  319.51   32.47
  -4   1   7  332.79   21.28
   4  -1  -7  376.68   27.16
   4  -1  -7  316.08   21.01
   4  -1  -7  392.78   23.15
  -4  -1   7  432.68   27.56
  -4  -1   7  415.79   30.92
  -4  -1   7  367.18   25.60
  -4   1   6  221.93   19.96
   4   1  -6  230.99   17.79
  -4   1   6  204.38   11.94
  -4   1   6  239.34   31.98
   4  -1  -6  227.18   16.78
  -4  -1   6  254.31   17.26
   4  -1  -6  256.57   14.32
  -4  -1   6  281.97   15.55
   4  -1  -6  234.23   16.77
  -4  -1   6  243.17   19.58
   4  -1  -6  195.64   13.66
  -4  -1   6  246.69   18.54
   4   1  -5   18.45    6.34
   4   1  -5   14.33    3.04
  -4   1   5   13.47    6.67
  -4   1   5   18.55    4.85
   4  -1  -5   28.75    8.59
   4  -1  -5   18.32    4.95
  -4  -1   5   15.99    4.75
   4  -1  -5   14.58    4.10
  -4  -1   5   22.96    4.23
   4  -1  -5   31.15    5.81
  -4  -1   5    6.57    5.94
  -4  -1   5   16.38    9.90
  -4   1   4   17.05    6.13
   4   1  -4    6.96    2.70
  -4   1   4   15.69    4.53
   4   1  -4    2.78    2.50
   4   1  -4    6.64    5.18
  -4   1   4    0.56    6.11
   4  -1  -4    2.88    4.71
   4  -1  -4   12.89    4.37
   4  -1  -4    3.32    4.93
  -4  -1   4   12.36    3.81
   4  -1  -4   14.68    4.56
  -4  -1   4    6.77    4.84
  -4  -1   4    9.97    6.03
  -4  -1   4    9.90    3.11
   4   1  -3  276.96   19.56
   4   1  -3  285.44   13.36
  -4   1   3  246.80   19.25
  -4   1   3  284.67   25.75
   4  -1  -3  331.48   20.19
   4  -1  -3  314.21   19.46
  -4  -1   3  267.81   11.85
   4  -1  -3  269.49   12.89
  -4  -1   3  296.82   15.94
   4  -1  -3  336.61   18.25
  -4  -1   3  292.72   24.83
  -4  -1   3  327.39   23.28
   4   1  -2  443.84   36.64
   4   1  -2  423.61   21.95
  -4   1   2  400.87   36.97
  -4   1   2  403.82   34.27
   4  -1  -2  449.79   34.30
   4  -1  -2  451.60   18.24
   4  -1  -2  491.52   28.38
   4  -1  -2  502.17   22.66
  -4  -1   2  408.71   26.26
   4   1  -1  821.75   50.36
   4   1  -1  779.88   50.15
  -4   1   1  751.28   48.36
  -4   1   1  804.15   49.89
   4  -1  -1  993.12   54.88
   4  -1  -1  889.27   51.85
  -4  -1   1  744.19   27.82
   4  -1  -1  944.71   38.27
  -4  -1   1  789.43   29.80
   4  -1  -1  771.28   30.46
  -4  -1   1  822.01   48.08
  -4   1   0  942.99   63.09
   4   1   0  880.98   62.89
   4   1   0  919.23   63.00
  -4   1   0  893.39   77.10
   4  -1   0 1095.78   65.06
   4  -1   0  998.65   64.31
  -4  -1   0 1053.93   67.11
  -4   1  -1  671.79   55.06
   4   1   1  672.81   42.47
   4   1   1  670.43   48.35
  -4   1  -1  609.40   58.33
   4  -1   1  765.43   42.62
   4  -1   1  872.40   54.27
  -4  -1  -1  710.75   55.74
  -4   1  -2  323.94   23.03
   4   1   2  344.25   22.67
   4   1   2  390.33   36.18
  -4   1  -2  368.32   42.57
   4  -1   2  366.56   20.82
   4  -1   2  396.10   25.65
  -4  -1  -2  328.40   30.14
   4   1   3  764.30   53.84
   4   1   3  645.82   44.52
  -4   1  -3  581.32   41.96
   4  -1   3  670.09   38.60
   4  -1   3  754.09   51.81
   4  -1   3  928.16   52.27
  -4  -1  -3  660.80   55.34
  -4   1  -4 2361.31  293.74
   4   1   4 2719.35  246.41
  -4   1  -4 2444.49  238.25
   4   1   4 2673.69  271.11
   4   1   4 3011.09  310.89
   4  -1   4 3545.36  281.18
   4  -1   4 2921.51  236.15
  -4  -1  -4 2883.33  253.16
   4  -1   4 3122.12  313.09
  -4   1  -5  621.31   52.64
   4   1   5  801.80   77.17
   4   1   5  904.80   74.38
   4   1   5  862.75   66.77
   4  -1   5  837.68   64.07
   4  -1   5 1017.72   60.52
   4  -1   5  870.50   52.65
  -4  -1  -5  812.89   58.90
  -4  -1  -5  813.06   73.40
  -4   1  -6  110.98   23.97
   4   1   6  128.22   23.48
  -4   1  -6   89.88   12.79
   4   1   6  142.36   29.43
   4   1   6  130.00   23.28
   4  -1   6  148.92   12.50
   4  -1   6  132.84   11.73
  -4  -1  -6  121.03   21.70
   4  -1   6  106.53   14.24
  -4  -1  -6  115.85   13.91
   4   1   7   73.86   13.79
   4   1   7   74.54   14.88
   4   1   7   65.62   13.62
  -4   1  -7   73.68   18.19
   4  -1   7   67.61   12.78
   4  -1   7   78.82   10.47
   4  -1   7   94.30   10.93
  -4  -1  -7   65.57   13.06
  -4  -1  -7   63.47   11.90
   4   1   8  258.70   31.50
   4   1   8  275.63   28.60
  -4   1  -8  169.94   35.59
   4  -1   8  295.64   23.25
   4  -1   8  238.07   28.65
   4  -1   8  323.87   25.97
  -4  -1  -8  282.96   28.14
  -4  -1  -8  230.46   25.70
   4   1   9   86.81   14.59
  -4   1  -9   39.42   15.54
   4  -1   9   59.35   14.65
   4  -1   9   90.01   13.12
  -4  -1  -9   73.50   14.75
   4   1  10   43.78   22.21
   4  -1  10   32.65   11.16
  -4  -1 -10   43.68   12.62
   4   1  11  335.45   38.66
   4  -1  11  250.93   42.59
  -4  -1 -11  234.87   32.13
   4   1  12   12.10   11.26
   4  -1  12   -4.27    8.34
  -4  -1 -12    2.60    9.47
   4   1  13  138.87   22.20
  -4  -1 -13   82.88   19.88
   4   1  14   83.23   27.92
  -4  -1 -14   63.53   16.22
   4   1  15   40.97   15.00
   4   1  16   60.20   15.90
   4   1  17   22.41    8.94
   4   1  18   20.67    9.86
   4   2 -21   47.39   15.66
  -4   2  21   61.18   14.11
   4  -2 -21   54.07   13.92
  -4  -2  21   76.03   24.55
   4   2 -20   52.35   14.18
  -4   2  20   37.84   13.47
   4  -2 -20   75.28   18.57
  -4  -2  20   80.16   20.44
   4   2 -19   -0.11   25.01
  -4   2  19   28.72   13.79
   4  -2 -19   51.39   17.77
  -4  -2  19   55.97   19.85
   4   2 -18   74.43   41.17
  -4   2  18  108.74   37.78
   4  -2 -18  167.22   42.26
  -4  -2  18  126.15   32.43
   4   2 -17   28.35   19.65
  -4   2  17   63.64   27.87
   4  -2 -17   24.48   19.07
  -4  -2  17   65.50   22.64
   4   2 -16   43.55   20.22
  -4   2  16   53.14   28.77
   4  -2 -16   50.75   20.63
  -4  -2  16   74.21   24.05
   4   2 -15  149.43   31.92
  -4   2  15  181.43   49.92
   4  -2 -15  120.69   24.03
   4  -2 -15  174.29   30.95
  -4  -2  15  261.51   38.23
   4   2 -14  341.95   57.22
  -4   2  14  512.58   96.96
   4  -2 -14  339.09   64.40
   4  -2 -14  434.87   80.95
  -4  -2  14  580.74   65.29
  -4  -2  14  499.33   72.37
   4   2 -13  955.23  128.43
  -4   2  13 1033.91  193.84
   4  -2 -13 1040.65  136.28
   4  -2 -13 1096.71  128.61
  -4  -2  13 1347.61  142.73
  -4  -2  13 1413.42  146.94
   4   2 -12  300.98   45.25
  -4   2  12  259.72   71.62
   4  -2 -12  298.76   39.58
   4  -2 -12  298.60   39.88
  -4  -2  12  367.95   44.40
  -4  -2  12  353.39   40.01
   4   2 -11  469.68   60.06
  -4   2  11  484.39  101.18
   4  -2 -11  589.61   62.24
   4  -2 -11  492.14   54.54
  -4  -2  11  624.58   61.80
  -4  -2  11  663.16   60.84
   4   2 -10   48.62   15.36
  -4   2  10   32.28   33.40
   4  -2 -10   73.10   14.30
   4  -2 -10   59.20   12.87
  -4  -2  10   77.57   14.61
  -4  -2  10   63.66   14.00
  -4   2   9   43.97   40.74
   4   2  -9   83.28   16.89
   4  -2  -9   79.06   16.24
   4  -2  -9   80.20   17.76
   4  -2  -9   75.83   14.97
  -4  -2   9   77.94   13.54
  -4  -2   9   79.79   10.71
  -4  -2   9   84.09   15.76
  -4   2   8  221.94   19.42
   4   2  -8  216.33   27.75
   4   2  -8  203.14   26.70
  -4   2   8  208.33   41.55
   4  -2  -8  316.56   32.65
   4  -2  -8  255.75   20.46
  -4  -2   8  245.62   22.21
  -4  -2   8  280.77   25.92
   4  -2  -8  250.77   26.16
  -4  -2   8  261.64   26.04
  -4   2   7   62.53    9.56
   4   2  -7   51.87   13.28
  -4   2   7   53.50   15.23
   4  -2  -7   77.68   12.74
   4  -2  -7   70.67    8.63
  -4  -2   7   68.84   13.95
   4  -2  -7   79.28   14.24
  -4  -2   7   79.78   12.60
   4  -2  -7   81.43   15.64
  -4  -2   7   77.52   12.82
  -4  -2   7   70.37   12.51
  -4   2   6  236.91   27.23
   4   2  -6  241.55   26.08
  -4   2   6  205.49   29.20
   4  -2  -6  266.27   23.85
   4  -2  -6  253.39   16.33
  -4  -2   6  251.54   17.27
   4  -2  -6  284.91   32.09
  -4  -2   6  294.80   21.41
   4  -2  -6  319.03   31.87
  -4  -2   6  268.69   24.06
  -4  -2   6  279.60   25.60
  -4   2   5  247.18   19.63
   4   2  -5  269.29   26.77
  -4   2   5  234.30   29.15
   4  -2  -5  298.33   25.08
   4  -2  -5  268.13   14.46
  -4  -2   5  228.60   20.55
   4  -2  -5  321.71   21.64
  -4  -2   5  277.99   14.38
   4  -2  -5  272.29   33.69
  -4  -2   5  272.84   22.19
  -4  -2   5  272.77   24.75
  -4   2   4  307.54   33.92
   4   2  -4  355.42   33.09
  -4   2   4  337.42   24.89
   4  -2  -4  415.47   29.15
  -4  -2   4  330.81   24.46
  -4  -2   4  343.91   16.41
   4  -2  -4  381.38   28.51
  -4  -2   4  366.29   27.72
  -4  -2   4  391.76   32.54
  -4   2   3   55.77    8.99
  -4   2   3   39.42   10.85
   4   2  -3   67.75   11.10
   4  -2  -3   66.20   10.48
   4  -2  -3   73.78    9.91
  -4  -2   3   52.04   13.60
  -4  -2   3   49.55   10.69
  -4   2   2  559.79   53.26
   4   2  -2  589.01   47.45
   4   2  -2  673.10   53.69
  -4   2   2  729.80   50.45
   4  -2  -2  805.56   52.27
   4  -2  -2  739.07   51.90
  -4  -2   2  660.07   60.43
  -4  -2   2  768.35   75.04
  -4   2   1  611.05   56.43
   4   2  -1  654.15   44.70
   4   2  -1  687.47   59.84
  -4   2   1  736.55   52.41
   4  -2  -1  736.00   49.65
   4  -2  -1  804.48   58.64
  -4  -2   1  798.89   74.04
  -4  -2   1  764.80   60.11
  -4   2   0  336.32   34.15
   4   2   0  388.18   40.27
   4   2   0  360.63   33.35
  -4   2   0  426.23   33.15
   4  -2   0  433.50   38.47
   4  -2   0  495.94   39.01
  -4  -2   0  417.23   43.72
  -4  -2   0  416.11   35.31
  -4   2  -1   50.04   16.65
   4   2   1   50.83   10.69
   4   2   1   41.38   11.97
  -4   2  -1   69.59   12.44
   4  -2   1   73.70    9.85
   4  -2   1   65.69   16.86
  -4  -2  -1   46.74   16.40
  -4  -2  -1   78.68   18.05
  -4   2  -2  323.80   32.56
   4   2   2  413.21   45.06
   4   2   2  368.85   36.74
  -4   2  -2  391.59   34.24
   4  -2   2  381.15   26.92
   4  -2   2  438.84   36.56
  -4  -2  -2  357.07   31.38
  -4  -2  -2  406.72   35.21
  -4   2  -3 1334.79  122.38
   4   2   3 1395.18  123.94
   4   2   3 1532.33  141.50
  -4   2  -3 1578.18  138.99
   4  -2   3 1384.08  104.98
   4  -2   3 1597.41  134.13
  -4  -2  -3 1514.33  130.86
  -4  -2  -3 1433.74  127.32
  -4   2  -4 1097.46  100.52
   4   2   4 1249.19  110.71
   4   2   4 1266.97  147.71
  -4   2  -4 1249.30  124.26
   4  -2   4 1241.66  105.21
   4  -2   4 1412.23  123.96
  -4  -2  -4 1301.97  113.81
   4   2   5 1021.27  104.68
   4   2   5 1035.89   97.24
  -4   2  -5  905.64   87.55
   4  -2   5  902.40   71.01
   4  -2   5 1176.45  103.68
   4  -2   5 1512.21  101.73
  -4  -2  -5 1003.25   90.17
  -4   2  -6   65.43   21.94
   4   2   6   70.79   17.76
   4  -2   6   81.84   11.29
   4  -2   6  108.09   17.49
   4  -2   6   71.40   20.88
  -4  -2  -6   67.45   20.79
  -4  -2  -6   66.11   13.71
   4   2   7  217.60   28.36
   4  -2   7  168.45   25.82
   4  -2   7  188.05   20.23
  -4  -2  -7  169.47   22.36
  -4  -2  -7  137.46   28.16
   4   2   8  173.69   37.31
   4  -2   8  141.96   23.00
   4  -2   8  121.62   17.44
  -4  -2  -8  149.73   21.19
   4   2   9   28.54   13.73
   4  -2   9   26.72   12.13
   4  -2   9    2.38   10.91
  -4  -2  -9   29.83   10.98
   4   2  10   47.75   16.96
   4  -2  10   29.08   14.32
  -4  -2 -10   33.37   13.78
   4   2  11   66.27   19.43
   4  -2  11   72.72   18.07
  -4  -2 -11   63.26   16.96
   4   2  12   38.57   15.80
   4  -2  12   26.78   14.62
  -4  -2 -12   26.91   14.17
   4   2  13   22.00   13.50
   4  -2  13    9.82   18.61
  -4  -2 -13    7.57   11.89
   4   2  14    4.79   13.67
   4  -2  14    6.76   12.23
  -4  -2 -14   20.98   11.92
   4   2  15   28.66   13.00
  -4  -2 -15    5.25   11.85
   4   2  16   19.55   12.00
  -4  -2 -16   28.83   10.98
   4   2  17   21.50    9.61
  -4  -2 -17   11.32   11.01
   4   2  18   29.79    7.34
  -4   3  19   13.45    8.45
   4  -3 -19   10.12    8.53
  -4  -3  19    5.58   11.77
   4   3 -18    4.20    8.05
  -4   3  18   15.50    8.09
   4  -3 -18    0.08    4.86
   4  -3 -18    1.50    9.51
  -4  -3  18   25.37   14.19
   4   3 -17    7.92   10.52
  -4   3  17    7.08   15.47
   4  -3 -17   10.75   11.23
   4  -3 -17   14.96   10.84
  -4  -3  17   -5.90   15.33
  -4  -3  17   -1.14    7.15
   4   3 -16   34.12   25.91
  -4   3  16   16.72   15.20
   4  -3 -16   37.26   11.72
   4  -3 -16   21.35   14.58
  -4  -3  16   52.90   21.44
  -4  -3  16   25.75   19.45
   4   3 -15   57.83   24.76
  -4   3  15   66.23   26.13
   4  -3 -15   86.78   19.16
   4  -3 -15   81.27   33.54
  -4  -3  15  136.96   32.02
  -4  -3  15  116.91   20.38
   4   3 -14   96.55   26.92
  -4   3  14   82.99   30.25
   4  -3 -14  116.88   21.19
   4  -3 -14   98.32   24.07
  -4  -3  14  163.54   35.32
  -4  -3  14  141.73   24.10
   4   3 -13   56.64   25.17
  -4   3  13   99.55   27.86
   4  -3 -13  111.23   23.48
   4  -3 -13   75.89   21.86
  -4  -3  13  138.26   49.52
  -4  -3  13  114.97   25.89
   4   3 -12   58.89   24.74
  -4   3  12   76.92   28.73
   4  -3 -12  101.42   22.55
   4  -3 -12   89.17   23.37
  -4  -3  12  145.79   33.47
  -4  -3  12  117.76   25.16
   4   3 -11 1072.84  136.82
  -4   3  11 1087.86  193.94
   4  -3 -11 1435.84  147.56
   4  -3 -11 1059.71  148.00
  -4  -3  11 1593.35  187.29
  -4  -3  11 1615.61  153.77
  -4   3  10  106.59   39.54
   4   3 -10   77.31   22.66
   4  -3 -10  116.97   21.21
  -4  -3  10   93.21   31.65
  -4  -3  10  124.89   22.34
  -4   3   9    0.95   19.78
   4   3  -9   -1.30   12.50
   4  -3  -9   18.68   11.53
  -4  -3   9   13.80   15.29
  -4  -3   9   23.52   17.94
   4   3  -8   13.17   11.41
   4  -3  -8    9.06   18.08
   4  -3  -8   15.23    9.49
  -4  -3   8   15.30    8.48
  -4  -3   8   12.41   12.78
   4  -3  -7   22.07    8.97
   4  -3  -7   19.09   12.28
  -4  -3   7   14.59   11.84
  -4  -3   7   11.98   13.39
   4  -3  -6   57.05   14.33
   4  -3  -6   69.94   16.01
  -4  -3   6   54.08   13.76
  -4  -3   6   59.78   16.87
   4  -3  -5   32.89   11.19
   4  -3  -5   35.64   12.35
  -4  -3   5   30.75   11.03
  -4  -3   5   40.90   19.48
   4  -3  -4   10.17    8.84
   4  -3  -4   23.31   14.02
  -4  -3   4   12.95    8.61
  -4  -3   4    4.20   10.01
   4  -3  -3  233.49   26.46
   4  -3  -3  203.81   24.98
  -4  -3   3  187.72   22.84
  -4  -3   3  221.81   25.88
   4  -3  -2   18.50   14.18
   4  -3  -2    7.53    9.40
  -4  -3   2   15.38    8.36
  -4  -3   2   19.48    9.51
  -4   3   1   -2.03    7.43
   4  -3  -1   12.78   12.62
  -4  -3   1   13.43    8.18
  -4  -3   1   15.56    8.67
   4  -3  -1    9.40    8.73
   4   3   0  160.66   27.15
   4  -3   0  256.15   31.05
   4  -3   0  253.52   24.82
  -4  -3   0  323.04   31.78
  -4  -3   0  232.45   26.15
  -4   3  -1    1.09    8.60
   4   3   1   24.38   14.44
   4   3   1    4.32   12.79
   4  -3   1   12.17   11.73
  -4  -3  -1   -4.81   14.48
  -4  -3  -1   14.27   12.14
   4  -3   1   -3.47    7.20
   4   3   2   19.69   11.86
   4  -3   2   28.04   19.60
   4  -3   2   16.52    8.28
  -4  -3  -2   18.73   10.40
  -4  -3  -2   14.47    9.91
   4   3   3   86.25   19.83
   4  -3   3   90.32   20.50
   4  -3   3   84.82   14.32
  -4  -3  -3   87.01   18.22
  -4  -3  -3   75.24   16.29
   4   3   4   84.70   19.66
   4  -3   4   79.39   28.46
   4  -3   4   72.32   14.49
  -4  -3  -4   81.02   17.00
  -4  -3  -4   55.74   16.01
   4   3   5   61.76   16.53
   4  -3   5   73.95   16.29
   4  -3   5   58.58   23.59
  -4  -3  -5   55.26   16.92
  -4  -3  -5   39.94   14.57
   4   3   6   81.77   21.48
   4  -3   6   93.50   20.45
   4  -3   6   63.73   26.09
  -4  -3  -6  106.08   20.80
   4   3   7 1117.72  133.90
   4  -3   7 1184.17  180.03
  -4  -3  -7 1330.83  143.70
   4   3   8   48.87   18.30
   4  -3   8   36.10   26.90
  -4  -3  -8   53.11   26.74
   4   3   9   36.83   24.19
   4  -3   9   34.03   16.94
  -4  -3  -9   47.28   25.18
   4   3  10   11.15   13.28
   4  -3  10    8.10   14.26
  -4  -3 -10   30.18   20.43
   4   3  11   21.45   15.14
   4  -3  11   11.54   22.94
  -4  -3 -11   23.19   22.09
   4   3  12    9.03   11.42
   4  -3  12    8.77   11.76
  -4  -3 -12   -7.74   11.79
   4   3  13   18.36   18.73
   4  -3  13    2.68   11.39
  -4  -3 -13    1.67   11.70
   4   3  14   29.96   12.75
   4  -3  14   -2.61   17.33
  -4  -3 -14    1.15   12.08
   4   3  15   41.43   13.41
   4  -3  15   16.61   11.16
  -4  -3 -15   30.44   11.62
   4   3  16   21.40    9.15
   4  -3  16    5.89    7.00
  -4  -3 -16    1.73    7.17
   4  -4 -17    0.18    4.63
  -4   4  16   24.87    7.30
   4  -4 -16   39.16   13.30
  -4  -4  16   36.05   19.65
  -4  -4  16   51.68   10.34
  -4   4  15    5.17    8.62
   4  -4 -15   20.74    9.41
  -4  -4  15   12.22   11.64
  -4  -4  15   46.33   15.96
  -4   4  14   20.14   13.12
   4   4 -14   11.37   11.25
   4  -4 -14   44.50   11.98
  -4  -4  14   13.36   12.80
  -4  -4  14   70.62   20.16
  -4   4  13   15.01   13.86
   4   4 -13   12.21   11.33
   4  -4 -13   12.78   10.39
  -4  -4  13    8.78   10.75
  -4  -4  13    3.40   18.59
  -4   4  12   24.49   16.00
   4   4 -12    9.93   14.45
   4  -4 -12   37.42   23.49
  -4  -4  12   29.12   21.21
  -4   4  11   97.50   36.60
   4   4 -11  107.13   32.98
   4  -4 -11  228.13   35.82
  -4  -4  11  266.49   35.96
  -4   4  10   46.28   29.33
   4   4 -10   38.18   21.59
   4  -4 -10   92.22   22.90
  -4  -4  10  132.52   25.20
  -4   4   9  -15.01   19.44
   4   4  -9   -8.28   12.56
   4  -4  -9   13.77   11.15
  -4  -4   9   16.29   18.41
  -4   4   8   31.57   25.22
   4   4  -8   23.60   17.73
   4  -4  -8   27.03   24.88
  -4  -4   8   52.84   17.31
   4   4  -7   28.92   20.77
   4  -4  -7   91.30   19.97
   4  -4  -7   46.43   15.92
  -4  -4   7  101.10   20.38
   4  -4  -6   41.61   13.99
   4  -4  -6   63.90   18.29
  -4  -4   6   32.76   17.96
  -4  -4   6   75.89   18.46
   4  -4  -5  161.19   28.35
   4  -4  -5  250.10   31.63
  -4  -4   5  131.76   30.49
  -4  -4   5  206.88   32.95
   4  -4  -4  131.67   25.79
   4  -4  -4  157.34   26.51
  -4  -4   4  103.76   25.25
  -4  -4   4  168.55   27.42
   4  -4  -3    8.37   13.19
   4  -4  -3   29.46   13.12
  -4  -4   3   17.63   12.50
  -4  -4   3   22.43   14.28
   4  -4  -2   64.43   16.10
   4  -4  -2   46.74   16.04
  -4  -4   2   34.60   16.61
  -4  -4   2   74.51   18.60
   4  -4  -1   68.26   18.14
   4  -4  -1   53.50   15.44
  -4  -4   1   40.09   25.48
  -4  -4   1   55.71   18.99
   4  -4   0  106.35   22.61
   4  -4   0  113.16   32.00
  -4  -4   0   89.72   22.75
  -4  -4   0   91.82   35.32
   4  -4   1   59.36   17.91
   4  -4   1   49.90   18.40
  -4  -4  -1   55.64   18.36
  -4  -4  -1   60.63   19.33
   4  -4   2   31.76   14.49
   4  -4   2   16.83   14.60
  -4  -4  -2   25.06   14.94
  -4  -4  -2   26.00   15.15
   4   4   3   36.99   16.46
   4  -4   3   52.51   18.53
   4  -4   3   42.83   16.81
  -4  -4  -3   71.79   21.56
  -4  -4  -3   47.96   17.12
   4   4   4  279.84   70.57
   4  -4   4  450.20   70.73
  -4  -4  -4  439.67   63.83
   4   4   5    3.82   20.12
   4  -4   5   18.74   17.33
  -4  -4  -5   15.24   15.40
   4   4   6   39.78   25.63
   4  -4   6   42.70   21.83
  -4  -4  -6   47.23   19.88
   4   4   7  245.27   44.67
   4  -4   7  336.22   77.00
  -4  -4  -7  352.44   51.52
   4   4   8  166.81   32.59
   4  -4   8  189.61   41.26
  -4  -4  -8  210.47   38.20
   4   4   9   57.20   18.23
   4  -4   9   38.05   21.88
  -4  -4  -9   56.49   32.45
   4   4  10   64.08   17.72
   4  -4  10   53.47   34.70
  -4  -4 -10   60.57   32.29
   4   4  11   72.02   19.36
   4  -4  11   55.65   39.55
  -4  -4 -11   99.13   22.88
   4   4  12    8.15   11.02
   4  -4  12   10.02   14.52
  -4  -4 -12    6.24   12.61
   4   4  13   28.20   11.90
   4  -4  13   20.85   13.82
  -4  -4 -13   13.35   12.96
   4   4  14    9.09    7.70
   4  -4  14    2.71    6.72
  -4  -4 -14   -9.14    8.79
   4  -5 -13   36.83    9.74
  -4  -5  13   34.53   11.95
  -4   5  12    6.07    6.46
   4  -5 -12   22.26    9.26
  -4  -5  12   15.71   11.56
  -4   5  11   -2.48    9.45
   4  -5 -11   27.33   10.49
  -4  -5  11   20.38   13.03
  -4   5  10   -4.91   14.66
   4  -5 -10   -2.18    9.04
  -4  -5  10   12.50   17.10
  -4   5   9   14.54   29.87
   4  -5  -9   40.39   13.58
  -4  -5   9   37.61   16.40
  -4   5   8   17.77   22.66
   4   5  -8    6.83   11.42
   4  -5  -8   48.97   15.49
  -4  -5   8   26.66   26.75
  -4   5   7  -13.26   34.98
   4   5  -7   14.29   13.44
   4  -5  -7   16.34   21.97
  -4  -5   7   32.54   16.55
  -4   5   6    0.41   26.69
   4   5  -6   32.24   19.08
   4  -5  -6   67.06   17.25
   4   5  -5   25.90   20.84
   4  -5  -5   59.81   17.69
   4  -5  -5   45.98   15.52
  -4  -5   5   88.83   20.89
   4  -5  -4   41.46   14.81
   4  -5  -4   58.00   15.55
  -4  -5   4   45.38   20.60
  -4  -5   4   68.85   19.62
   4  -5  -3   33.19   14.06
   4  -5  -3   15.48   14.15
  -4  -5   3   36.88   17.63
  -4  -5   3   42.22   17.18
   4  -5  -2   14.50   18.23
   4  -5  -2    5.79   10.82
  -4  -5   2    1.22   21.24
  -4  -5   2   -1.73   18.08
   4  -5  -1   18.87   12.15
   4  -5  -1    5.81   16.53
  -4  -5   1   -0.61   14.40
  -4  -5   1    0.58   11.83
   4  -5   0   48.13   14.77
   4  -5   0    5.73   17.93
  -4  -5   0    8.49   17.77
  -4  -5   0   41.58   20.38
   4  -5   1   32.21   14.48
  -4  -5  -1   17.88   17.01
   4  -5   2   64.22   18.12
  -4  -5  -2   28.54   19.36
   4  -5   3    0.97   12.75
  -4  -5  -3  -17.05   13.10
   4  -5   4   15.70   20.87
  -4  -5  -4   12.39   13.85
   4  -5   5   24.76   15.65
  -4  -5  -5   35.77   15.65
   4   5   6   14.67   10.76
   4  -5   6   47.85   15.95
  -4  -5  -6   35.27   14.49
   4   5   7   15.27    9.91
   4  -5   7   16.44   13.26
  -4  -5  -7   34.76   19.19
   4   5   8   16.75    8.68
   4  -5   8   -1.53   12.17
  -4  -5  -8    4.10   16.91
   4   5   9   84.37   21.68
   4  -5   9   69.80   20.03
  -4  -5  -9   92.05   25.76
   4   5  10   11.64    7.02
   4  -5  10    7.71    9.70
  -4  -5 -10    4.36    8.63
  -4   6   3    0.29   12.56
  -4   6   2   -6.24    9.66
   4  -6  -1    1.39    5.03
   4  -6   0    3.71    8.49
   4  -6   1    1.37    4.90
   4  -6   2   -1.03    4.81
   5   0 -21   30.41   12.29
  -5   0  21    3.01   11.92
   5   0 -20   54.88   24.50
  -5   0  20   13.45   14.42
   5   0 -19   31.19   14.66
  -5   0  19   -0.68   13.17
   5   0 -18    6.88   14.59
  -5   0  18    9.04   20.12
   5   0 -17   60.49   23.98
  -5   0  17   91.51   22.68
   5   0 -16   20.43   14.46
  -5   0  16    3.53   15.07
   5   0 -15   54.21   21.49
  -5   0  15   53.01   20.17
   5   0 -14  179.82   53.47
  -5   0  14  198.14   56.05
   5   0 -13   -3.74   12.38
  -5   0  13   -9.76   14.19
   5   0 -12   -8.29   10.65
  -5   0  12    7.46   11.49
   5   0 -11   -7.37    8.56
  -5   0  11    9.48   11.19
   5   0 -10  213.62   38.36
  -5   0  10  240.86   32.69
   5   0  -9   28.24    9.24
   5   0  -9   17.27    9.07
  -5   0   9   -8.65   11.78
  -5   0   9    4.36    8.87
   5   0  -8   10.77   10.48
   5   0  -8   14.29    9.12
   5   0  -8   18.15    8.83
  -5   0   8   26.42   11.93
  -5   0   8   32.42    9.10
  -5   0   8   23.09    6.65
  -5   0   8   19.70   11.32
   5   0  -7  156.50   21.20
   5   0  -7  151.17   16.75
   5   0  -7  219.15   18.02
  -5   0   7  177.40   22.55
  -5   0   7  211.18   30.87
  -5   0   7  139.15   15.02
  -5   0   7  189.54   24.06
   5   0  -6   23.26    6.80
   5   0  -6   25.59    7.83
   5   0  -6   43.44   10.12
  -5   0   6   32.04   10.61
  -5   0   6   33.56    9.19
  -5   0   6   30.41    7.12
  -5   0   6   31.58    7.80
   5   0  -5  515.44   34.36
   5   0  -5  507.92   36.46
   5   0  -5  458.25   40.18
  -5   0   5  568.85   51.95
  -5   0   5  518.71   36.18
  -5   0   5  503.86   36.54
   5   0  -4    9.60    6.41
   5   0  -4   -2.20    4.52
   5   0  -4    0.26    6.39
  -5   0   4  -10.76   10.48
  -5   0   4   -1.55    4.22
  -5   0   4    1.48    5.22
   5   0  -3   40.61    6.14
   5   0  -3   28.89    5.76
  -5   0   3   30.27   10.76
  -5   0   3   30.22    8.68
  -5   0   3   35.19    8.37
   5   0  -2    2.11    4.14
   5   0  -2    1.66    6.42
  -5   0   2   -2.03    6.31
  -5   0   2    2.78    3.95
  -5   0   2    2.00    6.04
  -5   0   2   -1.30    3.86
   5   0  -1  119.04    9.58
   5   0  -1  126.23   11.63
   5   0  -1  116.54   14.17
  -5   0   1  117.25   11.54
  -5   0   1  100.37    9.11
   5   0   0 1319.34   78.89
   5   0   0 1285.88   79.21
   5   0   0 1275.17   91.46
  -5   0   0 1040.43   65.16
  -5   0   0  864.30   65.82
  -5   0   0 1129.78   86.00
   5   0   1   80.62    8.76
   5   0   1   90.56    9.11
   5   0   1   58.90   11.39
  -5   0  -1   56.01    7.25
  -5   0  -1   96.65   18.63
   5   0   2 1236.22   83.25
   5   0   2 1332.62  106.73
  -5   0  -2 1122.56   93.32
   5   0   3   45.22    8.43
   5   0   3   55.79    8.79
   5   0   3   32.34    9.55
  -5   0  -3   32.59    5.17
  -5   0  -3   33.15    9.91
   5   0   4  120.68   13.00
   5   0   4  135.01   13.85
   5   0   4   54.02   16.06
  -5   0  -4   87.11   15.16
   5   0   5  507.37   40.07
   5   0   5  587.64   42.41
  -5   0  -5  438.26   44.76
   5   0   6  276.92   25.64
  -5   0  -6  223.11   41.26
   5   0   7  248.57   25.93
   5   0   8  472.25   48.23
   5   0   9  162.68   25.04
   5   0  10  130.26   22.99
   5   0  11  246.46   45.33
   5   0  12   10.48   11.31
   5   0  13  191.74   40.54
   5   0  14    5.89    9.40
   5   0  15   -1.08    7.72
   5   0  16    4.24    6.81
   5   1 -21   42.43   13.14
  -5   1  21   11.33   11.21
   5  -1 -21   13.00   19.45
  -5  -1  21   19.58   13.03
   5   1 -20    0.60   17.77
  -5   1  20    0.49   10.23
   5  -1 -20    3.37   18.25
  -5  -1  20    1.38   11.70
   5   1 -19  -16.01   18.19
  -5   1  19    4.36   10.27
   5  -1 -19   -4.18   19.54
  -5  -1  19    0.47   12.83
   5   1 -18   21.39   25.66
  -5   1  18   26.69   16.93
   5  -1 -18   18.95   18.88
  -5  -1  18   58.27   28.02
   5   1 -17   99.70   43.61
  -5   1  17  110.73   26.27
   5  -1 -17  125.44   29.39
  -5  -1  17  123.77   31.87
   5   1 -16  143.51   56.41
  -5   1  16  186.19   36.68
   5  -1 -16  188.15   36.97
  -5  -1  16  215.40   38.41
   5   1 -15   15.11   14.53
  -5   1  15   17.73   14.91
   5  -1 -15   18.55   15.92
  -5  -1  15   27.03   25.54
   5   1 -14   13.07   15.12
  -5   1  14   19.36   25.34
   5  -1 -14   19.53   14.77
  -5  -1  14   23.09   16.29
   5   1 -13  102.34   23.62
  -5   1  13  104.55   25.69
   5  -1 -13  110.10   34.65
  -5  -1  13  120.13   40.25
   5   1 -12   32.42   14.76
  -5   1  12    3.73   17.63
   5  -1 -12   15.86   13.04
  -5  -1  12   53.30   17.01
   5   1 -11   98.23   20.97
  -5   1  11  111.39   24.14
   5  -1 -11   59.09   16.64
   5  -1 -11   96.56   17.42
  -5  -1  11  121.55   31.91
  -5  -1  11   99.41   25.86
   5   1 -10  353.97   39.23
  -5   1  10  340.98   47.93
  -5   1  10  344.69   31.55
   5  -1 -10  348.94   56.11
   5  -1 -10  403.44   39.01
  -5  -1  10  562.00   48.53
  -5  -1  10  405.27   40.89
  -5   1   9  156.55   30.72
   5   1  -9  120.67   19.88
  -5   1   9  133.75   15.59
   5  -1  -9  137.95   18.10
   5  -1  -9  160.08   21.61
  -5  -1   9  227.38   23.57
  -5  -1   9  178.94   25.85
   5  -1  -9  150.41   15.83
  -5  -1   9  147.67   20.39
   5   1  -8    4.74    8.29
   5   1  -8    2.83    8.27
  -5   1   8   -2.79   22.51
  -5   1   8   19.40    9.49
  -5   1   8    2.80    5.96
   5  -1  -8   18.11    7.79
   5  -1  -8    4.90    6.69
   5  -1  -8   12.02    8.58
  -5  -1   8   10.66   14.61
  -5  -1   8    8.66    6.57
  -5  -1   8    0.80    8.03
   5   1  -7  174.70   31.71
   5   1  -7  219.00   23.28
  -5   1   7  189.01   52.02
  -5   1   7  182.11   23.12
  -5   1   7  202.59   26.54
   5  -1  -7  236.53   31.06
   5  -1  -7  196.97   24.90
   5  -1  -7  201.88   16.20
  -5  -1   7  288.54   25.00
  -5  -1   7  258.41   18.65
  -5  -1   7  204.04   20.97
  -5   1   6  799.43   59.32
   5   1  -6  823.53   66.47
  -5   1   6  706.89   89.20
  -5   1   6  768.23   69.93
   5  -1  -6  727.05   52.00
   5  -1  -6  971.84   61.78
  -5  -1   6 1047.55   68.40
  -5  -1   6  874.32   54.61
   5  -1  -6  772.90   60.95
  -5  -1   6  808.26   64.22
  -5   1   5  781.86   69.50
   5   1  -5  806.91   59.29
  -5   1   5  699.23   58.28
   5  -1  -5  852.55   58.88
   5  -1  -5  886.91   51.94
  -5  -1   5  757.81   46.23
   5  -1  -5  635.91   41.85
  -5  -1   5  860.74   62.61
   5  -1  -5  862.73   54.49
  -5  -1   5  799.85   56.24
  -5  -1   5  866.59   64.38
  -5   1   4  397.65   30.50
   5   1  -4  340.92   28.64
  -5   1   4  385.89   42.91
   5   1  -4  433.62   41.77
   5  -1  -4  347.56   20.46
  -5  -1   4  398.88   23.14
   5  -1  -4  416.57   27.78
  -5  -1   4  482.59   27.76
   5  -1  -4  405.70   25.76
  -5  -1   4  423.13   30.01
  -5  -1   4  466.08   35.38
  -5   1   3  874.42   62.29
   5   1  -3  780.81   45.57
  -5   1   3  755.96   58.35
   5   1  -3  856.97   75.68
   5  -1  -3  743.74   43.32
  -5  -1   3  662.06   42.39
   5  -1  -3 1042.94   65.95
  -5  -1   3  787.70   47.69
   5  -1  -3  868.35   56.22
  -5  -1   3  830.72   55.42
  -5  -1   3  987.46   71.46
  -5   1   2  104.32   12.02
   5   1  -2  121.85    9.92
   5   1  -2  126.95   13.24
  -5   1   2  133.76   22.18
   5  -1  -2  160.81   13.26
   5  -1  -2  121.52   12.02
  -5  -1   2  112.16   11.50
  -5   1   1   50.07    8.91
   5   1  -1   58.70    8.03
   5   1  -1   49.84    9.60
  -5   1   1   76.98   10.73
   5  -1  -1   75.43    9.64
   5  -1  -1   59.93    8.99
  -5  -1   1   43.10    7.87
  -5   1   0  104.93   11.64
   5   1   0  107.75   10.29
   5   1   0   98.45   19.88
  -5   1   0  120.05   15.69
   5  -1   0  127.69   12.60
   5  -1   0  102.14   12.52
  -5  -1   0   90.32   10.34
  -5   1  -1 1053.14   73.66
   5   1   1 1028.52   68.26
   5   1   1 1125.79   88.16
  -5   1  -1 1099.49   96.36
   5  -1   1 1215.49   94.21
   5  -1   1  781.46   78.55
  -5  -1  -1  984.52   77.77
  -5   1  -2  102.76   12.23
   5   1   2  123.06   13.20
  -5   1  -2   64.34   16.57
   5   1   2  125.41   15.80
   5  -1   2  109.36   13.83
  -5  -1  -2  134.91   14.66
   5  -1   2  152.53   12.40
   5   1   3   52.48   11.48
   5   1   3   62.84   10.09
  -5   1  -3   33.71   13.99
  -5   1  -3   48.07    8.35
   5  -1   3   69.20   12.52
   5  -1   3   53.30   12.41
  -5  -1  -3   65.38   16.11
   5  -1   3   77.87    9.67
   5   1   4  195.22   23.98
   5   1   4  228.23   30.15
  -5   1  -4  167.47   32.58
   5  -1   4  261.38   19.99
   5  -1   4  206.61   24.91
  -5  -1  -4  192.90   19.83
   5  -1   4  218.13   17.93
  -5  -1  -4  227.36   24.44
   5   1   5  374.68   49.40
   5   1   5  420.33   43.71
   5   1   5  323.20   50.56
  -5   1  -5  311.42   74.52
   5  -1   5  295.74   35.22
   5  -1   5  375.12   28.62
   5  -1   5  472.93   32.34
  -5  -1  -5  359.57   34.15
  -5  -1  -5  403.06   35.77
  -5   1  -6    7.20   12.32
   5   1   6   54.53   15.99
   5   1   6   16.20   10.64
   5  -1   6   21.36    8.23
   5  -1   6   15.42   14.92
  -5  -1  -6   26.94    9.29
   5   1   7  111.33   28.99
   5  -1   7  104.81   14.59
  -5  -1  -7   89.89   23.52
   5   1   8  181.15   25.74
   5  -1   8  193.17   22.52
  -5  -1  -8  140.09   21.45
   5   1   9   23.41   13.30
   5  -1   9   20.86   11.99
  -5  -1  -9   26.98   10.67
   5   1  10  288.01   32.56
   5  -1  10  247.42   29.86
  -5  -1 -10  137.34   26.38
   5   1  11  325.42   54.12
   5  -1  11  208.50   46.89
   5   1  12  326.09   38.73
   5  -1  12  222.63   36.02
   5   1  13   32.49   21.66
   5  -1  13   28.74   18.33
   5   1  14   24.82   12.85
   5   1  15    3.43    9.47
   5   1  16   11.64    8.88
   5   1  17   -0.47    5.30
   5   2 -20   15.02   14.98
  -5   2  20   -2.31   13.71
   5  -2 -20   31.88   10.74
  -5  -2  20   -7.72   11.98
   5   2 -19   15.96   15.10
  -5   2  19   39.13   14.12
   5  -2 -19   31.34   15.28
  -5  -2  19   41.52   18.20
   5   2 -18   60.69   19.99
  -5   2  18   44.14   17.70
   5  -2 -18   60.05   30.46
  -5  -2  18   77.61   24.34
   5   2 -17   18.73   17.95
  -5   2  17    8.81   16.34
   5  -2 -17   27.48   17.28
  -5  -2  17   57.48   20.20
   5   2 -16   41.38   17.19
  -5   2  16   17.27   16.38
   5  -2 -16   27.79   18.08
  -5  -2  16   45.67   21.06
   5   2 -15   -6.66   14.84
  -5   2  15   10.42   15.12
   5  -2 -15   30.57   14.10
  -5  -2  15    4.56   17.14
   5   2 -14   60.66   20.46
  -5   2  14   76.19   23.85
   5  -2 -14   47.42   20.63
   5  -2 -14   53.15   20.80
  -5  -2  14   81.23   25.68
   5   2 -13  337.50   56.91
  -5   2  13  367.88   92.83
   5  -2 -13  386.10   77.64
   5  -2 -13  399.08   54.01
  -5  -2  13  616.24   67.88
  -5  -2  13  421.39   81.07
   5   2 -12   78.04   22.03
  -5   2  12   59.16   39.71
   5  -2 -12   46.60   29.16
   5  -2 -12   67.35   28.66
  -5  -2  12   89.94   24.56
  -5  -2  12   88.67   19.23
   5   2 -11  105.70   24.62
  -5   2  11  115.89   45.61
   5  -2 -11  140.97   23.71
   5  -2 -11   95.92   20.83
  -5  -2  11  180.13   41.72
  -5  -2  11  137.53   23.23
   5   2 -10 1262.50  141.34
  -5   2  10 1284.39  182.56
   5  -2 -10 1399.02  150.79
   5  -2 -10 1029.49  112.86
  -5  -2  10 1610.12  151.00
  -5  -2  10 1660.63  163.49
   5   2  -9  301.02   37.99
  -5   2   9  282.86   58.18
   5  -2  -9  289.86   32.70
   5  -2  -9  238.02   29.98
  -5  -2   9  264.25   25.62
  -5  -2   9  308.35   33.54
  -5   2   8   32.69   17.88
   5   2  -8   12.47   11.28
   5  -2  -8   20.41   10.37
  -5  -2   8    4.95   12.31
  -5  -2   8   17.39    7.63
  -5  -2   8   19.52   10.81
   5  -2  -7    6.30    7.44
   5  -2  -7    6.78    8.31
  -5  -2   7    3.35    8.87
  -5  -2   7   18.65    9.22
  -5  -2   7   -5.66    8.73
   5  -2  -6  116.73   13.55
   5  -2  -6  124.10   17.70
  -5  -2   6  102.48   15.98
  -5  -2   6  118.29   18.78
  -5   2   5   76.91   12.61
  -5   2   5   57.06   16.10
   5   2  -5   71.60   14.34
   5  -2  -5   84.49   14.31
   5  -2  -5   68.77   12.85
  -5  -2   5   76.22   12.96
  -5  -2   5  106.38   16.03
  -5   2   4   10.41    7.38
  -5   2   4    6.63    7.82
   5   2  -4   -0.02    8.53
   5  -2  -4   12.89    8.32
   5  -2  -4   -5.79    7.41
  -5  -2   4    5.46    7.08
  -5  -2   4   25.66   14.45
  -5   2   3   77.35   13.16
  -5   2   3   66.01   13.92
   5   2  -3   81.29   21.96
   5  -2  -3  111.88   21.46
   5  -2  -3   84.15   12.64
  -5  -2   3   65.01   12.12
  -5  -2   3  104.18   18.14
  -5   2   2  230.80   25.81
  -5   2   2  172.13   24.01
   5   2  -2  207.96   34.92
   5  -2  -2  290.02   26.87
   5  -2  -2  217.98   33.49
  -5  -2   2  210.86   23.28
  -5  -2   2  290.99   31.63
  -5   2   1  291.30   33.61
   5   2  -1  290.04   35.13
   5   2  -1  354.39   48.83
  -5   2   1  377.77   36.68
   5  -2  -1  413.11   31.32
   5  -2  -1  381.65   34.82
  -5  -2   1  276.39   38.20
  -5  -2   1  436.87   59.63
  -5   2   0   79.62   15.07
   5   2   0  102.51   12.95
   5   2   0  101.84   24.02
  -5   2   0  106.24   25.99
   5  -2   0  112.93   14.60
   5  -2   0   70.51   14.06
  -5  -2   0   80.35   13.03
  -5  -2   0  139.89   21.23
  -5   2  -1  359.59   39.48
   5   2   1  462.46   40.87
   5   2   1  426.74   61.20
  -5   2  -1  427.11   43.39
   5  -2   1  497.56   39.23
   5  -2   1  346.83   41.08
  -5  -2  -1  458.64   44.84
  -5  -2  -1  514.50   53.18
  -5   2  -2  199.56   26.34
   5   2   2  278.77   29.67
   5   2   2  259.37   33.53
   5  -2   2  242.53   22.97
   5  -2   2  305.47   34.19
  -5  -2  -2  249.58   28.91
  -5  -2  -2  307.82   36.79
   5   2   3   88.52   15.44
  -5   2  -3  101.37   25.14
   5  -2   3  133.95   21.35
   5  -2   3   94.83   13.29
  -5  -2  -3  112.32   25.92
  -5  -2  -3  123.00   21.80
   5   2   4  231.52   25.74
   5  -2   4  263.31   31.89
   5  -2   4  195.73   20.47
  -5  -2  -4  199.77   24.91
   5   2   5  507.81   49.18
   5  -2   5  546.22   59.72
   5  -2   5  481.88   53.21
  -5  -2  -5  428.10   46.17
   5   2   6  155.40   25.09
   5  -2   6  146.72   39.81
   5  -2   6  172.98   23.05
  -5  -2  -6  138.34   23.73
   5   2   7    0.99   11.07
   5  -2   7   12.01   10.13
   5  -2   7    8.52    9.82
  -5  -2  -7    1.48    9.97
   5   2   8 1205.01  145.73
   5  -2   8  820.62  107.67
   5  -2   8  957.02  132.47
  -5  -2  -8 1021.57  103.44
  -5  -2  -8  666.35  125.07
   5   2   9  200.06   28.93
   5  -2   9  114.75   25.53
   5  -2   9  128.78   33.58
  -5  -2  -9  128.19   25.59
   5   2  10   81.86   17.39
   5  -2  10   23.87   16.38
   5  -2  10   46.21   15.05
  -5  -2 -10   46.74   15.99
   5   2  11   47.01   15.85
  -5  -2 -11    9.53   12.85
   5   2  12   17.51   13.42
  -5  -2 -12   15.65   12.30
   5   2  13   25.99   13.72
  -5  -2 -13   11.03   18.60
   5   2  14   20.11   11.13
  -5  -2 -14    0.93    8.32
   5   2  15   -0.03    8.87
  -5  -2 -15    8.21   11.00
   5   2  16   -4.85    7.61
  -5  -2 -16    0.67    7.60
   5   2  17   12.30    6.24
  -5   3  19    5.21    5.54
  -5  -3  19   12.28   14.03
   5   3 -18   22.99   14.02
  -5   3  18   -1.01   13.38
   5  -3 -18    6.68   10.69
  -5  -3  18   13.98   10.40
   5   3 -17   21.45   11.06
  -5   3  17    3.44   10.28
   5  -3 -17    1.63    8.27
   5  -3 -17   -2.26    7.12
  -5  -3  17   -3.70   11.72
   5   3 -16   -1.47   12.81
  -5   3  16    5.30   11.90
   5  -3 -16    6.84    8.31
   5  -3 -16   20.91    9.02
  -5  -3  16   20.50   14.36
  -5  -3  16    9.06    8.72
   5   3 -15   28.83   15.88
  -5   3  15   32.75   15.95
   5  -3 -15   12.58   17.78
   5  -3 -15   16.86   11.22
  -5  -3  15   19.99   16.78
  -5  -3  15   34.29   12.80
  -5   3  14   21.48   17.35
   5   3 -14   -4.90   14.87
   5  -3 -14   39.35   22.72
  -5  -3  14   15.92   15.06
  -5  -3  14   36.30   23.08
  -5   3  13  131.91   39.70
   5   3 -13  170.56   35.58
   5  -3 -13  202.20   33.71
  -5  -3  13  160.56   29.96
  -5  -3  13  295.37   55.47
  -5   3  12  775.89  128.83
   5   3 -12  978.43  120.61
   5  -3 -12  990.19  107.92
  -5  -3  12  757.70   96.80
  -5  -3  12 1221.97  149.25
  -5   3  11  212.50   53.47
   5   3 -11  198.41   36.83
   5  -3 -11  251.36   35.07
  -5  -3  11  284.50   54.42
  -5   3  10  538.88  111.62
   5   3 -10  503.16   69.02
   5  -3 -10  646.69  100.23
  -5  -3  10  694.13  100.20
  -5   3   9   -8.93   22.43
   5   3  -9    6.57   13.95
   5  -3  -9   24.10   19.40
  -5  -3   9   27.24   13.63
  -5   3   8    4.48   36.26
   5   3  -8   93.96   23.98
   5  -3  -8  153.26   24.30
  -5  -3   8  131.74   25.95
   5  -3  -7  112.38   27.85
   5  -3  -7  120.94   24.37
  -5  -3   7   90.93   23.21
  -5  -3   7  117.13   24.30
   5  -3  -6   32.71   11.50
   5  -3  -6   65.27   16.44
  -5  -3   6   27.92   14.18
  -5  -3   6   49.80   25.56
   5  -3  -5   50.42   14.07
   5  -3  -5   60.48   26.94
  -5  -3   5   35.70   14.69
  -5  -3   5   54.58   18.84
   5  -3  -4   34.35   13.61
   5  -3  -4   32.01   15.45
  -5  -3   4   44.21   13.39
  -5  -3   4   36.72   16.71
   5  -3  -3    9.91   12.66
   5  -3  -3   36.69   14.12
  -5  -3   3   32.24   18.67
  -5  -3   3   38.83   14.89
   5  -3  -2    2.86   16.12
   5  -3  -2   17.09   12.10
  -5  -3   2    1.70    9.90
  -5  -3   2   20.42   13.16
   5  -3  -1   86.22   21.06
   5  -3  -1  125.82   20.61
  -5  -3   1   90.48   19.91
  -5  -3   1  120.55   24.31
   5  -3   0    7.04   10.50
   5  -3   0   18.26   10.61
  -5  -3   0   -0.40   10.54
  -5  -3   0   20.87   12.96
   5   3   1   17.01   10.47
   5  -3   1   -0.26   15.61
   5  -3   1   12.12   10.20
  -5  -3  -1    3.07   10.43
  -5  -3  -1   13.88   12.68
   5   3   2  166.86   26.36
   5  -3   2  205.70   30.54
   5  -3   2  211.65   26.09
  -5  -3  -2  197.56   33.17
  -5  -3  -2  180.94   32.14
   5   3   3  278.61   40.18
   5  -3   3  478.90   81.71
   5  -3   3  382.93   44.20
  -5  -3  -3  382.34   69.82
  -5  -3  -3  337.78   70.19
   5   3   4  428.07   58.33
   5  -3   4  772.83   83.12
   5  -3   4  524.80   88.81
  -5  -3  -4  600.91   70.59
  -5  -3  -4  410.27   86.85
   5   3   5  767.37   85.06
   5  -3   5  849.23  113.86
   5  -3   5  758.42  135.41
  -5  -3  -5  896.72  103.27
  -5  -3  -5  640.48  127.91
   5   3   6  339.66   39.58
   5  -3   6  434.09   71.34
   5  -3   6  287.96   65.48
  -5  -3  -6  313.27   57.70
  -5  -3  -6  214.08   39.74
   5   3   7   49.51   16.33
   5  -3   7   49.13   19.06
   5  -3   7   45.78   32.81
  -5  -3  -7   49.11   16.86
   5   3   8  242.68   31.67
   5  -3   8  185.23   37.70
  -5  -3  -8  200.83   33.51
   5   3   9  133.12   35.16
   5  -3   9  107.94   27.40
  -5  -3  -9  115.06   23.35
   5   3  10   31.91   15.24
   5  -3  10   28.67   17.00
  -5  -3 -10   27.59   13.86
   5   3  11    8.43   11.74
   5  -3  11    7.15   18.79
  -5  -3 -11    0.48   10.55
   5   3  12   52.37   15.02
   5  -3  12   15.41   17.13
  -5  -3 -12   39.82   21.23
   5   3  13   16.20   10.36
   5  -3  13    4.70   10.06
  -5  -3 -13   -3.01   10.01
   5   3  14   23.80   10.73
   5  -3  14    9.98    6.62
  -5  -3 -14   14.75    9.89
   5   3  15   12.30    7.82
  -5  -3 -15   -1.30    6.75
  -5   4  16   11.61   11.63
   5  -4 -16   16.20    6.37
  -5  -4  16   14.65   10.76
  -5   4  15    6.49    8.42
   5   4 -15    6.03   12.42
   5  -4 -15   11.04    7.45
  -5  -4  15   18.03    8.66
  -5   4  14  -11.61   10.86
   5   4 -14    9.93   10.29
   5  -4 -14    6.30    9.31
  -5  -4  14   31.35   10.25
  -5   4  13   -5.41   11.59
   5   4 -13    3.71   10.44
   5  -4 -13   11.54    8.84
  -5  -4  13   -8.34   10.18
  -5   4  12   55.53   23.50
   5   4 -12   36.72   22.02
   5  -4 -12  107.43   23.59
  -5  -4  12  135.12   25.02
  -5   4  11  -13.80   14.30
   5   4 -11   -4.11   13.91
   5  -4 -11   20.36   13.55
  -5  -4  11   21.11   15.21
  -5   4  10   83.06   36.11
   5   4 -10   63.94   25.27
   5  -4 -10  160.75   26.44
  -5  -4  10  218.03   46.86
  -5   4   9   -2.24   22.40
   5   4  -9    9.26   14.06
   5  -4  -9   37.11   21.85
  -5  -4   9   14.33   15.07
  -5   4   8   17.91   26.32
   5   4  -8   28.13   17.89
   5  -4  -8   39.59   17.43
  -5  -4   8   40.98   18.90
   5   4  -7   20.91   13.88
   5  -4  -7    3.73   13.44
   5  -4  -7    6.40   10.54
  -5  -4   7    9.38   15.05
   5  -4  -6   62.37   16.54
   5  -4  -6   78.71   21.81
  -5  -4   6   49.40   21.66
  -5  -4   6  105.87   25.15
   5  -4  -5    0.30   14.43
   5  -4  -5    0.38   13.52
  -5  -4   5   13.53   11.72
  -5  -4   5   -6.42   21.81
   5  -4  -4   10.33   13.53
   5  -4  -4   49.74   24.35
  -5  -4   4   21.30   22.32
  -5  -4   4   45.50   18.30
   5  -4  -3  130.44   24.66
   5  -4  -3  116.59   25.63
  -5  -4   3   97.11   25.62
  -5  -4   3  151.64   29.85
   5  -4  -2   50.17   26.60
   5  -4  -2   62.19   17.07
  -5  -4   2   55.47   18.30
  -5  -4   2   51.46   19.87
   5  -4  -1   64.13   17.92
   5  -4  -1   62.00   17.29
  -5  -4   1   59.34   17.97
  -5  -4   1   47.47   18.63
   5  -4   0   60.20   18.09
   5  -4   0   49.61   17.20
  -5  -4   0   48.98   17.86
  -5  -4   0   48.01   19.08
   5  -4   1   19.22   14.81
   5  -4   1   27.99   15.17
  -5  -4  -1   26.83   15.19
  -5  -4  -1   31.04   15.01
   5  -4   2  215.51   31.01
   5  -4   2  139.87   36.33
  -5  -4  -2  180.59   31.75
  -5  -4  -2  155.94   33.23
   5  -4   3   62.59   17.95
   5  -4   3   47.67   19.51
  -5  -4  -3   67.19   19.44
  -5  -4  -3   53.87   18.78
   5   4   4   26.20   16.68
   5  -4   4   74.81   24.99
   5  -4   4   26.52   23.66
  -5  -4  -4   69.02   18.33
   5   4   5   50.41   18.23
   5  -4   5   62.03   20.21
  -5  -4  -5   88.16   35.78
   5   4   6  332.44   51.14
   5  -4   6  363.54   57.80
  -5  -4  -6  557.47   64.27
   5   4   7  231.09   36.24
   5  -4   7  230.14   39.16
  -5  -4  -7  280.63   44.80
   5   4   8   20.71   13.03
   5  -4   8   18.16   13.60
  -5  -4  -8    4.59   15.20
   5   4   9   21.27   13.13
   5  -4   9    1.91   14.09
  -5  -4  -9   56.85   16.02
   5   4  10   64.02   24.04
   5  -4  10   60.67   18.20
  -5  -4 -10   79.52   21.00
   5   4  11   13.58   10.37
   5  -4  11   29.68   16.90
  -5  -4 -11   12.88   13.64
   5   4  12    1.52   12.19
   5  -4  12    6.73    6.98
  -5  -4 -12   -2.61   13.19
   5  -5 -12   48.17   15.02
  -5  -5  12   27.06   13.00
  -5   5  11   12.84   10.47
   5  -5 -11   39.13   10.46
  -5  -5  11    9.34   13.62
  -5   5  10   12.45   20.48
   5   5 -10   17.66   10.50
   5  -5 -10   37.07   12.07
  -5  -5  10   50.57   15.21
  -5   5   9   11.54   26.77
   5   5  -9   23.10   14.73
   5  -5  -9   93.49   19.14
  -5  -5   9   90.50   29.73
  -5   5   8   38.39   31.21
   5   5  -8   11.96   13.88
   5  -5  -8   39.78   16.75
  -5  -5   8   68.52   20.50
  -5   5   7   65.98   31.14
   5   5  -7   42.85   18.92
   5  -5  -7   91.16   21.27
  -5   5   6   61.36   35.57
   5   5  -6   59.43   25.57
   5  -5  -6  113.53   23.37
  -5  -5   6  128.79   29.56
   5   5  -5    9.54   13.81
   5  -5  -5   11.18   10.05
   5  -5  -5  -12.06    8.92
  -5  -5   5  -22.55   14.25
   5   5  -4   11.36   21.12
   5  -5  -4   50.80   15.66
   5  -5  -4   60.81   21.96
  -5  -5   4   96.88   28.46
   5  -5  -3   26.49   12.55
   5  -5  -3   20.91   20.14
  -5  -5   3    5.61   18.12
  -5  -5   3   70.37   15.57
   5  -5  -2   -0.43   11.14
   5  -5  -2   -1.19   10.66
  -5  -5   2   15.58   13.52
  -5  -5   2   18.34   11.25
   5  -5  -1   -2.49   10.51
  -5  -5   1    3.19   19.50
  -5  -5   1   12.44   10.94
   5  -5   0   50.23   16.05
   5  -5   0    5.36   14.26
  -5  -5   0   53.40   17.29
  -5  -5   0   41.76   13.68
   5  -5   1   43.69   16.13
   5  -5   1    1.44   15.73
  -5  -5  -1   50.38   17.14
   5  -5   2   33.30   13.10
  -5  -5  -2   -2.12   15.09
   5  -5   3    7.56   11.37
  -5  -5  -3   10.97   20.09
   5  -5   4   61.25   18.16
  -5  -5  -4   77.96   19.33
   5  -5   5   -1.33   15.87
  -5  -5  -5   -8.00   10.86
   5  -5   6   10.37   15.09
  -5  -5  -6   -3.36    9.14
   5  -5   7   60.56   22.90
  -5  -5  -7   39.47   13.56
   5  -5   8   40.90   21.82
  -5  -5  -8   75.39   14.20
   6   0 -21    3.74    9.29
  -6   0  21    1.21   13.24
   6   0 -20    0.65   19.26
  -6   0  20    8.17   11.54
   6   0 -19   23.60   15.82
  -6   0  19   36.54   14.39
   6   0 -18   61.20   20.85
  -6   0  18   48.72   28.22
   6   0 -17   12.10   15.39
  -6   0  17   16.42   14.70
   6   0 -16  777.56  111.65
  -6   0  16 1066.07  123.92
   6   0 -15   32.80   18.26
  -6   0  15   28.84   18.09
   6   0 -14   31.71   30.75
  -6   0  14   56.74   29.59
   6   0 -13   -1.05   13.08
  -6   0  13   10.59   14.31
   6   0 -12    1.88   11.98
  -6   0  12    3.09   12.62
   6   0 -11  240.30   36.40
  -6   0  11  257.47   38.33
   6   0 -10   24.04   12.10
  -6   0  10   12.91   15.10
   6   0  -9    1.42    8.91
  -6   0   9   15.54   18.69
   6   0  -8  244.38   28.67
   6   0  -8  209.20   30.83
  -6   0   8  260.79   35.15
  -6   0   8  258.39   28.65
  -6   0   8  196.02   25.05
   6   0  -7  543.02   51.20
   6   0  -7  650.09   73.20
   6   0  -7  752.61   55.96
  -6   0   7  680.26   71.01
  -6   0   7  675.59   56.08
  -6   0   7  552.99   58.96
  -6   0   7  635.43   57.40
   6   0  -6   80.09   17.08
   6   0  -6   71.31   13.45
   6   0  -6   90.59   12.46
  -6   0   6   87.69   17.55
  -6   0   6   89.75   18.68
  -6   0   6   86.67   15.42
  -6   0   6  109.04   14.68
   6   0  -5 1965.94  163.53
   6   0  -5 1766.62  154.56
   6   0  -5 1743.08  143.64
  -6   0   5 1419.63  163.73
  -6   0   5 1649.94  150.78
  -6   0   5 1968.05  206.41
   6   0  -4   73.52   10.63
   6   0  -4   62.53   11.62
   6   0  -4   65.05   10.96
   6   0  -4   65.59   10.76
  -6   0   4   43.14   18.91
  -6   0   4   59.60   14.66
   6   0  -3  425.71   28.72
   6   0  -3  417.13   31.44
   6   0  -3  322.10   28.73
   6   0  -3  360.46   29.12
  -6   0   3  233.69   36.08
  -6   0   3  388.67   26.85
   6   0  -2  201.56   16.39
   6   0  -2  193.30   16.30
   6   0  -2  159.68   16.15
  -6   0   2  105.97   30.87
  -6   0   2  160.32   20.04
   6   0  -1    4.50    5.71
   6   0  -1    3.80    9.12
   6   0  -1    6.05    8.71
  -6   0   1    2.14    4.98
  -6   0   1    6.50    7.92
   6   0   0   41.05    7.26
   6   0   0   33.25    7.81
   6   0   0   20.32    7.31
  -6   0   0   22.29    9.79
   6   0   1   37.78   12.33
   6   0   1   34.90    9.06
  -6   0  -1   41.30   11.01
   6   0   2 2231.24  194.52
   6   0   2 2570.21  221.58
  -6   0  -2 1982.29  204.88
   6   0   3   62.36   10.67
   6   0   4   85.40   13.95
   6   0   5  401.92   34.82
   6   0   6   -7.21    9.29
   6   0   7   54.87   15.32
   6   0   8  493.76   53.28
   6   0   9  570.64   62.09
   6   0  10  270.43   35.21
   6   0  11    7.99   10.62
   6   0  12  481.28   54.76
   6   0  13    3.27    9.45
   6   0  14   15.05   15.81
   6   0  15    9.72   11.69
   6   0  16   11.03    6.01
   6   1 -20   22.89   17.33
  -6   1  20    3.38   10.14
   6  -1 -20   -1.21   17.15
  -6  -1  20    7.95   11.18
   6   1 -19   41.84   16.21
  -6   1  19   34.54   14.35
   6  -1 -19   29.77   16.96
  -6  -1  19   48.55   26.38
   6   1 -18   30.34   14.76
  -6   1  18   -4.67   14.81
   6  -1 -18   24.49   15.96
  -6  -1  18   12.72   16.04
   6   1 -17   49.34   27.58
  -6   1  17   42.34   16.23
   6  -1 -17    4.97   17.19
  -6  -1  17   24.78   18.56
   6   1 -16   24.59   26.21
  -6   1  16   21.39   16.30
   6  -1 -16   10.02   25.13
  -6  -1  16   15.08   16.21
   6   1 -15   42.85   19.16
  -6   1  15   75.89   29.62
   6  -1 -15   48.33   20.19
  -6  -1  15   55.40   21.46
   6   1 -14    4.67   14.65
  -6   1  14   17.34   13.59
   6  -1 -14    5.74   14.42
  -6  -1  14    8.64   14.22
   6   1 -13   38.93   17.35
  -6   1  13   36.40   19.46
   6  -1 -13   41.52   27.26
  -6  -1  13   46.60   20.18
   6   1 -12   17.78   13.67
  -6   1  12    8.30   15.73
   6  -1 -12    4.69   13.05
  -6  -1  12   16.28   15.83
   6   1 -11  145.51   31.36
  -6   1  11  186.14   35.50
   6  -1 -11  168.87   43.96
  -6  -1  11  192.84   33.65
   6   1 -10  199.35   39.79
  -6   1  10  168.65   50.80
   6  -1 -10  136.97   25.31
   6  -1 -10  174.03   27.00
  -6  -1  10  230.10   44.24
  -6  -1  10  165.06   37.71
   6   1  -9  276.59   49.21
  -6   1   9  263.78   43.04
   6  -1  -9  255.66   47.91
   6  -1  -9  240.78   42.18
  -6  -1   9  289.32   30.85
  -6  -1   9  271.56   33.84
  -6   1   8  214.70   39.59
   6   1  -8  219.31   27.72
   6  -1  -8  182.23   22.22
   6  -1  -8  235.26   23.50
   6  -1  -8  237.07   28.79
  -6  -1   8  226.71   23.80
  -6  -1   8  257.11   24.62
  -6  -1   8  251.54   28.98
  -6   1   7   74.77   24.93
   6   1  -7   73.49   14.75
  -6   1   7   71.57   14.80
   6  -1  -7   63.24   11.22
   6  -1  -7   92.00   15.16
  -6  -1   7   58.73   10.15
  -6  -1   7  116.98   15.12
   6  -1  -7   64.93   10.26
  -6  -1   7  106.09   17.36
  -6   1   6  195.65   34.98
   6   1  -6  214.12   26.19
   6   1  -6  233.04   34.43
  -6   1   6  203.20   57.66
  -6   1   6  224.98   24.67
   6  -1  -6  234.04   23.39
  -6  -1   6  241.04   26.18
  -6   1   5  302.08   44.03
   6   1  -5  310.46   30.36
  -6   1   5  239.10   46.74
  -6   1   5  277.98   30.80
   6  -1  -5  314.92   29.82
  -6  -1   5  315.99   31.10
  -6  -1   5  325.26   34.29
  -6   1   4  118.74   17.41
   6   1  -4  112.86   13.76
   6   1  -4  149.86   17.60
  -6   1   4  160.76   19.26
   6  -1  -4  177.34   16.93
   6  -1  -4  149.51   16.82
  -6  -1   4  115.05   16.29
  -6  -1   4  181.50   21.55
  -6   1   3   92.43   12.90
   6   1  -3   89.55   11.63
   6   1  -3   89.45   14.58
  -6   1   3  132.02   26.51
   6  -1  -3  151.11   15.68
   6  -1  -3  109.64   12.82
  -6  -1   3   87.56   12.92
  -6  -1   3  143.24   19.82
  -6   1   2   29.84   14.73
   6   1  -2   43.73    8.05
   6   1  -2   53.76   10.54
  -6   1   2   49.37   12.95
   6  -1  -2   53.03   10.52
   6  -1  -2   41.92    9.73
  -6  -1   2   43.95   14.67
  -6   1   1    1.57    5.92
   6   1  -1    3.52    5.67
  -6   1   1  -10.73    9.48
   6   1  -1    5.37    5.06
   6   1  -1   -6.81    7.49
  -6   1   1   -0.74    6.19
   6  -1  -1   -7.96    6.96
  -6  -1   1    6.94    6.11
   6  -1  -1    8.58    8.45
  -6   1   0  128.39   15.61
   6   1   0  134.71   13.48
   6   1   0  126.14   17.35
  -6   1   0  136.96   22.84
   6  -1   0  166.65   16.65
   6  -1   0   79.81   14.93
  -6  -1   0  105.42   14.66
  -6   1  -1   85.73   12.21
   6   1   1  108.19   11.98
  -6   1  -1   46.59   14.01
   6   1   1   66.57   14.09
   6  -1   1   50.50   11.60
  -6  -1  -1   84.98   12.21
   6  -1   1  114.77   13.79
  -6   1  -2   67.14   12.69
   6   1   2  112.91   13.34
   6   1   2   94.80   16.41
   6  -1   2  112.80   14.28
   6  -1   2   63.01   17.93
  -6  -1  -2   90.96   13.12
   6   1   3  540.46   54.50
   6   1   3  334.57   62.63
   6  -1   3  598.10   43.41
  -6  -1  -3  411.09   40.11
   6   1   4  259.41   25.91
   6   1   4  145.48   27.76
   6  -1   4  291.73   25.77
  -6  -1  -4  259.35   29.16
   6   1   5    9.83    9.50
   6  -1   5   11.08    9.81
  -6  -1  -5   14.16    9.91
   6   1   6  239.61   29.33
   6  -1   6  291.73   30.73
  -6  -1  -6  167.64   29.82
   6   1   7  376.31   44.58
   6  -1   7  462.76   48.21
   6   1   8  450.09   51.47
   6  -1   8  467.90   55.20
   6   1   9   28.71   19.74
   6  -1   9   21.05   13.32
   6   1  10   22.70   13.04
   6  -1  10   23.91   13.57
   6   1  11   79.20   18.71
   6  -1  11   70.04   28.30
   6   1  12   42.26   20.43
   6  -1  12   22.40   13.29
   6   1  13   28.89   11.46
   6  -1  13    9.62   10.99
   6   1  14    9.49    9.28
   6  -1  14    3.77   11.60
   6   1  15  -15.46   13.49
   6   1  16   -4.88    9.76
   6   2 -20   16.64   10.11
  -6   2  20   28.51    9.01
  -6  -2  20   24.57   10.24
   6   2 -19   13.83   11.95
  -6   2  19   24.10   11.76
   6  -2 -19   17.45   10.38
  -6  -2  19   19.32   18.76
   6   2 -18    3.21   14.25
  -6   2  18   17.02   12.57
   6  -2 -18   26.09   11.93
  -6  -2  18   35.33   15.25
   6   2 -17  -16.45   14.05
  -6   2  17    1.66   12.84
   6  -2 -17   12.60   11.74
  -6  -2  17   24.88   14.59
   6   2 -16   25.73   17.11
  -6   2  16   19.03   16.01
   6  -2 -16   29.07   23.41
  -6  -2  16   56.95   28.26
   6   2 -15   78.74   26.99
  -6   2  15  103.91   27.75
   6  -2 -15   78.34   22.90
  -6  -2  15  143.22   28.04
   6   2 -14   -3.81   14.46
  -6   2  14   39.39   25.83
   6  -2 -14    7.63   12.41
  -6  -2  14   23.60   15.14
   6   2 -13   38.69   20.06
  -6   2  13   48.41   21.34
   6  -2 -13   60.42   16.55
   6  -2 -13   47.12   17.90
  -6  -2  13   55.14   18.41
  -6  -2  13   40.76   16.56
  -6   2  12   39.01   21.73
   6   2 -12   30.29   19.80
   6  -2 -12   91.89   16.94
  -6  -2  12   35.21   16.57
  -6  -2  12   32.27   16.97
  -6   2  11  916.67  133.67
   6   2 -11  913.02  116.68
   6  -2 -11  983.91  114.73
  -6  -2  11  959.56   96.84
  -6  -2  11 1078.44  116.83
  -6   2  10  429.59   81.25
   6   2 -10  451.52   63.23
   6  -2 -10  499.42   61.23
  -6  -2  10  627.77   90.77
  -6   2   9  598.21  121.89
   6   2  -9  615.99   82.10
   6  -2  -9  659.63   72.97
  -6  -2   9  820.49  106.24
  -6   2   8  296.35  103.34
   6   2  -8  360.43   69.94
   6  -2  -8  380.32   46.34
  -6  -2   8  398.46   68.33
  -6   2   7  140.24   46.66
   6   2  -7  169.55   29.56
   6  -2  -7  209.54   27.57
  -6  -2   7  234.90   31.07
   6  -2  -6  118.30   17.10
   6  -2  -6  104.72   21.97
  -6  -2   6  102.09   21.00
  -6  -2   6  125.22   23.40
   6  -2  -5  296.55   31.50
   6  -2  -5  351.22   40.77
  -6  -2   5  319.87   35.80
  -6  -2   5  357.49   48.75
   6  -2  -4   40.71   10.66
   6  -2  -4   54.31   13.83
  -6  -2   4   17.36   11.57
  -6  -2   4   55.18   16.53
   6  -2  -3   36.00   17.94
   6  -2  -3   43.04   14.41
  -6  -2   3   47.14   11.76
  -6  -2   3   56.20   28.35
  -6   2   2    0.51    8.99
   6  -2  -2   36.54   11.04
  -6  -2   2   25.39   13.25
  -6  -2   2    8.61   15.32
   6  -2  -2   16.31    9.05
   6   2  -1  137.76   27.36
   6  -2  -1  152.85   22.58
   6  -2  -1  235.72   24.51
  -6  -2   1  181.33   21.37
  -6  -2   1  280.38   52.24
   6   2   0  185.74   22.51
   6  -2   0  207.40   40.38
   6  -2   0  276.75   39.59
  -6  -2   0  169.88   23.59
  -6  -2   0  281.37   38.61
   6   2   1   55.46   13.26
   6  -2   1   64.76   15.89
   6  -2   1   72.15   16.55
  -6  -2  -1   46.58   19.46
  -6  -2  -1   89.16   32.96
   6   2   2   79.07   16.01
   6  -2   2   61.30   16.91
   6  -2   2  112.55   17.73
  -6  -2  -2   66.46   15.68
  -6  -2  -2  111.05   23.57
   6   2   3  425.52   44.25
   6  -2   3  295.12   39.94
   6  -2   3  416.60   40.33
  -6  -2  -3  395.46   48.07
  -6  -2  -3  451.10   54.65
   6   2   4  624.03   64.93
   6  -2   4  470.90   88.58
   6  -2   4  676.29   61.90
  -6  -2  -4  657.94   72.49
  -6  -2  -4  592.75   70.15
   6   2   5  893.83   81.39
   6  -2   5  543.39   79.04
   6  -2   5  909.07   83.06
  -6  -2  -5  827.94  115.76
  -6  -2  -5  656.14   80.01
   6   2   6  618.34   59.79
   6  -2   6  328.09   52.11
   6  -2   6  567.29   60.18
  -6  -2  -6  524.03   61.26
  -6  -2  -6  457.04   60.43
   6   2   7   42.96   15.45
   6  -2   7   36.91   16.25
  -6  -2  -7   34.26   15.67
  -6  -2  -7   39.23   16.74
   6   2   8  209.18   28.22
   6  -2   8  143.54   27.79
  -6  -2  -8  130.86   25.46
  -6  -2  -8  107.56   26.63
   6   2   9  500.51   64.01
   6  -2   9  299.15   44.90
  -6  -2  -9  299.88   42.94
  -6  -2  -9  221.06   61.08
   6   2  10   86.15   18.58
   6  -2  10   34.27   17.96
  -6  -2 -10   65.71   17.58
   6   2  11   31.97   13.92
   6  -2  11   15.15   13.06
  -6  -2 -11   23.79   12.76
   6   2  12   -3.92   15.53
  -6  -2 -12    8.35   13.27
   6   2  13   14.02   11.39
   6   2  14   45.53   12.64
   6   2  15    1.76    6.69
   6   3 -18   -5.90   11.02
  -6   3  18    8.09   11.17
   6   3 -17   -6.20    9.55
  -6   3  17    2.11    9.05
  -6  -3  17    2.33    6.18
  -6   3  16  -13.08   10.24
   6   3 -16   22.03   11.33
   6  -3 -16    0.88    5.39
  -6  -3  16   -7.77   11.53
  -6  -3  16    9.51    5.92
  -6   3  15   44.87   16.79
   6   3 -15   36.91   16.52
   6  -3 -15   29.87   15.50
  -6  -3  15   19.93   16.96
  -6   3  14   35.29   20.76
   6   3 -14   35.19   17.45
   6  -3 -14   35.26   16.17
  -6  -3  14   55.88   17.43
  -6   3  13    9.81   17.43
   6   3 -13   25.90   15.45
   6  -3 -13   17.89   14.10
  -6  -3  13   17.47   15.47
  -6   3  12  149.62   40.41
   6   3 -12  176.42   36.29
   6  -3 -12  190.40   29.33
  -6  -3  12  220.33   33.31
  -6   3  11  106.66   48.94
   6   3 -11   81.38   27.56
   6  -3 -11  142.64   25.64
  -6  -3  11  162.06   27.81
  -6   3  10  -11.52   20.10
   6   3 -10   21.56   14.49
   6  -3 -10   21.19   13.51
  -6  -3  10   18.11   14.85
  -6   3   9  620.80  143.62
   6   3  -9  652.31   97.76
   6  -3  -9  853.64  103.22
  -6  -3   9  966.73  112.12
  -6   3   8  121.22   45.75
   6   3  -8  148.27   31.14
   6  -3  -8  181.54   46.78
  -6  -3   8  235.65   54.46
   6   3  -7   43.28   20.22
   6  -3  -7   91.94   20.77
   6  -3  -7   54.82   15.64
  -6  -3   7   84.60   23.58
   6  -3  -6    9.68   15.53
   6  -3  -6   23.32   16.14
  -6  -3   6    4.06   13.94
  -6  -3   6   38.26   16.96
   6  -3  -5   69.07   15.52
   6  -3  -5   86.38   20.21
  -6  -3   5   51.61   18.89
  -6  -3   5   92.53   40.37
   6  -3  -4    9.83   10.96
   6  -3  -4  -10.15   22.21
  -6  -3   4   25.17   12.24
  -6  -3   4   24.23   16.84
   6  -3  -3   20.27   13.04
   6  -3  -3   30.52   16.79
  -6  -3   3   23.45   20.22
  -6  -3   3   36.92   19.56
   6  -3  -2   83.75   19.89
   6  -3  -2  146.07   34.14
  -6  -3   2   82.40   21.40
  -6  -3   2  118.32   30.26
   6  -3  -1   68.72   20.18
   6  -3  -1  130.77   22.68
  -6  -3   1   86.71   20.42
  -6  -3   1  141.18   46.28
   6  -3   0  202.65   52.71
   6  -3   0  240.37   34.55
  -6  -3   0  209.52   49.19
  -6  -3   0  305.55   52.17
   6  -3   1  238.13   43.60
   6  -3   1  314.69   39.18
  -6  -3  -1  297.79   40.78
  -6  -3  -1  454.76   62.48
   6   3   2   -4.73   15.22
   6  -3   2    6.78   17.31
   6  -3   2   13.53   10.51
  -6  -3  -2   -6.80   16.81
  -6  -3  -2    8.96   16.91
   6   3   3   -1.41   11.28
   6  -3   3   11.67   11.26
   6  -3   3   10.18   10.64
  -6  -3  -3   20.29   11.64
  -6  -3  -3   10.13   29.22
   6   3   4   41.29   16.00
   6  -3   4   38.77   16.64
   6  -3   4   62.76   17.80
  -6  -3  -4   59.80   24.01
  -6  -3  -4   44.40   33.07
   6   3   5  323.17   44.51
   6  -3   5  340.03   65.11
   6  -3   5  359.36   75.15
  -6  -3  -5  388.30   49.80
  -6  -3  -5  303.22   81.65
   6   3   6   26.80   13.51
   6  -3   6   18.74   14.28
   6  -3   6   18.35   14.84
  -6  -3  -6   36.75   15.56
  -6  -3  -6   20.29   14.42
   6   3   7  160.32   23.45
   6  -3   7   99.35   25.66
   6  -3   7   89.31   24.28
  -6  -3  -7  140.45   27.26
   6   3   8   67.80   16.86
   6  -3   8   46.42   17.63
   6  -3   8   18.55   17.27
  -6  -3  -8   85.07   18.46
   6   3   9  283.59   37.06
   6  -3   9  167.46   54.20
  -6  -3  -9  296.03   41.60
   6   3  10   74.83   14.82
   6  -3  10   21.60   12.61
  -6  -3 -10   57.22   17.20
   6   3  11   37.99   11.06
   6  -3  11    2.30    7.58
  -6  -3 -11   16.19   12.15
   6   3  12  -14.10   15.88
  -6  -3 -12  -16.17   12.97
   6   3  13   33.26   10.07
  -6  -3 -13   17.22    7.04
   6   3  14   26.10    8.27
  -6   4  15   13.80    7.37
   6   4 -15    4.65   11.84
   6  -4 -15    7.43    5.48
  -6  -4  15    4.52    6.48
  -6   4  14   19.96   11.42
   6   4 -14   16.51   10.62
   6  -4 -14   23.74    8.50
  -6  -4  14   21.07    9.66
  -6   4  13    9.95   12.11
   6   4 -13   -1.43   10.07
   6  -4 -13    6.97    8.39
  -6  -4  13    5.34    9.82
  -6   4  12   61.23   26.66
   6   4 -12   48.40   23.28
   6  -4 -12  169.06   25.95
  -6  -4  12  176.25   28.03
  -6   4  11   14.64   14.96
   6   4 -11   19.28   13.62
   6  -4 -11   -7.68   13.59
  -6  -4  11    5.89   15.83
  -6   4  10   41.98   27.49
   6   4 -10   39.62   19.55
   6  -4 -10   88.07   19.80
  -6  -4  10   66.37   22.96
  -6   4   9  109.64   46.67
   6   4  -9   90.63   28.35
   6  -4  -9  179.09   31.79
  -6  -4   9  191.72   51.63
  -6   4   8  -10.63   33.27
   6   4  -8    2.18   14.28
   6  -4  -8   14.17   14.00
  -6  -4   8    9.73   16.26
  -6   4   7  -12.56   25.16
   6   4  -7   15.89   16.49
   6  -4  -7   30.99   17.85
  -6  -4   7   42.75   19.77
   6   4  -6   20.73   17.44
   6  -4  -6   50.07   28.20
   6  -4  -6   26.02   12.84
  -6  -4   6   38.34   21.27
   6  -4  -5   40.15   14.07
   6  -4  -5   41.15   20.31
  -6  -4   5   64.71   19.07
  -6  -4   5   28.02   26.04
   6  -4  -4    2.39   11.02
   6  -4  -4   15.24   15.26
  -6  -4   4   31.07   14.44
  -6  -4   4   30.13   20.26
   6  -4  -3   55.38   17.75
   6  -4  -3   61.63   20.66
  -6  -4   3   63.57   30.20
  -6  -4   3  106.55   41.68
   6  -4  -2   57.75   28.03
   6  -4  -2   81.17   29.91
  -6  -4   2   47.36   19.80
  -6  -4   2   70.76   26.31
   6  -4  -1    2.10   11.56
   6  -4  -1   13.93   12.27
  -6  -4   1   -2.45   12.82
  -6  -4   1   16.74   16.85
   6  -4   0   12.44   20.66
   6  -4   0   30.98   14.37
  -6  -4   0   17.26   15.21
  -6  -4   0   20.75   19.88
   6  -4   1   24.44   11.57
   6  -4   1    3.92   13.62
  -6  -4  -1    2.95   13.39
  -6  -4  -1    6.73   28.06
   6  -4   2   29.84   15.28
   6  -4   2   50.78   18.06
  -6  -4  -2   37.81   16.45
  -6  -4  -2   35.01   30.64
   6  -4   3   43.07   15.27
   6  -4   3   17.43   28.05
  -6  -4  -3   49.72   16.76
  -6  -4  -3    6.39   25.74
   6  -4   4   48.99   15.02
   6  -4   4   34.17   16.18
  -6  -4  -4   27.22   16.14
  -6  -4  -4   30.65   14.01
   6   4   5   22.71   11.19
   6  -4   5   45.35   13.96
   6  -4   5    8.25   14.84
  -6  -4  -5   28.26   14.39
   6   4   6   51.55   14.82
   6  -4   6   44.61   17.52
  -6  -4  -6  106.90   18.65
   6   4   7   41.46   12.07
   6  -4   7   14.10   13.80
  -6  -4  -7   61.14   21.83
   6   4   8    8.93    9.96
   6  -4   8   26.02   11.03
  -6  -4  -8   20.27   18.02
   6   4   9    4.55   13.14
   6  -4   9    9.48    8.61
  -6  -4  -9    6.75    9.98
   6   4  10   -2.51    6.37
   6  -4  10   13.67    9.73
  -6  -4 -10    0.82    7.81
   6   4  11    9.06    5.74
  -6  -4 -11   -7.37    6.25
  -6   5  10    0.57    9.81
   6   5 -10   12.80   12.67
   6  -5 -10   15.32    8.18
  -6  -5  10    9.56   11.30
  -6   5   9   14.44   12.89
   6   5  -9   17.51   11.38
   6  -5  -9   26.20   13.63
  -6  -5   9   52.35   26.72
  -6   5   8    7.26   15.19
   6   5  -8    4.83   10.10
   6  -5  -8    8.51   18.81
  -6  -5   8   31.45   16.41
  -6   5   7   -1.00   18.69
   6   5  -7   24.63   18.00
   6  -5  -7    8.90   11.98
  -6  -5   7    1.80   26.27
  -6   5   6   -5.13   24.95
   6   5  -6  -34.84   16.59
   6  -5  -6   30.11   15.96
  -6  -5   6    4.94   14.89
  -6   5   5   14.59   19.63
   6   5  -5   -6.09   14.03
   6  -5  -5   20.01   10.57
  -6  -5   5    8.83   27.41
   6   5  -4    6.36   13.71
   6  -5  -4   13.53    9.76
   6  -5  -4    0.71    9.22
  -6  -5   4   18.64   15.11
   6   5  -3   10.06   15.08
   6  -5  -3   33.48   17.03
   6  -5  -3   15.30   10.60
  -6  -5   3   31.24   17.06
   6  -5  -2   15.94   11.64
   6  -5  -2   20.50   12.16
  -6  -5   2   48.90   17.36
  -6  -5   2   97.27   19.19
   6  -5  -1   18.59    9.18
   6  -5  -1   -3.42   10.03
  -6  -5   1    4.05   13.09
  -6  -5   1   26.37   15.02
   6  -5   0    5.80    8.86
   6  -5   0   -1.10    8.13
  -6  -5   0    7.94   11.76
  -6  -5   0    4.77    7.97
   6  -5   1   -1.19    8.46
   6  -5   1   -2.88    6.55
  -6  -5  -1   12.99   10.38
  -6  -5  -1   -2.31    5.81
   6  -5   2   -3.44   14.11
   6  -5   2    8.94    9.36
  -6  -5  -2   12.07   11.39
   6  -5   3   11.89   11.95
  -6  -5  -3   38.67   13.24
   6  -5   4   16.99    9.70
  -6  -5  -4   -9.44   16.81
   6  -5   5   38.10   11.91
  -6  -5  -5   37.16   12.74
   6  -5   6   19.04    8.60
  -6  -5  -6   21.70    9.97
   7   0 -20   15.90    9.58
  -7   0  20   -5.18    8.55
   7   0 -19    4.87   10.83
  -7   0  19  -11.29   10.78
   7   0 -18    7.14   15.32
  -7   0  18   37.63   14.13
   7   0 -17   35.32   17.67
  -7   0  17   51.61   16.53
   7   0 -16   -7.66   13.51
  -7   0  16    0.16   21.60
   7   0 -15   75.89   32.92
  -7   0  15   64.83   22.95
   7   0 -14   21.60   17.55
  -7   0  14   29.25   16.50
   7   0 -13   31.63   17.27
  -7   0  13   60.54   33.24
   7   0 -12  102.56   38.75
  -7   0  12  104.84   30.50
   7   0 -11   28.93   14.84
  -7   0  11    2.87   15.50
   7   0 -10   15.61   12.43
  -7   0  10    2.08   13.41
   7   0  -9  206.01   49.36
  -7   0   9  214.51   38.85
   7   0  -8   -5.24   10.08
  -7   0   8    2.82   11.44
   7   0  -7  503.12   61.04
  -7   0   7  478.94   68.46
  -7   0   7  698.42   63.09
   7   0  -6    3.84    7.51
   7   0  -6    0.63   11.14
  -7   0   6    2.40    9.04
  -7   0   6   -6.73    8.67
   7   0  -5   37.81   16.93
   7   0  -5   31.92   10.90
   7   0  -5   45.02   11.03
  -7   0   5   58.88   14.37
   7   0  -4  194.63   29.19
   7   0  -4  134.85   18.64
   7   0  -4  132.33   17.29
   7   0  -3   23.88   15.35
   7   0  -2   37.97   15.25
   7   0  -1   83.49   13.60
   7   0   0  235.02   24.68
   7   0   1   44.51   11.44
   7   0   2  143.63   18.29
   7   0   3   99.71   16.00
   7   0   4  493.17   47.17
   7   0   5   68.57   22.92
   7   0   6  349.81   56.25
   7   0   7  158.15   35.34
   7   0   8   62.46   16.73
   7   0   9  180.82   26.93
   7   0  10   58.82   16.17
   7   0  11   15.70   17.33
   7   0  12   20.21   11.66
   7   0  13   16.79   16.00
   7   0  14    2.15    7.11
   7   0  15   15.69    9.51
   7   1 -20    0.17    8.90
  -7   1  20   16.15   12.47
   7  -1 -20    0.47   11.31
  -7  -1  20    9.19    7.59
   7   1 -19  -17.31   10.91
  -7   1  19    4.04    9.33
   7  -1 -19    8.48    8.69
  -7  -1  19   15.24    9.70
   7   1 -18   24.06   14.92
  -7   1  18   57.79   21.32
   7  -1 -18   19.26   21.97
  -7  -1  18    9.17   14.08
   7   1 -17   42.52   16.98
  -7   1  17   -3.27   24.09
   7  -1 -17   16.20   25.59
  -7  -1  17   59.55   26.43
   7   1 -16   12.46   17.77
  -7   1  16   24.46   15.81
   7  -1 -16   30.41   16.14
  -7  -1  16   38.51   17.45
   7   1 -15  122.35   29.18
  -7   1  15  141.17   31.78
   7  -1 -15   98.06   29.35
  -7  -1  15  182.29   30.46
   7   1 -14  139.09   30.08
  -7   1  14  133.06   29.30
   7  -1 -14  106.80   43.68
  -7  -1  14  170.32   30.65
   7   1 -13   21.66   14.21
  -7   1  13   19.74   15.74
   7  -1 -13   -0.88   13.65
  -7  -1  13   10.98   14.02
   7   1 -12   43.74   25.97
  -7   1  12   38.60   18.23
   7  -1 -12   13.96   23.60
  -7  -1  12   29.07   15.59
   7   1 -11  119.13   24.43
  -7   1  11  110.32   29.83
   7  -1 -11   80.79   21.50
  -7  -1  11  114.07   32.73
   7   1 -10   12.78   14.18
  -7   1  10   13.86   16.49
  -7  -1  10   20.86   12.54
  -7   1   9   18.55   26.10
   7   1  -9   21.64   13.54
   7  -1  -9   24.69   18.70
  -7  -1   9   25.46   13.30
  -7   1   8  584.74   95.63
   7   1  -8  708.21   80.41
   7  -1  -8  698.94   76.97
  -7  -1   8  759.02   77.63
  -7   1   7  374.73   80.19
   7   1  -7  394.87   70.93
   7  -1  -7  438.63   50.22
  -7  -1   7  544.96   56.72
  -7   1   6  106.70   54.03
   7   1  -6  156.43   27.07
   7  -1  -6  144.87   23.98
  -7  -1   6  181.95   26.41
  -7   1   5  184.07   54.45
   7   1  -5  288.58   38.20
   7  -1  -5  329.30   35.97
  -7  -1   5  348.39   41.85
  -7   1   4  189.31   51.85
   7  -1  -4  337.75   35.39
  -7  -1   4  295.79   37.15
  -7  -1   4  389.29   46.19
   7   1  -3  148.28   21.98
  -7   1   3  110.16   37.12
   7  -1  -3  267.29   28.24
  -7  -1   3  207.89   37.77
  -7  -1   3  286.68   35.51
   7   1  -2  197.08   23.85
   7  -1  -2  289.52   31.77
  -7  -1   2  155.15   24.72
  -7  -1   2  321.72   38.66
   7   1  -1   15.55    8.32
   7  -1  -1   12.61   10.01
  -7  -1   1   13.24    8.94
   7   1   0    6.92   12.69
   7  -1   0   20.59   15.40
  -7  -1   0   11.50   12.98
   7   1   1   40.35   10.61
   7  -1   1   54.90   13.41
  -7  -1  -1   26.83   10.82
   7   1   2  166.98   28.45
   7  -1   2  197.64   33.93
  -7  -1  -2   87.49   26.27
   7   1   3   30.85   11.20
   7  -1   3   41.38   13.29
   7   1   4  205.08   27.24
   7  -1   4  243.50   31.20
   7   1   5   54.43   14.78
   7  -1   5   63.31   16.89
   7   1   6   33.61   13.05
   7  -1   6   42.05   15.38
   7   1   7   65.00   16.33
   7  -1   7   63.83   19.01
   7   1   8   91.99   19.06
   7  -1   8   91.88   22.54
   7   1   9   95.96   20.46
   7  -1   9   99.01   22.86
   7   1  10  277.49   51.22
   7  -1  10  238.84   55.04
   7   1  11   38.77   14.07
   7  -1  11   33.25   15.09
   7   1  12   36.05   13.20
   7  -1  12   27.98   20.55
  -7  -1 -12   43.32   18.04
   7   1  13   64.50   12.24
   7  -1  13   21.49   10.69
   7   1  14    8.68   12.67
   7  -1  14    6.46    5.77
   7   1  15    0.71    8.80
   7   2 -19   23.54   10.08
  -7   2  19   25.51    8.94
   7   2 -18   15.87   10.86
  -7   2  18    8.91   10.38
  -7  -2  18    3.58    7.91
   7   2 -17   39.32   13.87
  -7   2  17   32.46   12.16
   7  -2 -17    3.81    7.68
  -7  -2  17   11.40   10.12
   7   2 -16  -21.08   12.80
  -7   2  16   14.67   12.77
  -7  -2  16  -12.56   15.39
   7   2 -15   66.14   21.78
  -7   2  15   45.84   19.21
  -7  -2  15   60.26   16.90
   7   2 -14   25.49   15.14
  -7   2  14    8.27   16.72
   7   2 -13   29.70   22.90
  -7   2  13   98.41   23.66
  -7   2  12   69.37   24.43
   7   2 -12   56.56   34.71
   7  -2 -12   52.52   17.79
  -7  -2  12   65.35   18.59
  -7   2  11  -19.69   33.91
   7   2 -11   28.07   30.61
   7  -2 -11   62.00   16.64
  -7  -2  11   71.19   29.10
  -7   2  10  112.39   31.04
   7   2 -10   93.17   25.89
   7  -2 -10  131.63   36.80
  -7  -2  10  135.67   39.35
  -7   2   9  172.72   52.52
   7   2  -9  211.21   38.34
   7  -2  -9  266.91   50.94
  -7  -2   9  263.07   55.27
  -7   2   8  841.11  168.83
   7   2  -8  896.28  119.82
   7  -2  -8 1104.80  157.06
  -7  -2   8 1034.26  157.20
  -7   2   7   64.62   47.29
   7   2  -7   47.59   18.41
   7  -2  -7   56.45   17.42
  -7  -2   7   80.15   30.70
  -7   2   6   47.99   35.80
   7   2  -6   90.25   22.09
   7  -2  -6  105.38   23.29
  -7  -2   6  116.10   25.61
   7  -2  -5   37.74   12.44
   7  -2  -5   53.56   16.47
  -7  -2   5   40.98   16.13
  -7  -2   5   43.20   20.73
   7  -2  -4  560.74   95.94
   7  -2  -4  874.60   94.76
  -7  -2   4  676.95   75.70
  -7  -2   4  893.85  103.70
   7  -2  -3   23.88   10.92
   7  -2  -3   60.76   15.71
  -7  -2   3   21.67   20.13
  -7  -2   3   38.88   21.61
   7  -2  -2  105.46   21.58
   7  -2  -2  185.77   26.78
  -7  -2   2  102.48   22.33
  -7  -2   2  249.56   38.32
   7  -2  -1  156.16   27.59
   7  -2  -1  285.93   47.07
  -7  -2   1  201.66   27.84
  -7  -2   1  314.26   46.50
   7   2   0    4.36    8.60
   7  -2   0   13.17   10.19
   7  -2   0   12.21   10.78
  -7  -2   0    2.53   15.98
  -7  -2   0   19.39   15.85
   7   2   1   63.18   14.69
   7  -2   1   45.25   16.20
   7  -2   1  102.56   18.26
  -7  -2  -1   68.15   16.12
  -7  -2  -1  100.67   24.94
   7   2   2   57.96   15.67
   7  -2   2   56.79   15.52
   7  -2   2   96.25   18.44
  -7  -2  -2   55.66   24.26
  -7  -2  -2   68.50   22.76
   7   2   3   94.94   20.13
   7  -2   3  124.45   21.97
  -7  -2  -3   78.59   19.20
  -7  -2  -3  111.44   37.03
   7   2   4   51.06   14.69
   7  -2   4   42.36   16.88
  -7  -2  -4   32.34   14.03
  -7  -2  -4   29.45   25.86
   7   2   5   36.58   15.80
   7  -2   5   53.66   18.46
  -7  -2  -5   40.24   21.31
  -7  -2  -5   74.20   26.69
   7   2   6  100.80   19.89
   7  -2   6  118.84   24.50
  -7  -2  -6   60.92   17.43
  -7  -2  -6  110.86   36.58
   7   2   7   28.72   13.43
   7  -2   7   31.13   15.80
  -7  -2  -7   18.08   11.33
  -7  -2  -7   17.06   15.91
   7   2   8   24.11   11.33
   7  -2   8   11.03   13.99
  -7  -2  -8   -0.75    9.05
  -7  -2  -8   -0.00   12.98
   7   2   9   73.95   16.82
   7  -2   9   37.82   19.11
  -7  -2  -9   51.60   17.81
   7   2  10  206.45   24.45
   7  -2  10   74.84   25.14
   7   2  11   54.31   12.83
   7  -2  11   15.13   10.83
   7   2  12   57.42   15.58
   7  -2  12   12.08    7.61
   7   2  13   33.35    9.98
   7   2  14   24.36    7.65
   7   3 -17   38.85   16.87
  -7   3  17   24.97   10.13
   7   3 -16    6.74   10.40
  -7   3  16    9.43   10.70
  -7   3  15   35.72   12.94
   7   3 -15   42.74   14.75
   7  -3 -15   19.07    6.88
  -7  -3  15   21.29    7.39
  -7   3  14   56.54   19.46
   7   3 -14   58.95   18.08
   7  -3 -14   57.64   14.92
  -7  -3  14   52.08   15.11
  -7   3  13   60.60   22.37
   7   3 -13   49.06   19.24
   7  -3 -13   49.81   16.78
  -7  -3  13   66.74   19.08
  -7   3  12   10.67   16.21
   7   3 -12   33.55   14.65
   7  -3 -12   12.87   11.86
  -7  -3  12   -1.68   13.12
  -7   3  11   70.67   30.08
   7   3 -11   91.82   37.44
   7  -3 -11  114.80   23.25
  -7  -3  11  133.92   25.65
  -7   3  10  167.72   58.24
   7   3 -10  202.98   41.65
   7  -3 -10  310.21   41.68
  -7  -3  10  338.72   45.83
  -7   3   9   56.59   50.17
   7   3  -9   79.83   24.08
   7  -3  -9  110.44   24.56
  -7  -3   9   98.39   28.17
  -7   3   8  151.60   55.23
   7   3  -8  178.95   38.01
   7  -3  -8  202.51   37.01
  -7  -3   8  272.52   62.01
  -7   3   7   19.45   32.98
   7   3  -7   59.60   21.97
   7  -3  -7   80.19   22.03
  -7  -3   7   89.70   25.47
  -7   3   6   -5.08   22.68
   7   3  -6    4.41   14.67
   7  -3  -6   42.85   16.47
  -7  -3   6   27.15   19.70
   7  -3  -5   15.21   12.23
   7  -3  -5   38.63   16.93
  -7  -3   5   33.69   16.44
  -7  -3   5   62.44   33.85
   7  -3  -4  201.35   29.71
   7  -3  -4  325.39   42.69
  -7  -3   4  215.92   38.17
  -7  -3   4  396.47   56.59
   7  -3  -3   73.16   27.70
   7  -3  -3  137.89   30.58
  -7  -3   3  138.40   35.13
  -7  -3   3  195.39   52.71
   7  -3  -2    8.20   13.30
   7  -3  -2   35.98   17.40
  -7  -3   2   53.35   15.06
  -7  -3   2   51.62   22.94
   7  -3  -1   13.58   18.13
   7  -3  -1   22.51   13.65
  -7  -3   1    7.94   12.79
  -7  -3   1    7.21   19.29
   7  -3   0  289.77   45.95
   7  -3   0  369.91   48.31
  -7  -3   0  309.40   44.52
  -7  -3   0  427.39   64.98
   7  -3   1  120.50   29.45
   7  -3   1  240.97   45.21
  -7  -3  -1  163.23   28.28
  -7  -3  -1  242.53   38.26
   7  -3   2   76.06   19.12
   7  -3   2   91.64   20.55
  -7  -3  -2   74.71   20.14
  -7  -3  -2   85.41   24.44
   7   3   3   26.97   17.67
   7  -3   3   16.42   12.80
   7  -3   3   19.39   13.76
  -7  -3  -3   31.53   18.91
  -7  -3  -3    7.70   13.74
   7   3   4   53.97   15.09
   7  -3   4   35.36   16.03
   7  -3   4   57.33   19.44
  -7  -3  -4   67.64   16.51
  -7  -3  -4   45.49   18.62
   7   3   5   71.44   16.78
   7  -3   5   48.66   16.45
   7  -3   5   59.31   21.70
  -7  -3  -5   66.55   16.81
  -7  -3  -5   66.18   21.22
   7   3   6  127.87   20.59
   7  -3   6   54.01   28.42
   7  -3   6   94.97   25.00
  -7  -3  -6  108.90   20.90
  -7  -3  -6   92.83   23.34
   7   3   7  184.45   21.69
   7  -3   7   66.40   18.44
   7  -3   7  111.72   36.77
  -7  -3  -7  147.94   22.21
  -7  -3  -7  103.13   30.20
   7   3   8   40.09   11.98
   7  -3   8   20.55   12.24
  -7  -3  -8   21.10   11.65
   7   3   9   95.75   19.70
   7  -3   9   -3.20   17.23
  -7  -3  -9   47.97   12.19
   7   3  10   23.74    9.32
  -7  -3 -10   14.45   11.85
   7   3  11   27.75    8.81
  -7  -3 -11   12.18    5.66
   7   3  12   -2.01    5.90
  -7   4  13   -1.44   15.34
   7   4 -13    3.24   14.70
   7  -4 -13   12.81    6.47
  -7  -4  13    4.07    7.91
  -7   4  12    9.17   13.40
   7   4 -12    2.57   11.82
   7  -4 -12   22.02   11.75
  -7  -4  12   19.24   12.69
  -7   4  11   49.63   21.37
   7   4 -11   52.95   19.81
   7  -4 -11   85.25   19.41
  -7  -4  11   63.57   22.59
  -7   4  10   97.48   31.69
   7   4 -10   95.22   38.86
   7  -4 -10  148.53   26.25
  -7  -4  10  185.75   31.11
  -7   4   9   -3.78   16.44
   7   4  -9   -2.26   12.62
   7  -4  -9   12.70   12.19
  -7  -4   9   13.62   22.48
  -7   4   8   77.57   38.68
   7   4  -8   48.47   24.09
   7  -4  -8  129.85   25.19
  -7  -4   8  127.55   29.51
  -7   4   7   13.60   23.39
   7   4  -7   16.01   14.91
   7  -4  -7   -0.51   15.01
  -7  -4   7   17.63   17.67
  -7   4   6    4.92   22.31
   7   4  -6   18.59   14.70
   7  -4  -6   -9.26   23.60
  -7  -4   6   15.94   18.95
   7   4  -5   18.67   16.37
   7  -4  -5   31.77   16.27
   7  -4  -5    7.29   11.43
  -7  -4   5    9.50   22.06
   7  -4  -4    9.32   10.87
   7  -4  -4   41.43   21.75
  -7  -4   4   -9.66   14.60
  -7  -4   4   33.67   20.66
   7  -4  -3   29.70   13.83
   7  -4  -3   67.65   18.90
  -7  -4   3   39.73   28.00
  -7  -4   3  121.31   41.26
   7  -4  -2   41.98   15.84
   7  -4  -2   85.42   20.50
  -7  -4   2   81.31   21.44
  -7  -4   2  112.74   29.71
   7  -4  -1   24.94   12.71
   7  -4  -1   30.78   15.34
  -7  -4   1   16.23   15.36
  -7  -4   1   35.06   20.17
   7  -4   0   16.12   11.14
   7  -4   0   -6.93   13.07
  -7  -4   0   26.38   12.74
  -7  -4   0    9.80   15.54
   7  -4   1    8.90   13.62
   7  -4   1   -9.88   11.30
  -7  -4  -1   13.74   16.63
  -7  -4  -1   -8.26   11.50
   7  -4   2   -4.02   10.48
   7  -4   2   29.33   13.08
  -7  -4  -2    8.33   11.58
  -7  -4  -2    6.24   12.11
   7  -4   3   -7.61    8.92
   7  -4   3    7.99   11.36
  -7  -4  -3   15.17   10.44
  -7  -4  -3   -3.07   10.36
   7  -4   4   31.75   11.53
   7  -4   4   33.59   12.76
  -7  -4  -4   54.43   20.73
  -7  -4  -4   13.61   10.10
   7  -4   5   15.58   11.40
   7  -4   5   17.47   10.38
  -7  -4  -5   68.91   18.42
   7   4   6   19.39    9.49
   7  -4   6    8.54    8.41
  -7  -4  -6   11.27   15.75
   7   4   7   14.91    9.49
   7  -4   7    9.10    7.51
  -7  -4  -7   43.89   14.67
   7   4   8   78.99    9.87
  -7  -4  -8  103.37   20.26
  -7   5   7    6.70   17.03
   7   5  -7   -7.21    8.28
   7  -5  -7    2.46    8.07
  -7  -5   7   -6.20   11.33
  -7   5   6   16.94   15.43
   7   5  -6   32.51   18.32
   7  -5  -6   15.03   10.92
  -7  -5   6   46.35   14.93
  -7   5   5  -14.65   19.23
   7   5  -5   29.70   12.57
   7  -5  -5   15.57    9.32
  -7  -5   5   60.69   14.84
  -7   5   4   42.14   26.70
   7   5  -4   12.66   12.67
   7  -5  -4   12.02    8.38
  -7  -5   4   28.61   19.24
  -7   5   3   11.12   14.14
   7   5  -3   30.84   15.71
   7  -5  -3   -4.99    6.60
  -7  -5   3   -2.86    7.75
  -7   5   2    3.30   16.10
   7   5  -2   13.64   11.50
   7  -5  -2   -2.57   11.93
  -7  -5   2   14.62    7.33
   7   5  -1   -2.74   10.52
   7  -5  -1  -15.95   10.66
   7  -5  -1    1.85    6.63
   7  -5   0    6.63    6.60
   7  -5   0   -0.30    9.46
  -7  -5   0    3.90   10.41
  -7  -5   0   10.87    8.85
   7  -5   1    4.78    9.43
  -7  -5  -1   -9.42    9.30
   7  -5   2   -5.45    5.32
  -7  -5  -2    9.63   12.63
   8   0 -19    7.11    8.50
  -8   0  19   11.23    7.83
   8   0 -18    3.85    9.63
  -8   0  18   17.05    9.67
   8   0 -17    6.80   10.39
  -8   0  17   -1.47    9.65
   8   0 -16    4.19   11.88
  -8   0  16    3.35   10.75
   8   0 -15  -14.72   12.83
  -8   0  15    7.49   18.70
   8   0 -14  187.88   53.93
  -8   0  14  230.53   38.72
   8   0 -13  101.37   25.84
  -8   0  13   92.86   24.31
   8   0 -12   28.55   17.13
  -8   0  12   53.16   17.40
   8   0 -11  153.28   47.70
  -8   0  11  179.24   35.70
   8   0 -10  141.81   28.98
  -8   0  10  164.03   33.18
   8   0  -9    0.62   10.25
   8   0  -8   35.15   14.58
  -8   0   7   64.25   17.89
  -8   0   6  359.56   47.56
   8   0  -5   89.11   17.97
  -8   0   5  112.52   21.91
   8   0  -4   59.11   16.22
  -8   0   4   71.28   19.45
   8   0  -3   53.06   22.15
   8   0  -2   17.85   11.42
   8   0  -1   71.95   16.48
   8   0   0   -2.91   14.16
   8   0   1    1.95    8.66
   8   0   2   27.40   12.25
   8   0   3    5.49    9.58
   8   0   4  117.50   21.58
   8   0   5   48.83   14.73
   8   0   6   29.32   13.91
   8   0   7  134.19   23.96
   8   0   8   20.07   13.11
   8   0   9   59.15   26.01
   8   0  10   50.84   16.11
   8   0  11   25.77   12.27
   8   0  12   14.89    9.94
   8   0  13   -6.24   10.35
  -8   0 -13   -0.76    9.46
   8   1 -18    4.59    9.24
  -8   1  18   -0.53    8.09
   8  -1 -18    8.34    5.93
  -8  -1  18   -5.19    6.67
   8   1 -17    7.18   10.64
  -8   1  17    6.88   10.72
   8  -1 -17    2.17    7.52
  -8  -1  17    2.09    8.06
   8   1 -16   -7.37   11.90
  -8   1  16    7.30   15.46
   8  -1 -16   -0.20    8.35
  -8  -1  16    4.03    7.96
   8   1 -15   22.56   21.57
  -8   1  15    6.32   12.27
   8  -1 -15   10.50   10.13
  -8  -1  15    1.61   16.67
   8   1 -14  138.51   26.68
  -8   1  14  151.67   28.37
  -8  -1  14   83.15   22.87
   8   1 -13   17.19   14.38
  -8   1  13   11.15   14.02
   8   1 -12  -22.85   13.64
  -8   1  12   23.22   23.85
   8   1 -11  163.49   41.49
  -8   1  11  108.91   29.98
   8   1 -10   30.91   16.62
  -8   1  10   15.83   19.38
   8   1  -9  404.01   59.58
  -8   1   9  319.22   91.78
  -8  -1   9  416.56   52.53
  -8   1   8  117.96   37.94
   8   1  -8  182.75   31.68
   8  -1  -8  173.21   42.42
  -8  -1   8  217.36   30.93
  -8   1   7  451.31  148.31
   8   1  -7  671.12  120.92
   8  -1  -7  899.51  121.74
  -8  -1   7  960.41  102.40
  -8   1   6   23.79   19.43
   8   1  -6   30.52   16.45
   8  -1  -6   57.81   23.71
  -8  -1   6   57.50   18.00
   8   1  -5   23.50   18.40
   8  -1  -5   96.68   27.10
  -8  -1   5   80.79   20.82
   8   1  -4   35.59   16.25
   8  -1  -4   38.20   15.32
  -8  -1   4   59.67   19.62
   8   1  -3   77.40   20.63
   8  -1  -3  102.83   19.97
  -8  -1   3  113.47   25.91
   8   1  -2   17.40   16.94
   8   1  -2   23.69   12.25
   8  -1  -2   33.45   20.13
  -8  -1   2   -3.44   25.51
   8   1  -1   26.04   12.13
   8  -1  -1   27.62   13.64
  -8  -1   1   30.66   18.26
   8   1   0    6.82    9.12
   8  -1   0   -4.19    9.82
  -8  -1   0   14.68   20.83
   8   1   1   25.03   10.89
   8  -1   1    2.42   11.76
   8   1   2    8.57    9.63
   8  -1   2   16.72   11.13
   8   1   3   16.82   10.48
   8  -1   3   22.66   13.01
   8   1   4   47.86   14.70
   8  -1   4   78.36   18.38
   8   1   5  182.51   26.40
   8  -1   5  221.04   32.71
   8   1   6  124.07   32.26
   8  -1   6  130.71   26.53
   8   1   7   15.68   11.82
   8  -1   7   26.83   14.63
   8   1   8   25.71   11.96
   8  -1   8   15.53   14.96
   8   1   9   19.29   11.55
   8  -1   9   25.47   21.09
   8   1  10   85.61   16.52
   8  -1  10   65.84   18.56
  -8  -1 -10   70.85   20.29
   8   1  11  138.26   20.86
   8  -1  11   89.96   28.91
  -8  -1 -11   89.87   27.67
   8   1  12   16.90    8.84
   8  -1  12    3.26    7.96
  -8  -1 -12   14.39    9.79
   8   1  13   17.51    7.92
   8   2 -17    6.12   10.21
  -8   2  17   15.13   13.82
   8   2 -16   41.08   15.76
  -8   2  16   17.08   22.85
   8   2 -15   -3.87   12.60
  -8   2  15  -17.23   18.64
   8   2 -14  -25.97   14.96
  -8   2  14  -15.21   13.89
   8   2 -13   16.00   15.69
  -8   2  13   30.48   16.45
  -8   2  12    7.22   15.56
   8   2 -12   -7.87   14.38
   8  -2 -12    6.60    9.57
  -8  -2  12   12.34   10.68
  -8   2  11    8.16   24.95
   8   2 -11   37.44   15.27
   8  -2 -11    8.80   12.07
  -8  -2  11   -4.19   12.57
  -8   2  10   18.63   16.87
   8   2 -10   -9.40   23.78
   8  -2 -10   15.00   13.30
  -8  -2  10   21.30   22.32
  -8   2   9   45.08   22.35
   8   2  -9   39.29   19.49
   8  -2  -9   59.49   18.64
  -8  -2   9   70.00   30.54
  -8   2   8   63.62   38.50
   8   2  -8   17.79   17.51
   8  -2  -8   35.87   16.94
  -8  -2   8   42.22   17.29
  -8   2   7  440.26  122.92
   8   2  -7  653.63   91.85
   8  -2  -7  779.80   91.04
  -8  -2   7  907.11  104.94
  -8   2   6  213.29   85.64
   8   2  -6  311.49   52.32
   8  -2  -6  395.46   53.20
  -8  -2   6  458.72   58.70
  -8   2   5  203.68   63.75
   8   2  -5  202.48   38.65
   8  -2  -5  340.75   59.81
  -8  -2   5  303.92   69.56
  -8   2   4   17.35   22.21
   8   2  -4    5.64   14.91
   8  -2  -4   24.66   13.76
  -8  -2   4    5.28   17.97
  -8   2   3  170.78   89.48
   8  -2  -3  651.13   70.96
  -8  -2   3  411.80   61.81
  -8  -2   3  640.84   80.00
   8  -2  -2   47.00   15.69
   8  -2  -2  101.98   34.12
  -8  -2   2   96.64   19.93
  -8  -2   2  142.94   28.96
   8  -2  -1  191.97   31.99
  -8  -2   1  136.65   27.74
  -8  -2   1  228.39   42.33
   8  -2   0   47.30   17.24
  -8  -2   0   26.98   13.92
  -8  -2   0   53.87   21.62
   8   2   1    0.17    8.81
   8  -2   1    8.10   10.73
  -8  -2  -1   -5.99    9.89
  -8  -2  -1   22.07   14.87
   8   2   2   53.76   15.65
   8  -2   2  107.88   20.74
  -8  -2  -2   58.30   27.52
  -8  -2  -2  134.80   38.61
   8   2   3   71.63   18.41
   8  -2   3  119.84   22.43
  -8  -2  -3   43.62   18.41
  -8  -2  -3  141.47   24.92
   8   2   4   28.42   13.22
   8  -2   4   49.48   16.04
  -8  -2  -4   24.51   12.95
  -8  -2  -4   39.23   18.41
   8   2   5   27.50   12.07
   8  -2   5   34.12   15.47
  -8  -2  -5    9.76   17.13
   8   2   6   34.23   13.90
   8  -2   6   52.73   18.53
  -8  -2  -6   56.13   30.01
   8   2   7   16.00   11.37
   8  -2   7   20.80   14.80
  -8  -2  -7   24.15   16.46
   8   2   8   57.94   12.94
   8  -2   8   35.52   17.45
  -8  -2  -8   59.76   18.71
   8   2   9    7.69    8.31
   8  -2   9   30.55   16.42
  -8  -2  -9   -0.49   14.89
   8   2  10   36.80    9.54
   8  -2  10   23.37   10.77
  -8  -2 -10   30.14   13.39
   8   2  11   54.53    9.11
   8  -2  11    4.32    7.75
   8   3 -15    7.39    9.84
  -8   3  15   12.11   15.32
  -8   3  14   14.65   13.96
   8   3 -14   12.17   10.30
   8  -3 -14   -1.88    4.13
  -8  -3  14    0.61    4.66
  -8   3  13   10.53   12.50
   8   3 -13    6.86   12.45
   8  -3 -13    4.83   13.16
  -8  -3  13   16.83   14.16
  -8   3  12   20.14   17.22
   8   3 -12   23.14   15.87
   8  -3 -12   32.09   11.70
  -8  -3  12   31.68   12.74
  -8   3  11    1.33   17.13
   8   3 -11   29.98   16.05
   8  -3 -11   16.34   12.20
  -8  -3  11   30.42   14.15
  -8   3  10   53.30   25.41
   8   3 -10   35.95   33.70
   8  -3 -10   76.79   19.34
  -8  -3  10   97.02   21.28
  -8   3   9   47.59   23.30
   8   3  -9   56.88   21.33
   8  -3  -9   87.20   31.57
  -8  -3   9  100.21   36.13
  -8   3   8   35.04   27.22
   8   3  -8   63.74   21.75
   8  -3  -8   57.59   20.98
  -8  -3   8   78.34   25.37
  -8   3   7   84.63   40.52
   8   3  -7   78.82   27.64
   8  -3  -7  111.55   25.61
  -8  -3   7  114.60   30.23
  -8   3   6   79.10   27.29
   8   3  -6   41.66   28.21
   8  -3  -6    5.30   18.37
  -8  -3   6   16.44   32.56
  -8   3   5    9.72   30.04
   8   3  -5   32.23   20.61
   8  -3  -5   85.57   32.38
  -8  -3   5   81.34   24.94
  -8   3   4   87.94   48.46
   8  -3  -4  198.05   35.15
  -8  -3   4  158.29   32.78
  -8  -3   4  220.74   43.62
   8  -3  -3   38.88   15.66
   8  -3  -3   71.38   33.35
  -8  -3   3   71.72   20.80
  -8  -3   3  122.74   28.01
   8  -3  -2   50.14   15.17
   8  -3  -2   85.30   22.14
  -8  -3   2   48.20   18.80
  -8  -3   2   66.10   39.07
   8  -3  -1    4.22    9.20
   8  -3  -1   10.25   14.80
  -8  -3   1    7.95   12.45
  -8  -3   1   25.80   16.66
   8  -3   0   73.52   17.27
   8  -3   0  158.38   26.81
  -8  -3   0  120.26   23.24
  -8  -3   0  147.76   30.07
   8  -3   1   15.47    9.52
   8  -3   1   30.99   14.63
  -8  -3  -1   20.38   12.32
  -8  -3  -1    3.79   15.41
   8  -3   2    1.58   14.75
   8  -3   2   33.02   14.34
  -8  -3  -2    2.71   11.60
  -8  -3  -2   18.46   20.89
   8  -3   3    2.70    8.46
   8  -3   3   13.10   14.20
  -8  -3  -3   17.20   16.70
  -8  -3  -3   29.09   19.27
   8   3   4    3.22   11.82
   8  -3   4  -23.35   13.40
  -8  -3  -4   15.96    9.57
  -8  -3  -4    6.35   11.67
   8   3   5   13.62    8.61
   8  -3   5   13.96   14.50
  -8  -3  -5   16.15   10.09
  -8  -3  -5   15.89   12.66
   8   3   6    1.41    7.53
   8  -3   6  -15.00   11.47
  -8  -3  -6   -4.90    7.73
  -8  -3  -6   -6.86    9.03
   8   3   7   34.85    8.99
   8  -3   7    6.39   17.11
  -8  -3  -7   13.27    7.96
  -8  -3  -7   19.45    8.88
   8  -3   8  -13.37    7.36
  -8  -3  -8    4.28    5.08
   8   3   9    6.36    5.63
  -8   4  11   18.28   14.31
   8   4 -11   35.42   13.01
   8  -4 -11   54.33   18.02
  -8  -4  11   60.52   20.14
  -8   4  10   70.49   24.62
   8   4 -10  111.89   23.65
   8  -4 -10  114.13   31.62
  -8  -4  10  168.07   26.69
  -8   4   9   -9.95   15.26
   8   4  -9   -4.03   22.01
   8  -4  -9   24.63   11.86
  -8  -4   9   47.72   14.41
  -8   4   8   -5.24   19.55
   8   4  -8   -0.80   11.39
   8  -4  -8   10.05   10.69
  -8  -4   8    1.59   13.09
  -8   4   7   24.09   24.50
   8   4  -7   45.67   19.23
   8  -4  -7   67.41   27.98
  -8  -4   7  100.66   23.02
  -8   4   6   11.51   22.42
   8   4  -6   11.29   15.88
   8  -4  -6   20.62   14.98
  -8  -4   6   40.94   18.16
  -8   4   5   48.00   37.30
   8   4  -5   69.91   26.47
   8  -4  -5  128.80   25.03
  -8  -4   5  152.70   30.36
  -8   4   4   46.16   31.47
   8   4  -4   68.87   23.24
   8  -4  -4   96.91   22.35
  -8  -4   4  104.37   28.55
  -8   4   3  -12.81   21.09
   8   4  -3   33.61   15.21
   8  -4  -3   20.90   21.63
  -8  -4   3   26.99   17.96
   8  -4  -2    9.93    9.64
   8  -4  -2   14.54   13.10
  -8  -4   2   34.68   13.80
  -8  -4   2   39.40   16.42
   8  -4  -1   32.14   11.16
   8  -4  -1   28.37   16.20
  -8  -4   1   41.36   16.24
  -8  -4   1   91.58   24.88
   8  -4   0    8.83    7.97
   8  -4   0   13.33   11.83
  -8  -4   0    5.30   10.85
  -8  -4   0    5.40   10.93
   8  -4   1  -12.50    9.88
   8  -4   1   -1.08   16.62
  -8  -4  -1    6.76    9.55
  -8  -4  -1   -2.79    9.30
   8  -4   2    4.31    5.55
   8  -4   2  -13.94   15.45
  -8  -4  -2   -6.11    9.03
  -8  -4  -2   11.79   12.83
   8  -4   3   -1.96    4.84
   8  -4   3    9.53    8.07
  -8  -4  -3   -8.75    8.02
  -8  -4  -3    2.51    7.13
   8  -4   4    4.91    6.84
   8  -4   4    9.91    7.34
  -8  -4  -4   16.72   11.93
  -8  -4  -4   -2.10    5.87
  -8  -4  -5   12.88   11.49
   9   0 -17    3.49    8.64
   9   0 -16    7.65   12.54
  -9   0  16   13.52    7.51
   9   0 -15    2.95   13.45
  -9   0  15   11.02    7.77
   9   0 -14   10.44    8.29
  -9   0  14   -9.86   11.33
   9   0 -13    9.13   10.44
   9   0 -12   13.39   16.76
  -9   0   6  331.08   46.78
   9   0  -5  606.20  118.34
  -9   0   5  943.28  105.69
   9   0  -4    7.80   15.54
  -9   0   4    3.18   13.42
   9   0  -3  247.61   37.91
  -9   0   3  320.82   46.27
   9   0  -2  147.71   27.83
  -9   0   2  161.93   32.15
   9   0  -1   39.70   15.16
   9   0   0   -0.52    9.40
   9   0   1  137.40   37.40
   9   0   2   80.53   19.18
   9   0   3   78.11   19.84
   9   0   4   19.20   13.02
   9   0   5    2.74   10.59
   9   0   6   80.96   20.24
   9   0   7   25.18   13.76
   9   0   8   56.95   16.86
   9   0   9   14.68   11.84
   9   0  10   60.52   14.63
   9   0  11   69.62   15.55
  -9   0 -11  138.88   15.34
   9   1 -17   24.02   13.18
  -9   1  17   12.23    7.20
   9   1 -16   20.88   14.84
  -9   1  16   13.04    8.13
   9   1 -15    0.60   16.73
  -9   1  15   15.09   10.15
   9   1 -14   65.59   18.12
  -9   1  14   50.39   15.27
   9   1 -13   53.56   18.79
  -9   1  13   73.96   28.02
   9   1 -12   64.97   19.59
  -9   1  12   64.09   19.86
   9   1 -11   49.74   26.74
  -9   1  11   42.02   16.13
   9   1 -10   67.45   18.55
  -9   1  10   46.14   17.25
   9   1  -9    7.02   10.82
  -9   1   9    0.03    9.76
  -9  -1   9   -6.94   10.21
   9   1  -8    3.71   17.45
   9  -1  -8    3.97   10.55
  -9  -1   8    1.66   11.89
   9   1  -7    8.30   13.51
   9  -1  -7   15.02   13.42
  -9  -1   7   15.20   13.95
   9   1  -6  246.88   63.10
   9  -1  -6  367.81   50.49
  -9  -1   6  449.48   56.67
   9  -1  -5   42.43   29.08
  -9  -1   5   69.07   21.46
   9  -1  -4    9.12   14.17
  -9  -1   4   45.01   24.57
   9  -1  -3   85.60   21.69
  -9  -1   3   96.56   27.19
   9   1  -2   22.00   13.92
   9  -1  -2   48.63   22.32
  -9  -1   2   65.67   20.28
   9   1  -1   -0.32   17.24
   9  -1  -1   18.17   11.80
  -9  -1   1    6.38   16.12
   9   1   0   14.23   13.46
   9  -1   0   48.57   22.47
  -9  -1   0   56.93   29.19
   9   1   1   43.55   16.97
   9  -1   1   64.69   18.29
  -9  -1  -1   70.93   23.19
   9   1   2    9.91   12.78
   9  -1   2   22.74   14.26
  -9  -1  -2   21.60   16.26
   9   1   3   12.04   10.47
   9  -1   3   -5.72   12.24
  -9  -1  -3    5.65   14.85
   9   1   4    8.62   17.04
   9  -1   4   20.17   19.93
  -9  -1  -4    9.27   15.71
   9   1   5   32.85   23.13
   9  -1   5   68.34   25.45
  -9  -1  -5   43.17   20.83
   9   1   6   41.54   22.96
   9  -1   6   56.95   27.83
  -9  -1  -6   52.82   20.53
   9   1   7   20.93   17.24
   9  -1   7    3.84   12.98
  -9  -1  -7   17.27   14.13
   9   1   8   13.78   11.22
   9  -1   8   26.68   13.07
  -9  -1  -8   13.36   21.20
   9   1   9    5.08    9.39
   9  -1   9    2.80   10.54
  -9  -1  -9   14.18   10.30
   9   1  10   17.96   14.61
   9  -1  10   12.36    8.61
  -9  -1 -10   22.61    8.86
   9   2 -15   11.84   10.78
  -9   2  15   13.64    8.59
   9   2 -14    5.32    9.67
  -9   2  14   -3.21    9.42
   9   2 -13   21.62   15.06
  -9   2  13   42.94   13.78
   9   2 -12   24.24   13.72
  -9   2  12    9.15   21.24
  -9   2  11    5.85   12.40
   9   2 -11   17.84   18.52
   9  -2 -11    3.57    7.88
  -9  -2  11    2.87    8.92
  -9   2  10   29.51   19.44
   9   2 -10   41.23   17.48
   9  -2 -10   22.76   21.10
  -9  -2  10   47.27   16.17
  -9   2   9    8.46   28.02
   9   2  -9   36.72   17.45
   9  -2  -9   32.33   22.61
  -9  -2   9   34.60   16.31
  -9   2   8    2.59   15.07
   9   2  -8   22.40   13.05
   9  -2  -8    5.42   20.84
  -9  -2   8    6.44   14.20
  -9   2   7   30.01   27.85
   9   2  -7   23.65   16.28
   9  -2  -7   32.27   25.48
  -9  -2   7   40.55   26.76
  -9   2   6    8.62   16.36
   9   2  -6   16.83   15.80
   9  -2  -6   26.88   13.99
  -9  -2   6   26.15   17.10
  -9   2   5   32.69   23.91
   9   2  -5   -8.10   22.82
   9  -2  -5   20.26   15.16
  -9  -2   5   24.77   17.24
   9   2  -4   24.52   16.24
   9  -2  -4   27.69   24.07
  -9  -2   4   23.94   30.10
   9   2  -3   38.81   31.31
   9  -2  -3   78.16   20.94
  -9  -2   3   74.54   26.88
   9  -2  -2  146.13   49.56
  -9  -2   2  263.72   64.83
   9   2  -1    0.05   13.29
   9  -2  -1   29.77   15.86
  -9  -2   1   64.97   19.30
   9  -2   0   17.69   16.52
  -9  -2   0   40.18   19.11
   9   2   1   14.70   10.51
   9  -2   1   14.55   13.06
  -9  -2  -1   -3.37   16.44
   9   2   2    8.20   10.73
   9  -2   2   18.04   14.33
  -9  -2  -2   59.22   25.94
   9   2   3   24.18   15.73
   9  -2   3   -3.97   14.40
  -9  -2  -3   37.08   24.96
   9   2   4    4.95    8.96
   9  -2   4   12.52   13.50
  -9  -2  -4    4.13   22.18
   9   2   5   58.95   17.47
   9  -2   5  146.36   24.95
  -9  -2  -5  129.63   38.36
   9   2   6   14.03    8.62
   9  -2   6   -7.63   12.39
  -9  -2  -6   15.56   12.83
   9   2   7    7.08    7.37
   9  -2   7    8.89   10.81
  -9  -2  -7   -4.27   10.31
   9   2   8   10.15   10.33
   9  -2   8   14.08    8.83
  -9  -2  -8   -9.79    7.99
   9   2   9    6.15    6.20
   9  -2   9    0.02    6.87
   9   3 -13   14.38    9.72
  -9   3  13    8.63    7.96
  -9   3  12   17.80    9.74
   9   3 -12    2.06   10.63
   9  -3 -12    0.25    9.46
  -9  -3  12   12.73    7.24
  -9   3  11   18.56   18.01
   9   3 -11   -0.50   11.61
   9  -3 -11   -1.14    7.21
  -9  -3  11   18.63    8.34
  -9   3  10   33.57   16.43
   9  -3 -10   26.91   12.20
  -9  -3  10   58.32   13.94
  -9   3   9    6.71   13.49
   9   3  -9   18.09   14.15
   9  -3  -9   19.35   11.28
  -9  -3   9   10.44   12.85
  -9   3   8   27.30   26.00
   9   3  -8   32.05   16.39
   9  -3  -8   32.98   15.09
  -9  -3   8   50.71   17.69
  -9   3   7   18.38   18.40
   9   3  -7   68.87   26.19
   9  -3  -7   34.38   24.93
  -9  -3   7   42.82   20.06
  -9   3   6   83.00   51.54
   9   3  -6   99.54   28.06
   9  -3  -6  158.40   26.87
  -9  -3   6  169.01   33.64
  -9   3   5   57.20   34.90
   9   3  -5  134.49   30.41
   9  -3  -5  182.40   30.14
  -9  -3   5  214.07   52.60
  -9   3   4   21.68   37.43
   9   3  -4   35.21   17.92
   9  -3  -4   43.58   17.60
  -9  -3   4   37.40   20.32
  -9   3   3   25.45   19.72
   9   3  -3   14.96   14.94
   9  -3  -3   11.35   14.27
  -9  -3   3   53.96   27.66
  -9   3   2   46.28   33.79
   9   3  -2  101.13   27.78
   9  -3  -2  165.38   29.04
  -9  -3   2  247.38   34.75
  -9   3   1  -13.19   26.52
   9   3  -1   22.21   15.64
   9  -3  -1   38.63   25.37
  -9  -3   1   46.27   17.99
   9  -3   0   26.36   14.25
  -9  -3   0    6.64   11.18
  -9  -3   0    7.48   14.79
   9  -3   1   17.42   16.27
  -9  -3  -1   29.48   11.86
  -9  -3  -1   34.46   24.91
   9  -3   2    3.61   12.00
  -9  -3  -2    1.27    7.67
  -9  -3  -2   -8.27   17.45
   9  -3   3   12.14   13.33
  -9  -3  -3    0.15    7.41
  -9  -3  -3   38.10   17.87
   9   3   4    3.51    7.14
   9  -3   4   -4.80   11.68
  -9  -3  -4    7.73    5.76
  -9  -3  -4   -6.52    9.56
   9   3   5    8.68    4.65
   9  -3   5   20.46    9.94
  -9  -3  -5   -3.03    4.23
  -9  -3  -5    9.08    8.41
   9  -3   6    6.39   11.00
  -9  -3  -6    0.20    5.69
   9   4  -7   52.17   19.91
  -9   4   7   21.13   11.10
  -9  -4   7   58.38   20.35
  -9   4   6   35.61   11.70
   9   4  -6   27.75   12.00
   9  -4  -6   18.66   11.44
  -9  -4   6   51.80   13.83
  -9   4   5   19.21   10.03
   9   4  -5    7.36   10.72
   9  -4  -5   12.00   10.40
  -9  -4   5   27.42   19.00
  -9   4   4   -1.85   10.70
   9   4  -4    6.67   10.42
   9  -4  -4   13.57    9.87
  -9  -4   4   27.76   11.29
  -9   4   3    7.46   11.78
   9   4  -3   15.91   11.80
   9  -4  -3   20.82   11.12
  -9  -4   3   27.83   11.89
  -9   4   2   12.07   16.86
   9   4  -2   16.00   10.87
   9  -4  -2   17.90   10.84
  -9  -4   2   31.10   16.71
  -9   4   1  -10.31   17.59
   9   4  -1   32.65   10.15
   9  -4  -1   -0.86   10.37
  -9  -4   1   32.85   16.11
   9   4   0   -3.35   11.67
   9  -4   0    1.30    8.24
  -9  -4   0   -3.37   11.96
 -10   0   5  161.80   30.07
  10   0  -4   31.09   14.83
 -10   0   4   57.83   18.38
  10   0  -3    4.44   10.53
 -10   0   3  -12.20   12.87
  10   0  -2    6.28   16.02
 -10   0   2    8.42   13.98
  10   0  -1   55.08   18.74
 -10   0   1  100.20   22.53
  10   0   0   57.37   29.67
 -10   0   0   83.24   22.56
  10   0   1   23.93   12.43
 -10   0  -1    0.69   14.66
  10   0   2  -19.02   10.61
 -10   0  -2   19.52   12.89
  10   0   3    6.68   11.75
 -10   0  -3   11.82   13.20
  10   0   4   -5.05   18.14
 -10   0  -4  -21.97   20.66
  10   0   5  -11.68   16.43
 -10   0  -5   24.75   12.61
  10   0   6   -7.20   15.98
 -10   0  -6   16.40   11.54
  10   0   7    0.92    8.99
 -10   0  -7    3.45    9.72
  10   0   8   13.85   10.71
 -10   0  -8   67.06   17.09
  10   1 -13   -1.78    6.35
  10   1 -12   19.90    8.97
  10   1 -11    7.34   12.01
  10   1 -10    3.11    7.41
 -10  -1   8   15.05   10.73
  10  -1  -7   14.33   19.28
 -10  -1   7   47.67   15.27
  10  -1  -6   35.27   25.35
 -10  -1   6   62.28   18.73
  10  -1  -5  171.61   35.26
 -10  -1   5  256.58   39.55
  10  -1  -4  189.57   34.18
 -10  -1   4  222.08   38.10
 -10   1   3    3.50   11.10
  10  -1  -3    4.33   11.89
 -10  -1   3   12.38   13.35
 -10   1   2   16.64   14.64
  10  -1  -2   24.61   13.91
 -10  -1   2   43.50   25.91
  10   1  -1   -3.45   16.86
 -10   1   1   25.49   14.21
  10  -1  -1   18.58   13.04
 -10  -1   1   25.30   16.25
  10   1   0    6.93   11.42
  10  -1   0   22.51   13.00
 -10  -1   0   31.52   16.78
  10   1   1   18.13   11.31
  10  -1   1   19.16   20.39
 -10  -1  -1   28.00   16.72
  10   1   2   12.01   12.40
  10  -1   2   36.92   12.98
 -10  -1  -2   55.73   27.11
  10   1   3    7.95   10.47
  10  -1   3   15.82   11.06
 -10  -1  -3   -6.01   22.21
  10   1   4    8.15   14.08
  10  -1   4    1.17    9.96
 -10  -1  -4   11.45   19.62
  10   1   5   -0.24   13.62
  10  -1   5   -3.03    9.57
 -10  -1  -5  -23.79   19.09
  10   1   6    8.75    8.77
  10  -1   6    1.33   10.01
 -10  -1  -6   23.71   11.90
  10   1   7    4.20    8.25
  10  -1   7   -3.88   15.28
 -10  -1  -7   32.34   10.38
  10   2 -13   -7.02    7.22
  10   2 -12    3.02    7.94
 -10   2  12    8.66    5.39
  10   2 -11   21.73   10.03
 -10   2  11   17.38    7.77
 -10   2  10    6.66    6.23
  10   2 -10    6.29    8.17
  10  -2 -10    1.18    5.44
 -10  -2  10    5.80   10.38
 -10   2   9    7.06    6.61
  10   2  -9   16.26    9.01
  10  -2  -9    2.60    7.68
 -10  -2   9   11.76    9.65
  10   2  -8   30.07   12.56
  10  -2  -8   28.19   18.34
 -10  -2   8   38.75   13.88
  10   2  -7    4.31   14.70
  10  -2  -7    2.33   10.44
 -10  -2   7   22.11   17.91
  10   2  -6    0.73   12.14
  10  -2  -6   26.45   13.88
 -10  -2   6   59.56   15.08
  10   2  -5   51.30   22.77
  10  -2  -5   71.21   17.72
 -10  -2   5   72.57   21.40
  10   2  -4   25.88   11.16
  10  -2  -4   63.90   22.85
 -10  -2   4   69.44   28.26
  10  -2  -3   36.51   15.68
 -10  -2   3   28.99   17.63
  10  -2  -2   17.60   20.40
 -10  -2   2   10.80   14.88
  10  -2  -1  147.03   28.31
 -10  -2   1  156.50   33.76
  10  -2   0    3.01   12.23
 -10  -2   0   21.91   15.14
  10  -2   1   43.52   15.70
 -10  -2  -1   25.10   18.27
  10   2   2   -8.99    8.69
  10  -2   2   42.22   16.22
 -10  -2  -2    1.26   12.88
  10   2   3    5.64    6.13
  10  -2   3   11.36   17.03
 -10  -2  -3   15.07   13.20
  10   2   4    7.70    6.39
  10  -2   4   19.85   17.51
 -10  -2  -4   32.60   12.42
  10   2   5   -0.76    5.05
  10  -2   5    9.11   13.62
 -10  -2  -5    2.53    8.96
  10   3  -9   33.19   10.08
  10   3  -8   -0.63    8.00
  10  -3  -8   -3.49    9.89
 -10  -3   8   -9.79   12.23
  10   3  -7    4.78   12.94
  10  -3  -7   -1.73    7.48
 -10  -3   7   -6.62    8.95
  10   3  -6    2.73    8.60
  10  -3  -6    7.03    8.55
 -10  -3   6    1.71   11.15
  10   3  -5    7.95   11.07
  10  -3  -5  -10.17   13.72
 -10  -3   5  -10.51   17.56
  10   3  -4   12.90    7.83
  10  -3  -4   15.71   10.02
 -10  -3   4  -13.68   12.18
  10   3  -3   15.78   12.01
  10  -3  -3   -9.36   17.40
 -10  -3   3   21.48   12.56
  10   3  -2    2.11    7.13
  10  -3  -2   25.72   11.35
 -10  -3   2   10.45   12.61
  10   3  -1    8.07    6.38
  10  -3  -1   20.07   11.55
 -10  -3   1   19.03   12.23
  10  -3   0   33.34   19.38
 -10  -3   0   25.67   13.11
  10  -3   1   -4.45   13.68
 -10  -3  -1    7.08    9.34
 -11   0   5    9.91    7.46
 -11   0   4   93.04   17.67
  11   0  -3    5.57   11.74
 -11   0   3  242.49   23.87
  11   0  -2    1.43   12.43
 -11   0   2   15.39   10.59
  11   0  -1   14.09   10.90
 -11   0   1   80.56   20.16
  11   0   0   12.28   16.99
 -11   0   0   48.92   14.14
  11   0   1   12.96    8.52
 -11   0  -1   12.60   11.35
  11   0   2   -2.50    7.35
 -11   0  -2   10.09    9.38
  11   0   3   10.03    9.24
 -11   0  -3   31.32   10.64
 -11  -1   7   -3.66    6.42
  11  -1  -6   -0.61    9.37
 -11  -1   6   13.47    8.21
  11  -1  -5   22.17   14.05
 -11  -1   5   27.36   11.48
  11  -1  -4    6.29   10.72
 -11  -1   4   72.39   13.34
  11  -1  -3   -2.18   11.58
 -11  -1   3   57.30   12.52
 -11   1   2    3.69    6.38
  11  -1  -2   -6.63   12.74
 -11  -1   2    5.65   10.60
 -11   1   1   25.06    8.79
  11  -1  -1    8.68   10.32
 -11  -1   1   25.96   12.86
 -11   1   0    2.82   11.47
  11  -1   0    1.18    8.20
 -11  -1   0  -21.81   15.83
  11   1   1   -1.22    4.72
 -11   1  -1   -0.43    7.38
  11  -1   1   32.85   12.70
 -11  -1  -1    1.58   15.05
 -11   1  -2   -2.70    6.93
  11  -1   2   -3.19    7.56
 -11  -1  -2    2.66    8.98
 -11   1  -3   17.20    8.42
 -11  -1  -3   19.41   10.06
 -11  -2   7   10.93    7.16
  11  -2  -6    8.02    6.25
 -11  -2   6   -1.79   11.64
  11  -2  -5    2.83    6.70
 -11  -2   5    5.14    8.02
  11  -2  -4   17.76    9.78
 -11  -2   4   47.44   11.54
  11  -2  -3    8.52    7.46
 -11  -2   3   -5.33    8.73
  11  -2  -2    3.10    7.08
 -11  -2   2  -10.20    8.84
  11  -2  -1   -0.16    7.62
 -11  -2   1   14.86    9.36
;

_shelx_hkl_checksum   54496

#==============================================================================
#     End of CIF
#==============================================================================
