# Supplementary material for: Walking and rolling of crystals induced thermally by phase transition
Source: Nat Commun. 2018 Feb 7;9:538. doi: 10.1038/s41467-017-02549-2 (PMC5803265; doi:10.1038/s41467-017-02549-2)
Supplement: Supplementary file 15 — Supplementary Data 2 [file 41467_2017_2549_MOESM15_ESM.cif]

data_global
# start Validation Reply Form
_vrf_PLAT089_azos_293K
;
PROBLEM: Poor Data / Parameter Ratio (Zmax < 18) ........       4.70 Note
RESPONSE: This will be due to disordered molecule.
;
# end Validation Reply Form
_audit_creation_date                               2016-10-22
_audit_creation_method                            'by CrystalStructure 4.2.2'
_audit_update_record                               ?

#==============================================================================
# PROCESSING SUMMARY (IUCr Office Use Only)

_journal_date_recd_electronic                      ?
_journal_date_from_coeditor                        ?
_journal_date_accepted                             ?
_journal_coeditor_code                             ?

#==============================================================================
# SUBMISSION DETAILS

_publ_contact_author_name                         'ENTER NAME'
_publ_contact_author_email                        'ENTER EMAIL ADDRESS'
_publ_contact_author_fax                          'ENTER FAX NUMBER'
_publ_contact_author_phone                        'ENTER PHONE NUMBER'
_publ_contact_letter
;
    ENTER TEXT OF LETTER
;
_publ_requested_journal                           'ENTER JOURNAL NAME HERE'
_publ_requested_category
                                               'CHOOSE FI FM FO CI CM CO or AD'
_publ_requested_coeditor_name                      ?

#==============================================================================
# TITLE AND AUTHOR LIST

_publ_section_title
;
    ENTER SECTION TITLE
;
_publ_section_title_footnote
;
    ENTER FOOTNOTE TO TITLE OF PAPER
;
loop_
_publ_author_name
_publ_author_footnote
_publ_author_address
' FIRST AUTHORS NAME '
;
  FIRST AUTHORS FOOTNOTES
;
;
  FIRST AUTHORS ADDRESS
;
_publ_section_synopsis
;
    ENTER SYNOPSIS
;

#==============================================================================
# TEXT

_publ_section_abstract
;
    ENTER ABSTRACT
;
_publ_section_comment
;
    ENTER TEXT
;
_publ_section_references
;
    ENTER OTHER REFERENCES

    Rigaku (2016). CrystalStructure. Version 4.2.2. 
    Rigaku Corporation, Tokyo, Japan.

    Sheldrick, G. M. (2008). Acta Cryst. A64, 112-122.
    SHELXD Version 2013/2

    Sheldrick, G.M. (2008) SHELXL Version 2014/6, Acta Cryst. A64, 112-122.

    Rigaku (1995). ABSCOR. 
    Rigaku Corporation, Tokyo, Japan.

;
_publ_section_figure_captions
;
    ENTER FIGURE CAPTIONS
;
_publ_section_exptl_prep
;
    ENTER COMPOUND PREPARATION DETAILS
;
_publ_section_exptl_refinement
;
    ENTER SPECIAL DETAILS OF THE REFINEMENT
;

#==============================================================================
data_azos_293K

#==============================================================================
# CHEMICAL DATA

_chemical_formula_sum                             'C23 H24 N4 O'
_chemical_formula_moiety                          'C23 H24 N4 O'
_chemical_formula_weight                           372.47
_chemical_melting_point                            ?
_chemical_absolute_configuration
                                                 'CHOOSE rm ad rmad syn or unk'

#==============================================================================
# CRYSTAL DATA
_space_group_crystal_system                        monoclinic
_space_group_name_H-M_alt                         'P 1 21 1'
_space_group_name_Hall                            'P 2yb'
_space_group_IT_number                             4
loop_
_space_group_symop_id
_space_group_symop_operation_xyz
1   '+X,+Y,+Z'
2   '-X,1/2+Y,-Z'
#------------------------------------------------------------------------------
_cell_length_a                                     9.7660(3)
_cell_length_b                                     5.5160(2)
_cell_length_c                                     18.9256(6)
_cell_angle_alpha                                  90.0000
_cell_angle_beta                                   100.7202(17)
_cell_angle_gamma                                  90.0000
_cell_volume                                       1001.70(6)
_cell_formula_units_Z                              2
_cell_measurement_reflns_used                      6847
_cell_measurement_theta_min                        4.61
_cell_measurement_theta_max                        68.02
_cell_measurement_temperature                      293
#------------------------------------------------------------------------------
_exptl_crystal_description                         platelet
_exptl_crystal_colour                              orange
_exptl_crystal_size_max                            0.400
_exptl_crystal_size_mid                            0.200
_exptl_crystal_size_min                            0.100
_exptl_crystal_density_diffrn                      1.235
_exptl_crystal_density_meas                        ?
_exptl_crystal_density_method                     'not measured'
_exptl_crystal_F_000                               396.00
_exptl_absorpt_coefficient_mu                      0.615
_exptl_absorpt_correction_type                     multi-scan
_exptl_absorpt_process_details                    'ABSCOR (Rigaku, 1995)'
_exptl_absorpt_correction_T_min                    0.890
_exptl_absorpt_correction_T_max                    1.000

#==============================================================================
# EXPERIMENTAL DATA

_diffrn_ambient_temperature                        293
_diffrn_radiation_type                            'Cu K\a'
_diffrn_radiation_wavelength                       1.54187
_diffrn_measurement_device_type                   'Rigaku R-AXIS RAPID'
_diffrn_measurement_method                         \w
_diffrn_detector_area_resol_mean                   10.000
_diffrn_reflns_number                              9329
_diffrn_reflns_av_R_equivalents                    0.0417
_diffrn_reflns_theta_max                           68.150
_diffrn_reflns_theta_min                           4.608
_diffrn_reflns_theta_full                          67.687
_diffrn_measured_fraction_theta_max                0.971
_diffrn_measured_fraction_theta_full               0.972
_diffrn_reflns_Laue_measured_fraction_max          0.971
_diffrn_reflns_Laue_measured_fraction_full         0.972
_diffrn_reflns_point_group_measured_fraction_max   0.855
_diffrn_reflns_point_group_measured_fraction_full  0.859
_diffrn_reflns_limit_h_min                        -11
_diffrn_reflns_limit_h_max                         11
_diffrn_reflns_limit_k_min                        -6
_diffrn_reflns_limit_k_max                         6
_diffrn_reflns_limit_l_min                        -22
_diffrn_reflns_limit_l_max                         22
_diffrn_standards_number                           0
_diffrn_standards_interval_count                   .
_diffrn_standards_decay_%                          ?
_reflns_number_total                               3150
_reflns_number_gt                                  2267
_reflns_threshold_expression                       F^2^>2.0\s(F^2^)
_reflns_Friedel_coverage          0.584
_reflns_Friedel_fraction_max      0.710
_reflns_Friedel_fraction_full     0.716

#==============================================================================
# REFINEMENT DATA

_refine_special_details
;
    Refinement was performed using all reflections. The weighted 
    R-factor (wR) and goodness of fit (S) are based on F^2^.
    R-factor (gt) are based on F. The threshold expression of
    F^2^ > 2.0 sigma(F^2^) is used only for calculating R-factor (gt).
;
_refine_ls_structure_factor_coef                   Fsqd
_refine_ls_R_factor_all                            0.0647
_refine_ls_R_factor_gt                             0.0365
_refine_ls_wR_factor_ref                           0.1223
_refine_ls_wR_factor_gt                            0.0876
_refine_ls_number_restraints                       61
_refine_ls_hydrogen_treatment                      constr
_refine_ls_number_reflns                           3150
_refine_ls_number_parameters                       423
_refine_ls_goodness_of_fit_ref                     1.207
_refine_ls_weighting_scheme                        calc
_refine_ls_weighting_details
           'w = 1/[\s^2^(Fo^2^)+(0.0384P)^2^+0.1906P] where P=(Fo^2^+2Fc^2^)/3'
_atom_sites_solution_hydrogens                     geom
_atom_sites_solution_primary                       direct
_atom_sites_solution_secondary                     difmap
_refine_ls_shift/su_max                            0.012
_refine_diff_density_max                           0.16
_refine_diff_density_min                          -0.15
_refine_ls_extinction_method                       SHELXL
_refine_ls_extinction_coef                         0.0124(15)
_refine_ls_abs_structure_details
;
 Flack x determined using 760 quotients [(I+)-(I-)]/[(I+)+(I-)]
 (Parsons, Flack and Wagner, Acta Cryst. B69 (2013) 249-259).
;
_refine_ls_abs_structure_Flack                     0.09(16)

loop_
_atom_type_symbol
_atom_type_description
_atom_type_scat_dispersion_real
_atom_type_scat_dispersion_imag
_atom_type_scat_source
  'C' 'C'  0.0181 0.0091 
;
International Tables for Crystallography
(Vol. C, Tables 4.2.6.8 and 6.1.1.4)
;
  'H' 'H'  0.0000 0.0000 
;
International Tables for Crystallography
(Vol. C, Table 6.1.1.4)
;
  'N' 'N'  0.0311 0.0180 
;
International Tables for Crystallography
(Vol. C, Tables 4.2.6.8 and 6.1.1.4)
;
  'O' 'O'  0.0492 0.0322 
;
International Tables for Crystallography
(Vol. C, Tables 4.2.6.8 and 6.1.1.4)
;

#==============================================================================
# ATOMIC COORDINATES AND THERMAL PARAMETERS

loop_
 _atom_site_label
 _atom_site_type_symbol
 _atom_site_fract_x
 _atom_site_fract_y
 _atom_site_fract_z
 _atom_site_U_iso_or_equiv
 _atom_site_adp_type
 _atom_site_occupancy
 _atom_site_site_symmetry_order  
 _atom_site_calc_flag
 _atom_site_refinement_flags_posn
 _atom_site_refinement_flags_adp
 _atom_site_refinement_flags_occupancy
 _atom_site_disorder_assembly
 _atom_site_disorder_group
O1A O 0.1604(11) 0.195(3) 0.6298(10) 0.064(2) Uani 0.666(11) 1 d D . P A 1
N1A N -0.1712(7) 0.3520(13) 0.8840(3) 0.073(2) Uani 0.666(11) 1 d D . P A 1
N2A N -0.1425(8) 0.4959(16) 0.9360(4) 0.068(2) Uani 0.666(11) 1 d D . P A 1
N3A N -0.4364(12) 0.411(3) 1.1622(5) 0.088(6) Uani 0.666(11) 1 d D U P A 1
N4A N 0.1598(18) 0.5977(19) 0.6190(7) 0.0535(17) Uani 0.666(11) 1 d D . P A 1
H4N H 0.1355 0.7342 0.6349 0.064 Uiso 0.666(11) 1 calc R U P A 1
C1A C -0.2154(9) 0.4642(18) 0.9939(4) 0.057(2) Uani 0.666(11) 1 d DG . P A 1
C2A C -0.3100(12) 0.2763(19) 0.9945(5) 0.074(3) Uani 0.666(11) 1 d G U P A 1
H2A H -0.3235 0.1624 0.9576 0.089 Uiso 0.666(11) 1 calc R U P A 1
C3A C -0.3843(14) 0.259(2) 1.0502(6) 0.075(3) Uani 0.666(11) 1 d G . P A 1
H3A H -0.4476 0.1331 1.0506 0.089 Uiso 0.666(11) 1 calc R U P A 1
C4A C -0.3641(14) 0.429(3) 1.1053(5) 0.074(6) Uani 0.666(11) 1 d DG . P A 1
C5A C -0.2694(14) 0.617(3) 1.1046(6) 0.085(4) Uani 0.666(11) 1 d G . P A 1
H5A H -0.2559 0.7310 1.1415 0.102 Uiso 0.666(11) 1 calc R U P A 1
C6A C -0.1951(11) 0.635(2) 1.0489(6) 0.075(3) Uani 0.666(11) 1 d G . P A 1
H6A H -0.1318 0.7603 1.0485 0.089 Uiso 0.666(11) 1 calc R U P A 1
C7A C -0.5625(16) 0.273(4) 1.1591(14) 0.091(5) Uani 0.666(11) 1 d D U P A 1
H7A H -0.5936 0.2864 1.2042 0.109 Uiso 0.666(11) 1 calc R U P A 1
H7B H -0.6332 0.3348 1.1213 0.109 Uiso 0.666(11) 1 calc R U P A 1
H7C H -0.5449 0.1059 1.1499 0.109 Uiso 0.666(11) 1 calc R U P A 1
C8A C -0.396(2) 0.576(5) 1.2212(12) 0.120(8) Uani 0.666(11) 1 d D U P A 1
H8A H -0.4523 0.5477 1.2570 0.144 Uiso 0.666(11) 1 calc R U P A 1
H8B H -0.2997 0.5517 1.2420 0.144 Uiso 0.666(11) 1 calc R U P A 1
H8C H -0.4095 0.7400 1.2041 0.144 Uiso 0.666(11) 1 calc R U P A 1
C9A C -0.0925(6) 0.3895(12) 0.8280(4) 0.055(2) Uani 0.666(11) 1 d DG . P A 1
C10A C -0.1107(6) 0.2093(12) 0.7758(4) 0.061(2) Uani 0.666(11) 1 d G . P A 1
H10A H -0.1720 0.0820 0.7784 0.073 Uiso 0.666(11) 1 calc R U P A 1
C11A C -0.0373(10) 0.2192(19) 0.7196(4) 0.063(2) Uani 0.666(11) 1 d G . P A 1
H11A H -0.0494 0.0986 0.6846 0.076 Uiso 0.666(11) 1 calc R U P A 1
C12A C 0.0543(12) 0.409(2) 0.7156(5) 0.057(4) Uani 0.666(11) 1 d DG . P A 1
C13A C 0.0725(12) 0.590(2) 0.7678(6) 0.062(2) Uani 0.666(11) 1 d G . P A 1
H13A H 0.1338 0.7170 0.7652 0.075 Uiso 0.666(11) 1 calc R U P A 1
C14A C -0.0009(9) 0.5798(13) 0.8240(4) 0.072(3) Uani 0.666(11) 1 d G . P A 1
H14A H 0.0113 0.7004 0.8590 0.087 Uiso 0.666(11) 1 calc R U P A 1
C15A C 0.1287(16) 0.393(3) 0.6528(6) 0.061(4) Uani 0.666(11) 1 d D U P A 1
C16A C 0.2317(9) 0.603(2) 0.5575(6) 0.0525(19) Uani 0.666(11) 1 d D . P A 1
H16A H 0.2243 0.4435 0.5342 0.063 Uiso 0.666(11) 1 calc R U P A 1
C17A C 0.1452(11) 0.790(3) 0.5072(8) 0.059(3) Uani 0.666(11) 1 d D . P A 1
H17A H 0.1838 0.8078 0.4645 0.071 Uiso 0.666(11) 1 calc R U P A 1
H17B H 0.0506 0.7348 0.4946 0.071 Uiso 0.666(11) 1 calc R U P A 1
H17C H 0.1475 0.9432 0.5314 0.071 Uiso 0.666(11) 1 calc R U P A 1
C18A C 0.3845(9) 0.6573(17) 0.5886(7) 0.061(5) Uani 0.666(11) 1 d DG . P A 1
C19A C 0.4543(12) 0.4778(17) 0.6328(7) 0.098(6) Uani 0.666(11) 1 d G . P A 1
H19A H 0.4062 0.3419 0.6441 0.117 Uiso 0.666(11) 1 calc R U P A 1
C20A C 0.5959(12) 0.501(3) 0.6601(7) 0.102(5) Uani 0.666(11) 1 d G . P A 1
H20A H 0.6426 0.3812 0.6897 0.122 Uiso 0.666(11) 1 calc R U P A 1
C21A C 0.6678(8) 0.704(3) 0.6433(6) 0.080(3) Uani 0.666(11) 1 d G . P A 1
H21A H 0.7626 0.7201 0.6616 0.096 Uiso 0.666(11) 1 calc R U P A 1
C22A C 0.5980(10) 0.884(2) 0.5991(7) 0.085(4) Uani 0.666(11) 1 d G U P A 1
H22A H 0.6461 1.0198 0.5879 0.102 Uiso 0.666(11) 1 calc R U P A 1
C23A C 0.4564(10) 0.8604(18) 0.5718(7) 0.080(4) Uani 0.666(11) 1 d G . P A 1
H23A H 0.4097 0.9805 0.5422 0.097 Uiso 0.666(11) 1 calc R U P A 1
O1B O 0.121(2) 0.220(5) 0.6291(18) 0.052(3) Uani 0.334(11) 1 d D . P A 2
N1B N -0.1049(15) 0.519(3) 0.9111(7) 0.063(4) Uani 0.334(11) 1 d D . P A 2
N2B N -0.1851(14) 0.352(2) 0.9213(7) 0.070(4) Uani 0.334(11) 1 d D . P A 2
N3B N -0.433(2) 0.415(6) 1.1638(9) 0.095(13) Uani 0.334(11) 1 d D U P A 2
N4B N 0.156(4) 0.642(4) 0.6313(16) 0.0535(17) Uani 0.334(11) 1 d D . P A 2
H4M H 0.1409 0.7745 0.6529 0.064 Uiso 0.334(11) 1 calc R U P A 2
C1B C -0.2456(18) 0.379(3) 0.9838(7) 0.050(5) Uani 0.334(11) 1 d DG . P A 2
C2B C -0.344(3) 0.208(4) 0.9951(12) 0.077(5) Uani 0.334(11) 1 d G U P A 2
H2B H -0.3696 0.0842 0.9619 0.092 Uiso 0.334(11) 1 calc R U P A 2
C3B C -0.404(3) 0.223(5) 1.0560(14) 0.096(9) Uani 0.334(11) 1 d G . P A 2
H3B H -0.4701 0.1084 1.0636 0.116 Uiso 0.334(11) 1 calc R U P A 2
C4B C -0.366(3) 0.408(6) 1.1056(11) 0.069(11) Uani 0.334(11) 1 d DG . P A 2
C5B C -0.268(3) 0.578(5) 1.0943(10) 0.069(6) Uani 0.334(11) 1 d G . P A 2
H5B H -0.2420 0.7022 1.1274 0.083 Uiso 0.334(11) 1 calc R U P A 2
C6B C -0.207(2) 0.564(4) 1.0334(10) 0.061(5) Uani 0.334(11) 1 d G . P A 2
H6B H -0.1416 0.6780 1.0258 0.073 Uiso 0.334(11) 1 calc R U P A 2
C7B C -0.526(4) 0.219(8) 1.171(3) 0.115(13) Uani 0.334(11) 1 d D U P A 2
H7D H -0.5662 0.2437 1.2131 0.138 Uiso 0.334(11) 1 calc R U P A 2
H7E H -0.5986 0.2117 1.1294 0.138 Uiso 0.334(11) 1 calc R U P A 2
H7F H -0.4749 0.0690 1.1758 0.138 Uiso 0.334(11) 1 calc R U P A 2
C8B C -0.436(5) 0.597(7) 1.2183(19) 0.086(8) Uani 0.334(11) 1 d D U P A 2
H8D H -0.4937 0.5424 1.2509 0.103 Uiso 0.334(11) 1 calc R U P A 2
H8E H -0.3427 0.6231 1.2443 0.103 Uiso 0.334(11) 1 calc R U P A 2
H8F H -0.4721 0.7454 1.1960 0.103 Uiso 0.334(11) 1 calc R U P A 2
C9B C -0.0567(14) 0.486(3) 0.8452(5) 0.055(4) Uani 0.334(11) 1 d DG . P A 2
C10B C -0.0927(15) 0.289(2) 0.7998(7) 0.056(4) Uani 0.334(11) 1 d G . P A 2
H10B H -0.1497 0.1676 0.8124 0.067 Uiso 0.334(11) 1 calc R U P A 2
C11B C -0.044(2) 0.273(4) 0.7356(8) 0.073(6) Uani 0.334(11) 1 d G . P A 2
H11B H -0.0677 0.1415 0.7052 0.088 Uiso 0.334(11) 1 calc R U P A 2
C12B C 0.042(3) 0.455(5) 0.7167(10) 0.063(7) Uani 0.334(11) 1 d DG . P A 2
C13B C 0.078(3) 0.652(4) 0.7621(13) 0.078(7) Uani 0.334(11) 1 d G . P A 2
H13B H 0.1346 0.7737 0.7495 0.094 Uiso 0.334(11) 1 calc R U P A 2
C14B C 0.028(2) 0.668(3) 0.8263(10) 0.076(5) Uani 0.334(11) 1 d G . P A 2
H14B H 0.0526 0.7998 0.8567 0.091 Uiso 0.334(11) 1 calc R U P A 2
C15B C 0.111(3) 0.426(5) 0.6527(12) 0.046(6) Uani 0.334(11) 1 d D U P A 2
C16B C 0.2296(18) 0.646(6) 0.5705(12) 0.0525(19) Uani 0.334(11) 1 d D . P A 2
H16B H 0.2143 0.4801 0.5519 0.063 Uiso 0.334(11) 1 calc R U P A 2
C17B C 0.186(2) 0.799(7) 0.5019(16) 0.060(5) Uani 0.334(11) 1 d D . P A 2
H17D H 0.2496 0.7714 0.4699 0.072 Uiso 0.334(11) 1 calc R U P A 2
H17E H 0.0934 0.7535 0.4786 0.072 Uiso 0.334(11) 1 calc R U P A 2
H17F H 0.1868 0.9676 0.5146 0.072 Uiso 0.334(11) 1 calc R U P A 2
C18B C 0.3885(16) 0.665(3) 0.5841(12) 0.060(10) Uani 0.334(11) 1 d DG . P A 2
C19B C 0.4701(17) 0.499(3) 0.6287(10) 0.048(5) Uani 0.334(11) 1 d G . P A 2
H19B H 0.4291 0.3641 0.6455 0.058 Uiso 0.334(11) 1 calc R U P A 2
C20B C 0.6130(16) 0.536(4) 0.6482(10) 0.055(4) Uani 0.334(11) 1 d G . P A 2
H20B H 0.6676 0.4250 0.6781 0.066 Uiso 0.334(11) 1 calc R U P A 2
C21B C 0.6743(16) 0.738(5) 0.6231(11) 0.067(6) Uani 0.334(11) 1 d G . P A 2
H21B H 0.7698 0.7624 0.6362 0.081 Uiso 0.334(11) 1 calc R U P A 2
C22B C 0.593(2) 0.904(5) 0.5786(12) 0.096(8) Uani 0.334(11) 1 d G U P A 2
H22B H 0.6336 1.0389 0.5618 0.116 Uiso 0.334(11) 1 calc R U P A 2
C23B C 0.450(2) 0.867(4) 0.5590(13) 0.088(9) Uani 0.334(11) 1 d G . P A 2
H23B H 0.3952 0.9780 0.5292 0.106 Uiso 0.334(11) 1 calc R U P A 2

loop_
 _atom_site_aniso_label
 _atom_site_aniso_U_11
 _atom_site_aniso_U_22
 _atom_site_aniso_U_33
 _atom_site_aniso_U_23
 _atom_site_aniso_U_13
 _atom_site_aniso_U_12
O1A 0.055(6) 0.062(4) 0.078(3) -0.007(3) 0.019(5) 0.016(4)
N1A 0.076(4) 0.088(5) 0.054(4) -0.004(4) 0.012(3) 0.009(3)
N2A 0.063(5) 0.082(5) 0.060(5) -0.001(4) 0.013(3) 0.009(4)
N3A 0.097(10) 0.121(14) 0.056(7) -0.025(8) 0.038(6) -0.017(9)
N4A 0.065(2) 0.052(5) 0.048(5) -0.017(3) 0.020(3) 0.005(4)
C1A 0.054(5) 0.059(8) 0.055(5) -0.012(4) -0.003(4) -0.012(4)
C2A 0.085(8) 0.070(7) 0.067(5) -0.018(5) 0.014(4) -0.022(6)
C3A 0.091(7) 0.074(7) 0.064(7) -0.012(5) 0.028(5) -0.015(5)
C4A 0.069(11) 0.087(10) 0.060(10) -0.018(7) -0.004(6) 0.013(8)
C5A 0.085(8) 0.104(9) 0.064(5) -0.024(6) 0.010(5) -0.006(7)
C6A 0.071(5) 0.086(8) 0.064(5) -0.025(5) 0.005(5) -0.016(5)
C7A 0.086(6) 0.106(12) 0.084(6) 0.025(7) 0.022(6) -0.013(8)
C8A 0.099(12) 0.176(15) 0.092(8) -0.045(8) 0.035(7) 0.003(9)
C9A 0.058(4) 0.055(7) 0.053(5) -0.009(4) 0.011(4) -0.001(4)
C10A 0.062(4) 0.064(5) 0.058(5) -0.015(4) 0.015(4) 0.001(4)
C11A 0.056(4) 0.069(6) 0.066(4) -0.010(4) 0.016(3) 0.001(4)
C12A 0.049(5) 0.068(8) 0.054(6) -0.007(5) 0.012(4) 0.018(5)
C13A 0.072(5) 0.064(7) 0.053(5) 0.002(4) 0.017(4) 0.001(4)
C14A 0.093(7) 0.058(7) 0.068(5) -0.003(5) 0.020(4) 0.002(5)
C15A 0.053(6) 0.077(10) 0.052(6) -0.001(5) 0.005(4) 0.011(6)
C16A 0.060(2) 0.057(5) 0.041(4) -0.019(3) 0.013(2) 0.002(2)
C17A 0.042(6) 0.080(5) 0.057(4) -0.001(4) 0.016(5) 0.006(5)
C18A 0.067(8) 0.067(9) 0.054(7) -0.013(6) 0.025(6) -0.022(6)
C19A 0.073(7) 0.110(11) 0.108(10) 0.032(8) 0.011(7) 0.003(7)
C20A 0.086(8) 0.117(11) 0.106(8) 0.034(7) 0.024(6) -0.004(7)
C21A 0.067(6) 0.114(8) 0.060(7) -0.001(6) 0.015(4) -0.008(6)
C22A 0.062(5) 0.098(8) 0.096(9) 0.016(6) 0.018(5) -0.028(5)
C23A 0.086(9) 0.069(8) 0.090(7) 0.028(6) 0.024(5) -0.016(6)
O1B 0.034(8) 0.057(8) 0.066(6) -0.007(6) 0.014(7) 0.018(6)
N1B 0.057(7) 0.072(8) 0.064(10) -0.013(7) 0.021(6) -0.009(5)
N2B 0.086(9) 0.066(9) 0.053(9) -0.018(7) 0.000(7) -0.001(6)
N3B 0.063(15) 0.12(3) 0.091(19) -0.014(19) -0.023(11) -0.010(17)
N4B 0.065(2) 0.052(5) 0.048(5) -0.017(3) 0.020(3) 0.005(4)
C1B 0.047(10) 0.059(14) 0.043(6) -0.032(7) 0.005(6) -0.021(7)
C2B 0.083(12) 0.073(14) 0.078(10) -0.010(9) 0.023(8) -0.039(9)
C3B 0.116(19) 0.103(18) 0.074(16) 0.004(13) 0.029(13) -0.018(15)
C4B 0.07(2) 0.09(2) 0.052(18) 0.014(15) 0.042(14) -0.014(16)
C5B 0.065(12) 0.088(14) 0.063(10) -0.032(10) 0.035(8) -0.023(10)
C6B 0.059(7) 0.057(12) 0.060(11) -0.028(9) -0.004(8) -0.032(8)
C7B 0.15(3) 0.090(19) 0.12(3) 0.006(17) 0.05(2) 0.005(19)
C8B 0.09(2) 0.104(17) 0.074(12) -0.034(12) 0.028(11) -0.034(14)
C9B 0.062(9) 0.037(10) 0.062(9) -0.010(7) -0.004(7) -0.006(6)
C10B 0.073(8) 0.047(10) 0.049(10) -0.024(6) 0.013(7) -0.021(7)
C11B 0.097(12) 0.065(12) 0.067(9) -0.029(8) 0.040(9) 0.001(9)
C12B 0.064(12) 0.050(10) 0.072(16) 0.029(10) 0.002(9) 0.012(10)
C13B 0.102(14) 0.057(11) 0.081(13) 0.024(9) 0.030(11) 0.006(9)
C14B 0.101(12) 0.057(12) 0.076(10) 0.002(8) 0.034(8) 0.003(9)
C15B 0.038(8) 0.035(9) 0.066(13) 0.002(7) 0.008(7) 0.009(7)
C16B 0.060(2) 0.057(5) 0.041(4) -0.019(3) 0.013(2) 0.002(2)
C17B 0.026(10) 0.095(11) 0.065(9) 0.015(7) 0.019(7) 0.002(9)
C18B 0.062(14) 0.076(19) 0.041(11) 0.020(10) 0.008(9) 0.054(12)
C19B 0.041(8) 0.050(9) 0.055(10) 0.013(8) 0.011(8) -0.006(8)
C20B 0.030(7) 0.065(10) 0.066(8) 0.021(8) 0.001(6) 0.001(6)
C21B 0.052(8) 0.112(17) 0.045(11) -0.006(10) 0.029(7) -0.004(9)
C22B 0.133(18) 0.114(17) 0.044(10) 0.011(9) 0.021(9) -0.016(14)
C23B 0.082(16) 0.12(2) 0.054(9) -0.003(12) -0.005(9) 0.019(15)

#==============================================================================
_computing_data_collection                        'RAPID AUTO (Rigaku, ????)'
_computing_cell_refinement                        'RAPID AUTO'
_computing_data_reduction                         'RAPID AUTO'
_computing_structure_solution
                                      'SHELXD Version 2013/2 (Sheldrick, 2008)'
_computing_structure_refinement
                                      'SHELXL Version 2014/6 (Sheldrick, 2008)'
_computing_publication_material
                                        'CrystalStructure 4.2.2 (Rigaku, 2016)'
_computing_molecular_graphics                     'CrystalStructure 4.2.2'

#==============================================================================
# MOLECULAR GEOMETRY

_geom_special_details
;
 All esds (except the esd in the dihedral angle between two l.s. planes)
 are estimated using the full covariance matrix.  The cell esds are taken
 into account individually in the estimation of esds in distances, angles
 and torsion angles; correlations between esds in cell parameters are only
 used when they are defined by crystal symmetry.  An approximate (isotropic)
 treatment of cell esds is used for estimating esds involving l.s. planes.
;

loop_
 _geom_bond_atom_site_label_1
 _geom_bond_atom_site_label_2
 _geom_bond_distance
 _geom_bond_site_symmetry_2
 _geom_bond_publ_flag
O1A C15A 1.235(9) . ?
N1A N2A 1.256(7) . ?
N1A C9A 1.434(6) . ?
N2A C1A 1.423(6) . ?
N3A C4A 1.398(6) . ?
N3A C8A 1.440(9) . ?
N3A C7A 1.439(8) . ?
N4A C15A 1.360(8) . ?
N4A C16A 1.467(6) . ?
N4A H4N 0.8600 . ?
C1A C6A 1.3900 . ?
C1A C2A 1.3900 . ?
C2A C3A 1.3899 . ?
C2A H2A 0.9300 . ?
C3A C4A 1.3900 . ?
C3A H3A 0.9300 . ?
C4A C5A 1.3900 . ?
C5A C6A 1.3900 . ?
C5A H5A 0.9300 . ?
C6A H6A 0.9300 . ?
C7A H7A 0.9600 . ?
C7A H7B 0.9600 . ?
C7A H7C 0.9600 . ?
C8A H8A 0.9600 . ?
C8A H8B 0.9600 . ?
C8A H8C 0.9600 . ?
C9A C10A 1.3900 . ?
C9A C14A 1.3900 . ?
C10A C11A 1.3900 . ?
C10A H10A 0.9300 . ?
C11A C12A 1.3900 . ?
C11A H11A 0.9300 . ?
C12A C13A 1.3900 . ?
C12A C15A 1.507(7) . ?
C13A C14A 1.3900 . ?
C13A H13A 0.9300 . ?
C14A H14A 0.9300 . ?
C16A C18A 1.529(6) . ?
C16A C17A 1.544(8) . ?
C16A H16A 0.9800 . ?
C17A H17A 0.9600 . ?
C17A H17B 0.9600 . ?
C17A H17C 0.9600 . ?
C18A C19A 1.3900 . ?
C18A C23A 1.3900 . ?
C19A C20A 1.3900 . ?
C19A H19A 0.9300 . ?
C20A C21A 1.3900 . ?
C20A H20A 0.9300 . ?
C21A C22A 1.3900 . ?
C21A H21A 0.9300 . ?
C22A C23A 1.3900 . ?
C22A H22A 0.9300 . ?
C23A H23A 0.9300 . ?
O1B C15B 1.233(12) . ?
N1B N2B 1.250(11) . ?
N1B C9B 1.424(10) . ?
N2B C1B 1.425(9) . ?
N3B C4B 1.385(11) . ?
N3B C7B 1.436(11) . ?
N3B C8B 1.439(11) . ?
N4B C15B 1.358(12) . ?
N4B C16B 1.468(11) . ?
N4B H4M 0.8600 . ?
C1B C2B 1.3900 . ?
C1B C6B 1.3900 . ?
C2B C3B 1.3900 . ?
C2B H2B 0.9300 . ?
C3B C4B 1.3900 . ?
C3B H3B 0.9300 . ?
C4B C5B 1.3900 . ?
C5B C6B 1.3900 . ?
C5B H5B 0.9300 . ?
C6B H6B 0.9300 . ?
C7B H7D 0.9600 . ?
C7B H7E 0.9600 . ?
C7B H7F 0.9600 . ?
C8B H8D 0.9600 . ?
C8B H8E 0.9600 . ?
C8B H8F 0.9600 . ?
C9B C10B 1.3900 . ?
C9B C14B 1.3900 . ?
C10B C11B 1.3900 . ?
C10B H10B 0.9300 . ?
C11B C12B 1.3900 . ?
C11B H11B 0.9300 . ?
C12B C13B 1.3900 . ?
C12B C15B 1.502(11) . ?
C13B C14B 1.3900 . ?
C13B H13B 0.9300 . ?
C14B H14B 0.9300 . ?
C16B C18B 1.529(11) . ?
C16B C17B 1.542(11) . ?
C16B H16B 0.9800 . ?
C17B H17D 0.9600 . ?
C17B H17E 0.9600 . ?
C17B H17F 0.9600 . ?
C18B C23B 1.3900 . ?
C18B C19B 1.3900 . ?
C19B C20B 1.3900 . ?
C19B H19B 0.9300 . ?
C20B C21B 1.3900 . ?
C20B H20B 0.9300 . ?
C21B C22B 1.3900 . ?
C21B H21B 0.9300 . ?
C22B C23B 1.3900 . ?
C22B H22B 0.9300 . ?
C23B H23B 0.9300 . ?

loop_
 _geom_angle_atom_site_label_1
 _geom_angle_atom_site_label_2
 _geom_angle_atom_site_label_3
 _geom_angle
 _geom_angle_site_symmetry_1
 _geom_angle_site_symmetry_3
 _geom_angle_publ_flag
N2A N1A C9A 114.6(7) . . ?
N1A N2A C1A 117.1(9) . . ?
C4A N3A C8A 116.6(15) . . ?
C4A N3A C7A 124.0(14) . . ?
C8A N3A C7A 118.3(16) . . ?
C15A N4A C16A 124.8(9) . . ?
C15A N4A H4N 117.6 . . ?
C16A N4A H4N 117.6 . . ?
C6A C1A C2A 120.0 . . ?
C6A C1A N2A 118.2(8) . . ?
C2A C1A N2A 121.8(7) . . ?
C3A C2A C1A 120.0 . . ?
C3A C2A H2A 120.0 . . ?
C1A C2A H2A 120.0 . . ?
C2A C3A C4A 120.0 . . ?
C2A C3A H3A 120.0 . . ?
C4A C3A H3A 120.0 . . ?
C5A C4A C3A 120.0 . . ?
C5A C4A N3A 119.5(9) . . ?
C3A C4A N3A 120.5(9) . . ?
C4A C5A C6A 120.0 . . ?
C4A C5A H5A 120.0 . . ?
C6A C5A H5A 120.0 . . ?
C1A C6A C5A 120.0 . . ?
C1A C6A H6A 120.0 . . ?
C5A C6A H6A 120.0 . . ?
N3A C7A H7A 109.5 . . ?
N3A C7A H7B 109.5 . . ?
H7A C7A H7B 109.5 . . ?
N3A C7A H7C 109.5 . . ?
H7A C7A H7C 109.5 . . ?
H7B C7A H7C 109.5 . . ?
N3A C8A H8A 109.5 . . ?
N3A C8A H8B 109.5 . . ?
H8A C8A H8B 109.5 . . ?
N3A C8A H8C 109.5 . . ?
H8A C8A H8C 109.5 . . ?
H8B C8A H8C 109.5 . . ?
C10A C9A C14A 120.0 . . ?
C10A C9A N1A 114.0(6) . . ?
C14A C9A N1A 126.0(6) . . ?
C11A C10A C9A 120.0 . . ?
C11A C10A H10A 120.0 . . ?
C9A C10A H10A 120.0 . . ?
C10A C11A C12A 120.0 . . ?
C10A C11A H11A 120.0 . . ?
C12A C11A H11A 120.0 . . ?
C11A C12A C13A 120.0 . . ?
C11A C12A C15A 114.0(9) . . ?
C13A C12A C15A 126.0(9) . . ?
C14A C13A C12A 120.0 . . ?
C14A C13A H13A 120.0 . . ?
C12A C13A H13A 120.0 . . ?
C13A C14A C9A 120.0 . . ?
C13A C14A H14A 120.0 . . ?
C9A C14A H14A 120.0 . . ?
O1A C15A N4A 118.4(12) . . ?
O1A C15A C12A 121.4(14) . . ?
N4A C15A C12A 120.2(11) . . ?
N4A C16A C18A 106.0(11) . . ?
N4A C16A C17A 102.4(10) . . ?
C18A C16A C17A 119.2(10) . . ?
N4A C16A H16A 109.6 . . ?
C18A C16A H16A 109.6 . . ?
C17A C16A H16A 109.6 . . ?
C16A C17A H17A 109.5 . . ?
C16A C17A H17B 109.5 . . ?
H17A C17A H17B 109.5 . . ?
C16A C17A H17C 109.5 . . ?
H17A C17A H17C 109.5 . . ?
H17B C17A H17C 109.5 . . ?
C19A C18A C23A 120.0 . . ?
C19A C18A C16A 115.2(8) . . ?
C23A C18A C16A 124.7(8) . . ?
C20A C19A C18A 120.0 . . ?
C20A C19A H19A 120.0 . . ?
C18A C19A H19A 120.0 . . ?
C19A C20A C21A 120.0 . . ?
C19A C20A H20A 120.0 . . ?
C21A C20A H20A 120.0 . . ?
C22A C21A C20A 120.0 . . ?
C22A C21A H21A 120.0 . . ?
C20A C21A H21A 120.0 . . ?
C21A C22A C23A 120.0 . . ?
C21A C22A H22A 120.0 . . ?
C23A C22A H22A 120.0 . . ?
C22A C23A C18A 120.0 . . ?
C22A C23A H23A 120.0 . . ?
C18A C23A H23A 120.0 . . ?
N2B N1B C9B 111.1(14) . . ?
N1B N2B C1B 114.8(14) . . ?
C4B N3B C7B 117(3) . . ?
C4B N3B C8B 132(3) . . ?
C7B N3B C8B 111(3) . . ?
C15B N4B C16B 118(2) . . ?
C15B N4B H4M 120.8 . . ?
C16B N4B H4M 120.8 . . ?
C2B C1B C6B 120.0 . . ?
C2B C1B N2B 117.6(13) . . ?
C6B C1B N2B 122.4(13) . . ?
C1B C2B C3B 120.0 . . ?
C1B C2B H2B 120.0 . . ?
C3B C2B H2B 120.0 . . ?
C4B C3B C2B 120.0 . . ?
C4B C3B H3B 120.0 . . ?
C2B C3B H3B 120.0 . . ?
N3B C4B C3B 116.9(19) . . ?
N3B C4B C5B 123.1(19) . . ?
C3B C4B C5B 120.0 . . ?
C4B C5B C6B 120.0 . . ?
C4B C5B H5B 120.0 . . ?
C6B C5B H5B 120.0 . . ?
C5B C6B C1B 120.0 . . ?
C5B C6B H6B 120.0 . . ?
C1B C6B H6B 120.0 . . ?
N3B C7B H7D 109.5 . . ?
N3B C7B H7E 109.5 . . ?
H7D C7B H7E 109.5 . . ?
N3B C7B H7F 109.5 . . ?
H7D C7B H7F 109.5 . . ?
H7E C7B H7F 109.5 . . ?
N3B C8B H8D 109.5 . . ?
N3B C8B H8E 109.5 . . ?
H8D C8B H8E 109.5 . . ?
N3B C8B H8F 109.5 . . ?
H8D C8B H8F 109.5 . . ?
H8E C8B H8F 109.5 . . ?
C10B C9B C14B 120.0 . . ?
C10B C9B N1B 123.6(13) . . ?
C14B C9B N1B 116.3(13) . . ?
C9B C10B C11B 120.0 . . ?
C9B C10B H10B 120.0 . . ?
C11B C10B H10B 120.0 . . ?
C12B C11B C10B 120.0 . . ?
C12B C11B H11B 120.0 . . ?
C10B C11B H11B 120.0 . . ?
C13B C12B C11B 120.0 . . ?
C13B C12B C15B 118.8(18) . . ?
C11B C12B C15B 120.7(19) . . ?
C12B C13B C14B 120.0 . . ?
C12B C13B H13B 120.0 . . ?
C14B C13B H13B 120.0 . . ?
C13B C14B C9B 120.0 . . ?
C13B C14B H14B 120.0 . . ?
C9B C14B H14B 120.0 . . ?
O1B C15B N4B 131(2) . . ?
O1B C15B C12B 118(2) . . ?
N4B C15B C12B 111(2) . . ?
N4B C16B C18B 120(3) . . ?
N4B C16B C17B 124(2) . . ?
C18B C16B C17B 102.5(18) . . ?
N4B C16B H16B 102.0 . . ?
C18B C16B H16B 102.0 . . ?
C17B C16B H16B 102.0 . . ?
C16B C17B H17D 109.5 . . ?
C16B C17B H17E 109.5 . . ?
H17D C17B H17E 109.5 . . ?
C16B C17B H17F 109.5 . . ?
H17D C17B H17F 109.5 . . ?
H17E C17B H17F 109.5 . . ?
C23B C18B C19B 120.0 . . ?
C23B C18B C16B 119.1(17) . . ?
C19B C18B C16B 120.4(17) . . ?
C20B C19B C18B 120.0 . . ?
C20B C19B H19B 120.0 . . ?
C18B C19B H19B 120.0 . . ?
C21B C20B C19B 120.0 . . ?
C21B C20B H20B 120.0 . . ?
C19B C20B H20B 120.0 . . ?
C22B C21B C20B 120.0 . . ?
C22B C21B H21B 120.0 . . ?
C20B C21B H21B 120.0 . . ?
C21B C22B C23B 120.0 . . ?
C21B C22B H22B 120.0 . . ?
C23B C22B H22B 120.0 . . ?
C22B C23B C18B 120.0 . . ?
C22B C23B H23B 120.0 . . ?
C18B C23B H23B 120.0 . . ?

loop_
 _geom_torsion_atom_site_label_1
 _geom_torsion_atom_site_label_2
 _geom_torsion_atom_site_label_3
 _geom_torsion_atom_site_label_4
 _geom_torsion
 _geom_torsion_site_symmetry_1
 _geom_torsion_site_symmetry_2
 _geom_torsion_site_symmetry_3
 _geom_torsion_site_symmetry_4
 _geom_torsion_publ_flag
C9A N1A N2A C1A -178.8(7) . . . . ?
N1A N2A C1A C6A -174.1(8) . . . . ?
N1A N2A C1A C2A 2.7(12) . . . . ?
C6A C1A C2A C3A 0.0 . . . . ?
N2A C1A C2A C3A -176.7(9) . . . . ?
C1A C2A C3A C4A 0.0 . . . . ?
C2A C3A C4A C5A 0.0 . . . . ?
C2A C3A C4A N3A -178.8(12) . . . . ?
C8A N3A C4A C5A -6.5(15) . . . . ?
C7A N3A C4A C5A 161.2(13) . . . . ?
C8A N3A C4A C3A 172.3(14) . . . . ?
C7A N3A C4A C3A -19.9(17) . . . . ?
C3A C4A C5A C6A 0.0 . . . . ?
N3A C4A C5A C6A 178.9(12) . . . . ?
C2A C1A C6A C5A 0.0 . . . . ?
N2A C1A C6A C5A 176.8(9) . . . . ?
C4A C5A C6A C1A 0.0 . . . . ?
N2A N1A C9A C10A 171.4(6) . . . . ?
N2A N1A C9A C14A -6.5(9) . . . . ?
C14A C9A C10A C11A 0.0 . . . . ?
N1A C9A C10A C11A -178.0(7) . . . . ?
C9A C10A C11A C12A 0.0 . . . . ?
C10A C11A C12A C13A 0.0 . . . . ?
C10A C11A C12A C15A 178.7(11) . . . . ?
C11A C12A C13A C14A 0.0 . . . . ?
C15A C12A C13A C14A -178.5(12) . . . . ?
C12A C13A C14A C9A 0.0 . . . . ?
C10A C9A C14A C13A 0.0 . . . . ?
N1A C9A C14A C13A 177.8(8) . . . . ?
C16A N4A C15A O1A -1(2) . . . . ?
C16A N4A C15A C12A -180.0(15) . . . . ?
C11A C12A C15A O1A -33.1(15) . . . . ?
C13A C12A C15A O1A 145.5(11) . . . . ?
C11A C12A C15A N4A 145.4(12) . . . . ?
C13A C12A C15A N4A -36.0(15) . . . . ?
C15A N4A C16A C18A -98.2(15) . . . . ?
C15A N4A C16A C17A 136.1(15) . . . . ?
N4A C16A C18A C19A 65.9(10) . . . . ?
C17A C16A C18A C19A -179.5(9) . . . . ?
N4A C16A C18A C23A -118.5(10) . . . . ?
C17A C16A C18A C23A -3.9(14) . . . . ?
C23A C18A C19A C20A 0.0 . . . . ?
C16A C18A C19A C20A 175.8(10) . . . . ?
C18A C19A C20A C21A 0.0 . . . . ?
C19A C20A C21A C22A 0.0 . . . . ?
C20A C21A C22A C23A 0.0 . . . . ?
C21A C22A C23A C18A 0.0 . . . . ?
C19A C18A C23A C22A 0.0 . . . . ?
C16A C18A C23A C22A -175.4(11) . . . . ?
C9B N1B N2B C1B -176.0(15) . . . . ?
N1B N2B C1B C2B 175.2(16) . . . . ?
N1B N2B C1B C6B -6(2) . . . . ?
C6B C1B C2B C3B 0.0 . . . . ?
N2B C1B C2B C3B 178.6(18) . . . . ?
C1B C2B C3B C4B 0.0 . . . . ?
C7B N3B C4B C3B 6(3) . . . . ?
C8B N3B C4B C3B -169(3) . . . . ?
C7B N3B C4B C5B -176(2) . . . . ?
C8B N3B C4B C5B 9(3) . . . . ?
C2B C3B C4B N3B 178(2) . . . . ?
C2B C3B C4B C5B 0.0 . . . . ?
N3B C4B C5B C6B -178(3) . . . . ?
C3B C4B C5B C6B 0.0 . . . . ?
C4B C5B C6B C1B 0.0 . . . . ?
C2B C1B C6B C5B 0.0 . . . . ?
N2B C1B C6B C5B -178.5(19) . . . . ?
N2B N1B C9B C10B -1(2) . . . . ?
N2B N1B C9B C14B 177.1(13) . . . . ?
C14B C9B C10B C11B 0.0 . . . . ?
N1B C9B C10B C11B 178.5(16) . . . . ?
C9B C10B C11B C12B 0.0 . . . . ?
C10B C11B C12B C13B 0.0 . . . . ?
C10B C11B C12B C15B 172(2) . . . . ?
C11B C12B C13B C14B 0.0 . . . . ?
C15B C12B C13B C14B -172(2) . . . . ?
C12B C13B C14B C9B 0.0 . . . . ?
C10B C9B C14B C13B 0.0 . . . . ?
N1B C9B C14B C13B -178.6(15) . . . . ?
C16B N4B C15B O1B 0(4) . . . . ?
C16B N4B C15B C12B 178(3) . . . . ?
C13B C12B C15B O1B 153(2) . . . . ?
C11B C12B C15B O1B -19(3) . . . . ?
C13B C12B C15B N4B -25(3) . . . . ?
C11B C12B C15B N4B 163(2) . . . . ?
C15B N4B C16B C18B -101(3) . . . . ?
C15B N4B C16B C17B 124(3) . . . . ?
N4B C16B C18B C23B -117(2) . . . . ?
C17B C16B C18B C23B 26(2) . . . . ?
N4B C16B C18B C19B 55(3) . . . . ?
C17B C16B C18B C19B -161.8(19) . . . . ?
C23B C18B C19B C20B 0.0 . . . . ?
C16B C18B C19B C20B -172(2) . . . . ?
C18B C19B C20B C21B 0.0 . . . . ?
C19B C20B C21B C22B 0.0 . . . . ?
C20B C21B C22B C23B 0.0 . . . . ?
C21B C22B C23B C18B 0.0 . . . . ?
C19B C18B C23B C22B 0.0 . . . . ?
C16B C18B C23B C22B 171.8(19) . . . . ?

#==============================================================================
loop_
_geom_hbond_atom_site_label_D
_geom_hbond_atom_site_label_H
_geom_hbond_atom_site_label_A
_geom_hbond_site_symmetry_D
_geom_hbond_site_symmetry_H
_geom_hbond_site_symmetry_A
_geom_hbond_distance_DA
_geom_hbond_distance_DH
_geom_hbond_distance_HA
_geom_hbond_angle_DHA
_geom_hbond_publ_flag
N4B H4M O1A . . 1_565 3.05(3) 0.860 2.375 135.6 no

#==============================================================================
# Additional structures and associated data_? identifiers
# should be added at this point if there is more than one 
# structure analysis in the CIF.

_shelxl_version_number 2014/6

_shelx_res_file
;
TITL 20151005_test
CELL  1.54187 9.76597 5.51595 18.92557 90.000 100.720 90.000
ZERR  2 0.00034 0.00021 0.00063 0.000 0.002 0.000
LATT -1
SYMM    -X, 1/2+Y,    -Z
SFAC C H N O
UNIT 46 48 8 2
L.S. 10
FMAP 2
PLAN -25
WPDB -2
BOND $H
CONF
LIST 4
TEMP 20.0
ACTA
SADI 0.01 N1A N2A N1B N2B
SADI 0.01 N1A C9A N1B C9B N2A C1A N2B C1B
SADI 0.01 C4A N3A C4B N3B
SADI 0.01 N3A C7A N3A C8A N3B C7B N3B C8B
SADI 0.01 C12A C15A C12B C15B
SADI 0.01 C15A O1A C15B O1B
SADI 0.01 C15A N4A C15B N4B
SADI 0.01 N4A C16A N4B C16B
SADI 0.01 C16A C17A C16B C17B
SADI 0.01 C16A C18A C16B C18B
FLAT 0.1 C12A C15A O1A N4A
FLAT 0.1 C12B C15B O1B N4B
FLAT 0.1 C4A N3A C7A C8A
FLAT 0.1 C4B N3B C7B C8B
SIMU C15A C15B
SIMU C7A C8A C7B C8B
SIMU C2A C2B
SIMU C22A C22B
SIMU N3A N3B
EADP N4A N4B
EADP C16A C16B

REM HTAB
HTAB
WGHT    0.038400    0.190600
EXTI    0.012389
FVAR       0.93483   0.66555
PART 1 21
O1A   4    0.160411    0.195010    0.629776    21.00000    0.05464    0.06229 =
         0.07848   -0.00736    0.01919    0.01635
N1A   3   -0.171191    0.351972    0.883964    21.00000    0.07616    0.08802 =
         0.05383   -0.00419    0.01235    0.00880
N2A   3   -0.142478    0.495886    0.936031    21.00000    0.06337    0.08179 =
         0.06013   -0.00070    0.01332    0.00873
N3A   3   -0.436407    0.410794    1.162198    21.00000    0.09669    0.12061 =
         0.05605   -0.02467    0.03847   -0.01744
N4A   3    0.159759    0.597664    0.619049    21.00000    0.06478    0.05152 =
         0.04797   -0.01746    0.02030    0.00509
AFIX  43
H4N   2    0.135463    0.734164    0.634894    21.00000   -1.20000

AFIX   6
C1A   1   -0.215364    0.464248    0.993869    21.00000    0.05361    0.05882 =
         0.05453   -0.01189   -0.00291   -0.01180
C2A   1   -0.309980    0.276349    0.994482    21.00000    0.08504    0.06995 =
         0.06698   -0.01765    0.01383   -0.02198
AFIX  43
H2A   2   -0.323541    0.162364    0.957631    21.00000   -1.20000
AFIX   5
C3A   1   -0.384322    0.258812    1.050170    21.00000    0.09112    0.07423 =
         0.06362   -0.01236    0.02841   -0.01502
AFIX  43
H3A   2   -0.447628    0.133098    1.050577    21.00000   -1.20000
AFIX   5
C4A   1   -0.364053    0.429167    1.105254    21.00000    0.06862    0.08685 =
         0.06027   -0.01754   -0.00389    0.01339
C5A   1   -0.269436    0.617068    1.104644    21.00000    0.08513    0.10373 =
         0.06355   -0.02449    0.01035   -0.00642
AFIX  43
H5A   2   -0.255872    0.731047    1.141497    21.00000   -1.20000
AFIX   5
C6A   1   -0.195092    0.634609    1.048949    21.00000    0.07133    0.08579 =
         0.06368   -0.02523    0.00498   -0.01556
AFIX  43
H6A   2   -0.131789    0.760326    1.048540    21.00000   -1.20000
AFIX   0

C7A   1   -0.562512    0.272998    1.159149    21.00000    0.08557    0.10581 =
         0.08354    0.02494    0.02223   -0.01327
AFIX  33
H7A   2   -0.593597    0.286413    1.204221    21.00000   -1.20000
H7B   2   -0.633174    0.334812    1.121304    21.00000   -1.20000
H7C   2   -0.544882    0.105853    1.149889    21.00000   -1.20000
AFIX   0

C8A   1   -0.396129    0.576319    1.221249    21.00000    0.09932    0.17588 =
         0.09190   -0.04468    0.03522    0.00269
AFIX  33
H8A   2   -0.452264    0.547659    1.257009    21.00000   -1.20000
H8B   2   -0.299725    0.551674    1.242008    21.00000   -1.20000
H8C   2   -0.409547    0.739971    1.204095    21.00000   -1.20000
AFIX   6

C9A   1   -0.092504    0.389546    0.828010    21.00000    0.05825    0.05479 =
         0.05298   -0.00877    0.01075   -0.00072
C10A  1   -0.110682    0.209265    0.775783    21.00000    0.06188    0.06433 =
         0.05828   -0.01465    0.01454    0.00076
AFIX  43
H10A  2   -0.171969    0.081981    0.778440    21.00000   -1.20000
AFIX   5
C11A  1   -0.037262    0.219220    0.719585    21.00000    0.05611    0.06908 =
         0.06636   -0.00988    0.01617    0.00127
AFIX  43
H11A  2   -0.049428    0.098597    0.684642    21.00000   -1.20000
AFIX   5
C12A  1    0.054342    0.409458    0.715611    21.00000    0.04881    0.06805 =
         0.05365   -0.00739    0.01159    0.01770
C13A  1    0.072524    0.589742    0.767839    21.00000    0.07163    0.06449 =
         0.05320    0.00164    0.01669    0.00123
AFIX  43
H13A  2    0.133813    0.717023    0.765183    21.00000   -1.20000
AFIX   5
C14A  1   -0.000898    0.579788    0.824036    21.00000    0.09306    0.05838 =
         0.06788   -0.00280    0.02041    0.00180
AFIX  43
H14A  2    0.011266    0.700412    0.858978    21.00000   -1.20000
AFIX   0

C15A  1    0.128730    0.392806    0.652810    21.00000    0.05270    0.07718 =
         0.05151   -0.00055    0.00481    0.01059
C16A  1    0.231689    0.602765    0.557541    21.00000    0.06044    0.05696 =
         0.04144   -0.01883    0.01286    0.00222
AFIX  13
H16A  2    0.224286    0.443525    0.534175    21.00000   -1.20000
AFIX   0

C17A  1    0.145221    0.789816    0.507247    21.00000    0.04238    0.08046 =
         0.05657   -0.00053    0.01609    0.00645
AFIX  33
H17A  2    0.183833    0.807758    0.464451    21.00000   -1.20000
H17B  2    0.050563    0.734806    0.494597    21.00000   -1.20000
H17C  2    0.147510    0.943168    0.531425    21.00000   -1.20000
AFIX   6

C18A  1    0.384486    0.657274    0.588620    21.00000    0.06697    0.06725 =
         0.05429   -0.01332    0.02451   -0.02173
C19A  1    0.454266    0.477750    0.632800    21.00000    0.07288    0.11039 =
         0.10759    0.03238    0.01125    0.00300
AFIX  43
H19A  2    0.406178    0.341877    0.644061    21.00000   -1.20000
AFIX   5
C20A  1    0.595915    0.501306    0.660150    21.00000    0.08570    0.11741 =
         0.10550    0.03424    0.02434   -0.00423
AFIX  43
H20A  2    0.642601    0.381192    0.689708    21.00000   -1.20000
AFIX   5
C21A  1    0.667788    0.704387    0.643321    21.00000    0.06694    0.11394 =
         0.06031   -0.00072    0.01546   -0.00834
AFIX  43
H21A  2    0.762562    0.720145    0.661619    21.00000   -1.20000
AFIX   5
C22A  1    0.598010    0.883916    0.599144    21.00000    0.06192    0.09810 =
         0.09564    0.01585    0.01800   -0.02763
AFIX  43
H22A  2    0.646098    1.019793    0.587886    21.00000   -1.20000
AFIX   5
C23A  1    0.456361    0.860363    0.571793    21.00000    0.08605    0.06858 =
         0.08965    0.02800    0.02378   -0.01644
AFIX  43
H23A  2    0.409675    0.980481    0.542235    21.00000   -1.20000
AFIX   0

PART 2 -21
O1B   4    0.121148    0.219755    0.629077   -21.00000    0.03406    0.05685 =
         0.06588   -0.00748    0.01443    0.01823
N1B   3   -0.104864    0.519214    0.911073   -21.00000    0.05743    0.07182 =
         0.06422   -0.01286    0.02144   -0.00913
N2B   3   -0.185125    0.351727    0.921290   -21.00000    0.08569    0.06566 =
         0.05290   -0.01827    0.00042   -0.00073
N3B   3   -0.433303    0.415431    1.163816   -21.00000    0.06297    0.11635 =
         0.09105   -0.01401   -0.02328   -0.00971
N4B   3    0.155549    0.642385    0.631298   -21.00000    0.06478    0.05152 =
         0.04797   -0.01746    0.02030    0.00509
AFIX  43
H4M   2    0.140858    0.774470    0.652853   -21.00000   -1.20000

AFIX   6
C1B   1   -0.245636    0.378714    0.983777   -21.00000    0.04673    0.05869 =
         0.04339   -0.03209    0.00508   -0.02129
C2B   1   -0.344046    0.208086    0.995103   -21.00000    0.08297    0.07280 =
         0.07752   -0.00979    0.02281   -0.03868
AFIX  43
H2B   2   -0.369629    0.084223    0.961935   -21.00000   -1.20000
AFIX   5
C3B   1   -0.404220    0.222584    1.056004   -21.00000    0.11592    0.10343 =
         0.07400    0.00443    0.02906   -0.01793
AFIX  43
H3B   2   -0.470064    0.108423    1.063581   -21.00000   -1.20000
AFIX   5
C4B   1   -0.365981    0.407707    1.105577   -21.00000    0.07330    0.09303 =
         0.05173    0.01433    0.04163   -0.01361
C5B   1   -0.267568    0.578337    1.094254   -21.00000    0.06473    0.08816 =
         0.06284   -0.03199    0.03524   -0.02275
AFIX  43
H5B   2   -0.241983    0.702194    1.127424   -21.00000   -1.20000
AFIX   5
C6B   1   -0.207395    0.563843    1.033353   -21.00000    0.05921    0.05744 =
         0.05968   -0.02812   -0.00359   -0.03156
AFIX  43
H6B   2   -0.141551    0.678006    1.025776   -21.00000   -1.20000
AFIX   0

C7B   1   -0.525918    0.218650    1.171135   -21.00000    0.14513    0.09037 =
         0.11691    0.00633    0.04640    0.00478
AFIX  33
H7D   2   -0.566173    0.243705    1.213131   -21.00000   -1.20000
H7E   2   -0.598625    0.211724    1.129370   -21.00000   -1.20000
H7F   2   -0.474874    0.068968    1.175797   -21.00000   -1.20000
AFIX   0

C8B   1   -0.435619    0.596673    1.218268   -21.00000    0.08502    0.10433 =
         0.07364   -0.03420    0.02826   -0.03385
AFIX  33
H8D   2   -0.493693    0.542420    1.250852   -21.00000   -1.20000
H8E   2   -0.342652    0.623096    1.244277   -21.00000   -1.20000
H8F   2   -0.472059    0.745418    1.196002   -21.00000   -1.20000
AFIX   6

C9B   1   -0.056662    0.486277    0.845190   -21.00000    0.06155    0.03718 =
         0.06174   -0.01000   -0.00355   -0.00563
C10B  1   -0.092691    0.289087    0.799810   -21.00000    0.07315    0.04710 =
         0.04880   -0.02380    0.01263   -0.02059
AFIX  43
H10B  2   -0.149657    0.167604    0.812423   -21.00000   -1.20000
AFIX   5
C11B  1   -0.043575    0.273465    0.735579   -21.00000    0.09651    0.06521 =
         0.06697   -0.02915    0.04011    0.00081
AFIX  43
H11B  2   -0.067679    0.141529    0.705217   -21.00000   -1.20000
AFIX   5
C12B  1    0.041564    0.455039    0.716728   -21.00000    0.06364    0.04951 =
         0.07159    0.02899    0.00152    0.01204
C13B  1    0.077594    0.652230    0.762108   -21.00000    0.10195    0.05659 =
         0.08094    0.02351    0.03021    0.00582
AFIX  43
H13B  2    0.134560    0.773712    0.749495   -21.00000   -1.20000
AFIX   5
C14B  1    0.028482    0.667852    0.826338   -21.00000    0.10057    0.05718 =
         0.07568    0.00178    0.03433    0.00261
AFIX  43
H14B  2    0.052587    0.799786    0.856700   -21.00000   -1.20000
AFIX   0

C15B  1    0.110788    0.426025    0.652691   -21.00000    0.03768    0.03510 =
         0.06581    0.00158    0.00817    0.00905
C16B  1    0.229578    0.645515    0.570532   -21.00000    0.06044    0.05696 =
         0.04144   -0.01883    0.01286    0.00222
AFIX  13
H16B  2    0.214317    0.480070    0.551853   -21.00000   -1.20000
AFIX   0

C17B  1    0.185716    0.798979    0.501928   -21.00000    0.02558    0.09474 =
         0.06465    0.01528    0.01908    0.00172
AFIX  33
H17D  2    0.249637    0.771361    0.469881   -21.00000   -1.20000
H17E  2    0.093447    0.753497    0.478621   -21.00000   -1.20000
H17F  2    0.186763    0.967596    0.514581   -21.00000   -1.20000
AFIX   6

C18B  1    0.388504    0.665003    0.584118   -21.00000    0.06204    0.07626 =
         0.04126    0.01987    0.00826    0.05427
C19B  1    0.470113    0.499342    0.628710   -21.00000    0.04075    0.05004 =
         0.05530    0.01335    0.01055   -0.00601
AFIX  43
H19B  2    0.429121    0.364103    0.645491   -21.00000   -1.20000
AFIX   5
C20B  1    0.612990    0.535824    0.648219   -21.00000    0.02979    0.06530 =
         0.06634    0.02119    0.00134    0.00127
AFIX  43
H20B  2    0.667593    0.424987    0.678052   -21.00000   -1.20000
AFIX   5
C21B  1    0.674256    0.737961    0.623142   -21.00000    0.05170    0.11212 =
         0.04524   -0.00591    0.02889   -0.00407
AFIX  43
H21B  2    0.769849    0.762368    0.636196   -21.00000   -1.20000
AFIX   5
C22B  1    0.592649    0.903620    0.578553   -21.00000    0.13301    0.11350 =
         0.04425    0.01078    0.02122   -0.01611
AFIX  43
H22B  2    0.633642    1.038863    0.561774   -21.00000   -1.20000
AFIX   5
C23B  1    0.449773    0.867144    0.559040   -21.00000    0.08150    0.12185 =
         0.05429   -0.00319   -0.00524    0.01900
AFIX  43
H23B  2    0.395173    0.977982    0.529207   -21.00000   -1.20000
PART 0
AFIX   0
HKLF 4

REM  20151005_test
REM R1 =  0.0365 for    2267 Fo > 4sig(Fo)  and  0.0647 for all    3150 data
REM    423 parameters refined using     61 restraints

END

WGHT      0.0347      0.1993

REM Instructions for potential hydrogen bonds
EQIV $1 x, y+1, z
HTAB N4A O1A_$1
HTAB C17A O1A_$1
HTAB N4B O1B_$1
HTAB C16B O1B
EQIV $2 -x, y+1/2, -z+1
HTAB C17B O1B_$2

REM Highest difference peak  0.158,  deepest hole -0.148,  1-sigma level  0.036
Q1    1   0.1820  0.4049  0.5819  11.00000  0.05    0.16
Q2    1   0.2423  0.3694  0.5508  11.00000  0.05    0.15
Q3    1  -0.0250  0.6377  0.7546  11.00000  0.05    0.14
Q4    1   0.6415  1.0876  0.5462  11.00000  0.05    0.14
Q5    1   0.6034  0.8172  0.6298  11.00000  0.05    0.14
Q6    1   0.6387  0.9107  0.5230  11.00000  0.05    0.14
Q7    1   0.5756  1.0677  0.6578  11.00000  0.05    0.14
Q8    1  -0.1054  0.6815  0.8428  11.00000  0.05    0.13
Q9    1   0.6528  1.1284  0.6143  11.00000  0.05    0.12
Q10   1   0.2627  0.7311  0.6404  11.00000  0.05    0.12
Q11   1   0.0268  0.2377  0.6199  11.00000  0.05    0.12
Q12   1   0.1429  0.2756  0.5506  11.00000  0.05    0.12
Q13   1  -0.1597  0.9121  0.9094  11.00000  0.05    0.12
Q14   1  -0.1635  0.4711  0.9026  11.00000  0.05    0.12
Q15   1  -0.0014  0.4387  0.6917  11.00000  0.05    0.12
Q16   1   0.3521  0.5902  0.5060  11.00000  0.05    0.12
Q17   1   0.1996  0.5383  0.5413  11.00000  0.05    0.12
Q18   1   0.4407  1.0840  0.4783  11.00000  0.05    0.12
Q19   1  -0.1828  0.5161  0.9943  11.00000  0.05    0.11
Q20   1  -0.0481  0.3572  0.8401  11.00000  0.05    0.11
Q21   1  -0.1375  0.3723  0.8557  11.00000  0.05    0.11
Q22   1   0.0175  0.6441  0.7103  11.00000  0.05    0.11
Q23   1   0.0689  0.5525  0.6808  11.00000  0.05    0.11
Q24   1   0.0626  0.4393  0.5801  11.00000  0.05    0.11
Q25   1   0.0459  0.7960  0.5992  11.00000  0.05    0.11
;

_shelx_res_checksum   67485

_shelx_hkl_file
;
   0   0   2   38.02    0.92
   0   0   2   34.37    0.81
   0   0   2   35.85    0.79
   0   0   2   34.20    0.84
   0   0  -2   34.91    0.81
   0   0  -2   35.08    0.92
   0   0  -2   38.40    0.93
   0   0   3  137.12    3.88
   0   0   3  131.08    3.82
   0   0   3  142.78    4.11
   0   0  -3  139.72    4.59
   0   0  -3  124.89    3.95
   0   0  -3  126.69    3.85
   0   0   4 1425.05   82.25
   0   0   4 1573.60   90.68
   0   0   4 1484.66   85.32
   0   0  -4 1504.11   86.13
   0   0  -4 1363.99   79.78
   0   0  -4 1468.74   85.00
   0   0   5 1396.47   78.60
   0   0   5 1267.32   71.95
   0   0   5 1335.95   75.78
   0   0  -5 1326.06   76.35
   0   0  -5 1387.52   77.92
   0   0  -5 1350.00   76.85
   0   0   6   19.74    0.89
   0   0   6   18.52    0.83
   0   0   6   17.87    0.86
   0   0  -6   19.75    1.21
   0   0  -6   18.54    0.90
   0   0  -6   18.39    1.07
   0   0   7  309.34   11.42
   0   0   7  296.86   11.15
   0   0   7  291.06   10.92
   0   0  -7  288.72   11.19
   0   0  -7  240.22    9.52
   0   0  -7  295.00   11.43
   0   0  -7  293.04   10.85
   0   0   8  256.49    9.03
   0   0   8  255.82    9.70
   0   0   8  275.92   10.05
   0   0   8  250.40    9.38
   0   0  -8  242.36    9.32
   0   0  -8  248.41    9.14
   0   0  -8  251.09    9.78
   0   0  -8  223.08    8.26
   0   0   9   55.69    2.03
   0   0   9   52.03    2.02
   0   0   9   52.76    1.84
   0   0  -9   53.03    2.13
   0   0  -9   51.78    1.70
   0   0  -9   50.58    1.52
   0   0  -9   54.38    2.09
   0   0  -9   44.72    1.59
   0   0  10   35.15    1.60
   0   0  10   35.46    1.37
   0   0  10   30.18    1.17
   0   0  10   37.23    1.54
   0   0 -10   37.68    1.67
   0   0 -10   33.74    1.11
   0   0 -10   36.43    2.48
   0   0 -10   34.55    1.25
   0   0  11  205.46    7.95
   0   0  11  214.02    8.15
   0   0  11  172.67    6.55
   0   0  11  189.65    7.93
   0   0 -11  191.59    7.60
   0   0 -11  208.63    8.55
   0   0 -11  183.91    7.01
   0   0  12   12.45    0.91
   0   0  12   10.55    0.67
   0   0  12   12.56    0.81
   0   0 -12   11.75    0.71
   0   0 -12   13.14    1.11
   0   0 -12   11.00    0.58
   0   0  13    2.20    0.39
   0   0  13    1.76    0.47
   0   0  13    3.06    0.55
   0   0 -13    2.72    0.68
   0   0  14   83.31    3.73
   0   0 -14   81.68    3.88
   0   0  15  202.67    9.25
   0   0 -15  199.79    9.39
   0   0  16   -0.05    0.40
   0   0 -16    0.03    0.73
   0   0  17   32.49    2.08
   0   0 -17   33.86    2.23
   0   0 -18   72.92    3.74
   0   0 -19   15.45    1.42
   0   1   0    0.12    0.16
   0   1   0    0.01    0.18
   0   1   0    0.51    0.16
   0  -1   0    0.21    0.23
   0  -1   0    0.26    0.23
   0  -1   0    0.17    0.19
   0  -1   0    0.14    0.19
   0   1  -1  834.71   39.90
   0   1   1  860.76   40.86
   0   1   1  827.80   39.69
   0   1   1  810.38   37.61
   0   1  -1  824.05   38.51
   0   1  -1  810.08   38.76
   0  -1   1  819.07   39.18
   0  -1   1  826.45   39.91
   0  -1   1  806.87   37.46
   0  -1  -1  822.40   38.26
   0  -1   1  825.65   39.53
   0  -1  -1  826.56   39.57
   0  -1  -1  829.98   39.65
   0  -1  -1  792.14   37.49
   0   1  -2  926.13   46.55
   0   1   2  917.53   46.73
   0   1   2  975.49   50.56
   0   1  -2  932.75   46.64
   0   1   2  882.92   42.28
   0   1  -2  970.01   46.73
   0  -1   2  971.69   47.06
   0  -1   2  934.19   47.33
   0  -1  -2  964.83   48.33
   0  -1   2  946.01   45.97
   0  -1  -2  930.77   48.34
   0  -1  -2  926.85   48.60
   0  -1   2  905.48   45.53
   0  -1  -2  928.95   44.62
   0   1   3  990.20   52.14
   0   1  -3 1012.21   52.48
   0   1   3  970.75   46.97
   0   1  -3 1060.79   52.77
   0   1  -3  994.84   51.79
   0   1   3 1026.41   53.57
   0  -1   3  969.62   50.34
   0  -1   3 1031.07   51.35
   0  -1   3  988.90   49.17
   0  -1  -3 1023.51   51.80
   0  -1  -3  993.46   52.01
   0  -1   3  988.53   53.37
   0  -1  -3  993.39   52.11
   0  -1  -3  988.59   48.37
   0   1  -4 1446.38   81.53
   0   1  -4 1664.54   99.37
   0   1   4 1449.67   85.37
   0   1  -4 1442.37   85.33
   0   1   4 1362.05   78.74
   0   1   4 1444.98   86.20
   0   1  -4 1501.49   86.37
   0  -1  -4 1457.96   86.58
   0  -1  -4 1321.24   73.46
   0  -1   4 1406.51   80.91
   0  -1   4 1367.58   80.85
   0  -1  -4 1482.72   82.19
   0  -1  -4 1367.46   80.63
   0  -1   4 1441.97   85.79
   0   1   5  284.82   10.61
   0   1  -5  305.79   10.86
   0   1   5  302.02   11.93
   0   1  -5  311.54   11.80
   0   1   5  299.46   12.55
   0   1  -5  303.14   11.73
   0  -1   5  302.48   11.91
   0  -1   5  286.78   11.08
   0  -1  -5  293.43   11.65
   0  -1   5  317.91   10.76
   0  -1  -5  290.89    9.48
   0  -1  -5  265.18    8.76
   0  -1   5  277.86    9.54
   0  -1  -5  289.36   11.06
   0   1   6  173.63    6.13
   0   1  -6  149.03    4.87
   0   1  -6  169.69    6.08
   0   1   6  159.40    6.18
   0   1   6  168.78    7.38
   0   1  -6  172.86    6.15
   0  -1   6  147.71    4.52
   0  -1  -6  158.85    4.54
   0  -1  -6  162.53    5.72
   0  -1   6  168.51    6.23
   0  -1   6  161.98    5.59
   0  -1   6  154.33    4.68
   0  -1  -6  166.50    6.25
   0  -1  -6  143.65    4.31
   0   1  -7   78.13    2.42
   0   1   7   80.79    2.73
   0   1   7   79.86    3.09
   0   1  -7   79.47    2.97
   0   1   7   85.37    3.85
   0   1  -7   79.32    2.93
   0  -1   7   78.42    2.71
   0  -1   7   67.93    1.98
   0  -1  -7   79.82    3.18
   0  -1   7   74.26    2.09
   0  -1  -7   82.54    2.90
   0  -1   7   80.56    3.16
   0  -1  -7   79.47    2.03
   0   1  -8  162.94    6.06
   0   1   8  163.31    6.29
   0   1  -8  170.56    6.59
   0   1   8  156.09    5.39
   0   1   8  166.17    6.21
   0   1  -8  153.16    5.23
   0  -1   8  145.05    6.01
   0  -1  -8  160.00    4.87
   0  -1  -8  156.62    5.76
   0  -1   8  153.96    4.89
   0  -1  -8  161.98    6.38
   0  -1   8  163.97    6.41
   0   1   9   60.41    2.07
   0   1   9   60.47    2.52
   0   1  -9   60.92    2.35
   0   1  -9   57.78    1.97
   0   1  -9   60.05    2.72
   0   1   9   63.98    2.53
   0  -1   9   61.15    2.60
   0  -1   9   57.59    1.78
   0  -1  -9   54.56    1.63
   0  -1  -9   62.71    3.74
   0  -1  -9   58.75    2.27
   0  -1   9   58.44    2.17
   0   1 -10  113.90    4.23
   0   1  10  128.05    4.90
   0   1  10  116.93    4.10
   0   1 -10  113.29    4.48
   0   1  10  117.63    4.74
   0   1 -10  122.54    5.20
   0  -1  10  107.82    3.60
   0  -1  10  114.90    4.24
   0  -1 -10  122.64    4.52
   0  -1  10  115.38    4.80
   0  -1 -10  117.94    5.00
   0   1  11  310.78   13.16
   0   1 -11  280.01   12.76
   0   1 -11  274.58   11.93
   0   1  11  276.26   11.16
   0   1  11  272.47   12.03
   0   1 -11  265.11   11.29
   0  -1  11  270.58   12.19
   0  -1  11  274.46   11.37
   0  -1 -11  283.73   12.82
   0  -1 -11  289.01   11.94
   0   1 -12   65.12    3.31
   0   1  12   60.40    2.64
   0   1 -12   60.35    2.68
   0   1  12   60.28    2.40
   0   1 -12   57.78    3.12
   0  -1  12   59.11    2.89
   0  -1  12   59.43    2.37
   0  -1 -12   63.43    2.67
   0  -1 -12   62.05    3.15
   0   1  13   32.33    1.57
   0   1 -13   33.35    1.72
   0   1 -13   33.32    1.50
   0  -1  13   34.99    2.04
   0  -1 -13   33.49    2.18
   0  -1 -13   36.79    1.79
   0   1  14   -0.01    0.45
   0   1  14    1.94    0.50
   0   1 -14    2.40    0.41
   0   1 -14    1.64    0.55
   0  -1  14    2.23    0.72
   0  -1 -14    2.44    1.27
   0   1  15   11.82    1.01
   0   1 -15   11.56    0.85
   0  -1  15   14.86    1.44
   0  -1 -15   14.20    1.52
   0  -1  16   27.93    2.16
   0  -1 -16   28.83    2.32
   0  -1  17   17.55    1.57
   0  -1 -17   18.44    1.88
   0  -1  18   37.64    2.35
   0  -1 -18   38.82    2.77
   0  -1  19    5.18    0.84
   0  -1 -19    5.09    1.09
   0  -1  20    0.05    0.35
   0  -1 -20    0.00    0.39
   0  -1  21    0.06    0.26
   0  -1 -21    0.00    0.32
   0   2   0  104.13    3.38
   0   2   0  114.40    3.76
   0   2   0  100.92    3.27
   0   2   0  103.70    3.31
   0  -2   0  104.43    3.44
   0  -2   0  102.69    3.51
   0  -2   0  107.04    4.09
   0  -2   0  105.35    3.54
   0   2   1   72.73    2.31
   0   2   1   71.47    2.34
   0   2  -1   71.93    2.55
   0   2   1   70.86    3.17
   0   2  -1   71.60    2.49
   0   2   1   70.31    2.18
   0   2  -1   71.29    2.24
   0   2  -1   76.65    2.34
   0  -2   1   72.75    2.42
   0  -2   1   70.78    2.58
   0  -2  -1   71.49    2.54
   0  -2   1   71.24    2.17
   0  -2  -1   69.07    2.38
   0  -2   1   69.72    2.37
   0  -2  -1   71.02    2.24
   0  -2  -1   70.78    2.98
   0   2  -2   82.97    2.55
   0   2  -2   93.56    4.11
   0   2  -2   80.00    2.50
   0   2   2   80.87    2.65
   0   2   2   78.87    2.28
   0   2  -2   82.78    3.02
   0   2   2   84.53    2.94
   0   2   2   82.67    3.14
   0  -2  -2   85.24    2.73
   0  -2   2   81.75    3.05
   0  -2   2   84.58    2.49
   0  -2   2   80.07    2.80
   0  -2  -2   82.49    2.87
   0  -2   2   81.38    2.61
   0  -2  -2   81.85    2.45
   0  -2  -2   80.94    3.00
   0   2  -3   80.29    2.89
   0   2   3   83.40    2.30
   0   2   3   83.07    3.02
   0   2   3   83.45    3.29
   0   2  -3   80.66    2.67
   0   2  -3   83.86    3.01
   0  -2   3   81.20    2.93
   0  -2  -3   85.50    3.16
   0  -2   3   85.23    2.55
   0  -2  -3   84.21    3.15
   0  -2  -3   83.45    2.68
   0  -2  -3   85.30    2.73
   0  -2   3   79.90    2.72
   0  -2   3   86.96    4.23
   0   2  -4  105.04    3.07
   0   2  -4  116.15    4.30
   0   2   4  111.04    4.30
   0   2   4  107.04    2.84
   0   2   4  114.71    5.16
   0   2  -4  113.33    4.33
   0  -2   4  108.25    4.02
   0  -2   4  112.59    3.37
   0  -2   4   97.91    2.97
   0  -2   4  112.83    4.26
   0  -2  -4  101.78    4.77
   0  -2  -4  110.86    4.20
   0  -2  -4  103.55    3.10
   0  -2  -4  124.74    3.93
   0   2   5  411.95   17.61
   0   2  -5  412.34   18.24
   0   2   5  350.16   12.95
   0   2  -5  431.34   18.61
   0   2  -5  352.07   13.89
   0   2   5  414.65   18.23
   0   2  -5  370.02   14.33
   0  -2   5  397.87   16.17
   0  -2  -5  436.08   17.45
   0  -2  -5  405.62   17.52
   0  -2   5  396.13   17.23
   0  -2  -5  356.23   13.42
   0  -2  -5  403.80   17.64
   0  -2   5  413.01   17.97
   0   2   6  231.80    8.45
   0   2   6  241.90    9.98
   0   2  -6  206.67    7.14
   0   2  -6  250.45    9.96
   0   2   6  241.93    9.61
   0   2  -6  237.13    9.90
   0  -2   6  217.04    7.42
   0  -2   6  229.07    9.45
   0  -2  -6  215.12    6.50
   0  -2   6  228.69    9.24
   0  -2  -6  242.17    9.70
   0  -2   6  218.62    7.39
   0  -2  -6  233.17    9.57
   0  -2  -6  201.66    5.97
   0   2   7  297.74   12.23
   0   2  -7  299.19   12.35
   0   2   7  293.35   12.55
   0   2  -7  286.47   12.37
   0   2  -7  243.71    9.11
   0   2   7  275.40   10.70
   0  -2   7  275.26   11.34
   0  -2   7  262.15    9.35
   0  -2   7  251.96    8.82
   0  -2  -7  278.84   12.01
   0  -2   7  279.64   12.00
   0  -2  -7  285.04   11.87
   0   2  -8   34.96    1.15
   0   2   8   38.86    1.99
   0   2   8   42.00    2.03
   0   2   8   41.50    2.12
   0   2  -8   40.11    2.12
   0   2  -8   41.15    2.04
   0  -2   8   39.36    1.80
   0  -2  -8   40.45    1.92
   0  -2  -8   39.85    2.14
   0  -2   8   38.24    2.10
   0   2   9   44.58    2.27
   0   2   9   44.42    2.19
   0   2   9   42.47    1.66
   0   2  -9   42.92    2.23
   0   2  -9   43.70    2.25
   0  -2   9   37.30    1.84
   0  -2  -9   41.04    2.04
   0  -2  -9   41.90    2.31
   0  -2   9   41.42    2.29
   0   2  10   30.62    1.29
   0   2  10   34.89    2.02
   0   2 -10   33.98    1.98
   0   2  10   36.23    2.00
   0   2 -10   37.05    2.37
   0  -2  10   33.60    2.11
   0  -2  10   33.29    1.73
   0  -2 -10   33.77    2.12
   0  -2 -10   33.84    1.89
   0  -2  11   26.12    1.57
   0  -2  11   25.65    1.94
   0  -2 -11   27.36    1.98
   0  -2 -11   27.10    2.65
   0  -2  12   58.98    3.70
   0  -2  12   53.70    4.25
   0  -2 -12   59.14    3.39
   0  -2 -12   64.65    3.04
   0  -2  13   22.07    1.85
   0  -2  13   22.46    1.51
   0  -2 -13   21.63    2.06
   0  -2 -13   24.34    1.68
   0  -2  14    6.24    0.95
   0  -2  14    7.17    1.19
   0  -2 -14    2.54    2.17
   0  -2 -14    7.87    1.09
   0   2 -15    9.61    1.02
   0  -2 -15   12.10    1.32
   0  -2  15   11.60    1.48
   0  -2 -15   11.46    1.76
   0   2  16   14.52    1.31
   0   2 -16   13.69    1.13
   0  -2 -16   16.48    1.99
   0  -2  16   15.53    1.65
   0   2  17    4.85    0.79
   0   2 -17    4.60    0.68
   0  -2  17    5.35    1.90
   0  -2 -17    5.86    1.33
   0   2  18    1.55    0.53
   0   2 -18    1.42    0.42
   0  -2  18    2.44    0.80
   0  -2 -18    2.41    1.38
   0  -2  19    2.03    0.75
   0  -2 -19    1.78    0.80
   0  -2  20   -0.06    0.37
   0  -2 -20    0.00    0.43
   0  -2 -21    4.73    0.78
   0   3   0    0.07    0.23
   0   3   0   -0.05    0.25
   0   3   0   -0.03    0.23
   0   3   0    1.48    0.30
   0  -3   0    0.09    0.22
   0  -3   0   -0.04    0.37
   0  -3   0    0.07    0.29
   0  -3   0   -0.04    0.31
   0   3  -1   30.74    1.88
   0   3   1   30.14    1.42
   0   3   1   31.23    1.23
   0   3   1   31.45    1.31
   0   3  -1   29.85    1.24
   0   3   1   30.73    1.40
   0   3  -1   31.30    1.33
   0   3  -1   30.11    1.16
   0  -3   1   29.56    1.29
   0  -3   1   32.02    1.82
   0  -3   1   29.86    1.45
   0  -3  -1   30.48    1.11
   0  -3  -1   32.42    1.41
   0  -3   1   31.83    1.44
   0  -3  -1   31.91    1.47
   0  -3  -1   31.90    1.34
   0   3   2   74.39    2.68
   0   3   2   75.74    2.79
   0   3   2   77.90    2.83
   0   3  -2   72.93    2.47
   0   3   2   77.55    3.04
   0   3  -2   78.26    3.03
   0   3  -2   78.17    3.01
   0   3  -2   75.26    2.92
   0  -3   2   69.02    3.57
   0  -3  -2   77.44    2.94
   0  -3  -2   79.51    3.16
   0  -3   2   66.73    2.63
   0  -3   2   74.15    2.83
   0  -3  -2   70.31    2.25
   0  -3   2   76.05    2.61
   0  -3  -2   79.63    2.80
   0   3   3   11.06    0.96
   0   3   3   11.42    1.36
   0   3  -3   10.82    0.59
   0   3   3   10.82    0.74
   0   3  -3   11.33    0.95
   0   3  -3   10.55    0.57
   0   3   3   10.55    0.68
   0   3  -3   10.09    1.45
   0  -3   3   10.80    1.00
   0  -3   3   11.16    0.87
   0  -3  -3   11.26    0.92
   0  -3  -3    9.61    0.65
   0  -3   3   11.11    0.59
   0  -3  -3   10.67    0.72
   0  -3  -3   11.26    0.88
   0  -3   3    9.77    0.50
   0   3   4  279.26   12.18
   0   3   4  262.62   10.59
   0   3   4  282.72   11.75
   0   3  -4  303.50   13.13
   0   3  -4  250.42    9.65
   0   3  -4  294.88   14.29
   0  -3   4  274.50   10.50
   0  -3   4  284.14   12.29
   0  -3   4  290.61   12.38
   0  -3  -4  293.05   12.35
   0  -3  -4  269.62   10.87
   0  -3  -4  296.79   12.62
   0  -3   4  228.29    8.75
   0   3   5    0.01    1.17
   0   3   5    0.86    0.34
   0   3   5    0.81    0.48
   0   3  -5    1.32    0.58
   0   3  -5    2.57    0.63
   0  -3   5    1.18    0.62
   0  -3  -5    0.38    0.53
   0  -3   5    1.26    0.63
   0  -3  -5    1.34    0.63
   0  -3  -5    1.00    0.54
   0   3   6   28.97    1.63
   0   3   6   27.62    1.98
   0   3  -6   30.55    1.82
   0   3  -6   31.25    1.97
   0  -3   6   29.07    1.69
   0  -3   6   29.59    1.92
   0  -3  -6   27.08    1.78
   0  -3  -6   26.60    1.15
   0  -3  -6   29.41    1.75
   0   3  -7   79.14    3.85
   0   3   7   80.75    3.53
   0   3   7   65.20    2.54
   0   3  -7   80.47    3.69
   0  -3   7   78.54    3.44
   0  -3  -7   81.44    3.72
   0  -3   7   77.05    3.81
   0  -3  -7   78.21    4.59
   0  -3   8    2.88    0.86
   0  -3   8    2.65    0.68
   0  -3  -8    2.70    0.81
   0  -3  -8    2.66    0.75
   0  -3   9   10.92    1.84
   0  -3   9   11.66    1.37
   0  -3  -9   11.46    1.27
   0  -3  -9   10.88    1.38
   0  -3  10   23.27    1.70
   0  -3  10   23.77    2.03
   0  -3 -10   25.36    1.88
   0  -3 -10   24.18    2.06
   0  -3  11    0.25    0.66
   0  -3  11    0.22    0.54
   0  -3 -11    0.41    0.60
   0  -3 -11    0.37    0.69
   0  -3  12    0.81    0.79
   0  -3  12    0.55    1.04
   0  -3 -12    0.58    0.83
   0  -3 -12    0.74    0.68
   0  -3  13   13.07    1.76
   0  -3  13   13.52    1.47
   0  -3 -13   14.24    1.55
   0  -3 -13   13.75    2.74
   0  -3  14   14.21    1.52
   0  -3  14   13.69    1.86
   0  -3 -14   15.12    2.75
   0  -3 -14   13.49    1.79
   0   3 -15    8.43    1.07
   0  -3  15    9.13    1.53
   0  -3 -15    7.55    1.54
   0  -3 -15    9.64    1.39
   0   3  16    0.24    0.56
   0   3 -16    0.35    0.48
   0  -3  16    0.66    0.72
   0  -3 -16    0.79    0.73
   0   3  17    2.74    0.75
   0   3 -17    2.59    0.65
   0  -3 -17    3.45    1.00
   0  -3  17    2.95    0.96
   0   3 -18    6.39    0.73
   0   3  18    7.51    0.83
   0  -3  18    7.62    1.12
   0  -3 -18    7.23    1.25
   0   3  19    2.57    0.46
   0   3 -19    2.28    0.38
   0  -3  19    1.72    0.70
   0  -3 -19    0.01    0.80
   0  -4   0   53.30    2.26
   0  -4   0   46.97    1.99
   0  -4   0   58.66    2.50
   0   4  -1   16.60    1.01
   0  -4   1   19.52    1.34
   0  -4   1   17.47    1.02
   0  -4  -1   19.16    1.19
   0  -4   1   16.68    1.03
   0  -4  -1   19.24    1.18
   0   4   2    6.21    0.62
   0  -4   2    7.35    0.93
   0  -4   2    6.91    0.73
   0  -4  -2    6.49    0.74
   0  -4  -2    6.41    0.68
   0  -4  -2    7.23    0.84
   0  -4   3   68.62    4.11
   0  -4   3   63.94    2.89
   0  -4  -3   67.84    4.23
   0  -4  -3   58.94    3.21
   0  -4  -3   62.12    2.84
   0  -4   4   52.66    2.71
   0  -4   4   51.41    2.49
   0  -4  -4   49.13    2.49
   0  -4  -4   45.05    2.04
   0  -4  -4   52.95    2.70
   0  -4   5   16.01    1.31
   0  -4   5   15.19    1.48
   0  -4  -5   22.50    1.56
   0  -4  -5   14.53    1.35
   0  -4   6   31.27    2.15
   0  -4   6   29.90    1.88
   0  -4  -6   32.98    2.19
   0  -4  -6   32.31    2.06
   0  -4   7   26.58    1.88
   0  -4   7   26.61    3.30
   0  -4  -7   25.89    2.02
   0  -4  -7   28.73    2.08
   0  -4   8   20.11    1.95
   0  -4   8   21.30    1.72
   0  -4  -8   22.00    1.83
   0  -4  -8   21.18    1.91
   0  -4   9   18.04    1.65
   0  -4   9   16.87    1.83
   0  -4  -9   17.92    1.81
   0  -4  -9   17.31    1.76
   0  -4  10    2.41    0.90
   0  -4  10    2.79    1.02
   0  -4 -10    3.02    0.98
   0  -4 -10    2.54    0.98
   0  -4  11   10.32    1.35
   0  -4  11    8.84    1.52
   0  -4 -11    8.53    1.48
   0  -4 -11    9.74    1.44
   0  -4  12    3.46    0.94
   0  -4  12   -0.01    1.07
   0  -4 -12    3.92    0.99
   0  -4 -12    2.76    1.02
   0  -4  13    5.84    1.10
   0  -4  13    0.01    1.24
   0  -4 -13    5.50    1.20
   0  -4 -13    6.67    1.17
   0   4 -14   10.31    1.23
   0  -4  14    9.72    1.55
   0  -4 -14   10.64    1.53
   0  -4 -14   11.92    1.58
   0   4 -15    7.39    1.07
   0  -4  15    7.73    1.24
   0  -4 -15   10.34    1.39
   0  -4 -15    8.73    1.36
   0   4  16    5.40    0.91
   0   4 -16    4.70    0.80
   0  -4 -16    5.06    1.05
   0  -4  16    3.75    0.97
   0   4  17    5.08    0.79
   0   4 -17    4.40    0.70
   0  -4  17    5.03    0.87
   0  -4 -17    5.06    0.94
   0  -5   0    0.10    0.39
   0  -5   1    7.72    1.00
   0  -5   2   57.06    2.95
   0  -5  -2   52.95    3.76
   0  -5   3   10.01    1.19
   0  -5   3    8.20    0.93
   0  -5  -3    9.65    1.09
   0  -5   4   15.54    1.46
   0  -5   4   12.69    1.18
   0  -5  -4   14.10    1.33
   0  -5   5    6.80    0.92
   0  -5   5    7.82    1.15
   0  -5  -5    7.34    1.06
   0  -5   6   -0.04    0.73
   0  -5   6    0.01    0.54
   0  -5  -6    0.41    0.50
   0  -5   7   -0.01    0.76
   0  -5   7    0.00    0.64
   0  -5  -7    1.89    0.55
   0  -5  -7    2.61    0.72
   0  -5   8    6.04    1.16
   0  -5   8    7.24    1.03
   0  -5  -8    7.38    1.10
   0  -5  -8    5.77    0.87
   0  -5   9    4.85    1.03
   0  -5   9    4.68    0.92
   0  -5  -9    4.92    1.02
   0  -5  -9    3.80    0.79
   0  -5  10    0.03    0.73
   0  -5  10   -0.01    0.80
   0  -5 -10    3.43    0.80
   0  -5 -10    2.59    0.61
   0   5 -11    0.56    0.45
   0  -5  11   -0.05    0.57
   0  -5 -11    0.31    0.43
   0  -5 -11    0.03    0.93
   0   5 -12    0.43    0.43
   0  -5  12    0.05    0.52
   0  -5 -12    0.53    0.58
   0  -5 -12    0.02    0.41
   0   5 -13   -0.00    0.47
   0  -5 -13    0.06    0.62
   0  -5  13    2.15    0.56
   0  -5 -13    0.01    0.44
   0   5  14    4.63    0.70
   0   5 -14    3.48    0.61
   0  -5  14    2.08    0.71
   0  -5 -14    0.01    0.56
   0  -6   3   -0.00    0.24
   0  -6   4    3.18    0.53
   0  -6   5   -0.02    0.26
   0  -6  -5    0.05    0.26
   0  -6   6   -0.01    0.34
   0  -6  -6    0.59    0.35
   0  -6   7    0.06    0.31
   0  -6  -7    0.25    0.33
   0  -6   8   -0.02    0.28
   0  -6  -8    0.18    0.31
   0  -6   9   -0.02    0.23
   0  -6  -9   -0.02    0.28
   1   0 -21   -0.01    0.30
  -1   0  21    0.01    0.24
   1   0 -20    0.18    0.69
  -1   0  20    0.07    0.60
   1   0 -19   23.07    1.77
  -1   0  19   23.55    1.73
   1   0 -18   67.68    4.99
  -1   0  18   62.95    4.60
   1   0 -17    8.74    1.34
  -1   0  17    9.19    1.25
   1   0 -16  109.43    5.53
  -1   0  16  112.53    5.40
   1   0 -15   20.42    1.74
  -1   0  15   19.68    1.47
   1   0 -14    2.71    0.82
  -1   0  14    2.60    0.68
   1   0 -13   53.71    3.80
  -1   0  13   51.20    3.46
   1   0 -12   69.56    3.20
  -1   0  12   70.94    3.11
   1   0 -11   45.19    1.56
   1   0 -11   49.45    2.35
   1   0 -11   44.48    1.47
  -1   0  11   49.58    2.23
  -1   0  11   45.80    1.59
   1   0 -10   25.88    0.98
   1   0 -10   25.83    1.45
  -1   0  10   25.75    0.99
  -1   0  10   27.16    1.44
   1   0  -9  358.40   15.08
   1   0  -9  364.13   15.57
  -1   0   9  359.29   15.06
  -1   0   9  396.05   16.42
  -1   0   9  373.30   15.75
   1   0  -8  182.15    6.75
   1   0  -8  175.65    6.45
   1   0  -8  166.69    6.06
  -1   0   8  181.15    6.49
  -1   0   8  165.50    5.62
  -1   0   8  173.55    6.29
   1   0  -7   16.41    0.94
   1   0  -7   15.52    0.63
   1   0  -7   16.61    1.04
  -1   0   7   17.66    0.96
  -1   0   7   15.78    0.66
  -1   0   7   17.10    0.92
   1   0  -6    2.67    0.47
   1   0  -6    1.82    0.49
   1   0  -6   -0.00    0.54
  -1   0   6    3.28    0.30
  -1   0   6    2.36    0.45
  -1   0   6    1.87    0.48
   1   0  -5 1538.97   90.74
   1   0  -5 1573.18   94.64
   1   0  -5 1469.06   88.96
  -1   0   5 1542.84   96.02
  -1   0   5 1634.67   97.69
  -1   0   5 1552.29   92.21
   1   0  -4 1612.33   94.63
   1   0  -4 1533.21   92.03
   1   0  -4 1620.52   96.84
  -1   0   4 1660.25   98.70
  -1   0   4 1618.66   94.48
  -1   0   4 1445.70   87.74
   1   0  -3  684.21   30.02
   1   0  -3  683.70   29.33
   1   0  -3  686.57   30.23
   1   0  -3  662.28   29.34
  -1   0   3  678.19   29.08
  -1   0   3  605.01   27.27
   1   0  -2   95.61    2.45
   1   0  -2   97.98    2.70
   1   0  -2  100.39    2.54
   1   0  -2  100.45    2.74
  -1   0   2   95.39    2.50
  -1   0   2   94.85    3.30
  -1   0   2  103.52    2.58
   1   0  -1  282.50    9.05
   1   0  -1  286.74    9.47
   1   0  -1  284.69    9.31
   1   0  -1  281.62    9.08
  -1   0   1  275.72    8.91
  -1   0   1  281.16    9.13
  -1   0   1  273.21    8.84
  -1   0   1  304.45    9.67
   1   0   0    2.11    0.18
   1   0   0    2.69    0.21
  -1   0   0    1.91    0.14
  -1   0   0    2.47    0.19
  -1   0   0    1.78    0.16
  -1   0   0    2.02    0.19
   1   0   1  809.13   36.72
   1   0   1  764.35   35.43
   1   0   1  793.79   35.61
   1   0   1  752.07   33.92
  -1   0  -1  768.46   35.41
  -1   0  -1  789.34   34.81
   1   0   2 2203.98  143.25
   1   0   2 2043.24  133.75
   1   0   2 2001.96  131.20
   1   0   2 2083.19  134.45
  -1   0  -2 2170.99  141.17
  -1   0  -2 2276.94  148.20
  -1   0  -2 2136.36  138.87
  -1   0  -2 2094.58  134.61
   1   0   3  727.33   31.92
   1   0   3  581.43   26.06
   1   0   3  576.13   26.72
  -1   0  -3  649.47   27.53
  -1   0  -3  640.75   27.80
  -1   0  -3  661.70   28.87
  -1   0  -3  671.24   29.31
   1   0   4  491.71   20.70
   1   0   4  507.75   20.50
   1   0   4  547.62   23.07
  -1   0  -4  461.75   19.61
  -1   0  -4  503.87   21.86
  -1   0  -4  480.55   19.47
  -1   0  -4  507.62   20.69
   1   0   5  219.85    7.41
   1   0   5  229.76    8.07
   1   0   5  230.69    7.79
  -1   0  -5  220.29    7.74
  -1   0  -5  220.20    7.54
  -1   0  -5  228.56    7.87
  -1   0  -5  187.82    6.86
  -1   0  -5  221.51    7.47
   1   0   6   61.39    1.94
   1   0   6   64.65    2.06
   1   0   6   61.50    2.15
  -1   0  -6   57.75    1.98
  -1   0  -6   62.40    1.92
  -1   0  -6   60.29    2.11
  -1   0  -6   61.70    2.04
   1   0   7  435.68   18.18
   1   0   7  425.66   17.93
   1   0   7  452.08   18.89
   1   0   7  458.67   19.48
  -1   0  -7  441.74   18.62
  -1   0  -7  449.46   18.36
  -1   0  -7  440.16   18.83
  -1   0  -7  428.04   18.08
   1   0   8   26.86    1.20
   1   0   8   25.36    1.13
   1   0   8   26.04    1.05
   1   0   8   25.16    1.02
  -1   0  -8   26.38    1.35
  -1   0  -8   26.70    1.20
  -1   0  -8   26.16    1.75
  -1   0  -8   26.60    1.09
   1   0   9   21.77    0.95
   1   0   9   18.68    0.87
   1   0   9   20.56    1.66
   1   0   9   18.82    0.98
  -1   0  -9   20.07    0.93
  -1   0  -9   20.22    1.07
  -1   0  -9   20.89    0.84
  -1   0  -9   18.64    0.96
   1   0  10    0.59    0.32
   1   0  10   -0.02    0.57
   1   0  10    0.76    0.38
   1   0  10    0.51    0.32
  -1   0 -10    1.01    0.34
  -1   0 -10    0.74    0.26
  -1   0 -10    0.64    0.34
  -1   0 -10    0.73    0.39
   1   0  11   71.40    2.72
   1   0  11   64.25    2.54
   1   0  11   71.52    3.60
   1   0  11   73.06    2.70
  -1   0 -11   70.77    2.67
  -1   0 -11   69.94    2.65
  -1   0 -11   69.24    2.83
  -1   0 -11   69.80    2.39
   1   0  12   10.63    0.84
   1   0  12   10.42    0.78
   1   0  12    8.52    0.75
   1   0  12   10.08    0.82
  -1   0 -12    9.90    0.58
  -1   0 -12    9.74    0.92
  -1   0 -12    9.76    0.71
   1   0  13   10.28    0.81
   1   0  13   11.44    0.92
   1   0  13   11.99    0.90
  -1   0 -13   13.51    1.57
  -1   0 -13   11.00    0.76
  -1   0 -13   11.07    0.62
   1   0  14    8.16    0.71
   1   0  14    8.75    0.89
  -1   0 -14    8.63    0.95
  -1   0 -15   24.62    1.65
  -1   0 -16   20.93    2.44
   1  -1 -22    0.00    0.26
   1  -1 -21   -0.01    1.27
  -1  -1  21    3.53    0.66
   1  -1 -20    6.66    1.18
  -1  -1  20    6.70    0.93
   1  -1 -19    0.52    1.16
  -1  -1  19    0.77    0.61
   1  -1 -18   26.60    2.28
  -1  -1  18   27.05    2.16
   1   1 -17   42.65    2.52
  -1   1  17   41.67    2.23
  -1  -1  17   48.56    3.09
   1  -1 -17   49.25    3.23
   1   1 -16   63.60    3.28
  -1   1  16   62.22    2.95
   1  -1 -16   66.21    3.95
  -1  -1  16   51.40    3.40
  -1   1  15    5.47    0.86
   1   1 -15    6.01    0.94
   1  -1 -15    6.43    1.26
  -1  -1  15    5.51    1.15
  -1   1  14   76.16    3.37
   1   1 -14   72.29    3.42
   1  -1 -14   76.94    3.13
  -1  -1  14   78.92    3.95
   1  -1 -14   80.00    4.20
  -1  -1  14   68.47    2.75
   1   1 -13   34.38    1.84
  -1   1  13   35.82    1.69
   1   1 -13   34.21    2.34
  -1   1  13   33.88    1.76
   1  -1 -13   36.17    3.42
  -1  -1  13   35.63    2.19
  -1  -1  13   32.46    1.46
   1  -1 -13   35.49    1.55
   1   1 -12   14.53    0.99
  -1   1  12   18.03    1.33
   1   1 -12   15.77    1.04
   1   1 -12   16.72    1.53
  -1   1  12   15.45    1.08
  -1   1  12   16.18    1.02
   1  -1 -12   17.06    0.96
  -1  -1  12   15.61    1.89
  -1  -1  12   15.94    0.90
   1  -1 -12   15.99    1.50
   1   1 -11   58.06    2.46
  -1   1  11   58.67    2.39
   1   1 -11   64.23    4.56
  -1   1  11   67.25    2.87
   1   1 -11   55.77    2.29
  -1   1  11   59.91    3.24
   1  -1 -11   60.71    2.37
   1  -1 -11   61.20    3.02
  -1  -1  11   57.62    2.24
  -1  -1  11   57.57    2.69
   1   1 -10  231.30    9.28
   1   1 -10  238.20    9.85
   1   1 -10  256.86   11.18
  -1   1  10  237.94    9.64
  -1   1  10  240.93    9.77
  -1   1  10  274.49   10.97
   1  -1 -10  247.92   10.84
   1  -1 -10  232.81    9.25
  -1  -1  10  238.10   10.09
  -1  -1  10  234.32    9.20
   1   1  -9  175.59    6.54
   1   1  -9  187.88    7.85
  -1   1   9  181.65    6.87
  -1   1   9  197.60    7.42
   1   1  -9  183.00    6.99
  -1   1   9  189.78    7.23
   1  -1  -9  188.20    6.88
  -1  -1   9  152.38    4.51
  -1  -1   9  178.97    7.04
  -1  -1   9  163.67    4.84
   1  -1  -9  184.08    7.46
  -1  -1   9  169.30    6.20
   1   1  -8  244.86    9.40
  -1   1   8  258.25   10.04
   1   1  -8  254.73   11.04
  -1   1   8  274.87   10.50
   1   1  -8  246.08   10.15
  -1   1   8  245.13    9.75
   1  -1  -8  252.45   10.23
  -1  -1   8  225.32    7.07
  -1  -1   8  243.43    7.83
   1  -1  -8  249.49    9.45
  -1  -1   8  256.99   10.17
  -1  -1   8  255.25    9.85
   1   1  -7  149.02    5.75
  -1   1   7  145.03    5.35
  -1   1   7  160.28    6.74
   1   1  -7  144.84    5.81
  -1   1   7  152.01    5.46
  -1  -1   7  138.22    3.64
   1  -1  -7  143.33    5.02
   1  -1  -7  146.83    5.55
  -1  -1   7  137.20    3.66
  -1  -1   7  148.14    5.43
  -1  -1   7  142.73    5.09
   1   1  -6  239.43   10.37
   1   1  -6  257.53   10.05
  -1   1   6  244.04    9.29
   1   1  -6  236.23    8.59
  -1   1   6  259.04    9.69
  -1   1   6  223.06    9.62
   1  -1  -6  238.67    9.31
  -1  -1   6  242.68    9.24
   1  -1  -6  241.26    9.16
  -1  -1   6  235.95    8.85
   1   1  -5  675.21   32.18
   1   1  -5  663.58   31.31
   1   1  -5  671.64   31.00
  -1   1   5  682.45   31.77
  -1   1   5  684.59   32.33
  -1   1   5  707.31   33.03
   1  -1  -5  659.14   31.33
   1  -1  -5  639.77   30.44
  -1  -1   5  673.66   31.63
  -1  -1   5  658.16   31.21
  -1   1   4 1132.53   62.25
   1   1  -4 1130.82   62.01
  -1   1   4 1141.38   61.47
   1   1  -4 1120.29   60.75
   1  -1  -4 1146.82   61.58
  -1  -1   4 1071.73   58.75
  -1  -1   4 1084.29   58.74
  -1  -1   4 1140.07   60.94
   1  -1  -4 1083.63   59.21
   1  -1  -4 1074.39   58.59
   1   1  -3 1681.88  100.57
  -1   1   3 1657.07  101.29
   1   1  -3 1642.35  100.10
  -1   1   3 1565.10   95.07
   1   1  -3 1358.42   76.13
  -1   1   3 1731.73  103.15
   1  -1  -3 1554.60   93.83
  -1  -1   3 1630.35   97.75
  -1  -1   3 1569.78   95.30
   1  -1  -3 1594.76   96.20
   1  -1  -3 1599.15   97.91
  -1  -1   3 1558.92   93.86
   1   1  -2  985.96   51.45
  -1   1   2  978.95   50.62
   1   1  -2 1020.38   51.58
   1   1  -2  995.72   48.48
  -1   1   2 1053.85   52.99
  -1   1   2  995.31   51.85
   1  -1  -2 1011.68   48.73
   1  -1  -2 1005.08   52.34
   1  -1  -2 1019.98   52.40
  -1  -1   2  958.74   50.13
   1  -1  -2  954.51   49.98
  -1  -1   2 1016.79   49.58
  -1  -1   2 1002.74   51.33
  -1  -1   2 1021.20   52.26
   1   1  -1 1032.09   51.72
  -1   1   1 1001.67   52.12
   1   1  -1  976.12   50.98
  -1   1   1 1089.64   53.86
  -1   1   1 1019.24   52.92
   1   1  -1 1011.87   52.51
   1  -1  -1 1023.74   53.12
   1  -1  -1 1011.42   50.01
  -1  -1   1 1036.63   52.07
  -1  -1   1  982.53   50.67
  -1  -1   1 1015.10   51.44
  -1  -1   1  994.78   51.79
   1  -1  -1 1028.23   51.50
   1  -1  -1  989.21   51.84
   1   1   0 1420.16   78.89
   1   1   0 1377.14   78.76
   1   1   0 1340.03   79.60
  -1   1   0 1422.13   82.35
  -1   1   0 1371.51   79.35
  -1   1   0 1558.20   85.76
   1  -1   0 1363.44   78.94
   1  -1   0 1349.19   75.95
  -1  -1   0 1481.78   83.75
  -1  -1   0 1400.26   81.25
   1  -1   0 1458.28   80.82
  -1  -1   0 1395.73   80.41
   1  -1   0 1433.23   82.64
  -1  -1   0 1318.09   74.44
   1   1   1 6966.25  699.62
   1   1   1 6663.08  685.78
  -1   1  -1 7331.52  725.04
  -1   1  -1 7638.14  779.21
  -1   1  -1 6482.48  664.39
   1   1   1 6846.23  698.33
   1  -1   1 5782.63  595.43
  -1  -1  -1 6437.44  656.78
  -1  -1  -1 7191.00  722.79
  -1  -1  -1 6725.10  690.32
  -1  -1  -1 6436.23  658.29
   1  -1   1 7525.86  763.54
   1  -1   1 7403.83  757.77
   1  -1   1 5153.06  511.09
   1   1   2 2037.32  131.51
   1   1   2 2055.35  136.83
  -1   1  -2 2147.45  139.67
  -1   1  -2 2096.77  137.62
  -1   1  -2 1836.38  113.00
   1   1   2 1952.99  129.62
  -1   1  -2 2137.70  140.98
  -1   1  -2 2003.54  123.74
  -1  -1  -2 2130.38  134.33
  -1  -1  -2 1916.04  124.66
  -1  -1  -2 2095.93  139.26
   1  -1   2 1901.00  125.34
   1  -1   2 2165.03  143.20
   1  -1   2 1976.48  129.27
  -1  -1  -2 2001.95  131.38
   1   1   3   36.25    1.58
  -1   1  -3   38.36    1.26
  -1   1  -3   35.79    1.45
   1   1   3   33.02    0.82
   1   1   3   35.27    1.55
  -1   1  -3   34.15    0.70
   1   1   3   36.33    1.05
  -1   1  -3   35.32    1.36
   1  -1   3   34.82    1.20
  -1  -1  -3   36.17    2.11
   1  -1   3   32.80    1.89
   1  -1   3   35.29    1.49
  -1  -1  -3   36.64    1.67
  -1  -1  -3   32.79    1.06
   1   1   4 1003.24   53.77
   1   1   4  946.69   47.60
   1   1   4 1033.45   53.13
  -1   1  -4  966.81   47.71
  -1   1  -4 1040.15   56.31
  -1   1  -4 1079.13   55.44
   1   1   4 1040.43   55.47
  -1   1  -4 1029.35   54.32
   1  -1   4 1033.97   54.95
  -1  -1  -4 1016.43   54.26
  -1  -1  -4  979.67   51.84
  -1  -1  -4  921.81   47.26
   1  -1   4  946.70   49.01
   1  -1   4 1017.68   53.43
   1   1   5   87.27    2.42
   1   1   5   92.61    3.50
  -1   1  -5   93.62    2.55
  -1   1  -5   97.41    3.32
   1   1   5   95.41    3.50
  -1   1  -5   94.03    3.36
   1  -1   5   87.23    2.82
  -1  -1  -5   81.65    2.45
  -1  -1  -5   96.83    2.72
   1  -1   5   92.21    3.37
  -1  -1  -5   91.17    3.44
   1  -1   5   93.02    3.21
   1  -1   5   96.28    3.08
  -1  -1  -5   90.58    3.30
   1   1   6   25.20    1.36
  -1   1  -6   26.06    1.18
  -1   1  -6   27.41    2.10
  -1   1  -6   23.23    0.76
   1   1   6   25.48    1.22
   1   1   6   24.24    0.74
   1  -1   6   27.49    1.30
  -1  -1  -6   24.80    1.35
  -1  -1  -6   25.08    0.77
  -1  -1  -6   22.14    0.75
   1  -1   6   24.50    0.96
   1  -1   6   21.97    0.93
   1  -1   6   24.49    1.15
  -1  -1  -6   25.12    1.23
   1   1   7  276.87   12.26
   1   1   7  254.02    8.81
  -1   1  -7  242.82    8.77
   1   1   7  267.92   10.37
  -1   1  -7  262.71   10.48
  -1   1  -7  266.81   10.23
   1  -1   7  215.80    8.12
  -1  -1  -7  261.97   11.69
   1  -1   7  260.93   10.35
   1  -1   7  237.19    8.73
  -1  -1  -7  258.67    9.94
  -1  -1  -7  222.10    7.91
  -1  -1  -7  261.89    9.03
   1   1   8  242.30    9.44
   1   1   8  226.46    7.86
   1   1   8  236.31    9.43
  -1   1  -8  224.09    8.77
  -1   1  -8  227.13    8.79
  -1   1  -8  230.55    9.29
  -1  -1  -8  193.60    6.87
   1  -1   8  228.37    9.20
   1  -1   8  229.44    8.81
   1  -1   8  218.36    7.89
  -1  -1  -8  231.19   10.59
  -1  -1  -8  238.09    9.19
  -1  -1  -8  219.98    7.74
   1   1   9   14.45    0.65
   1   1   9   15.88    1.10
  -1   1  -9   13.86    0.70
  -1   1  -9   15.92    1.13
  -1   1  -9   15.07    1.09
   1   1   9   15.13    1.00
   1  -1   9   15.80    0.92
  -1  -1  -9   12.92    0.53
  -1  -1  -9   13.34    0.82
  -1  -1  -9   16.69    1.04
  -1  -1  -9   15.47    1.17
   1  -1   9   12.04    0.66
   1  -1   9   15.06    1.06
   1  -1   9   14.04    0.67
   1   1  10   19.24    0.83
   1   1  10   22.05    1.27
  -1   1 -10   21.91    1.24
   1   1  10   21.15    1.31
  -1   1 -10   19.46    0.91
  -1   1 -10   20.99    1.37
   1  -1  10   19.51    0.85
  -1  -1 -10   16.92    0.65
   1  -1  10   18.61    1.07
   1  -1  10   20.54    1.27
   1  -1  10   16.96    0.81
  -1  -1 -10   18.81    0.72
  -1  -1 -10   21.63    1.28
  -1  -1 -10   20.37    1.38
   1   1  11   51.19    3.34
  -1   1 -11   54.56    2.70
   1   1  11   54.85    3.25
  -1   1 -11   49.13    2.43
  -1   1 -11   55.51    2.15
  -1   1 -11   56.03    2.41
   1  -1  11   44.49    1.74
   1  -1  11   55.45    2.52
   1  -1  11   51.84    2.00
  -1  -1 -11   55.15    2.67
  -1  -1 -11   57.99    2.54
  -1   1 -12  120.01    5.02
  -1   1 -12  124.61    4.88
   1  -1  12  120.84    5.31
  -1  -1 -12  125.31    5.63
  -1  -1 -12  130.69    5.45
  -1   1 -13   11.25    1.36
   1   1  13   11.71    1.07
   1  -1  13   11.45    1.16
  -1  -1 -13   12.88    1.29
   1   1  14    5.93    0.82
  -1   1 -14    5.84    0.69
   1  -1  14    6.29    1.40
  -1  -1 -14    6.34    1.06
   1   1  15    6.88    0.91
  -1   1 -15    8.50    0.78
  -1  -1 -15    9.15    1.28
   1  -1  15    8.26    1.00
  -1   1 -16   10.75    0.83
   1   1  16   11.30    1.06
   1  -1  16   12.88    1.20
  -1  -1 -16   12.67    1.52
   1   1  17    8.20    0.86
   1  -1  17    9.37    1.64
  -1  -1 -17   11.72    1.42
   1  -1  18   14.93    1.36
  -1  -1 -18   17.82    1.54
  -1  -1 -19   23.87    1.67
  -1  -1 -20    3.84    0.72
   1  -2 -21    5.69    0.88
  -1  -2  21    4.95    0.80
   1  -2 -20    7.06    1.12
  -1  -2  20    6.03    1.04
   1  -2 -19    0.13    0.63
  -1  -2  19    0.19    0.56
   1  -2 -18    6.04    1.37
  -1  -2  18    5.47    1.14
  -1   2  17   28.47    1.62
   1   2 -17   24.13    1.36
   1  -2 -17   31.36    2.72
  -1  -2  17   31.87    2.35
   1   2 -16    8.62    0.89
   1  -2 -16   10.83    1.74
   1  -2 -16   11.43    1.15
  -1  -2  16   11.00    1.55
   1  -2 -15   11.11    1.24
   1  -2 -15   11.51    1.81
  -1  -2  15   10.87    2.79
  -1  -2  15   10.61    1.15
  -1   2  14   74.42    3.18
   1  -2 -14   82.44    4.73
  -1  -2  14   77.31    3.60
   1  -2 -14   84.87    3.94
  -1  -2  14   82.85    4.72
  -1   2  13   28.68    1.47
   1  -2 -13   32.18    1.85
  -1  -2  13   28.96    1.73
   1  -2 -13   31.80    2.37
  -1  -2  13   31.24    2.37
  -1   2  12    0.25    0.37
   1  -2 -12    0.52    0.47
  -1  -2  12    0.36    0.62
   1  -2 -12    0.27    1.01
  -1  -2  12    0.34    0.43
   1   2 -11   16.89    0.95
  -1   2  11   19.33    1.69
   1  -2 -11   20.89    1.70
   1  -2 -11   19.82    1.37
  -1  -2  11   19.71    1.68
  -1  -2  11   21.83    1.29
  -1   2  10   56.07    2.56
   1   2 -10   53.77    2.98
   1   2 -10   46.74    1.82
   1   2 -10   52.15    2.63
  -1   2  10   50.59    2.29
  -1   2  10   52.90    2.71
   1  -2 -10   51.26    2.39
  -1  -2  10   50.85    2.72
   1  -2 -10   50.66    2.73
  -1  -2  10   48.30    2.21
   1   2  -9   20.22    0.97
   1   2  -9   26.04    1.81
   1   2  -9   24.04    1.57
  -1   2   9   24.23    1.61
  -1   2   9   23.19    1.30
  -1   2   9   25.76    1.49
   1  -2  -9   24.22    1.64
   1  -2  -9   24.02    1.40
  -1  -2   9   16.35    1.33
  -1  -2   9   24.40    1.63
   1   2  -8   91.86    4.98
   1   2  -8   94.75    4.02
  -1   2   8   95.62    4.11
   1   2  -8   81.26    2.81
  -1   2   8   97.13    3.64
  -1   2   8  101.75    3.97
   1  -2  -8   95.83    3.86
  -1  -2   8   89.86    3.70
   1  -2  -8   90.47    3.94
  -1  -2   8   91.40    3.97
   1   2  -7  226.22    8.53
   1   2  -7  251.17   10.49
  -1   2   7  268.72   10.82
   1   2  -7  255.29   10.84
  -1   2   7  254.97   10.02
  -1   2   7  259.80   11.11
   1  -2  -7  251.23   10.55
  -1  -2   7  248.23   10.59
   1  -2  -7  246.88   10.21
  -1  -2   7  239.16   11.32
   1   2  -6  241.85   10.22
   1   2  -6  211.20    7.98
  -1   2   6  249.23   10.53
   1   2  -6  243.49    9.85
  -1   2   6  263.16   11.24
   1  -2  -6  241.67   10.07
  -1  -2   6  234.34    9.80
   1  -2  -6  233.51    9.60
   1  -2  -6  261.34    9.92
  -1  -2   6  233.40    9.51
   1   2  -5   39.03    1.70
   1   2  -5   37.52    1.94
  -1   2   5   39.97    1.61
  -1   2   5   37.53    1.99
   1  -2  -5   37.58    2.45
   1  -2  -5   36.78    1.88
  -1  -2   5   37.91    1.80
   1  -2  -5   41.32    1.66
  -1  -2   5   36.51    1.38
  -1  -2   5   37.06    1.75
  -1  -2   5   34.35    0.79
   1   2  -4   72.55    3.04
   1   2  -4   77.18    2.80
   1   2  -4   68.78    1.75
  -1   2   4   75.84    3.13
  -1   2   4   78.91    2.66
   1  -2  -4   76.06    3.48
   1  -2  -4   74.49    3.04
   1  -2  -4   66.63    1.47
   1  -2  -4   75.22    2.72
  -1  -2   4   72.44    3.03
  -1  -2   4   72.27    3.75
  -1  -2   4   70.23    1.80
  -1  -2   4   72.96    2.47
  -1   2   3  803.12   38.11
  -1   2   3  822.54   41.61
   1   2  -3  824.06   41.36
   1   2  -3  796.64   41.03
  -1   2   3  797.37   41.05
   1   2  -3  771.52   36.71
   1  -2  -3  796.09   40.06
  -1  -2   3  825.41   39.09
   1  -2  -3  790.60   39.51
   1  -2  -3  750.98   34.75
   1  -2  -3  780.55   40.02
  -1  -2   3  800.85   39.90
  -1  -2   3  779.45   40.13
  -1  -2   3  799.80   40.25
   1   2  -2   57.94    2.29
   1   2  -2   58.71    2.04
   1   2  -2   63.73    2.80
   1   2  -2   56.46    1.65
  -1   2   2   56.63    2.29
  -1   2   2   59.62    1.79
  -1   2   2   56.07    1.58
   1  -2  -2   59.21    2.44
   1  -2  -2   57.57    1.53
  -1  -2   2   59.05    2.23
   1  -2  -2   61.43    2.29
   1  -2  -2   58.80    1.96
  -1  -2   2   60.57    2.12
  -1  -2   2   59.47    1.72
  -1  -2   2   69.72    3.02
  -1   2   1  498.29   22.20
   1   2  -1  498.42   22.20
  -1   2   1  495.06   20.43
   1   2  -1  517.37   23.05
   1   2  -1  500.55   21.21
  -1   2   1  508.83   22.68
   1   2  -1  503.10   22.29
  -1   2   1  478.09   20.26
   1  -2  -1  506.63   21.21
  -1  -2   1  491.50   21.33
  -1  -2   1  477.01   19.96
  -1  -2   1  505.61   22.24
  -1  -2   1  503.26   21.95
   1  -2  -1  508.14   22.66
   1  -2  -1  499.77   22.44
   1  -2  -1  499.56   21.15
   1   2   0  190.84    7.10
  -1   2   0  188.08    7.10
   1   2   0  197.66    7.41
   1   2   0  193.59    7.94
   1   2   0  187.67    6.72
  -1   2   0  189.43    6.12
  -1   2   0  185.18    6.92
   1  -2   0  192.60    7.17
  -1  -2   0  186.01    6.39
   1  -2   0  189.73    6.17
  -1  -2   0  190.96    7.12
   1  -2   0  186.13    6.76
  -1  -2   0  208.52    8.46
  -1  -2   0  183.71    6.36
   1  -2   0  186.84    7.02
  -1   2  -1  723.69   36.11
   1   2   1  710.66   34.46
   1   2   1  723.95   35.76
   1   2   1  716.21   33.73
  -1   2  -1  724.86   33.02
   1   2   1  730.92   34.64
  -1   2  -1  717.15   35.79
   1  -2   1  720.16   34.22
   1  -2   1  722.93   35.80
   1  -2   1  719.17   32.53
   1  -2   1  681.87   34.78
  -1  -2  -1  730.50   35.33
  -1  -2  -1  724.95   35.90
  -1  -2  -1  706.59   34.20
  -1  -2  -1  727.59   34.94
   1   2   2  185.99    6.19
  -1   2  -2  184.82    6.51
   1   2   2  193.41    6.48
   1   2   2  185.04    6.86
  -1   2  -2  183.35    7.13
   1   2   2  207.32    7.81
  -1   2  -2  182.03    5.54
   1  -2   2  171.01    5.13
   1  -2   2  181.11    7.17
  -1  -2  -2  193.60    6.94
   1  -2   2  185.33    6.82
  -1  -2  -2  189.02    8.23
  -1  -2  -2  191.33    6.21
  -1  -2  -2  188.54    6.57
   1  -2   2  183.97    6.55
   1   2   3  302.01   11.08
   1   2   3  317.42   13.27
  -1   2  -3  267.69    9.07
   1   2   3  335.65   12.38
  -1   2  -3  311.78   10.67
  -1   2  -3  333.83   12.89
  -1   2  -3  338.69   15.26
   1  -2   3  318.05   12.55
   1  -2   3  317.34   13.47
  -1  -2  -3  315.58   11.97
   1  -2   3  316.72   13.26
  -1  -2  -3  313.16   11.93
  -1  -2  -3  315.81   13.00
  -1  -2  -3  309.30   12.33
  -1   2  -4  151.38    4.30
   1   2   4  173.20    6.80
  -1   2  -4  171.76    6.40
   1   2   4  166.03    5.25
  -1   2  -4  169.54    4.88
  -1   2  -4  179.26    6.74
  -1  -2  -4  169.90    5.68
  -1  -2  -4  169.17    7.79
   1  -2   4  182.14    6.61
   1  -2   4  178.64    7.05
  -1  -2  -4  182.48    6.72
  -1  -2  -4  174.76    5.50
   1  -2   4  175.56    6.08
   1   2   5  449.50   20.84
  -1   2  -5  465.49   20.92
  -1   2  -5  397.31   14.95
   1   2   5  460.73   21.03
   1   2   5  434.89   17.49
  -1   2  -5  431.01   19.05
   1   2   5  421.46   17.20
  -1   2  -5  421.91   16.24
  -1   2  -5  485.09   21.77
   1  -2   5  454.43   19.17
   1  -2   5  447.41   19.73
  -1  -2  -5  465.71   21.44
  -1  -2  -5  429.31   17.69
   1  -2   5  460.79   20.91
  -1  -2  -5  476.20   21.05
   1   2   6   74.95    3.17
   1   2   6   65.13    1.82
   1   2   6   69.50    2.12
   1   2   6   76.65    3.44
  -1   2  -6   74.65    3.21
  -1   2  -6   77.00    3.20
   1  -2   6   70.41    2.77
   1  -2   6   71.84    3.16
  -1  -2  -6   67.93    2.93
  -1  -2  -6   74.93    3.40
   1  -2   6   71.58    2.88
  -1  -2  -6   67.77    2.29
   1   2   7   47.65    2.51
   1   2   7   45.91    1.43
  -1   2  -7   49.26    2.23
   1   2   7   47.92    2.25
  -1   2  -7   47.38    2.30
   1  -2   7   45.52    2.26
   1  -2   7   41.15    1.40
   1  -2   7   44.42    2.05
  -1  -2  -7   45.88    2.21
  -1  -2  -7   41.84    1.16
   1  -2   7   45.22    1.91
  -1  -2  -7   40.77    1.19
  -1  -2  -7   47.14    2.48
   1   2   8  304.78   13.91
   1   2   8  303.83   13.10
  -1   2  -8  318.23   13.47
  -1   2  -8  304.67   13.45
   1  -2   8  296.65   12.71
   1  -2   8  266.39   10.44
  -1  -2  -8  295.05   13.60
   1  -2   8  296.87   13.14
   1  -2   8  263.00   10.63
  -1  -2  -8  303.80   13.18
   1   2   9   16.14    1.24
   1   2   9   15.44    1.44
  -1   2  -9   15.49    1.94
  -1   2  -9   14.66    1.26
   1  -2   9   11.97    1.07
  -1  -2  -9   14.32    1.25
   1  -2   9   14.21    1.25
  -1  -2  -9   15.64    1.46
   1  -2  10    1.95    0.53
   1  -2  10    0.42    0.59
  -1  -2 -10    0.88    0.60
  -1  -2 -10    0.95    0.71
   1  -2  11   27.47    1.69
   1  -2  11   26.53    1.81
  -1  -2 -11   28.99    1.86
  -1  -2 -11   25.65    2.09
   1  -2  12   41.10    2.40
   1  -2  12   37.47    2.18
  -1  -2 -12   42.11    2.81
  -1  -2 -12   47.65    2.66
  -1   2 -13   18.25    1.36
  -1  -2 -13   18.74    1.95
   1  -2  13   17.77    1.60
  -1  -2 -13   20.70    1.75
  -1   2 -14    2.35    0.69
   1  -2  14    3.09    1.55
  -1  -2 -14    2.91    1.09
  -1  -2 -14    3.78    0.92
   1   2  15   62.63    3.37
  -1   2 -15   60.65    3.05
   1  -2  15   59.44    3.54
  -1  -2 -15   63.45    3.99
   1   2  16    8.80    1.15
  -1   2 -16    9.10    1.00
   1  -2  16   10.16    1.35
  -1  -2 -16   10.61    1.48
   1   2  17    0.34    0.49
  -1   2 -17    0.52    0.39
  -1  -2 -17    0.46    0.67
   1  -2  17    0.35    0.60
   1   2  18    0.02    0.33
  -1   2 -18    0.06    0.26
  -1  -2 -18    0.09    0.48
   1  -2  18    0.02    0.42
   1   2  19    4.21    0.59
  -1   2 -19    4.30    0.48
   1  -2  19    5.57    0.78
  -1  -2 -19    7.43    0.99
   1  -2  20    0.02    0.23
  -1  -2 -20   -0.01    0.35
   1  -3 -20    6.65    1.03
  -1  -3  20    7.03    0.91
   1   3 -19    0.02    0.43
  -1   3  19    0.01    0.32
   1  -3 -19    0.00    0.95
  -1  -3  19    2.20    0.58
   1   3 -18    3.07    0.57
  -1   3  18    3.64    0.63
  -1  -3  18    3.50    1.63
   1  -3 -18    3.69    1.02
   1   3 -17    1.55    0.50
  -1   3  17    0.02    0.56
  -1  -3  17    1.86    0.86
   1  -3 -17    1.85    0.84
   1   3 -16   14.53    1.24
   1  -3 -16   17.64    1.60
   1  -3 -16   16.28    2.89
  -1  -3  16   15.49    1.93
   1  -3 -15   39.15    3.21
   1  -3 -15   44.60    2.71
  -1  -3  15   38.63    3.07
  -1  -3  15   39.35    2.52
   1  -3 -14    5.72    1.16
   1  -3 -14    6.59    1.47
  -1  -3  14    6.07    1.08
  -1  -3  14    6.21    1.39
   1  -3 -13    5.39    1.35
   1  -3 -13    5.24    1.90
  -1  -3  13    5.02    2.03
  -1  -3  13    4.95    1.12
   1  -3 -12   57.20    3.64
   1  -3 -12   58.35    3.43
  -1  -3  12   55.11    3.08
  -1  -3  12   56.77    3.49
   1  -3 -11   51.59    3.23
   1  -3 -11   51.33    2.99
  -1  -3  11   47.70    3.68
  -1  -3  11   50.49    3.09
  -1   3  10   14.39    1.77
   1  -3 -10   16.00    1.46
   1  -3 -10   16.66    1.65
  -1  -3  10   16.33    1.56
  -1  -3  10   16.15    1.36
  -1   3   9   10.69    0.97
   1  -3  -9   12.23    1.33
  -1  -3   9   11.39    1.15
  -1  -3   9   11.91    1.30
   1  -3  -9   12.01    1.24
  -1   3   8   39.26    1.88
   1  -3  -8   47.79    2.52
   1  -3  -8   44.22    2.42
  -1  -3   8   42.69    2.34
  -1  -3   8   44.04    2.37
   1   3  -7   27.99    1.81
  -1   3   7   28.68    1.91
   1   3  -7   29.06    1.92
  -1   3   7   30.10    1.63
   1  -3  -7   27.85    1.75
   1  -3  -7   29.88    1.87
  -1  -3   7   28.64    1.81
  -1  -3   7   30.39    2.81
   1   3  -6  123.29    5.48
   1   3  -6  124.27    6.20
  -1   3   6  137.02    6.20
  -1   3   6  122.80    5.45
   1   3  -6  100.26    3.66
   1  -3  -6  120.76    5.03
  -1  -3   6  117.16    5.19
   1  -3  -6  122.16    5.32
   1  -3  -6  121.93    4.63
  -1  -3   6  116.65    5.14
   1   3  -5  118.46    4.54
   1   3  -5  130.51    5.38
   1   3  -5  129.61    5.73
  -1   3   5  125.28    5.55
  -1   3   5  127.46    4.92
   1  -3  -5  125.37    5.78
   1  -3  -5  116.04    5.62
   1  -3  -5  122.42    4.91
  -1  -3   5  123.62    5.32
  -1  -3   5  124.41    5.25
  -1  -3   5  105.10    3.91
   1   3  -4  226.75    9.34
   1   3  -4  226.41   11.39
  -1   3   4  220.79    9.57
   1   3  -4  204.90    8.93
  -1   3   4  212.84    8.64
  -1   3   4  217.62    8.55
   1  -3  -4  219.73    8.90
   1  -3  -4  214.21    8.57
  -1  -3   4  188.53    7.48
   1  -3  -4  217.90    9.69
  -1  -3   4  217.94    9.20
  -1  -3   4  215.41    9.14
  -1   3   3   71.91    2.57
   1   3  -3   75.14    2.75
  -1   3   3   75.02    3.28
   1   3  -3   76.66    2.98
   1   3  -3   76.72    3.29
   1   3  -3   67.62    2.16
  -1   3   3   73.46    2.94
   1  -3  -3   72.36    3.04
  -1  -3   3   69.65    2.17
   1  -3  -3   71.78    2.68
  -1  -3   3   72.47    2.93
   1  -3  -3   73.26    4.40
  -1  -3   3   72.51    3.00
  -1  -3   3   67.25    2.52
   1   3  -2    8.86    0.68
  -1   3   2    8.43    0.75
   1   3  -2    8.96    0.83
  -1   3   2    8.34    0.46
   1   3  -2    7.89    0.51
   1   3  -2    8.38    0.68
  -1   3   2    8.59    0.80
  -1   3   2    8.92    0.87
   1  -3  -2    9.36    0.79
   1  -3  -2    7.79    0.60
  -1  -3   2    8.27    0.74
   1  -3  -2    8.20    0.86
   1  -3  -2    8.63    0.39
  -1  -3   2    8.44    0.62
  -1  -3   2    8.12    1.16
  -1  -3   2    8.42    0.47
  -1   3   1    3.86    0.63
   1   3  -1    4.00    0.49
   1   3  -1    3.95    0.42
   1   3  -1    4.13    0.66
  -1   3   1    4.57    0.65
  -1   3   1    3.67    0.40
   1   3  -1    0.64    0.81
  -1   3   1    3.80    0.30
   1  -3  -1    4.44    0.62
   1  -3  -1    4.29    1.09
  -1  -3   1    3.94    0.39
   1  -3  -1    3.83    0.38
  -1  -3   1    4.02    0.81
   1  -3  -1    3.81    0.33
  -1  -3   1    3.87    0.47
  -1  -3   1    4.35    0.58
   1   3   0    8.77    0.64
   1   3   0    8.89    0.55
  -1   3   0    8.24    0.39
   1   3   0    8.71    0.63
   1   3   0    8.68    0.71
  -1   3   0    8.72    0.78
  -1   3   0    9.09    1.40
  -1   3   0    8.52    0.59
   1  -3   0    8.47    1.18
   1  -3   0    8.71    0.53
  -1  -3   0    8.98    0.70
   1  -3   0    8.02    0.42
  -1  -3   0   11.92    0.74
  -1  -3   0    8.20    0.62
  -1  -3   0    8.95    0.60
   1  -3   0    9.06    0.86
   1   3   1   90.11    3.28
   1   3   1   90.11    3.17
  -1   3  -1   92.56    3.36
  -1   3  -1   92.72    3.44
  -1   3  -1   94.89    3.87
   1   3   1   88.93    2.98
   1   3   1   92.99    3.64
   1  -3   1   94.24    3.63
  -1  -3  -1   90.03    3.28
  -1  -3  -1   96.18    3.43
   1  -3   1   94.44    3.75
   1  -3   1   95.75    3.28
   1  -3   1   81.97    2.49
  -1  -3  -1   93.97    3.72
  -1  -3  -1   90.24    3.66
   1   3   2    5.92    0.72
   1   3   2    6.13    0.48
   1   3   2    6.85    0.70
  -1   3  -2    6.56    0.84
   1   3   2    6.45    0.76
  -1   3  -2    5.55    0.96
  -1   3  -2    6.63    0.65
   1  -3   2    6.07    0.65
   1  -3   2    6.13    0.79
  -1  -3  -2    6.49    0.53
  -1  -3  -2    5.99    0.64
  -1  -3  -2    6.15    0.77
   1  -3   2    6.21    0.59
  -1  -3  -2    5.70    0.44
  -1   3  -3   12.75    0.78
   1   3   3   13.12    1.06
   1   3   3   13.02    0.65
   1   3   3   12.84    1.05
  -1   3  -3   13.56    1.01
   1   3   3   12.66    0.60
  -1   3  -3   13.44    1.07
   1  -3   3   11.54    1.69
   1  -3   3   13.22    0.83
  -1  -3  -3   14.29    1.13
   1  -3   3   13.88    0.89
  -1  -3  -3   14.56    0.96
  -1  -3  -3   12.80    0.61
  -1  -3  -3   12.53    0.66
   1   3   4  111.23    4.82
  -1   3  -4  118.26    5.79
   1   3   4  115.72    4.84
  -1   3  -4  120.44    4.94
  -1   3  -4  103.37    3.71
   1  -3   4  116.65    5.06
  -1  -3  -4  119.58    5.04
  -1  -3  -4  122.96    4.81
  -1  -3  -4  106.32    3.62
  -1  -3  -4  106.49    3.55
   1  -3   4  114.52    4.44
   1  -3   4  110.69    4.79
   1   3   5   83.29    4.53
   1   3   5   83.96    3.97
  -1   3  -5   91.12    4.13
  -1   3  -5   75.94    2.72
   1  -3   5   83.23    3.51
   1  -3   5   81.63    4.38
  -1  -3  -5   87.28    5.29
  -1  -3  -5   92.85    3.84
   1  -3   5   86.42    4.01
   1   3   6  125.47    5.47
  -1   3  -6  136.97    6.07
   1   3   6  121.44    5.76
   1  -3   6  125.45    5.84
  -1  -3  -6  130.00    7.00
   1  -3   6  127.71    5.39
  -1  -3  -6  131.84    5.85
   1  -3   7   50.70    2.53
   1  -3   7   48.94    4.01
  -1  -3  -7   50.73    2.68
  -1  -3  -7   49.61    2.75
   1  -3   8   33.19    1.93
   1  -3   8   32.18    2.21
  -1  -3  -8   32.00    2.14
  -1  -3  -8   34.55    2.14
   1  -3   9   10.36    1.26
   1  -3   9   14.30    1.52
  -1  -3  -9   15.29    1.43
  -1  -3  -9   14.89    1.48
   1  -3  10    4.36    0.92
   1  -3  10    4.46    1.08
  -1  -3 -10    3.79    1.04
  -1  -3 -10    4.98    1.03
   1  -3  11   10.04    1.47
   1  -3  11   11.12    1.30
  -1  -3 -11    9.61    1.48
  -1  -3 -11   11.36    1.42
   1  -3  12    2.49    1.01
   1  -3  12    2.53    0.87
  -1  -3 -12    2.83    1.02
  -1  -3 -12    2.63    0.95
  -1   3 -13   41.34    2.51
  -1  -3 -13   47.19    3.09
   1  -3  13   38.38    4.32
  -1  -3 -13   40.06    3.05
  -1   3 -14   13.74    1.37
   1  -3  14   12.88    1.69
  -1  -3 -14   13.17    1.80
  -1  -3 -14   15.45    1.75
   1   3  15   19.99    1.76
  -1   3 -15   19.64    2.42
   1  -3  15   19.10    1.94
  -1  -3 -15   19.47    2.01
   1   3  16    6.37    1.09
  -1   3 -16    6.04    0.96
   1  -3  16    7.33    1.22
  -1  -3 -16    8.06    1.41
   1   3  17    4.65    1.53
  -1   3 -17    4.93    1.32
   1  -3  17    6.03    1.04
  -1  -3 -17    7.22    1.22
   1   3  18    0.00    0.40
  -1   3 -18    0.03    0.33
  -1  -3 -18    0.03    0.57
   1  -3  18    0.94    0.44
   1   3  19    0.01    0.24
  -1   3 -19    0.03    0.21
  -1  -3 -19    0.01    0.39
   1  -3  19    0.08    0.29
   1   4 -18    0.07    0.28
  -1   4  18    0.00    0.49
   1  -4 -18    0.00    0.42
  -1  -4  18    0.61    0.40
   1   4 -17    3.59    0.66
  -1   4  17    4.61    0.73
   1  -4 -17    4.34    0.90
  -1  -4  17    4.33    0.87
   1   4 -16    0.05    0.39
   1  -4 -16    0.20    0.49
   1  -4 -16    0.04    0.51
  -1  -4  16   -0.02    0.53
   1   4 -15    4.39    0.82
   1  -4 -15    5.40    1.04
   1  -4 -15    4.02    1.03
  -1  -4  15   -0.01    1.07
   1  -4 -14   17.83    1.87
   1  -4 -14   20.47    1.97
  -1  -4  14   20.24    1.80
  -1  -4  14   18.15    1.99
   1  -4 -13    5.87    1.10
   1  -4 -13    4.21    1.09
  -1  -4  13    0.04    1.18
  -1  -4  13    5.11    1.03
   1  -4 -12   22.69    3.16
   1  -4 -12   23.61    2.20
  -1  -4  12   21.67    2.02
  -1  -4  12   21.77    2.13
   1  -4 -11   19.28    1.94
   1  -4 -11   17.55    2.59
  -1  -4  11   19.06    1.79
  -1  -4  11   16.99    1.91
   1  -4 -10   18.93    1.90
   1  -4 -10   19.24    2.73
  -1  -4  10   18.95    1.74
  -1  -4  10   17.82    1.86
   1  -4  -9    2.04    0.80
   1  -4  -9    2.21    0.88
  -1  -4   9    1.86    0.88
  -1  -4   9    2.29    0.80
   1  -4  -8   10.69    1.40
   1  -4  -8    9.72    1.22
  -1  -4   8   10.55    1.24
  -1  -4   8   10.34    1.34
  -1   4   7   13.23    1.04
   1  -4  -7   14.32    1.55
  -1  -4   7   14.57    1.44
  -1  -4   7   15.01    1.35
   1  -4  -7   12.71    1.29
   1  -4  -6   21.68    1.51
   1  -4  -6   21.31    1.28
   1  -4  -6   25.28    1.84
  -1  -4   6   22.92    1.68
  -1  -4   6   23.29    1.66
   1  -4  -5    6.21    1.00
   1  -4  -5    5.06    1.09
   1  -4  -5    4.60    1.23
  -1  -4   5    5.43    0.85
  -1  -4   5    5.63    0.93
   1  -4  -4    3.29    0.66
   1  -4  -4    3.82    0.85
  -1  -4   4    3.80    0.78
  -1  -4   4    3.74    0.70
   1  -4  -3    2.62    0.72
   1  -4  -3    1.96    0.61
  -1  -4   3    2.77    0.64
  -1  -4   3    1.90    0.57
   1  -4  -2    6.16    0.81
   1  -4  -2    5.59    0.91
  -1  -4   2    5.61    0.74
  -1  -4   2    5.01    0.75
   1  -4  -1   29.37    1.72
   1  -4  -1   31.55    1.71
  -1  -4   1   24.10    1.29
  -1  -4   1   26.97    1.44
  -1  -4   1   24.90    1.43
   1  -4   0    2.88    0.64
   1  -4   0    2.73    0.69
  -1  -4   0    2.16    0.48
  -1  -4   0    2.57    0.45
  -1  -4   0    2.18    0.50
  -1  -4   0    2.25    0.52
   1  -4   1   44.77    2.01
   1  -4   1   47.04    2.24
   1  -4   1   54.88    2.77
  -1  -4  -1   49.13    2.93
  -1  -4  -1   47.93    2.07
  -1  -4  -1   40.80    1.83
   1  -4   2   45.97    2.17
   1  -4   2   52.31    2.89
   1  -4   2   45.17    2.16
  -1  -4  -2   49.33    2.27
  -1  -4  -2   48.60    2.35
   1  -4   3  107.25    5.22
   1  -4   3  102.68    4.51
  -1  -4  -3  101.59    4.49
  -1  -4  -3  105.86    5.64
   1  -4   4   18.74    1.63
   1  -4   4   17.62    1.32
  -1  -4  -4   18.66    1.56
  -1  -4  -4   17.58    1.44
   1  -4   5   18.86    1.43
   1  -4   5   18.66    1.72
  -1  -4  -5   18.93    1.67
  -1  -4  -5   18.29    1.59
   1  -4   6   41.71    2.39
   1  -4   6   41.72    2.73
  -1  -4  -6   43.42    2.67
  -1  -4  -6   40.92    2.69
   1  -4   7   14.93    1.67
   1  -4   7   15.58    2.25
  -1  -4  -7   15.95    2.58
  -1  -4  -7   15.56    1.60
   1  -4   8    0.58    0.71
   1  -4   8    0.67    0.60
  -1  -4  -8    0.64    0.72
  -1  -4  -8    0.23    1.06
   1  -4   9    0.13    0.60
   1  -4   9    0.22    0.53
  -1  -4  -9    0.14    0.62
  -1  -4  -9    0.18    0.57
   1  -4  10   19.17    1.74
   1  -4  10   17.08    1.82
  -1  -4 -10   19.96    1.86
  -1  -4 -10   17.43    1.96
  -1   4 -11    0.03    0.71
   1  -4  11    3.50    0.90
  -1  -4 -11    3.73    0.90
   1  -4  11   -0.03    0.85
  -1  -4 -11    3.08    0.97
  -1   4 -12    1.37    0.68
  -1  -4 -12    1.45    0.89
   1  -4  12    1.18    0.80
  -1  -4 -12    1.12    0.91
  -1   4 -13    0.60    0.60
   1  -4  13    0.71    0.70
  -1  -4 -13    0.85    0.80
  -1  -4 -13    0.63    0.79
   1   4  14    0.06    0.70
  -1   4 -14    1.42    1.00
   1  -4  14    1.22    0.71
  -1  -4 -14    1.33    1.28
   1   4  15    0.10    0.52
  -1   4 -15    0.17    0.45
   1  -4  15    0.37    0.52
  -1  -4 -15    0.11    0.58
  -1   4 -16   -0.02    0.45
   1   4  16   -0.00    0.51
   1  -4  16    1.25    0.50
  -1  -4 -16    0.00    0.58
   1   4  17   -0.00    0.36
  -1   4 -17   -0.01    0.30
  -1  -4 -17    0.01    0.43
   1  -4  17    0.32    0.38
   1   5 -14    9.83    0.97
   1  -5 -14    7.81    0.75
   1  -5 -14   11.96    1.24
  -1  -5  14    9.30    1.02
   1   5 -13    0.06    0.43
   1  -5 -13    0.02    0.56
   1  -5 -13    0.01    0.34
  -1  -5  13    0.81    0.46
   1  -5 -12    1.16    0.60
   1  -5 -12    0.01    0.64
  -1  -5  12    0.43    0.53
  -1  -5  12    0.09    0.56
   1  -5 -11    3.24    0.72
   1  -5 -11    0.01    0.87
  -1  -5  11   -0.01    1.07
  -1  -5  11    0.00    0.66
   1  -5 -10   10.60    2.05
   1  -5 -10    7.63    1.37
  -1  -5  10    9.23    1.19
  -1  -5  10   10.89    1.23
   1  -5  -9    3.29    0.85
  -1  -5   9   -0.00    0.76
  -1  -5   9    2.80    0.76
   1  -5  -8    2.06    0.76
  -1  -5   8    0.08    0.67
  -1  -5   8    1.75    0.69
   1  -5  -7   15.59    1.57
  -1  -5   7   15.06    1.44
  -1  -5   7   14.89    1.43
   1  -5  -6   16.37    1.49
  -1  -5   6   13.96    1.35
  -1  -5   6   14.61    1.38
   1  -5  -5    1.94    0.64
  -1  -5   5    1.14    0.59
  -1  -5   5    0.00    0.56
   1  -5  -4    7.13    1.03
  -1  -5   4    5.92    1.38
  -1  -5   4    7.16    0.90
   1  -5  -3   25.78    1.66
   1  -5  -3   27.76    1.80
  -1  -5   3   25.12    1.56
  -1  -5   3   23.69    1.50
   1  -5  -2    8.55    1.03
   1  -5  -2    9.22    1.03
  -1  -5   2    7.52    0.82
   1  -5  -1   21.51    1.46
   1  -5  -1    5.47    2.07
   1  -5   0   22.03    1.82
   1  -5   1  141.79    7.05
   1  -5   2   35.38    2.43
   1  -5   3    7.81    1.23
  -1  -5  -3    5.72    1.38
   1  -5   4   24.11    1.63
   1  -5   4   31.33    2.24
  -1  -5  -4   27.68    1.72
  -1  -5  -4   26.01    1.69
   1  -5   5   14.87    1.60
   1  -5   5   12.18    1.19
  -1  -5  -5   14.57    1.28
  -1  -5  -5   13.78    1.24
   1  -5   6    0.05    0.89
   1  -5   6    0.04    0.64
  -1  -5  -6    3.27    0.66
  -1  -5  -6    3.65    0.72
  -1   5  -7   -0.05    0.44
   1  -5   7    0.02    0.67
  -1  -5  -7    1.10    0.50
   1  -5   7    0.03    0.50
  -1  -5  -7    1.14    0.55
  -1   5  -8    3.86    0.75
  -1  -5  -8    4.52    0.94
   1  -5   8    5.16    1.09
  -1  -5  -8    4.08    0.85
  -1   5  -9    6.31    0.87
   1  -5   9    6.66    1.21
  -1  -5  -9    6.86    1.91
  -1  -5  -9    6.02    0.97
  -1   5 -10    1.63    0.57
  -1  -5 -10    1.62    0.63
   1  -5  10    0.01    0.79
  -1  -5 -10    1.75    0.77
  -1   5 -11    0.77    0.44
   1  -5  11    0.03    0.60
  -1  -5 -11    0.56    0.61
  -1  -5 -11   -0.00    0.49
   1   5  12   -0.11    0.53
  -1   5 -12    0.24    0.47
   1  -5  12    2.25    0.61
  -1  -5 -12    0.01    0.50
   1   5  13    0.68    0.46
  -1   5 -13   -0.08    0.39
   1  -5  13    0.66    0.51
  -1  -5 -13   -0.01    0.42
   1   5  14    0.76    0.42
  -1   5 -14    0.09    0.37
   1  -5  14    0.00    0.68
  -1  -5 -14   -0.01    0.37
   1  -6  -9   -0.01    0.29
   1  -6  -8    0.00    0.45
   1  -6  -7    0.91    0.37
  -1  -6   7   -0.00    0.26
   1  -6  -6   -0.03    0.29
   1  -6  -5    0.60    0.38
   1  -6  -4    3.47    0.53
   1  -6  -3    1.29    0.40
   1  -6   0   -0.05    0.29
   1  -6   1   -0.03    0.30
   1  -6   2    0.03    0.30
   1  -6   3    4.59    0.71
   1  -6   4    0.00    0.49
   1  -6   5   -0.00    0.30
   1  -6   6    0.32    0.39
   1  -6   7   -0.03    0.30
   1  -6   8    0.84    0.44
   1  -6   9    0.01    0.26
   2   0 -22    0.00    0.29
  -2   0  22   -0.02    0.24
   2   0 -21   -0.00    0.34
  -2   0  21   -0.02    0.34
   2   0 -20    4.03    0.89
  -2   0  20    4.12    0.88
   2   0 -19    0.12    0.56
  -2   0  19    0.23    0.53
   2   0 -18    0.36    0.68
  -2   0  18    0.49    0.63
   2   0 -17    3.53    1.11
  -2   0  17    4.94    0.94
   2   0 -16   67.26    3.94
  -2   0  16   66.54    3.55
   2   0 -15    9.52    1.38
  -2   0  15    9.51    1.18
   2   0 -14    8.61    1.18
  -2   0  14    8.32    1.10
   2   0 -13   32.63    2.06
  -2   0  13   33.64    1.98
   2   0 -12    1.32    0.56
  -2   0  12    1.62    0.89
   2   0 -11   24.01    0.87
   2   0 -11   27.47    1.50
  -2   0  11   28.19    1.49
   2   0 -10    0.33    0.42
   2   0 -10    0.07    0.19
  -2   0  10    0.36    0.42
  -2   0  10    0.76    0.17
  -2   0  10    0.02    0.41
   2   0  -9 2744.51  210.35
   2   0  -9 2656.32  201.39
   2   0  -9 2689.88  206.49
  -2   0   9 2706.58  202.22
  -2   0   9 2665.11  203.55
  -2   0   9 2662.13  203.61
   2   0  -8  266.64   10.52
   2   0  -8  254.74   10.10
   2   0  -8  255.94    9.10
  -2   0   8  245.49    9.87
  -2   0   8  250.18    8.78
  -2   0   8  243.79    9.65
   2   0  -7   94.26    2.81
   2   0  -7   96.15    3.49
   2   0  -7   96.76    3.46
  -2   0   7   86.03    3.15
  -2   0   7   93.36    2.67
  -2   0   7   86.70    3.27
   2   0  -6  229.70    7.68
   2   0  -6  228.35    8.38
   2   0  -6  232.55    8.57
  -2   0   6  226.49    7.38
  -2   0   6  222.61    8.60
  -2   0   6  193.83    7.32
   2   0  -5 1886.96  116.59
   2   0  -5 1904.41  120.54
   2   0  -5 1865.03  117.77
  -2   0   5 1538.80   98.15
  -2   0   5 1652.38  106.57
  -2   0   5 1977.56  121.54
   2   0  -4  175.31    5.40
   2   0  -4  184.16    6.28
   2   0  -4  193.35    7.34
   2   0  -4  172.58    5.41
  -2   0   4  189.22    5.75
  -2   0   4  178.28    5.70
  -2   0   4  176.43    6.47
  -2   0   4  157.54    5.52
   2   0  -3  792.48   37.73
   2   0  -3  824.09   40.62
   2   0  -3  790.61   36.71
  -2   0   3  788.64   37.11
  -2   0   3  862.84   39.54
  -2   0   3  736.31   35.20
  -2   0   3  770.92   39.05
   2   0  -2  138.79    4.21
   2   0  -2  137.20    5.11
   2   0  -2  148.82    5.14
  -2   0   2  145.01    4.57
  -2   0   2  139.59    4.31
  -2   0   2  138.98    4.86
  -2   0   2  138.04    4.36
  -2   0   2  140.67    4.30
   2   0  -1  182.28    6.37
   2   0  -1  176.93    5.73
   2   0  -1  168.88    5.99
  -2   0   1  180.14    5.65
  -2   0   1  186.70    5.70
   2   0   0  201.76    6.60
   2   0   0  206.24    6.68
   2   0   0  187.76    6.79
  -2   0   0  207.53    6.32
  -2   0   0  175.38    5.82
  -2   0   0  205.69    6.70
   2   0   1  187.49    7.18
   2   0   1  178.56    5.88
   2   0   1  177.38    5.78
  -2   0  -1  174.65    5.56
  -2   0  -1  173.08    5.73
   2   0   210879.76 1411.83
   2   0   212704.15 1636.59
   2   0   210714.21 1387.87
   2   0   213114.93 1684.64
  -2   0  -211390.13 1453.71
  -2   0  -212724.39 1634.64
   2   0   3  864.63   42.87
   2   0   3  884.10   44.94
   2   0   3  894.50   45.58
  -2   0  -3  893.87   44.92
  -2   0  -3  884.38   42.37
  -2   0  -3  856.70   42.85
   2   0   4   86.84    4.03
   2   0   4   82.26    2.62
   2   0   4   77.97    2.22
   2   0   4   82.45    3.83
  -2   0  -4   80.39    3.53
  -2   0  -4   84.49    2.28
  -2   0  -4   78.74    2.70
  -2   0  -4   80.06    2.57
   2   0   5  358.49   14.29
   2   0   5  377.03   14.50
   2   0   5  368.14   14.92
   2   0   5  356.47   14.67
  -2   0  -5  367.93   14.66
  -2   0  -5  341.82   12.82
  -2   0  -5  358.52   14.14
  -2   0  -5  362.23   15.16
   2   0   6  474.67   21.82
   2   0   6  443.36   19.23
   2   0   6  474.19   19.51
   2   0   6  438.76   18.24
  -2   0  -6  463.52   19.60
  -2   0  -6  424.31   17.60
  -2   0  -6  439.18   18.60
  -2   0  -6  447.03   18.79
   2   0   7   98.43    4.50
   2   0   7   97.10    3.59
   2   0   7  100.45    3.69
   2   0   7   93.00    3.03
  -2   0  -7   93.45    3.17
  -2   0  -7   97.63    3.36
  -2   0  -7   96.50    3.28
  -2   0  -7   98.88    3.70
   2   0   8  198.83    8.73
   2   0   8  207.79    7.61
   2   0   8  197.06    7.69
   2   0   8  195.46    7.14
  -2   0  -8  203.42    8.19
  -2   0  -8  201.55    7.53
  -2   0  -8  200.69    7.66
  -2   0  -8  197.27    7.25
   2   0   9   17.54    0.83
   2   0   9   18.67    1.13
   2   0   9   17.17    1.11
   2   0   9   17.92    1.19
  -2   0  -9   17.74    1.55
  -2   0  -9   15.96    0.79
  -2   0  -9   17.75    0.95
  -2   0  -9   17.53    0.86
   2   0  10  162.93    6.16
   2   0  10  163.92    6.64
   2   0  10  178.71    6.55
   2   0  10  178.95    7.08
  -2   0 -10  157.81    5.88
  -2   0 -10  172.20    6.25
  -2   0 -10  177.39    6.79
  -2   0 -10  175.01    6.73
   2   0  11    0.34    0.33
   2   0  11    0.04    0.38
   2   0  11   -0.00    0.26
   2   0  11    0.17    0.42
  -2   0 -11   -0.00    0.24
  -2   0 -11    0.20    0.31
  -2   0 -11   -0.09    0.48
  -2   0 -11    0.30    0.24
   2   0  12   34.74    2.47
   2   0  12   37.09    1.60
  -2   0 -12   35.84    1.41
  -2   0 -12   36.40    2.52
  -2   0 -12   38.07    1.83
   2   0  13   11.13    0.92
  -2   0 -13   10.68    0.70
  -2   0 -13   10.96    1.00
   2   0  14    5.58    0.71
   2   0  15    0.01    0.52
   2  -1 -22   -0.02    0.64
  -2  -1  22   -0.06    0.33
  -2   1  21    0.02    0.26
   2  -1 -21    0.00    0.43
  -2  -1  21   -0.01    0.36
   2   1 -20   -0.00    0.41
  -2   1  20   -0.07    0.42
  -2  -1  20    0.95    0.88
   2  -1 -20    1.30    0.61
   2   1 -19   21.04    1.66
  -2   1  19   22.74    1.65
   2  -1 -19   24.59    2.11
  -2  -1  19   24.62    2.05
   2   1 -18   17.73    2.43
  -2   1  18   17.74    1.40
   2  -1 -18   20.91    3.17
  -2  -1  18   20.53    1.95
  -2   1  17   22.84    1.64
   2   1 -17   22.46    1.86
   2  -1 -17   24.69    2.30
  -2  -1  17   23.39    2.10
  -2   1  16   76.81    3.95
   2   1 -16   73.31    5.28
   2  -1 -16   81.70    4.92
  -2  -1  16   79.87    4.64
   2   1 -15   46.00    2.72
  -2   1  15   49.09    2.68
  -2  -1  15   48.53    3.17
   2  -1 -15   48.64    4.85
   2   1 -14   12.74    1.78
  -2   1  14   14.57    1.22
  -2  -1  14   14.06    2.21
   2  -1 -14   14.96    1.66
   2   1 -13  107.14    4.59
  -2   1  13  105.00    4.15
   2   1 -13  108.91    4.32
  -2   1  13  115.24    4.75
   2  -1 -13  108.59    4.12
   2  -1 -13  115.36    5.58
  -2  -1  13  109.86    5.01
  -2  -1  13  102.28    3.94
   2   1 -12    8.42    0.74
   2   1 -12    7.79    1.33
  -2   1  12    9.01    0.94
  -2   1  12    7.92    0.71
  -2  -1  12    7.69    0.63
   2  -1 -12    8.17    0.70
   2  -1 -12    8.87    1.16
  -2  -1  12    8.39    1.02
   2   1 -11   91.79    3.70
   2   1 -11  103.98    4.57
   2   1 -11   92.38    3.57
  -2   1  11   91.81    3.47
  -2   1  11   94.47    3.91
  -2   1  11  106.65    4.32
   2  -1 -11   91.21    4.23
   2  -1 -11   95.54    4.15
  -2  -1  11   93.61    4.02
  -2  -1  11   85.52    3.14
   2   1 -10  287.72   12.10
   2   1 -10  306.36   13.43
   2   1 -10  285.07   13.38
  -2   1  10  324.83   13.77
  -2   1  10  287.97   11.84
  -2   1  10  311.40   13.50
  -2  -1  10  263.22   13.15
   2  -1 -10  283.55   11.59
   2  -1 -10  288.02   12.87
  -2  -1  10  293.40   12.10
   2   1  -9  305.26   12.86
   2   1  -9  333.21   16.60
   2   1  -9  286.97   12.32
  -2   1   9  309.30   12.77
  -2   1   9  301.15   13.35
  -2   1   9  342.37   14.34
  -2  -1   9  300.42   13.18
   2  -1  -9  302.19   12.34
   2  -1  -9  305.82   13.45
  -2  -1   9  301.17   13.67
   2   1  -8  264.55   10.60
   2   1  -8  274.96   11.49
   2   1  -8  251.70    9.97
  -2   1   8  292.52   11.59
  -2   1   8  264.13   11.01
  -2   1   8  266.23   10.46
  -2  -1   8  263.11   10.87
   2  -1  -8  243.92   10.36
   2  -1  -8  263.34   10.84
  -2  -1   8  257.69   10.09
   2   1  -7   96.28    3.49
   2   1  -7   98.42    3.87
   2   1  -7   92.78    3.33
  -2   1   7   96.54    3.41
  -2   1   7  103.77    3.66
  -2   1   7   96.48    3.82
  -2  -1   7   94.49    3.57
   2  -1  -7   89.35    3.34
   2  -1  -7   92.12    3.35
  -2  -1   7   94.71    3.43
   2   1  -6  184.93    6.72
   2   1  -6  183.05    6.91
   2   1  -6  170.42    6.24
  -2   1   6  152.85    5.88
  -2   1   6  194.62    6.82
  -2   1   6  185.28    6.63
  -2   1   6  179.26    6.69
   2  -1  -6  172.69    6.22
   2  -1  -6  174.34    6.34
  -2  -1   6  177.36    7.50
  -2  -1   6  174.98    6.44
   2   1  -5  196.11    7.45
   2   1  -5  200.24    7.42
  -2   1   5  206.34    7.56
  -2   1   5  193.65    7.30
  -2   1   5  216.89    7.58
   2  -1  -5  197.69    7.09
   2  -1  -5  216.00    7.81
  -2  -1   5  196.51    7.20
   2  -1  -5  201.72    7.57
  -2  -1   5  213.27    7.67
  -2  -1   5  200.16    7.35
   2   1  -4  241.16    9.06
   2   1  -4  227.57    8.63
   2   1  -4  226.87    8.52
  -2   1   4  255.74    8.90
  -2   1   4  237.42    8.86
  -2   1   4  240.86    8.92
  -2   1   4  233.70    6.84
   2  -1  -4  232.00    8.22
  -2  -1   4  248.39    9.06
   2  -1  -4  233.31    9.66
  -2  -1   4  232.04    8.80
  -2  -1   4  229.68    8.31
   2  -1  -4  233.14    8.76
   2   1  -3  172.07    7.36
   2   1  -3  162.40    5.90
   2   1  -3  164.35    5.70
   2   1  -3  170.92    4.60
  -2   1   3  178.87    6.27
  -2   1   3  172.87    4.90
  -2   1   3  184.49    5.84
  -2   1   3  174.57    6.33
  -2  -1   3  164.16    6.04
   2  -1  -3  171.35    6.30
   2  -1  -3  177.77    6.25
  -2  -1   3  176.51    6.20
  -2  -1   3  164.68    5.47
   2  -1  -3  167.24    5.39
   2   1  -2  579.46   23.38
   2   1  -2  537.55   23.05
   2   1  -2  554.08   24.45
  -2   1   2  594.76   24.63
  -2   1   2  558.57   24.82
  -2   1   2  551.93   22.39
   2   1  -2  546.68   24.73
  -2   1   2  556.01   24.75
   2  -1  -2  592.94   28.06
  -2  -1   2  581.86   25.56
  -2  -1   2  541.30   23.61
  -2  -1   2  530.19   23.81
   2  -1  -2  543.02   22.63
   2  -1  -2  554.46   24.54
   2   1  -1   30.32    1.27
   2   1  -1   27.93    1.21
  -2   1   1   29.36    0.86
  -2   1   1   30.03    1.26
   2   1  -1   28.86    1.40
  -2   1   1   30.80    1.36
   2  -1  -1   28.59    0.72
  -2  -1   1   29.29    1.29
   2  -1  -1   29.61    1.24
  -2  -1   1   28.04    1.33
  -2  -1   1   31.69    0.95
   2  -1  -1   28.52    1.34
   2  -1  -1   29.50    0.75
  -2  -1   1   27.98    0.75
   2   1   0  348.93   11.93
   2   1   0  340.15   13.76
  -2   1   0  343.11   13.72
  -2   1   0  345.04   12.71
   2   1   0  348.09   13.65
  -2   1   0  374.83   14.68
   2  -1   0  336.73   11.32
  -2  -1   0  355.13   14.09
   2  -1   0  350.69   14.02
  -2  -1   0  332.64   12.57
  -2  -1   0  343.38   13.79
   2  -1   0  365.89   12.46
   2  -1   0  346.47   13.71
  -2  -1   0  338.65   11.61
   2   1   1  862.86   44.57
   2   1   1  806.92   40.27
  -2   1  -1  888.22   43.54
  -2   1  -1  885.52   44.66
  -2   1  -1  901.67   45.12
   2  -1   1  882.37   44.49
  -2  -1  -1  854.45   42.95
   2  -1   1  854.42   43.75
  -2  -1  -1  872.46   44.75
  -2  -1  -1  930.66   45.97
   2   1   2 3866.16  324.96
   2   1   2 3819.63  319.23
  -2   1  -2 3950.47  334.10
  -2   1  -2 3990.99  333.89
   2  -1   2 3375.85  281.48
  -2  -1  -2 3838.32  319.57
  -2  -1  -2 3746.34  314.79
   2  -1   2 4026.10  337.30
   2  -1   2 3339.51  280.37
  -2  -1  -2 3723.87  313.15
   2   1   3 2126.12  148.14
   2   1   3 1995.55  139.92
   2   1   3 2287.92  160.56
  -2   1  -3 2269.24  157.68
  -2   1  -3 2336.68  162.21
  -2   1  -3 2434.36  168.02
   2  -1   3 2095.65  146.08
   2  -1   3 2164.31  149.91
  -2  -1  -3 2126.16  147.26
   2  -1   3 2331.15  162.70
  -2  -1  -3 2292.59  160.05
  -2  -1  -3 2291.79  158.59
   2   1   4  262.76   10.49
   2   1   4  288.27   11.30
   2   1   4  286.38   11.51
  -2   1  -4  284.26   10.65
  -2   1  -4  288.43   10.97
  -2   1  -4  270.51   10.73
   2  -1   4  258.86   11.07
   2  -1   4  280.15   10.92
  -2  -1  -4  266.36   10.01
   2  -1   4  254.88    9.96
  -2  -1  -4  275.45   12.09
  -2  -1  -4  283.43   10.94
   2   1   5   25.74    1.32
   2   1   5   25.54    1.35
   2   1   5   26.54    0.96
   2   1   5   24.75    0.51
  -2   1  -5   26.94    1.13
  -2   1  -5   25.68    1.32
  -2   1  -5   24.20    0.57
   2  -1   5   25.79    1.67
   2  -1   5   22.67    1.18
  -2  -1  -5   25.94    1.93
  -2  -1  -5   25.86    1.39
   2  -1   5   25.69    1.22
  -2  -1  -5   24.96    1.00
   2  -1   5   24.12    1.16
   2   1   6    7.01    1.29
   2   1   6    6.94    0.76
   2   1   6    7.97    0.25
  -2   1  -6    7.71    0.69
  -2   1  -6    8.25    0.62
  -2   1  -6    7.16    0.40
  -2   1  -6    7.50    0.81
   2  -1   6    8.48    0.66
   2  -1   6    7.62    0.64
  -2  -1  -6    6.96    0.53
  -2  -1  -6    7.81    0.51
  -2  -1  -6    7.31    0.83
  -2  -1  -6    7.95    0.83
   2   1   7  225.86    9.24
   2   1   7  198.29    6.62
   2   1   7  221.78    8.61
  -2   1  -7  218.63    8.67
  -2   1  -7  203.15    6.81
  -2   1  -7  221.09    8.34
  -2   1  -7  232.98    8.53
   2  -1   7  214.74    8.25
  -2  -1  -7  214.48    7.69
  -2  -1  -7  204.50    7.46
  -2  -1  -7  221.80    8.96
  -2  -1  -7  225.16    8.96
   2  -1   7  208.22    7.80
   2  -1   7  189.96    7.49
   2   1   8   81.50    3.55
   2   1   8   80.79    3.13
  -2   1  -8   76.73    3.17
  -2   1  -8   72.17    2.21
  -2   1  -8   78.61    2.94
  -2   1  -8   82.79    3.05
   2  -1   8   67.32    2.65
  -2  -1  -8   83.67    3.44
   2  -1   8   71.18    2.71
  -2  -1  -8   80.34    2.59
  -2  -1  -8   73.28    2.49
   2  -1   8   77.69    2.94
  -2  -1  -8   79.96    3.39
   2   1   9  122.15    5.22
   2   1   9  124.03    4.88
  -2   1  -9  123.64    5.09
  -2   1  -9  126.31    4.72
  -2   1  -9  129.00    5.97
   2  -1   9  118.63    4.35
   2  -1   9  120.66    4.62
  -2  -1  -9  124.40    5.20
   2  -1   9  103.23    4.06
  -2  -1  -9  108.18    3.83
  -2  -1  -9  136.60    5.22
  -2  -1  -9  128.30    5.22
   2   1  10    4.90    0.69
   2   1  10    4.97    0.84
   2   1  10    3.81    0.77
  -2   1 -10    4.73    0.62
  -2   1 -10    4.88    0.82
  -2   1 -10    5.03    0.72
   2  -1  10    5.26    0.53
   2  -1  10    4.33    0.56
  -2  -1 -10    4.72    0.47
   2  -1  10    4.87    0.63
  -2  -1 -10    5.88    0.85
  -2  -1 -10    4.89    0.44
   2   1  11    0.96    0.51
   2   1  11    0.96    0.46
  -2   1 -11    0.97    0.43
  -2   1 -11    1.07    0.49
   2  -1  11    0.94    0.36
  -2  -1 -11    0.81    0.57
   2  -1  11    0.00    0.42
   2  -1  11    0.75    0.37
   2   1  12    8.62    1.01
  -2   1 -12    9.60    0.83
   2  -1  12    8.05    1.24
   2  -1  12    7.51    0.83
  -2  -1 -12    8.74    1.09
   2  -1  12    7.12    1.04
   2   1  13   11.66    1.79
  -2   1 -13   12.44    0.98
  -2  -1 -13   12.12    1.29
   2  -1  13   10.46    0.98
   2   1  14    4.57    0.87
  -2   1 -14    5.64    0.69
  -2  -1 -14    5.25    1.00
   2  -1  14    4.84    0.81
   2   1  15    7.51    1.00
  -2   1 -15    7.28    0.77
  -2  -1 -15    7.52    1.07
   2   1  16    4.48    0.80
  -2   1 -16    4.90    1.02
  -2  -1 -16    5.10    0.92
   2   1  17    8.91    0.95
  -2  -1 -17    9.50    1.11
   2   1  18    4.80    0.78
  -2  -1 -18    5.33    0.89
   2  -2 -21   -0.01    0.61
  -2  -2  21    1.53    0.58
   2  -2 -20   -0.02    0.68
  -2  -2  20    1.30    1.03
   2  -2 -19   24.78    2.24
  -2  -2  19   22.52    2.00
   2  -2 -18   11.08    2.59
  -2  -2  18   11.80    1.54
  -2   2  17   15.52    1.26
  -2  -2  17   15.83    2.87
   2  -2 -17   17.88    1.98
  -2   2  16    5.14    0.85
   2  -2 -16    5.10    1.35
  -2  -2  16    6.46    1.35
  -2  -2  16    4.81    0.74
   2  -2 -16    4.29    0.81
  -2   2  15  184.48    8.27
   2  -2 -15  191.25   10.04
  -2  -2  15  191.14   10.32
  -2  -2  15  173.75    9.23
   2  -2 -15  177.27    8.16
   2   2 -14  154.56    6.96
  -2   2  14  186.18    7.92
   2  -2 -14  178.78    9.22
  -2  -2  14  167.07    7.58
   2  -2 -14  183.62    9.48
  -2  -2  14  179.49    9.35
   2   2 -13   24.57    1.45
  -2   2  13   26.33    1.73
   2  -2 -13   25.41    1.80
  -2  -2  13   23.91    2.35
  -2  -2  13   28.87    2.26
   2  -2 -13   27.14    2.36
   2   2 -12    0.77    0.42
  -2   2  12    0.68    0.87
   2  -2 -12    1.14    0.73
  -2  -2  12    0.61    0.48
  -2  -2  12    1.34    1.15
   2  -2 -12    0.80    0.81
   2   2 -11   22.40    1.88
  -2   2  11   24.93    1.72
   2  -2 -11   24.73    1.89
  -2  -2  11   27.18    2.32
  -2  -2  11   24.35    1.83
   2  -2 -11   23.79    1.50
   2   2 -10  234.20   10.37
   2   2 -10  209.26    8.88
   2   2 -10  239.50   11.18
  -2   2  10  260.21   12.27
  -2   2  10  232.28   10.12
  -2   2  10  233.29   10.23
  -2  -2  10  223.77   10.21
   2  -2 -10  237.38   10.21
   2  -2 -10  227.02   10.29
  -2  -2  10  218.86    9.61
   2   2  -9   45.75    1.93
   2   2  -9   52.45    3.91
   2   2  -9   50.64    2.51
  -2   2   9   58.40    2.46
  -2   2   9   52.01    2.48
  -2   2   9   52.09    2.51
  -2  -2   9   48.51    2.53
   2  -2  -9   49.97    2.38
   2  -2  -9   51.62    2.58
  -2  -2   9   47.58    3.24
   2   2  -8   78.40    3.60
   2   2  -8   71.38    3.35
   2   2  -8   78.65    3.43
  -2   2   8   74.63    3.13
  -2   2   8   86.94    3.28
  -2   2   8   79.09    3.36
  -2  -2   8   74.15    3.14
   2  -2  -8   74.98    4.28
   2  -2  -8   75.54    3.37
  -2  -2   8   73.12    3.28
   2   2  -7  133.13    5.03
   2   2  -7  152.35    6.28
   2   2  -7  149.63    6.14
  -2   2   7  152.13    5.83
  -2   2   7  165.47    5.98
  -2   2   7  151.03    6.08
  -2  -2   7  142.14    5.77
   2  -2  -7  142.87    6.71
   2  -2  -7  140.13    5.88
  -2  -2   7  140.46    6.66
   2   2  -6  118.52    5.97
   2   2  -6  124.37    4.90
  -2   2   6  127.82    4.43
  -2   2   6  117.12    4.72
   2  -2  -6  111.92    4.60
  -2  -2   6  113.86    4.71
  -2  -2   6  119.46    4.42
   2  -2  -6  124.21    4.68
   2  -2  -6  112.57    4.36
  -2  -2   6  112.60    4.40
   2   2  -5  146.50    5.57
  -2   2   5  162.57    5.54
   2   2  -5  150.14    6.09
  -2   2   5  153.76    6.12
   2  -2  -5  162.43    6.21
   2  -2  -5  148.98    5.56
   2  -2  -5  145.63    5.92
  -2  -2   5  157.04    5.86
  -2  -2   5  146.25    5.98
  -2  -2   5  146.81    5.62
   2   2  -4  252.80    7.66
   2   2  -4  285.42   11.85
   2   2  -4  267.26    8.23
   2   2  -4  281.44   10.89
  -2   2   4  239.36    7.16
  -2   2   4  238.79    7.27
  -2   2   4  285.30   11.71
  -2   2   4  308.82   12.27
   2  -2  -4  290.73   13.01
  -2  -2   4  275.62   11.33
   2  -2  -4  272.66   10.49
  -2  -2   4  272.86   10.72
  -2  -2   4  280.57   12.28
   2  -2  -4  279.58   11.84
   2   2  -3  585.33   27.98
   2   2  -3  546.96   23.51
   2   2  -3  561.83   25.45
  -2   2   3  589.16   27.88
  -2   2   3  566.66   23.37
  -2   2   3  529.92   22.41
  -2   2   3  623.93   28.28
   2  -2  -3  554.50   26.82
  -2  -2   3  591.01   24.55
  -2  -2   3  545.24   24.92
  -2  -2   3  570.04   26.76
  -2  -2   3  551.36   26.19
   2  -2  -3  548.53   24.57
   2  -2  -3  582.36   27.45
   2   2  -2  368.87   14.23
   2   2  -2  355.17   13.70
   2   2  -2  364.30   15.36
  -2   2   2  390.71   15.31
  -2   2   2  353.06   15.37
  -2   2   2  362.10   15.61
  -2   2   2  359.31   13.27
   2  -2  -2  356.42   15.57
  -2  -2   2  371.73   13.91
  -2  -2   2  352.01   13.97
  -2  -2   2  351.74   15.25
  -2  -2   2  376.71   15.84
   2  -2  -2  341.99   13.27
   2  -2  -2  383.70   16.19
   2   2  -1   25.22    1.43
   2   2  -1   24.05    0.87
   2   2  -1   25.06    0.77
   2   2  -1   26.31    1.25
  -2   2   1   25.15    0.66
  -2   2   1   26.02    1.38
  -2   2   1   24.52    1.49
   2  -2  -1   26.49    0.85
   2  -2  -1   26.98    2.31
  -2  -2   1   26.14    0.86
  -2  -2   1   25.10    1.33
  -2  -2   1   25.81    1.32
  -2  -2   1   24.51    0.87
   2  -2  -1   25.66    1.42
   2  -2  -1   23.95    0.71
   2   2   0  181.63    5.69
   2   2   0  169.51    7.97
   2   2   0  183.66    6.82
  -2   2   0  173.52    5.09
  -2   2   0  181.44    7.05
  -2   2   0  195.85    7.31
   2  -2   0  194.03    6.49
   2  -2   0  178.36    7.07
  -2  -2   0  188.31    6.40
  -2  -2   0  176.12    5.71
  -2  -2   0  188.89    7.42
  -2  -2   0  184.91    7.02
   2  -2   0  182.76    7.13
   2  -2   0  178.20    5.45
   2   2   1  535.80   25.30
   2   2   1  527.27   21.87
   2   2   1  539.22   24.44
  -2   2  -1  580.85   26.74
  -2   2  -1  529.77   25.03
   2  -2   1  536.50   25.05
   2  -2   1  581.25   26.62
   2  -2   1  515.82   25.36
  -2  -2  -1  518.43   21.79
  -2  -2  -1  555.06   24.71
  -2  -2  -1  526.23   24.91
  -2  -2  -1  533.42   24.64
   2   2   2  110.91    4.41
   2   2   2  119.09    4.04
  -2   2  -2  110.47    4.38
  -2   2  -2  119.45    4.36
   2   2   2  106.13    2.82
   2  -2   2  105.68    4.18
   2  -2   2  107.98    4.04
  -2  -2  -2  110.54    3.89
  -2  -2  -2   98.78    2.67
  -2  -2  -2  112.41    4.47
  -2  -2  -2  114.88    4.01
   2   2   3   75.63    1.95
   2   2   3   81.10    2.65
   2   2   3   82.56    4.59
  -2   2  -3   90.78    3.18
  -2   2  -3   84.07    3.38
   2  -2   3   89.65    3.94
   2  -2   3   81.32    3.04
  -2  -2  -3   79.83    2.83
  -2  -2  -3   81.32    3.46
   2  -2   3   82.22    3.39
  -2  -2  -3   84.33    3.12
   2   2   4  153.72    4.20
   2   2   4  158.86    4.29
   2   2   4  171.78    7.03
  -2   2  -4  163.75    6.33
   2   2   4  166.08    5.59
  -2   2  -4  177.02    6.43
   2  -2   4  170.61    7.36
   2  -2   4  162.87    6.65
   2  -2   4  156.99    5.92
  -2  -2  -4  174.92    6.57
  -2  -2  -4  160.61    5.79
  -2  -2  -4  170.18    6.80
   2   2   5  243.22   10.23
   2   2   5  231.88    8.48
  -2   2  -5  221.86    8.64
  -2   2  -5  254.13   10.19
   2  -2   5  225.63    8.93
   2  -2   5  249.19    9.92
  -2  -2  -5  243.80   10.23
  -2  -2  -5  229.32    9.44
   2  -2   5  243.41   11.64
  -2  -2  -5  251.34   11.16
   2   2   6  101.95    4.38
   2   2   6   89.23    2.90
   2   2   6   96.05    4.11
  -2   2  -6  107.42    4.30
  -2   2  -6  100.41    4.29
   2  -2   6  100.37    4.24
   2  -2   6   92.85    3.44
  -2  -2  -6  106.13    4.19
  -2  -2  -6  101.22    4.30
   2  -2   6  105.82    4.08
  -2  -2  -6   91.28    3.14
   2   2   7   40.57    2.13
  -2   2  -7   43.34    2.06
  -2   2  -7   41.69    2.23
   2   2   7   40.83    2.18
   2  -2   7   44.05    2.05
   2  -2   7   37.53    1.55
  -2  -2  -7   45.76    2.20
  -2  -2  -7   37.55    1.36
  -2  -2  -7   41.53    2.23
  -2  -2  -7   40.71    1.34
   2  -2   7   41.11    2.16
   2  -2   7   39.13    1.61
   2   2   8   62.25    4.59
   2   2   8   59.87    2.84
  -2   2  -8   62.38    2.75
  -2   2  -8   60.74    2.92
   2  -2   8   52.14    2.07
   2  -2   8   59.08    2.90
  -2  -2  -8   67.60    3.05
  -2  -2  -8   59.78    2.98
   2  -2   8   55.37    2.09
   2  -2   8   63.10    2.81
  -2   2  -9  141.56    5.87
   2  -2   9  137.86    5.98
   2  -2   9  115.58    5.07
   2  -2   9  119.32    4.52
  -2  -2  -9  139.56    6.11
  -2  -2  -9  173.95    8.58
   2  -2   9  121.35    4.60
  -2   2 -10   38.98    1.99
   2  -2  10   37.37    2.20
  -2  -2 -10   36.44    2.31
  -2  -2 -10   42.79    2.50
  -2   2 -11    5.16    0.81
   2  -2  11    4.99    0.92
  -2  -2 -11    5.74    1.09
  -2  -2 -11    4.87    1.01
  -2   2 -12   35.50    1.99
   2  -2  12   32.01    2.16
  -2  -2 -12   34.47    2.36
  -2  -2 -12   38.04    2.52
   2   2  13    0.80    0.63
  -2   2 -13    0.41    0.53
  -2  -2 -13    0.51    0.68
   2  -2  13    0.57    0.61
   2   2  14   53.52    3.18
  -2   2 -14   55.28    2.88
  -2  -2 -14   52.59    3.27
   2  -2  14   51.08    2.98
   2   2  15   12.79    2.21
  -2   2 -15   12.22    1.22
  -2  -2 -15   13.06    1.55
   2  -2  15   11.19    1.32
   2   2  16    2.68    0.84
  -2   2 -16    3.68    0.67
  -2  -2 -16    2.98    1.52
   2  -2  16    2.30    0.79
   2   2  17   12.51    1.25
  -2   2 -17   12.59    1.02
  -2  -2 -17   15.01    1.54
   2  -2  17   12.75    1.21
   2   2  18   11.24    0.99
  -2   2 -18   10.33    0.82
  -2  -2 -18   12.57    1.28
   2  -2  18    9.33    0.88
   2   2  19    3.08    0.60
  -2   2 -19    2.87    0.47
  -2  -2 -19    3.87    0.70
   2  -3 -20    0.01    0.87
  -2  -3  20    0.77    0.54
   2   3 -19    2.16    0.36
  -2   3  19    2.37    0.39
  -2  -3  19    2.74    0.84
   2  -3 -19   -0.02    0.82
   2   3 -18    3.41    0.54
  -2   3  18    3.82    0.60
   2  -3 -18    5.01    1.02
  -2  -3  18    4.41    1.08
   2   3 -17    3.31    0.62
   2  -3 -17    3.57    1.15
   2  -3 -17    3.52    0.77
  -2  -3  17    4.20    1.14
   2  -3 -16    8.65    1.73
   2  -3 -16   10.64    1.62
  -2  -3  16    9.25    1.13
  -2  -3  16    9.27    1.59
   2  -3 -15    2.13    0.74
   2  -3 -15    2.36    1.05
  -2  -3  15   -0.00    0.96
  -2  -3  15    1.88    1.20
   2  -3 -14    7.58    1.34
   2  -3 -14    7.75    1.59
  -2  -3  14    7.03    1.51
  -2  -3  14    7.91    1.25
  -2   3  13  152.41    7.12
   2  -3 -13  164.03    8.59
   2  -3 -13  165.80    8.41
  -2  -3  13  160.39    7.77
  -2  -3  13  162.73    8.52
  -2   3  12   23.17    1.71
   2  -3 -12   21.28    2.84
   2  -3 -12   20.69    3.09
  -2  -3  12   21.21    1.77
  -2  -3  12   22.61    2.08
  -2   3  11    9.38    1.17
   2  -3 -11   10.28    1.31
  -2  -3  11   10.12    1.17
  -2  -3  11    9.81    1.34
   2  -3 -11   10.78    1.25
  -2   3  10   11.20    1.17
   2  -3 -10   11.44    1.27
   2  -3 -10   11.63    1.24
  -2  -3  10   10.82    1.28
  -2  -3  10   11.10    1.28
   2   3  -9    2.65    0.46
  -2   3   9    3.21    1.13
   2  -3  -9    3.11    0.74
   2  -3  -9    3.68    0.82
  -2  -3   9    3.88    0.82
  -2  -3   9    3.65    0.79
   2   3  -8    5.35    0.96
  -2   3   8    6.61    0.87
   2  -3  -8    6.61    1.34
  -2  -3   8    7.06    0.90
  -2  -3   8    7.30    0.99
   2  -3  -8    6.34    1.00
   2   3  -7    4.08    0.55
   2   3  -7    5.42    0.88
  -2   3   7    4.95    0.59
   2  -3  -7    5.21    0.72
   2  -3  -7    5.09    0.75
   2  -3  -7    5.16    0.94
  -2  -3   7    4.02    0.75
  -2  -3   7    4.42    0.85
  -2   3   6   -0.03    0.82
   2   3  -6    3.44    0.83
   2   3  -6    3.71    0.64
  -2   3   6    3.26    0.47
   2  -3  -6    3.59    0.64
  -2  -3   6    3.21    0.51
  -2  -3   6    3.08    1.00
  -2  -3   6    3.54    0.72
   2  -3  -6    3.26    0.82
   2  -3  -6    3.00    0.60
  -2   3   5  209.94    9.17
   2   3  -5  213.49    9.42
   2   3  -5  192.11    7.93
  -2   3   5  186.60    7.78
   2  -3  -5  201.41   10.33
   2  -3  -5  185.30    7.50
  -2  -3   5  184.13    7.52
  -2  -3   5  188.11    7.88
  -2  -3   5  192.18    9.53
   2  -3  -5  199.14    8.41
   2   3  -4   39.88    1.75
  -2   3   4   37.20    1.45
   2   3  -4   45.66    3.68
   2   3  -4   40.17    1.94
  -2   3   4   39.19    2.70
  -2   3   4   41.39    2.39
   2  -3  -4   41.35    2.10
   2  -3  -4   37.82    1.97
  -2  -3   4   37.99    1.79
  -2  -3   4   39.85    1.82
   2  -3  -4   40.49    2.30
  -2  -3   4   41.61    2.27
  -2   3   3   66.50    3.01
   2   3  -3   66.54    3.75
   2   3  -3   65.18    2.94
   2   3  -3   68.83    3.09
  -2   3   3   68.48    3.30
  -2   3   3   60.43    2.03
   2  -3  -3   62.94    2.18
   2  -3  -3   66.94    3.17
  -2  -3   3   62.94    2.69
   2  -3  -3   66.28    3.03
  -2  -3   3   61.68    2.42
  -2  -3   3   65.92    3.09
   2   3  -2  140.07    4.91
   2   3  -2  153.91    6.06
   2   3  -2  146.17    5.81
  -2   3   2  144.14    6.00
  -2   3   2  150.61    6.31
   2  -3  -2  127.37    4.43
   2  -3  -2  154.59    6.21
   2  -3  -2  145.21    6.20
   2  -3  -2  121.29    3.99
  -2  -3   2  133.23    4.96
  -2  -3   2  150.59    5.82
  -2  -3   2  142.23    5.83
  -2  -3   2  135.41    4.53
   2   3  -1   24.93    0.92
   2   3  -1   25.85    1.36
   2   3  -1   26.69    1.54
   2   3  -1   24.18    1.00
  -2   3   1   26.15    1.61
  -2   3   1   24.19    0.98
  -2   3   1   26.86    1.53
   2  -3  -1   25.48    0.93
   2  -3  -1   27.53    1.67
   2  -3  -1   26.74    1.62
  -2  -3   1   25.23    0.99
  -2  -3   1   26.60    1.48
  -2  -3   1   23.96    0.95
  -2  -3   1   27.63    1.40
   2   3   0   11.68    1.05
   2   3   0   11.32    0.76
   2   3   0   12.03    0.87
   2   3   0   11.35    0.52
  -2   3   0   11.18    1.14
  -2   3   0   11.84    0.99
  -2   3   0   12.71    0.71
   2  -3   0   12.71    1.06
   2  -3   0   11.94    0.63
  -2  -3   0   11.46    0.58
  -2  -3   0   11.45    0.68
  -2  -3   0   12.26    1.00
  -2  -3   0   12.60    0.89
   2  -3   0   12.14    1.16
   2   3   1  109.76    4.12
   2   3   1  107.80    4.56
  -2   3  -1  109.77    4.74
   2   3   1  104.72    4.06
  -2   3  -1  115.30    4.68
   2  -3   1  113.21    4.58
   2  -3   1  110.34    4.43
  -2  -3  -1  110.72    4.03
   2  -3   1  112.65    4.80
  -2  -3  -1  109.99    4.47
  -2  -3  -1   98.68    3.17
  -2  -3  -1  107.74    4.06
   2   3   2   77.48    2.87
   2   3   2   72.99    3.00
   2   3   2   78.44    3.53
  -2   3  -2   79.73    3.24
  -2   3  -2   78.17    3.65
   2  -3   2   76.72    3.18
  -2  -3  -2   80.08    3.07
  -2  -3  -2   80.65    3.65
   2  -3   2   81.60    3.56
  -2  -3  -2   75.11    2.82
  -2   3  -3   69.34    3.15
   2   3   3   70.77    3.31
   2   3   3   62.50    2.66
   2   3   3   62.79    2.22
  -2   3  -3   65.20    2.59
   2  -3   3   69.40    2.83
   2  -3   3   70.57    3.23
  -2  -3  -3   73.48    2.92
  -2  -3  -3   71.31    3.36
   2  -3   3   74.14    3.59
  -2  -3  -3   74.79    3.37
   2   3   4    9.29    0.52
  -2   3  -4    9.01    0.75
   2   3   4    9.95    1.12
  -2   3  -4   11.74    1.09
   2  -3   4   11.03    1.40
   2  -3   4   12.16    1.14
   2  -3   4   10.30    0.82
  -2  -3  -4    9.73    0.69
  -2  -3  -4   11.22    0.96
  -2  -3  -4   11.30    1.22
   2   3   5   71.73    3.49
  -2   3  -5   72.51    3.50
  -2   3  -5   66.35    2.62
   2  -3   5   63.68    4.38
  -2  -3  -5   75.10    3.26
  -2  -3  -5   72.67    3.65
   2  -3   5   68.13    3.62
   2  -3   5   73.86    3.16
  -2   3  -6   31.08    1.40
   2  -3   6   38.68    1.99
   2  -3   6   33.53    1.60
  -2  -3  -6   35.62    2.03
  -2  -3  -6   36.61    2.37
   2  -3   6   35.36    2.24
   2  -3   7    5.91    1.07
   2  -3   7    6.08    0.94
  -2  -3  -7    6.81    1.03
  -2  -3  -7    5.98    1.18
   2  -3   8   13.75    1.48
   2  -3   8   15.22    1.36
  -2  -3  -8   15.57    1.48
  -2  -3  -8   13.77    1.63
   2  -3   9    4.49    1.03
   2  -3   9    5.21    0.96
  -2  -3  -9    4.08    1.15
  -2  -3  -9    4.85    1.04
  -2   3 -10    6.20    0.96
  -2  -3 -10    6.69    1.31
   2  -3  10    5.77    1.17
  -2  -3 -10    7.04    1.30
  -2   3 -11    2.58    0.79
   2  -3  11    2.78    0.95
  -2  -3 -11    3.46    1.07
  -2  -3 -11    2.81    1.08
  -2   3 -12    8.54    1.14
   2  -3  12    7.65    1.34
  -2  -3 -12   10.18    1.51
  -2  -3 -12    8.61    1.54
   2   3  13    2.54    0.96
  -2   3 -13    1.04    1.38
  -2  -3 -13    3.49    1.15
   2  -3  13    4.02    0.98
   2   3  14    3.21    1.00
  -2   3 -14    3.71    0.86
  -2  -3 -14    3.32    1.15
   2  -3  14    3.01    0.98
   2   3  15    0.11    0.55
  -2   3 -15    0.20    0.47
   2  -3  15    0.06    0.81
  -2  -3 -15    0.17    0.65
   2   3  16   17.89    1.64
  -2   3 -16   17.26    1.39
  -2  -3 -16   18.25    1.84
   2  -3  16   17.00    1.44
   2   3  17   -0.00    0.34
  -2   3 -17    0.06    0.28
  -2  -3 -17    0.01    0.41
   2  -3  17   -0.07    0.30
   2   3  18    0.00    0.30
  -2   3 -18    0.01    0.26
  -2  -3 -18    0.01    0.38
   2  -3  18    0.05    0.28
   2   4 -18   -0.02    0.21
   2  -4 -18    0.02    0.32
  -2  -4  18    0.04    0.33
   2   4 -17    6.39    0.74
   2  -4 -17    6.69    0.99
   2  -4 -17    7.03    0.89
  -2  -4  17    6.88    1.04
   2   4 -16    0.03    0.45
   2  -4 -16    0.01    0.55
   2  -4 -16    0.03    0.57
  -2  -4  16    1.68    0.60
   2  -4 -15    1.91    0.81
   2  -4 -15    2.70    0.78
  -2  -4  15    0.05    0.88
  -2  -4  15    2.36    0.76
   2  -4 -14    0.32    0.54
   2  -4 -14    0.24    0.59
  -2  -4  14    0.55    0.94
  -2  -4  14   -0.05    0.63
   2  -4 -13   18.92    1.72
   2  -4 -13   20.99    2.05
  -2  -4  13   20.91    1.92
  -2  -4  13   17.59    1.93
   2  -4 -12   31.56    2.52
   2  -4 -12   27.82    2.10
  -2  -4  12   31.33    2.34
  -2  -4  12   28.53    2.31
   2  -4 -11    1.66    1.35
   2  -4 -11    1.04    0.68
  -2  -4  11    1.04    0.79
  -2  -4  11    1.44    0.75
  -2   4  10   17.56    1.43
   2  -4 -10   21.84    1.91
  -2  -4  10   21.11    1.78
  -2  -4  10   18.68    1.77
   2  -4 -10   18.28    1.51
  -2   4   9   19.81    1.53
   2  -4  -9   19.58    1.48
   2  -4  -9   22.38    1.95
  -2  -4   9   22.60    1.78
  -2  -4   9   19.16    1.75
  -2   4   8    7.39    0.96
   2  -4  -8    7.92    1.56
  -2  -4   8    9.59    2.10
  -2  -4   8    7.87    1.11
   2  -4  -7    7.60    1.18
  -2  -4   7    6.23    0.99
  -2  -4   7    7.21    1.14
   2  -4  -6   12.05    1.41
   2  -4  -6   12.65    1.13
  -2  -4   6   13.38    1.34
  -2  -4   6   10.77    1.13
   2  -4  -5    5.13    0.84
   2  -4  -5    4.82    1.04
  -2  -4   5    4.35    0.70
  -2  -4   5    4.38    0.93
   2  -4  -4   13.53    1.22
   2  -4  -4   14.00    1.45
  -2  -4   4   12.24    0.95
  -2  -4   4   13.60    1.24
  -2  -4   4   12.25    0.94
   2  -4  -3    0.33    0.50
   2  -4  -3    0.41    0.58
  -2  -4   3    0.28    0.38
  -2  -4   3    0.52    0.35
  -2  -4   3    0.35    0.48
   2  -4  -2   12.98    1.24
   2  -4  -2   12.84    1.29
  -2  -4   2   12.37    1.07
  -2  -4   2   11.73    1.00
   2  -4  -1    4.72    0.84
   2  -4  -1    5.04    1.44
  -2  -4   1    4.23    0.68
  -2  -4   1    4.32    1.17
   2  -4   0   14.84    1.36
   2  -4   0   12.63    1.19
  -2  -4   0   11.96    0.96
  -2  -4   0   13.31    1.12
   2  -4   1    2.35    0.76
   2  -4   1    1.41    0.41
   2  -4   1    2.28    0.61
  -2  -4  -1    1.34    0.77
  -2  -4  -1    2.26    0.63
  -2  -4  -1    1.67    0.47
   2  -4   2   24.86    2.01
   2  -4   2   22.11    1.27
   2  -4   2   21.68    1.42
  -2  -4  -2   22.52    1.99
  -2  -4  -2   23.37    1.65
   2  -4   3    4.83    1.09
   2  -4   3    3.66    0.68
   2  -4   3    4.10    0.67
  -2  -4  -3    4.97    1.12
  -2  -4  -3    4.16    0.90
   2  -4   4   55.44    3.39
   2  -4   4   54.25    2.65
  -2  -4  -4   51.75    2.67
  -2  -4  -4   52.10    2.96
   2  -4   5   85.32    4.05
   2  -4   5   83.88    4.88
  -2  -4  -5   91.41    4.46
  -2  -4  -5   83.78    4.65
   2  -4   6   40.82    2.40
   2  -4   6   39.41    4.16
  -2  -4  -6   39.12    2.86
  -2  -4  -6   44.21    2.61
   2  -4   7    4.70    1.12
   2  -4   7    4.23    0.94
  -2  -4  -7    5.38    1.03
  -2  -4  -7    4.58    1.18
  -2   4  -8    5.61    0.93
   2  -4   8    5.68    1.21
  -2  -4  -8    7.28    1.14
  -2  -4  -8    5.78    1.29
  -2   4  -9    2.40    0.77
   2  -4   9    2.79    0.97
  -2  -4  -9    3.15    1.01
  -2  -4  -9    2.77    1.06
  -2   4 -10    1.20    0.65
   2  -4  10    0.93    0.80
  -2  -4 -10    1.26    0.85
  -2  -4 -10    1.37    0.88
  -2   4 -11    2.29    0.78
   2  -4  11    2.79    0.93
  -2  -4 -11    2.65    1.06
  -2  -4 -11    3.13    1.06
   2   4  12    0.09    0.75
  -2   4 -12    1.05    1.07
   2  -4  12    1.40    0.75
  -2  -4 -12    1.70    0.86
   2   4  13   15.29    1.60
  -2   4 -13   14.34    1.42
   2  -4  13   13.62    1.53
  -2  -4 -13   14.40    1.76
   2   4  14    0.00    0.59
  -2   4 -14    0.67    0.52
   2  -4  14    0.41    1.01
  -2  -4 -14    0.71    0.69
   2   4  15   -0.00    0.81
  -2   4 -15    0.03    0.41
   2  -4  15    0.51    0.47
  -2  -4 -15    0.01    0.55
   2   4  16    0.00    0.37
  -2   4 -16    0.02    0.30
  -2  -4 -16   -0.01    0.63
   2  -4  16    0.08    0.35
   2   5 -14   -0.02    0.47
   2  -5 -14   -0.08    0.59
  -2  -5  14    1.32    0.44
   2  -5 -13    0.02    0.27
   2  -5 -13    0.00    0.51
  -2  -5  13    0.01    0.48
  -2  -5  13    0.80    0.41
   2  -5 -12    1.26    0.62
  -2  -5  12    0.01    0.81
  -2  -5  12    0.08    0.57
   2  -5 -11    8.32    1.19
  -2  -5  11    7.00    1.08
  -2  -5  11    7.02    1.53
   2  -5 -10    0.18    0.52
  -2  -5  10    0.00    0.66
  -2  -5  10    0.02    0.46
   2  -5  -9    3.06    0.83
  -2  -5   9    0.06    0.73
  -2  -5   9    1.88    0.62
  -2  -5   8    4.88    0.84
  -2  -5   8    5.80    0.99
   2  -5  -7   11.76    1.32
  -2  -5   7    8.13    1.01
  -2  -5   7    9.77    1.17
  -2   5   6    1.69    0.57
  -2  -5   6    0.03    0.64
   2  -5  -6    2.52    0.75
   2  -5  -5    1.21    0.49
  -2  -5   5    0.08    0.53
   2  -5  -4    0.49    0.46
   2  -5  -4    0.65    0.55
  -2  -5   4    0.04    0.45
   2  -5  -3    3.38    0.73
   2  -5  -3    3.25    0.74
  -2  -5   3   -0.01    0.59
   2  -5  -2   14.31    1.33
   2  -5  -2   15.00    1.39
  -2  -5   2   11.65    1.07
   2  -5  -1   21.53    1.60
   2  -5  -1   23.30    2.81
   2  -5   0   41.69    2.77
   2  -5   0   37.31    2.17
   2  -5   1    5.24    1.17
   2  -5   1    4.95    0.78
  -2  -5  -1    4.71    0.84
   2  -5   2   -0.06    1.78
  -2  -5  -2    4.83    0.82
   2  -5   3   15.17    1.71
  -2  -5  -3   13.74    1.31
   2  -5   4   33.23    2.41
  -2  -5  -4   28.33    1.94
  -2  -5  -4   26.61    1.76
  -2   5  -5    7.68    0.84
   2  -5   5   11.20    1.49
  -2  -5  -5   10.48    1.12
  -2  -5  -5   10.37    1.19
  -2   5  -6    0.51    0.41
   2  -5   6   -0.03    0.72
  -2  -5  -6    0.82    0.56
  -2  -5  -6    0.73    0.59
  -2   5  -7    7.85    0.87
   2  -5   7    9.61    1.41
  -2  -5  -7    9.89    1.92
  -2  -5  -7   11.04    1.23
  -2   5  -8    3.57    1.10
   2  -5   8   -0.00    1.65
  -2  -5  -8    5.36    0.92
  -2  -5  -8    3.65    0.88
  -2   5  -9    0.08    0.40
   2  -5   9   -0.01    0.92
  -2  -5  -9    0.37    0.49
  -2  -5  -9    0.22    0.52
   2   5  10   -0.01    0.50
  -2   5 -10    0.42    0.42
  -2  -5 -10    0.55    0.51
   2  -5  10   -0.02    0.93
   2   5  11    0.77    0.47
  -2   5 -11   -0.11    0.40
  -2  -5 -11   -0.01    0.48
   2  -5  11    0.56    0.54
   2   5  12    1.60    0.52
  -2   5 -12    0.02    0.44
   2  -5  12    1.32    0.57
  -2  -5 -12   -0.01    0.53
   2   5  13    0.81    0.44
  -2   5 -13    0.11    0.37
   2  -5  13    0.72    0.47
  -2  -5 -13   -0.02    0.43
   2  -6  -9   -0.01    0.29
   2  -6  -8    0.01    0.29
  -2  -6   8    0.00    0.24
   2  -6  -7    0.00    0.29
  -2  -6   7    0.00    0.23
   2  -6  -6    0.98    0.62
  -2  -6   6    0.00    0.28
   2  -6  -5    2.10    0.56
  -2  -6   5    2.45    0.42
   2  -6  -4    0.79    0.42
   2  -6  -3    2.14    0.51
   2  -6  -2    5.29    0.60
   2  -6  -1   -0.00    0.28
   2  -6   0    0.06    0.34
   2  -6   1    5.22    0.80
   2  -6   2    8.06    0.96
   2  -6   3    0.82    0.53
   2  -6   4    1.45    0.60
   2  -6   5    0.78    0.83
   2  -6   6    0.17    0.38
   2  -6   7    0.85    0.48
   2  -6   8    0.52    0.41
   3   0 -22   -0.00    0.46
  -3   0  22    0.00    0.43
   3   0 -21    4.57    0.86
  -3   0  21    4.08    0.86
   3   0 -20    0.23    0.56
  -3   0  20    0.23    0.54
   3   0 -19    1.74    0.87
  -3   0  19    1.48    0.84
   3   0 -18   10.63    1.49
  -3   0  18    8.60    1.30
   3   0 -17   13.95    1.73
  -3   0  17   14.47    1.50
   3   0 -16    8.30    1.36
  -3   0  16    9.23    1.28
   3   0 -15    7.57    1.29
  -3   0  15    8.41    1.24
   3   0 -14   37.89    2.47
  -3   0  14   39.06    2.43
   3   0 -13    2.26    0.71
  -3   0  13    2.16    1.13
   3   0 -12   76.95    3.51
  -3   0  12   80.58    3.56
   3   0 -11    5.18    0.82
   3   0 -11    5.50    0.82
  -3   0  11    5.77    0.79
  -3   0  11    5.48    0.83
   3   0 -10   72.66    2.26
   3   0 -10   77.07    3.27
   3   0 -10   80.05    3.29
  -3   0  10   80.91    3.32
  -3   0  10   79.78    3.33
   3   0  -9   22.56    1.35
   3   0  -9   21.24    0.74
   3   0  -9   21.97    1.36
  -3   0   9   22.43    1.32
  -3   0   9   25.07    0.97
  -3   0   9   21.76    1.37
   3   0  -8   59.44    2.77
   3   0  -8   61.44    1.95
   3   0  -8   60.11    2.79
  -3   0   8   58.60    2.74
  -3   0   8   59.13    2.63
  -3   0   8   62.99    1.77
   3   0  -7 1067.09   55.88
   3   0  -7  983.71   54.45
   3   0  -7  981.12   54.28
  -3   0   7  942.20   52.24
  -3   0   7 1145.02   59.23
  -3   0   7 1046.42   58.26
   3   0  -6  387.71   16.26
   3   0  -6  401.46   16.19
   3   0  -6  373.33   15.46
  -3   0   6  428.09   16.59
  -3   0   6  365.66   15.72
  -3   0   6  346.43   14.59
   3   0  -5   69.43    2.05
   3   0  -5   74.90    2.26
   3   0  -5   70.97    2.63
   3   0  -5   70.01    3.14
  -3   0   5   79.71    2.21
  -3   0   5   72.30    2.27
  -3   0   5   70.64    2.73
  -3   0   5   67.12    2.42
   3   0  -4  175.14    6.13
   3   0  -4  145.85    4.66
   3   0  -4  145.93    5.21
   3   0  -4  143.11    5.03
  -3   0   4  148.82    5.36
  -3   0   4  166.37    5.01
  -3   0   4  151.77    5.01
  -3   0   4  145.33    5.79
   3   0  -3   44.60    1.66
   3   0  -3   41.64    1.35
   3   0  -3   42.87    1.41
  -3   0   3   48.26    1.41
  -3   0   3   41.15    1.86
  -3   0   3   42.67    1.49
  -3   0   3   39.06    1.50
  -3   0   3   42.35    1.45
   3   0  -2   26.61    1.08
   3   0  -2   26.58    1.11
   3   0  -2   25.45    0.98
  -3   0   2   26.90    1.02
  -3   0   2   28.28    0.98
  -3   0   2   28.35    1.02
  -3   0   2   26.78    1.01
  -3   0   2   25.71    1.60
   3   0  -1   26.28    1.09
   3   0  -1   24.97    1.00
   3   0  -1   24.14    1.05
  -3   0   1   25.14    0.88
  -3   0   1   25.44    1.36
  -3   0   1   29.91    1.54
  -3   0   1   26.12    1.12
   3   0   0  630.48   28.93
   3   0   0  636.59   29.09
   3   0   0  692.58   31.87
  -3   0   0  632.38   28.95
  -3   0   0  649.75   29.97
  -3   0   0  631.34   27.94
   3   0   1  530.03   22.73
   3   0   1  513.25   21.77
   3   0   1  448.71   19.46
  -3   0  -1  515.88   20.70
  -3   0  -1  499.85   21.34
   3   0   2 1085.26   59.69
   3   0   2 1093.30   58.72
   3   0   2 1101.50   60.26
   3   0   2 1067.98   58.15
  -3   0  -2 1085.04   56.39
  -3   0  -2 1091.25   59.10
   3   0   3    6.25    0.69
   3   0   3    5.59    0.44
   3   0   3    5.85    0.70
  -3   0  -3    6.04    0.65
  -3   0  -3    6.02    0.40
  -3   0  -3    5.79    0.63
   3   0   4  200.04    7.61
   3   0   4  201.55    7.69
   3   0   4  203.83    7.68
  -3   0  -4  180.47    6.67
  -3   0  -4  204.11    7.55
  -3   0  -4  214.23    6.69
   3   0   5   21.38    1.25
   3   0   5   20.64    1.22
   3   0   5   22.32    1.25
  -3   0  -5   22.50    1.12
  -3   0  -5   20.79    1.03
  -3   0  -5   19.95    0.62
   3   0   6   57.19    2.43
   3   0   6   55.65    2.40
   3   0   6   55.44    1.76
  -3   0  -6   56.66    1.88
  -3   0  -6   59.17    3.04
  -3   0  -6   58.39    1.75
  -3   0  -6   59.03    2.13
   3   0   7  244.54    9.92
   3   0   7  234.55    9.70
   3   0   7  231.02    8.49
  -3   0  -7  228.40    8.66
  -3   0  -7  254.39    9.88
  -3   0  -7  240.91    9.19
  -3   0  -7  232.47    8.77
   3   0   8   21.44    0.94
   3   0   8   19.43    1.34
   3   0   8   20.77    1.32
  -3   0  -8   18.77    0.76
  -3   0  -8   21.36    1.09
  -3   0  -8   25.53    1.98
  -3   0  -8   20.18    0.93
   3   0   9  150.35    6.09
   3   0   9  129.26    6.46
   3   0   9  133.17    4.91
  -3   0  -9  147.32    5.82
  -3   0  -9  133.48    4.97
  -3   0  -9  140.45    5.98
   3   0  10   65.13    2.89
   3   0  10   58.47    2.67
   3   0  10   55.45    2.05
  -3   0 -10   57.75    2.26
  -3   0 -10   57.92    3.31
  -3   0 -10   62.23    2.40
   3   0  11   14.95    1.14
  -3   0 -11   14.91    0.95
   3   0  12   10.04    0.98
  -3   0 -12   10.31    0.79
   3   0  13   14.48    1.16
  -3   0 -13   14.98    0.95
   3   0  14    2.17    0.67
  -3   0 -14    1.75    0.54
   3   0  15   24.77    1.66
   3   0  16   50.58    3.44
   3  -1 -22   -0.01    0.36
  -3  -1  22    0.01    0.31
   3   1 -21   -0.01    0.31
  -3   1  21   -0.04    0.51
   3  -1 -21    0.05    0.43
  -3  -1  21   -0.06    0.40
  -3   1  20    6.01    0.92
   3   1 -20    5.13    0.94
   3  -1 -20    5.77    1.18
  -3  -1  20    6.64    1.14
  -3   1  19    5.15    0.90
   3   1 -19    5.43    1.02
   3  -1 -19    5.77    2.09
  -3  -1  19    6.42    1.25
   3   1 -18   12.24    1.47
  -3   1  18   12.72    1.30
   3  -1 -18   12.79    1.80
  -3  -1  18   13.44    1.69
  -3   1  17   10.69    1.35
   3   1 -17   10.36    1.38
   3  -1 -17   12.21    1.74
  -3  -1  17   11.25    1.66
  -3   1  16   40.31    2.53
   3   1 -16   37.55    2.57
   3  -1 -16   38.89    3.01
  -3  -1  16   40.82    3.08
   3   1 -15   50.64    2.91
  -3   1  15   56.67    3.08
   3  -1 -15   55.54    3.75
  -3  -1  15   53.90    3.23
  -3   1  14   44.56    2.46
   3   1 -14   39.97    2.37
   3  -1 -14   43.66    2.99
  -3  -1  14   42.03    2.65
   3   1 -13   26.74    1.70
   3   1 -13   25.53    1.21
  -3   1  13   29.94    1.90
   3  -1 -13   27.03    2.05
  -3  -1  13   29.97    1.94
  -3  -1  13   25.25    1.18
  -3   1  12   25.89    1.21
   3   1 -12   24.91    1.15
   3   1 -12   25.25    1.55
  -3   1  12   25.76    1.71
   3  -1 -12   22.80    1.51
  -3  -1  12   21.36    1.62
   3  -1 -12   25.79    1.84
  -3  -1  12   22.17    1.44
   3   1 -11   68.38    2.53
  -3   1  11   77.75    4.97
  -3   1  11   73.20    2.70
   3   1 -11   67.73    3.02
   3  -1 -11   73.71    3.27
   3  -1 -11   63.75    2.40
   3  -1 -11   69.16    3.37
  -3  -1  11   78.02    3.40
  -3  -1  11   69.98    3.29
  -3  -1  11   71.07    2.77
   3   1 -10   95.73    4.07
  -3   1  10  103.37    3.70
  -3   1  10  101.25    4.54
   3   1 -10   93.67    3.91
   3  -1 -10   91.73    3.34
   3  -1 -10   83.95    4.62
   3  -1 -10  104.03    4.21
  -3  -1  10   97.76    3.56
  -3  -1  10   96.72    4.11
   3   1  -9   10.61    0.91
  -3   1   9   11.29    1.91
  -3   1   9    7.95    0.94
   3   1  -9   12.63    1.14
   3   1  -9   11.41    1.12
  -3   1   9   11.91    0.75
   3  -1  -9   10.90    0.93
   3  -1  -9   11.52    0.96
  -3  -1   9   11.46    0.99
  -3  -1   9   10.46    1.13
   3  -1  -9   10.49    0.74
   3   1  -8  863.78   44.32
   3   1  -8  792.09   39.97
  -3   1   8  603.25   32.37
   3   1  -8  738.25   38.31
  -3   1   8  844.84   42.63
  -3   1   8  794.75   41.99
   3  -1  -8  746.84   38.55
   3  -1  -8  783.57   41.45
   3  -1  -8  818.43   42.02
  -3  -1   8  755.87   39.18
  -3  -1   8  775.06   39.99
   3   1  -7  291.62   11.45
   3   1  -7  282.64   11.74
   3   1  -7  306.67   12.24
   3   1  -7  266.86   10.95
  -3   1   7  288.30   12.33
  -3   1   7  268.46   11.12
  -3   1   7  243.35   10.35
   3  -1  -7  279.22   11.07
   3  -1  -7  272.79   10.83
   3  -1  -7  294.06   11.68
  -3  -1   7  261.46   10.50
  -3  -1   7  287.14   11.33
   3   1  -6  133.41    4.67
   3   1  -6  135.88    4.81
   3   1  -6  125.01    5.76
   3   1  -6  120.12    4.50
  -3   1   6  133.79    5.00
  -3   1   6  122.64    4.67
  -3   1   6  131.59    4.60
   3  -1  -6  124.37    4.33
   3  -1  -6  133.94    4.62
   3  -1  -6  127.99    4.64
  -3  -1   6  113.02    4.27
  -3  -1   6  114.96    4.08
   3   1  -5  233.34    8.50
   3   1  -5  232.62    8.65
  -3   1   5  217.04    6.85
   3   1  -5  218.77    8.57
  -3   1   5  204.98    9.12
  -3   1   5  228.36    8.51
   3  -1  -5  221.84    8.41
   3  -1  -5  227.40    8.22
   3  -1  -5  219.50    7.96
  -3  -1   5  201.05    7.36
  -3  -1   5  219.48    8.46
   3  -1  -5  240.80    8.96
  -3  -1   5  235.98    8.87
  -3   1   4  151.48    5.64
  -3   1   4  153.58    5.32
   3   1  -4  147.49    5.33
   3   1  -4  145.02    3.94
   3   1  -4  155.51    5.18
   3   1  -4  142.27    5.38
  -3   1   4  141.93    4.14
   3  -1  -4  146.05    4.86
   3  -1  -4  156.19    5.53
   3  -1  -4  147.30    5.47
   3  -1  -4  156.06    5.78
  -3  -1   4  154.69    5.59
  -3  -1   4  148.01    5.51
  -3  -1   4  133.01    4.42
  -3   1   3   78.36    2.20
   3   1  -3   80.00    2.94
   3   1  -3   79.40    3.14
   3   1  -3   84.17    2.54
   3   1  -3   76.51    2.29
  -3   1   3   88.05    3.01
  -3   1   3   81.96    3.81
   3  -1  -3   77.14    2.35
   3  -1  -3   76.60    3.65
   3  -1  -3   82.71    2.99
  -3  -1   3   72.39    2.56
  -3  -1   3   79.53    3.01
  -3  -1   3   83.40    3.01
   3  -1  -3   79.13    2.43
  -3   1   2    2.18    0.49
   3   1  -2    3.92    0.64
   3   1  -2    2.16    0.23
  -3   1   2    2.28    0.51
   3   1  -2    2.58    0.51
  -3   1   2    2.14    0.25
   3  -1  -2    1.62    0.41
   3  -1  -2    2.33    0.52
   3  -1  -2    2.42    0.25
   3  -1  -2    2.20    0.48
  -3  -1   2    2.19    0.23
  -3  -1   2    2.18    0.23
  -3  -1   2    2.45    0.50
  -3  -1   2    2.58    0.54
   3   1  -1  425.09   16.56
   3   1  -1  383.97   16.60
   3   1  -1  413.69   17.30
  -3   1   1  387.74   15.07
  -3   1   1  384.20   16.20
  -3   1   1  450.74   18.64
   3  -1  -1  431.21   18.71
   3  -1  -1  389.54   14.67
  -3  -1   1  393.47   14.56
   3  -1  -1  397.46   16.91
  -3  -1   1  370.85   14.12
  -3  -1   1  399.13   16.65
   3  -1  -1  375.21   14.08
  -3  -1   1  401.18   17.07
  -3   1   0  241.12    9.19
   3   1   0  244.32    9.08
   3   1   0  243.37    9.52
  -3   1   0  254.18    8.88
   3   1   0  259.67    9.18
  -3   1   0  260.96    9.70
   3  -1   0  243.02    9.58
   3  -1   0  259.08    9.54
   3  -1   0  247.18    8.16
   3  -1   0  218.69    6.94
  -3  -1   0  242.76    9.26
  -3  -1   0  242.03    7.41
  -3  -1   0  252.67    7.67
  -3  -1   0  249.29    9.44
   3   1   1    6.76    0.58
  -3   1  -1    6.67    0.61
  -3   1  -1    6.71    0.56
  -3   1  -1    7.98    0.73
   3   1   1    7.66    0.78
   3  -1   1    6.26    0.16
   3  -1   1    6.60    0.78
   3  -1   1    7.05    0.19
  -3  -1  -1    6.47    0.75
  -3  -1  -1    6.79    0.71
   3  -1   1    7.00    0.61
   3   1   2   44.07    1.92
   3   1   2   41.83    1.63
  -3   1  -2   44.50    1.87
   3   1   2   43.41    1.74
  -3   1  -2   40.32    1.66
  -3   1  -2   42.96    1.68
   3  -1   2   39.97    1.91
   3  -1   2   41.81    1.66
  -3  -1  -2   39.59    1.80
  -3  -1  -2   47.19    1.93
   3   1   3 2079.80  143.06
   3   1   3 2100.72  144.16
  -3   1  -3 2161.94  149.43
   3   1   3 2044.17  142.83
  -3   1  -3 2086.99  143.69
  -3   1  -3 2084.11  143.60
  -3   1  -3 2184.29  149.37
   3  -1   3 2075.04  142.94
   3  -1   3 1930.44  134.96
  -3  -1  -3 2078.47  144.59
  -3  -1  -3 2037.79  141.06
   3   1   4  230.94   10.82
   3   1   4  255.74    9.72
   3   1   4  255.83   10.30
   3   1   4  258.00   10.37
  -3   1  -4  251.50    9.42
  -3   1  -4  247.47    9.93
  -3   1  -4  259.22   10.15
   3  -1   4  241.76    9.86
   3  -1   4  249.55    9.68
  -3  -1  -4  248.80    9.79
  -3  -1  -4  253.73   10.32
   3   1   5   35.20    1.78
   3   1   5   34.98    1.42
   3   1   5   33.82    1.77
   3   1   5   36.03    1.73
  -3   1  -5   36.16    1.78
  -3   1  -5   37.35    1.67
  -3   1  -5   34.50    1.36
   3  -1   5   34.96    1.46
   3  -1   5   31.50    2.30
   3  -1   5   34.27    1.76
  -3  -1  -5   34.95    2.15
  -3  -1  -5   33.83    2.32
   3   1   6  429.02   19.85
   3   1   6  441.33   20.04
   3   1   6  425.57   19.34
  -3   1  -6  456.73   20.15
  -3   1  -6  455.30   20.79
  -3   1  -6  434.26   19.94
   3  -1   6  426.09   19.09
   3  -1   6  424.01   18.74
   3  -1   6  406.35   18.58
  -3  -1  -6  450.01   19.58
  -3  -1  -6  427.94   19.91
  -3  -1  -6  438.05   19.70
   3   1   7  116.01    4.77
   3   1   7  113.13    4.37
   3   1   7  116.42    4.88
  -3   1  -7  113.61    3.99
  -3   1  -7  114.34    4.73
  -3   1  -7  122.81    4.60
   3  -1   7  112.26    4.36
   3  -1   7  106.00    4.30
   3  -1   7  112.31    4.20
  -3  -1  -7  114.71    4.53
  -3  -1  -7  115.36    4.14
  -3  -1  -7  111.37    4.09
   3   1   8    8.72    1.10
   3   1   8    8.23    0.99
  -3   1  -8    7.62    0.66
   3   1   8    7.78    0.75
  -3   1  -8    8.66    0.85
  -3   1  -8    8.41    0.97
   3  -1   8    7.62    0.84
   3  -1   8    7.21    0.81
   3  -1   8    7.91    0.71
  -3  -1  -8    8.41    0.86
  -3  -1  -8    9.39    0.70
  -3  -1  -8    8.25    1.04
   3   1   9   40.68    2.26
   3   1   9   44.41    2.48
   3   1   9   39.55    1.86
  -3   1  -9   43.23    2.21
  -3   1  -9   42.05    2.50
  -3   1  -9   43.23    2.00
   3  -1   9   38.99    1.78
   3  -1   9   40.02    2.64
   3  -1   9   37.37    1.89
  -3  -1  -9   41.58    1.66
  -3  -1  -9   40.17    2.22
  -3  -1  -9   41.37    2.03
  -3   1 -10   30.94    1.58
   3   1  10   33.09    2.00
   3   1  10   32.45    2.27
  -3   1 -10   37.78    1.80
   3  -1  10   31.32    1.57
   3  -1  10   31.46    1.61
  -3  -1 -10   33.10    1.79
  -3  -1 -10   31.05    1.94
  -3  -1 -10   32.36    1.48
   3  -1  10   31.04    2.41
   3   1  11   26.39    1.81
  -3   1 -11   26.51    1.46
   3  -1  11   21.64    1.32
   3  -1  11   23.63    1.35
  -3  -1 -11   21.99    1.15
  -3  -1 -11   23.50    1.51
   3   1  12    0.38    0.55
  -3   1 -12    0.49    0.42
   3  -1  12    0.38    0.40
  -3  -1 -12    0.38    0.48
   3   1  13    3.76    0.90
  -3   1 -13    4.67    0.69
   3  -1  13    3.35    0.64
  -3  -1 -13    3.35    0.79
   3   1  14    0.95    1.41
  -3   1 -14    5.48    1.11
  -3  -1 -14    4.24    1.29
   3   1  15    0.33    0.46
  -3   1 -15    0.13    0.36
  -3  -1 -15   -0.04    0.46
   3   1  16    3.99    0.81
  -3   1 -16    3.72    0.61
   3   1  17   12.42    1.22
  -3   1 -17   11.03    0.96
   3   1  18    0.01    0.31
   3   1  19    3.87    0.50
   3  -2 -21    0.02    0.60
  -3  -2  21    1.01    0.56
  -3   2  20    0.00    0.27
   3  -2 -20   -0.01    0.48
  -3  -2  20   -0.01    0.42
  -3   2  19   10.62    0.95
   3  -2 -19   12.36    2.47
  -3  -2  19   12.56    1.49
  -3   2  18    3.38    0.75
   3  -2 -18    3.60    1.12
  -3  -2  18    2.92    1.69
  -3   2  17    4.36    0.83
   3   2 -17    2.61    0.79
   3  -2 -17    4.87    1.19
  -3  -2  17    4.21    1.18
  -3   2  16    2.92    0.73
   3   2 -16    1.81    0.76
   3  -2 -16    2.90    1.85
  -3  -2  16    2.71    1.10
   3   2 -15   55.99    2.95
  -3   2  15   64.89    3.25
   3  -2 -15   62.93    4.05
   3  -2 -15   50.91    2.59
  -3  -2  15   54.27    2.71
  -3  -2  15   64.70    4.15
   3   2 -14   50.22    3.73
  -3   2  14   54.59    3.10
   3  -2 -14   54.81    3.64
   3  -2 -14   46.86    2.52
  -3  -2  14   39.88    2.29
  -3  -2  14   55.22    5.25
   3   2 -13   32.13    2.01
  -3   2  13   35.19    2.33
   3  -2 -13   35.17    2.77
   3  -2 -13   30.63    2.65
  -3  -2  13   34.46    2.71
  -3  -2  13   31.48    1.87
   3   2 -12  346.24   16.64
  -3   2  12  415.60   20.57
   3  -2 -12  363.71   17.47
   3  -2 -12  380.09   21.41
  -3  -2  12  368.05   17.81
  -3  -2  12  373.47   19.09
   3   2 -11   48.06    2.37
  -3   2  11   50.72    2.95
   3  -2 -11   49.19    2.78
   3  -2 -11   50.60    2.45
  -3  -2  11   48.98    2.47
  -3  -2  11   49.72    2.82
  -3   2  10    8.81    1.22
  -3   2  10    9.16    0.95
   3   2 -10    9.27    1.03
   3   2 -10    8.22    0.83
  -3   2  10    8.31    0.94
   3  -2 -10    8.26    1.05
   3  -2 -10    8.66    0.89
  -3  -2  10    8.58    1.07
  -3  -2  10    9.00    0.94
   3   2  -9   37.55    2.05
   3   2  -9   32.29    1.64
  -3   2   9   36.46    1.91
   3   2  -9   37.76    2.21
  -3   2   9   36.22    2.17
  -3   2   9   37.11    1.77
   3  -2  -9   32.50    1.84
   3  -2  -9   31.71    1.85
  -3  -2   9   34.84    1.84
  -3  -2   9   31.04    1.87
   3   2  -8   37.93    1.85
  -3   2   8   42.22    2.21
   3   2  -8   42.31    2.23
   3   2  -8   45.46    3.21
  -3   2   8   45.02    2.13
  -3   2   8   45.07    1.87
   3  -2  -8   38.89    2.04
  -3  -2   8   42.20    2.18
   3  -2  -8   40.23    1.99
  -3  -2   8   37.98    1.99
  -3   2   7  101.58    3.64
  -3   2   7  102.20    5.14
   3   2  -7   95.07    3.83
   3   2  -7  100.56    4.12
   3  -2  -7   94.69    3.95
   3  -2  -7   91.90    3.64
  -3  -2   7   89.13    3.62
  -3  -2   7   93.50    4.05
   3   2  -6  112.23    4.43
  -3   2   6  105.52    4.38
  -3   2   6  115.17    3.97
   3   2  -6  112.06    4.50
  -3   2   6  114.56    4.63
   3  -2  -6  118.14    4.61
   3  -2  -6  105.57    3.94
   3  -2  -6  108.68    5.80
  -3  -2   6  107.24    4.25
  -3  -2   6  103.64    3.98
  -3  -2   6  109.02    4.42
   3   2  -5   22.39    1.37
   3   2  -5   22.35    1.17
  -3   2   5   23.46    1.46
  -3   2   5   20.32    2.08
  -3   2   5   24.08    0.94
   3  -2  -5   22.14    1.01
   3  -2  -5   24.34    1.46
   3  -2  -5   23.10    1.50
  -3  -2   5   22.71    1.35
  -3  -2   5   21.30    1.06
  -3  -2   5   22.93    1.40
   3   2  -4  193.68    7.90
   3   2  -4  211.29    8.40
  -3   2   4  182.57    5.51
  -3   2   4  179.78    6.34
  -3   2   4  195.49    8.12
  -3   2   4  218.72    8.77
   3  -2  -4  200.28    8.20
   3  -2  -4  193.71    6.91
   3  -2  -4  212.12    8.36
  -3  -2   4  194.26    7.11
  -3  -2   4  199.30    8.18
  -3  -2   4  206.14    9.37
   3   2  -3    4.70    0.34
  -3   2   3    5.55    0.79
  -3   2   3    4.87    0.35
   3   2  -3    5.09    0.77
  -3   2   3    5.02    0.83
   3   2  -3    4.96    0.71
   3   2  -3    5.04    0.23
   3  -2  -3    4.90    0.32
   3  -2  -3    4.87    0.36
  -3  -2   3    5.34    0.75
   3  -2  -3    4.80    0.76
   3  -2  -3    5.42    0.83
  -3  -2   3    5.11    0.83
  -3  -2   3    4.95    0.42
  -3   2   2  154.64    5.99
  -3   2   2  147.00    4.84
   3   2  -2  142.88    4.34
   3   2  -2  134.70    4.81
   3   2  -2  141.63    5.71
   3   2  -2  147.36    5.80
  -3   2   2  142.13    5.85
   3  -2  -2  126.54    4.20
   3  -2  -2  154.19    7.19
   3  -2  -2  145.80    6.06
   3  -2  -2  133.92    4.32
  -3  -2   2  132.85    4.25
  -3  -2   2  141.48    5.74
  -3  -2   2  151.97    5.96
   3   2  -1  227.17    9.57
   3   2  -1  209.75    7.11
  -3   2   1  248.94   11.42
  -3   2   1  225.72    9.37
  -3   2   1  235.61    8.16
   3  -2  -1  233.91    9.80
   3  -2  -1  220.06    6.91
   3  -2  -1  243.56    9.71
   3  -2  -1  207.41    6.60
  -3  -2   1  232.41    9.52
  -3  -2   1  237.64    9.51
  -3  -2   1  263.79    9.14
  -3  -2   1  202.46    6.90
   3   2   0   41.91    1.80
   3   2   0   39.93    2.14
  -3   2   0   39.19    1.88
   3   2   0   36.84    1.00
  -3   2   0   43.45    1.99
  -3   2   0   34.23    1.19
   3  -2   0   41.57    1.96
   3  -2   0   39.34    1.90
  -3  -2   0   45.82    1.52
  -3  -2   0   36.98    0.85
  -3  -2   0   41.16    1.92
  -3  -2   0   39.71    2.67
  -3   2  -1    7.99    0.53
  -3   2  -1    7.12    0.77
   3   2   1    7.62    0.66
   3   2   1    7.65    0.91
  -3   2  -1    7.27    0.86
   3  -2   1    7.01    0.83
   3  -2   1    7.21    0.84
  -3  -2  -1    7.12    0.78
  -3  -2  -1    7.66    1.56
  -3  -2  -1    7.99    0.62
  -3   2  -2   17.00    0.91
  -3   2  -2   16.87    1.16
   3   2   2   14.17    1.46
   3   2   2   16.39    0.93
  -3   2  -2   15.66    1.19
   3  -2   2   16.41    1.28
   3  -2   2   16.22    1.19
  -3  -2  -2   15.78    1.00
  -3  -2  -2   15.59    1.10
  -3  -2  -2   17.76    1.39
  -3   2  -3 1338.40   79.48
  -3   2  -3 1207.38   73.02
   3   2   3 1178.40   69.22
   3   2   3 1224.63   74.87
  -3   2  -3 1254.08   73.42
   3  -2   3 1203.13   72.55
   3  -2   3 1151.67   69.64
  -3  -2  -3 1162.51   71.77
  -3  -2  -3 1189.12   70.37
  -3  -2  -3 1205.05   72.99
  -3   2  -4  163.14    7.55
  -3   2  -4  154.98    5.94
   3   2   4  154.26    6.69
   3   2   4  147.12    5.43
  -3   2  -4  149.65    5.93
   3  -2   4  150.95    6.23
   3  -2   4  145.95    6.00
  -3  -2  -4  143.44    5.65
  -3  -2  -4  154.46    6.64
  -3  -2  -4  167.34    6.63
  -3   2  -5   46.58    2.03
  -3   2  -5   46.11    2.10
   3   2   5   45.94    2.47
   3   2   5   43.86    1.67
  -3   2  -5   47.70    2.18
   3  -2   5   44.66    2.18
   3  -2   5   43.47    2.05
  -3  -2  -5   45.42    2.43
  -3  -2  -5   50.66    2.41
  -3  -2  -5   42.10    1.82
   3   2   6  206.38    9.06
  -3   2  -6  220.10    8.81
  -3   2  -6  218.95    9.06
   3   2   6  188.19    7.18
  -3   2  -6  214.55    9.28
   3  -2   6  184.01    7.78
   3  -2   6  208.54    8.55
   3  -2   6  207.68    8.85
  -3  -2  -6  182.40    7.46
  -3  -2  -6  210.65    9.35
  -3  -2  -6  238.80   10.00
   3   2   7   40.04    3.37
  -3   2  -7   43.77    3.02
  -3   2  -7   41.49    1.95
   3   2   7   36.82    2.18
  -3   2  -7   40.91    2.33
   3  -2   7   32.93    1.72
   3  -2   7   38.30    2.60
   3  -2   7   38.59    2.05
  -3  -2  -7   46.18    2.45
  -3  -2  -7   38.53    2.34
  -3  -2  -7   32.89    1.52
  -3  -2  -7   38.32    1.50
  -3   2  -8    7.96    0.86
  -3   2  -8    6.30    0.79
   3  -2   8    6.37    0.69
   3  -2   8    6.30    0.89
   3  -2   8    5.68    1.12
  -3  -2  -8    5.66    0.60
  -3  -2  -8    8.32    1.17
  -3  -2  -8    7.15    0.54
  -3  -2  -8    6.62    1.78
  -3   2  -9   10.75    1.59
   3  -2   9    8.33    0.78
   3  -2   9    7.90    0.80
   3  -2   9    9.38    1.02
  -3  -2  -9   11.78    1.34
  -3  -2  -9    9.45    2.00
   3   2  10    3.23    0.96
  -3   2 -10    4.64    0.82
   3  -2  10    3.89    0.81
   3  -2  10    4.51    0.62
  -3  -2 -10    3.83    1.61
  -3   2 -11    0.54    0.55
   3   2  11    0.67    0.65
   3  -2  11    0.59    0.54
  -3  -2 -11    0.54    1.11
  -3   2 -12    0.05    0.37
   3   2  12    0.02    0.44
   3  -2  12   -0.21    0.37
  -3  -2 -12    0.19    0.45
  -3   2 -13    5.43    1.52
   3   2  13    1.71    1.80
   3  -2  13    5.24    0.90
  -3  -2 -13    5.62    1.12
  -3   2 -14    0.58    0.49
   3   2  14    0.66    0.62
   3  -2  14    0.29    0.50
  -3  -2 -14    0.03    0.65
   3   2  15    1.80    0.75
  -3   2 -15    1.77    0.60
  -3  -2 -15    0.01    0.78
   3   2  16    1.56    0.64
  -3   2 -16    1.41    0.54
  -3  -2 -16   -0.01    0.71
   3   2  17   16.84    1.37
  -3   2 -17   15.81    1.16
  -3  -2 -17   16.88    1.39
   3   2  18    0.00    0.35
  -3   2 -18   -0.02    0.28
  -3  -2 -18   -0.00    0.31
   3   2  19    4.10    0.57
   3  -3 -20   -0.01    0.52
  -3  -3  20    1.20    0.54
   3   3 -19    1.80    0.29
   3  -3 -19    0.01    0.74
  -3  -3  19    2.47    0.80
   3   3 -18    5.12    0.56
   3  -3 -18    6.39    1.17
  -3  -3  18    6.56    1.19
  -3   3  17   22.53    1.40
   3  -3 -17   26.37    2.21
   3  -3 -17   22.52    1.49
  -3  -3  17   23.22    1.48
  -3  -3  17   24.90    2.16
  -3   3  16   32.49    1.79
   3  -3 -16   31.83    1.89
   3  -3 -16   33.87    2.67
  -3  -3  16   32.24    1.99
  -3  -3  16   33.41    2.51
  -3   3  15   14.40    1.17
   3  -3 -15   12.46    1.99
   3  -3 -15   14.18    1.82
  -3  -3  15   13.09    1.35
  -3  -3  15   14.15    1.71
  -3   3  14   80.77    4.05
   3  -3 -14   74.99    6.02
  -3  -3  14   77.12    5.54
   3  -3 -14   75.91    4.15
  -3  -3  14   78.15    4.62
  -3   3  13   85.77    6.07
   3  -3 -13   74.32    4.35
   3  -3 -13   73.18    5.61
  -3  -3  13   71.59    4.44
  -3  -3  13   75.63    4.11
   3   3 -12   41.20    3.12
  -3   3  12   48.02    3.12
   3  -3 -12   43.81    2.90
   3  -3 -12   45.13    2.93
  -3  -3  12   43.58    2.94
  -3  -3  12   47.09    2.88
   3   3 -11   29.03    1.71
  -3   3  11   33.22    2.29
   3  -3 -11   31.01    2.13
  -3  -3  11   32.92    2.30
  -3  -3  11   29.63    2.12
   3   3 -10    4.82    0.68
  -3   3  10    6.29    1.08
   3  -3 -10    5.28    0.89
   3  -3 -10    5.66    1.00
  -3  -3  10    4.68    1.03
  -3  -3  10    5.54    0.93
   3   3  -9    9.42    0.85
  -3   3   9   10.12    1.18
   3  -3  -9   10.00    1.00
   3  -3  -9   10.64    1.84
  -3  -3   9   10.55    1.19
  -3  -3   9    9.67    1.04
  -3   3   8    1.21    0.64
   3   3  -8    1.12    0.47
   3  -3  -8    1.42    0.70
  -3  -3   8    1.30    0.53
   3  -3  -8    1.04    0.49
  -3  -3   8    1.22    0.64
  -3   3   7   22.83    1.13
   3   3  -7   22.56    1.49
   3  -3  -7   24.28    1.61
   3  -3  -7   22.60    1.75
   3  -3  -7   20.85    1.22
  -3  -3   7   22.82    1.33
  -3  -3   7   22.88    1.60
  -3  -3   7   22.31    1.36
  -3   3   6   10.74    0.68
   3   3  -6   10.32    0.94
   3  -3  -6   10.07    1.23
   3  -3  -6   11.19    1.12
   3  -3  -6   11.76    1.21
  -3  -3   6   11.13    1.23
  -3  -3   6   10.78    0.84
  -3  -3   6   10.61    0.95
  -3   3   5    0.02    0.74
   3   3  -5    2.23    0.67
   3   3  -5    2.07    0.50
   3  -3  -5    2.40    0.68
   3  -3  -5    2.26    0.71
  -3  -3   5    1.84    0.58
  -3  -3   5    2.75    0.72
  -3  -3   5    2.16    0.47
   3   3  -4   49.02    3.48
   3   3  -4   41.22    1.77
  -3   3   4   46.95    3.43
   3  -3  -4   46.03    2.61
   3  -3  -4   44.58    2.30
  -3  -3   4   39.74    1.67
  -3  -3   4   44.05    3.52
  -3  -3   4   42.00    2.06
   3   3  -3  208.08    9.07
  -3   3   3  209.87    9.26
   3   3  -3  197.70    8.79
   3   3  -3  187.54    7.28
  -3   3   3  193.21    8.74
   3  -3  -3  198.12    9.18
   3  -3  -3  198.62    8.88
  -3  -3   3  198.11    8.65
  -3  -3   3  196.20    8.60
  -3  -3   3  175.87    6.83
  -3   3   2  146.36    6.48
  -3   3   2  133.41    6.17
   3   3  -2  142.63    6.18
   3   3  -2  135.78    6.04
   3  -3  -2  138.58    6.35
   3  -3  -2  134.73    6.36
  -3  -3   2  133.15    5.81
  -3  -3   2  143.69    7.43
  -3   3   1   81.84    3.77
  -3   3   1   74.82    3.62
   3   3  -1   78.16    3.68
   3   3  -1   78.56    4.33
  -3   3   1   67.94    2.56
   3  -3  -1   76.65    3.57
   3  -3  -1   82.11    3.73
  -3  -3   1   79.36    3.58
  -3  -3   1   76.06    3.33
  -3  -3   1   73.10    2.48
   3   3   0   55.80    2.47
  -3   3   0   49.82    1.73
  -3   3   0   57.97    2.87
   3   3   0   51.83    2.74
  -3   3   0   53.59    2.83
   3  -3   0   55.70    2.83
  -3  -3   0   56.30    3.79
   3  -3   0   52.52    2.67
  -3  -3   0   53.58    2.51
  -3  -3   0   57.51    2.42
   3   3   1   46.40    2.62
  -3   3  -1   49.08    3.16
  -3   3  -1   49.01    3.80
   3   3   1   51.61    2.82
  -3   3  -1   49.89    1.83
   3  -3   1   52.65    2.80
  -3  -3  -1   49.52    2.37
   3  -3   1   50.74    2.52
  -3  -3  -1   51.22    2.67
  -3  -3  -1   55.98    2.07
  -3   3  -2   87.99    4.17
  -3   3  -2   87.91    3.79
   3   3   2   82.38    3.19
   3   3   2   88.78    5.56
  -3   3  -2   88.21    3.25
   3  -3   2   85.40    5.21
   3  -3   2   89.95    4.31
  -3  -3  -2   84.06    3.61
  -3  -3  -2   91.36    4.14
  -3  -3  -2   98.22    3.63
  -3   3  -3   42.57    1.82
  -3   3  -3   38.85    2.02
   3   3   3   37.58    1.58
   3   3   3   40.29    2.49
  -3   3  -3   47.65    3.70
   3  -3   3   40.90    2.22
  -3  -3  -3   39.93    1.93
   3  -3   3   45.52    2.55
  -3  -3  -3   48.91    2.05
  -3  -3  -3   44.20    2.59
  -3   3  -4   54.68    2.56
  -3   3  -4   58.74    2.44
   3   3   4   50.96    2.44
   3  -3   4   55.42    2.73
   3  -3   4   58.73    2.99
  -3  -3  -4   53.00    2.31
  -3  -3  -4   60.42    3.28
  -3  -3  -4   66.49    2.80
  -3   3  -5   13.84    1.06
  -3   3  -5   15.18    1.10
   3   3   5   12.55    0.73
   3  -3   5   15.27    1.41
   3  -3   5   14.07    1.20
  -3  -3  -5   14.07    1.41
  -3  -3  -5   15.67    1.59
  -3  -3  -5   20.16    2.21
  -3   3  -6  106.99    4.59
   3  -3   6   92.22    4.29
   3  -3   6  102.28    4.91
  -3  -3  -6  103.51    5.32
  -3  -3  -6  121.09    5.40
  -3   3  -7   16.68    1.28
   3  -3   7   13.06    1.17
  -3  -3  -7   16.32    2.79
   3  -3   7   14.59    1.49
  -3  -3  -7   18.78    1.70
  -3   3  -8    4.19    0.82
   3  -3   8    4.86    0.97
  -3  -3  -8    4.78    1.15
  -3  -3  -8    4.86    1.14
  -3   3  -9    2.28    0.74
   3  -3   9    3.63    0.85
  -3  -3  -9    2.36    1.02
  -3  -3  -9    2.75    1.02
  -3   3 -10    8.65    1.86
   3  -3  10    9.66    1.22
  -3  -3 -10    9.11    1.50
  -3   3 -11    8.72    1.17
   3   3  11    8.87    1.34
   3  -3  11    7.90    1.17
  -3  -3 -11    9.11    1.51
  -3   3 -12    8.79    1.17
   3   3  12    8.71    1.34
   3  -3  12    8.05    1.15
  -3  -3 -12    8.57    1.50
  -3   3 -13    5.22    0.97
   3   3  13    4.52    1.10
   3  -3  13    4.51    0.92
  -3  -3 -13    4.93    1.94
  -3   3 -14    3.18    0.78
   3   3  14    2.74    0.94
   3  -3  14    2.69    0.75
  -3  -3 -14    2.75    1.02
  -3   3 -15   11.38    1.15
   3   3  15   11.09    1.38
   3  -3  15    8.73    1.63
  -3  -3 -15   10.56    1.44
  -3   3 -16    0.02    0.69
   3   3  16    1.91    0.85
   3  -3  16    0.02    0.40
  -3  -3 -16   -0.00    0.55
  -3   3 -17    0.02    0.32
   3   3  17   -0.00    0.36
   3  -3  17    0.10    0.26
  -3  -3 -17   -0.00    0.59
   3   3  18   -0.00    0.50
  -3  -3 -18    0.00    0.26
  -3  -4  18    4.87    0.72
   3   4 -17    0.04    0.35
   3  -4 -17   -0.00    0.40
   3  -4 -17    0.01    0.45
  -3  -4  17    1.66    0.50
   3  -4 -16   -0.04    0.45
   3  -4 -16    0.07    0.69
  -3  -4  16    0.78    0.50
  -3  -4  16    0.01    0.42
   3  -4 -15   13.49    1.29
   3  -4 -15   11.66    1.84
  -3  -4  15   12.45    1.32
  -3  -4  15   12.65    1.41
   3  -4 -14    2.24    0.79
   3  -4 -14    2.08    0.67
  -3  -4  14    2.72    0.76
  -3  -4  14   -0.01    0.82
  -3   4  13    9.24    1.00
   3  -4 -13   11.10    1.42
   3  -4 -13    8.41    1.11
  -3  -4  13   11.73    1.37
  -3  -4  13    9.58    1.33
  -3   4  12   13.77    1.35
   3  -4 -12   11.01    1.23
  -3  -4  12   10.77    1.44
  -3  -4  12   17.74    1.69
  -3   4  11    2.52    0.85
   3  -4 -11    3.12    0.94
   3  -4 -11    1.54    0.70
  -3  -4  11    2.50    0.83
  -3  -4  11    3.41    0.90
  -3   4  10   14.83    1.48
   3  -4 -10   15.21    1.69
  -3  -4  10   13.43    1.41
  -3  -4  10   14.80    2.35
  -3   4   9    1.93    1.20
   3  -4  -9    2.48    0.90
  -3  -4   9    2.00    0.90
  -3  -4   9    1.82    0.72
  -3   4   8    4.54    0.95
   3  -4  -8    5.65    1.12
  -3  -4   8    5.44    1.09
  -3  -4   8    4.13    0.84
   3   4  -7    2.62    0.61
  -3  -4   7    3.93    0.97
  -3  -4   7    3.94    0.70
   3  -4  -6    4.06    1.04
   3  -4  -6    4.25    0.84
  -3  -4   6    2.70    0.66
  -3  -4   6    4.25    0.90
  -3  -4   6    2.62    0.65
   3  -4  -5    4.81    1.10
   3  -4  -5    5.09    1.62
  -3  -4   5    4.37    0.73
  -3  -4   5    4.58    0.93
   3  -4  -4    2.25    0.81
   3  -4  -4    2.48    0.87
  -3  -4   4    1.91    0.65
  -3  -4   4    2.51    0.73
   3  -4  -3   35.22    2.25
   3  -4  -3   35.86    2.33
  -3  -4   3   32.54    1.90
  -3  -4   3   32.94    2.03
   3  -4  -2   19.00    1.64
   3  -4  -2   18.81    1.67
  -3  -4   2   18.33    1.47
  -3  -4   2   17.69    1.51
   3  -4  -1   32.06    2.24
   3  -4  -1   31.51    2.08
  -3  -4   1   30.93    1.97
  -3  -4   1   29.82    1.92
   3  -4   0    6.28    1.01
   3  -4   0    6.40    1.19
  -3  -4   0    6.59    1.03
  -3  -4   0    6.12    0.90
   3  -4   1   24.33    1.89
   3  -4   1   27.42    2.08
  -3  -4  -1   26.09    1.86
  -3  -4  -1   21.43    1.52
  -3   4  -2    0.35    0.32
   3  -4   2    0.54    0.68
   3  -4   2    0.46    0.57
  -3  -4  -2    0.45    0.42
  -3  -4  -2    0.66    0.44
  -3  -4  -2    0.54    0.61
  -3   4  -3   31.01    1.59
   3  -4   3   32.95    2.12
   3  -4   3   38.93    3.93
  -3  -4  -3   37.96    2.00
  -3  -4  -3   37.17    2.46
  -3   4  -4    6.68    0.80
   3  -4   4    6.62    1.00
   3  -4   4    8.05    1.49
  -3  -4  -4    7.43    1.32
  -3  -4  -4    8.12    1.03
  -3   4  -5   57.79    2.83
   3  -4   5   63.62    3.99
   3  -4   5   50.18    2.79
  -3  -4  -5   69.45    3.52
  -3  -4  -5   60.71    3.67
  -3   4  -6   10.10    1.09
   3  -4   6   11.73    1.75
  -3  -4  -6   11.95    1.64
  -3  -4  -6   12.97    1.47
  -3   4  -7    6.28    0.92
   3  -4   7    7.46    1.42
  -3  -4  -7    7.81    1.25
  -3  -4  -7    6.73    2.11
  -3   4  -8   -0.11    1.08
   3  -4   8    2.08    0.95
  -3  -4  -8    2.52    1.67
  -3  -4  -8    1.91    0.86
  -3   4  -9    2.46    0.73
   3   4   9   -0.07    0.80
   3  -4   9    2.81    0.96
  -3  -4  -9    2.66    1.00
  -3   4 -10    7.58    1.09
   3   4  10    8.10    1.24
   3  -4  10    8.15    1.37
  -3  -4 -10    7.70    1.48
  -3   4 -11    5.43    0.95
   3   4  11    5.66    1.07
   3  -4  11    4.80    1.16
  -3  -4 -11    5.80    1.29
  -3   4 -12    6.38    0.99
   3   4  12    6.32    1.11
   3  -4  12    5.83    1.16
  -3  -4 -12    6.09    2.18
  -3   4 -13    3.96    0.74
   3   4  13    0.07    0.86
   3  -4  13    3.08    0.85
  -3  -4 -13    3.74    0.93
  -3   4 -14    0.06    0.41
   3   4  14    0.43    0.50
   3  -4  14    0.31    0.46
  -3  -4 -14    0.00    0.52
  -3   4 -15    4.49    0.71
   3   4  15    4.45    0.84
   3  -4  15    4.78    0.68
  -3  -4 -15    4.70    0.87
   3  -5 -14    0.07    0.36
  -3  -5  14   -0.01    0.25
  -3  -5  14    0.03    0.35
   3  -5 -13    0.05    0.40
  -3  -5  13    0.01    0.27
  -3  -5  13    0.01    0.38
  -3  -5  12   -0.01    0.27
  -3  -5  12    0.02    0.37
   3  -5 -11    1.49    0.58
  -3  -5  11    0.00    0.39
  -3  -5  11   -0.06    0.53
   3  -5 -10    1.09    0.60
  -3  -5  10   -0.02    0.38
  -3  -5  10    0.08    0.52
  -3   5   9    6.49    0.91
   3  -5  -9    7.51    1.21
  -3  -5   9    6.53    1.08
  -3   5   8   12.44    1.27
  -3  -5   8   13.52    1.37
   3  -5  -8   13.88    1.55
  -3   5   7    1.10    0.54
  -3  -5   7    0.11    0.58
  -3   5   6    5.41    0.96
   3  -5  -6    6.10    1.13
  -3  -5   6    5.53    0.96
   3  -5  -5    5.00    0.87
   3  -5  -5    4.96    0.99
  -3  -5   5    0.09    1.51
   3  -5  -4    0.04    0.44
   3  -5  -4    0.13    0.46
  -3  -5   4    0.00    0.41
   3  -5  -3   -0.02    0.43
   3  -5  -3    0.12    0.40
  -3  -5   3   -0.07    0.36
   3  -5  -2   10.19    1.26
   3  -5  -2    8.92    1.71
  -3  -5   2    8.06    0.99
  -3  -5   2    8.01    0.96
   3  -5  -1   -0.02    0.77
   3  -5  -1    3.15    0.69
  -3  -5   1    1.93    0.58
  -3  -5   1    0.01    0.54
   3  -5   0   -0.05    0.93
   3  -5   0    3.39    0.76
  -3  -5   0    2.80    1.11
   3  -5   1    6.22    1.18
   3  -5   1    4.45    0.90
  -3  -5  -1    5.08    0.95
   3  -5   2   15.03    1.68
   3  -5   2   11.97    1.20
  -3  -5  -2   13.80    1.40
   3  -5   3   29.89    2.38
  -3  -5  -3   27.58    2.04
   3  -5   4   -0.01    1.55
  -3  -5  -4    2.35    0.78
  -3   5  -5   14.73    1.04
   3   5   5   17.74    1.22
   3  -5   5   21.64    1.89
  -3  -5  -5   19.59    1.65
  -3   5  -6    4.04    0.64
   3   5   6    4.91    0.75
   3  -5   6    5.42    1.13
  -3  -5  -6    5.18    1.03
  -3   5  -7   13.64    1.07
   3   5   7   16.19    1.25
   3  -5   7   18.35    1.75
  -3  -5  -7   16.50    1.58
  -3   5  -8    0.73    0.41
   3   5   8    0.03    0.49
   3  -5   8    1.20    0.67
  -3  -5  -8    0.80    0.63
  -3   5  -9    3.17    0.95
   3   5   9    3.71    0.72
   3  -5   9    3.79    0.95
  -3  -5  -9    3.48    0.88
  -3   5 -10    0.10    0.33
   3   5  10    0.28    0.63
   3  -5  10    0.16    0.48
  -3  -5 -10    0.03    0.47
  -3   5 -11   -0.10    0.30
   3   5  11    0.25    0.36
   3  -5  11    0.23    0.41
  -3  -5 -11    0.01    0.42
  -3   5 -12    0.11    0.38
   3   5  12    1.60    0.45
   3  -5  12    1.27    0.50
  -3  -5 -12    0.01    0.51
   3  -6  -8    0.02    0.46
  -3  -6   8   -0.01    0.23
   3  -6  -7   -0.01    0.29
  -3  -6   7    0.00    0.22
   3  -6  -6    0.01    0.29
  -3  -6   6    0.00    0.22
   3  -6  -5    0.81    0.41
  -3  -6   5    0.00    0.49
   3  -6  -4    1.79    0.46
  -3  -6   4    0.00    0.52
  -3   6   3   -0.00    0.41
   3  -6  -3    0.95    0.38
  -3   6   2   -0.00    0.40
   3  -6  -2    0.69    0.52
   3  -6  -1    0.59    0.46
   3  -6  -1   -0.03    0.40
   3  -6   0    1.43    0.56
   3  -6   1    2.98    1.10
   3  -6   2    0.54    0.51
   3  -6   3    1.62    0.63
   3  -6   4    5.09    0.83
   3  -6   5    0.90    0.53
   3  -6   6    0.11    0.37
   4   0 -22    4.35    0.75
  -4   0  22    3.93    0.75
   4   0 -21   -0.00    0.40
  -4   0  21    0.03    0.66
   4   0 -20    0.30    0.61
  -4   0  20    0.32    0.59
   4   0 -19    1.69    0.89
  -4   0  19    1.62    0.87
   4   0 -18   54.86    3.71
  -4   0  18   55.51    3.31
   4   0 -17    6.11    2.25
  -4   0  17    8.62    1.26
   4   0 -16    0.17    0.58
  -4   0  16    0.02    0.55
   4   0 -15    1.94    0.90
  -4   0  15    1.93    0.85
   4   0 -14    4.07    0.92
  -4   0  14    4.25    1.00
   4   0 -13   34.27    2.14
  -4   0  13   35.61    2.14
   4   0 -12   14.01    2.19
  -4   0  12   21.40    1.45
   4   0 -11   80.22    3.62
   4   0 -11   77.69    3.64
  -4   0  11   80.86    3.57
  -4   0  11   80.68    4.59
   4   0 -10   95.29    3.98
   4   0 -10   93.73    4.07
  -4   0  10   95.50    5.07
  -4   0  10   94.98    4.01
   4   0  -9  124.88    4.30
   4   0  -9  145.69    5.89
   4   0  -9  142.13    5.68
  -4   0   9  146.29    6.83
  -4   0   9  145.10    5.73
   4   0  -8   11.02    0.46
   4   0  -8   11.66    0.98
   4   0  -8   11.25    0.93
  -4   0   8   11.45    0.92
  -4   0   8   11.23    0.42
  -4   0   8   12.94    1.73
   4   0  -7 1759.43  113.16
   4   0  -7 1695.42  113.45
   4   0  -7 1799.87  120.69
  -4   0   7 1823.85  121.70
  -4   0   7 1814.03  115.89
  -4   0   7 1913.10  128.54
  -4   0   7 1786.02  117.52
   4   0  -6  688.85   33.48
   4   0  -6  629.07   29.46
   4   0  -6  645.83   29.72
   4   0  -6  621.33   30.41
  -4   0   6  650.26   31.61
  -4   0   6  676.65   30.74
  -4   0   6  666.37   31.68
  -4   0   6  642.29   31.83
   4   0  -5  102.36    3.74
   4   0  -5   97.46    3.18
   4   0  -5   91.21    3.37
   4   0  -5  101.11    3.16
  -4   0   5   96.59    3.39
  -4   0   5  101.65    3.41
  -4   0   5   98.75    3.02
  -4   0   5  100.47    3.69
   4   0  -4   72.68    3.38
   4   0  -4   71.35    2.79
   4   0  -4   69.42    2.20
   4   0  -4   64.68    2.38
  -4   0   4   76.86    2.53
  -4   0   4   75.26    2.34
  -4   0   4   72.02    2.60
  -4   0   4   72.87    2.50
   4   0  -3    1.60    0.41
   4   0  -3    1.59    0.59
   4   0  -3    1.65    0.32
  -4   0   3    2.28    0.34
  -4   0   3    1.75    0.32
  -4   0   3    1.74    0.40
  -4   0   3    1.28    0.67
  -4   0   3    2.37    0.39
   4   0  -2  380.82   16.10
   4   0  -2  393.20   16.37
   4   0  -2  376.82   16.45
  -4   0   2  397.98   16.01
  -4   0   2  400.46   16.27
  -4   0   2  382.26   15.24
  -4   0   2  406.55   17.71
  -4   0   2  389.72   15.92
   4   0  -1  627.51   29.49
   4   0  -1  644.43   30.58
   4   0  -1  636.55   30.27
  -4   0   1  642.47   29.71
  -4   0   1  626.34   29.40
  -4   0   1  654.57   31.07
  -4   0   1  632.61   28.69
   4   0   0 1320.28   79.63
   4   0   0 1318.98   78.79
   4   0   0 1342.61   78.85
  -4   0   0 1325.22   78.56
  -4   0   0 1270.45   73.10
  -4   0   0 1399.27   81.33
   4   0   1   13.37    0.73
   4   0   1   14.38    1.02
   4   0   1   13.44    0.89
  -4   0  -1   12.74    1.03
  -4   0  -1   14.64    1.02
  -4   0  -1   13.44    0.47
   4   0   2  321.37   12.73
   4   0   2  342.28   14.40
   4   0   2  337.17   13.71
  -4   0  -2  359.93   14.84
  -4   0  -2  322.84   11.90
   4   0   3  443.30   19.97
   4   0   3  436.81   19.85
   4   0   3  447.44   19.10
  -4   0  -3  433.80   17.56
  -4   0  -3  449.91   19.78
  -4   0  -3  483.64   21.40
   4   0   4  662.84   33.76
   4   0   4  700.05   34.07
   4   0   4  654.46   33.18
  -4   0  -4  743.65   38.62
  -4   0  -4  712.16   35.22
  -4   0  -4  693.37   31.46
   4   0   5    1.24    0.55
   4   0   5    1.45    0.57
   4   0   5    1.33    0.31
  -4   0  -5    1.56    0.52
  -4   0  -5    1.50    0.49
   4   0   6  121.75    4.99
   4   0   6  115.82    3.95
   4   0   6  117.79    5.00
  -4   0  -6  129.07    5.01
  -4   0  -6  121.03    4.18
  -4   0  -6  128.62    4.84
   4   0   7  219.19    9.48
   4   0   7  225.26    9.63
   4   0   7  210.65    7.95
  -4   0  -7  213.27    8.20
  -4   0  -7  235.81    9.46
  -4   0  -7  241.82    9.86
   4   0   8  138.15    6.01
   4   0   8  131.97    5.75
  -4   0  -8  141.14    5.57
  -4   0  -8  143.46    5.82
   4   0   9   29.58    1.85
  -4   0  -9   31.80    1.63
   4   0  10   42.60    2.38
  -4   0 -10   45.33    2.12
   4   0  11   49.61    4.04
  -4   0 -11   49.49    3.51
   4   0  12    1.86    0.82
  -4   0 -12    2.71    0.68
   4   0  13   36.89    2.38
  -4   0 -13   38.35    2.07
   4   0  14   18.14    1.60
  -4   0 -14   18.75    1.33
   4   0  15    2.18    0.64
  -4   0 -15    1.15    0.52
   4   0  16    4.96    0.78
   4   0  17   16.77    1.88
  -4   1  22   -0.03    0.29
   4  -1 -22   -0.04    0.41
  -4  -1  22   -0.06    0.36
   4   1 -21    0.00    0.35
  -4   1  21   -0.03    0.36
  -4  -1  21   -0.11    0.43
   4  -1 -21    0.02    0.44
   4   1 -20    0.69    1.01
  -4   1  20    0.69    0.90
  -4  -1  20    0.97    0.72
   4  -1 -20    0.95    0.75
   4   1 -19   11.80    1.45
  -4   1  19   12.69    1.31
  -4  -1  19   12.85    2.54
   4  -1 -19   12.35    1.70
   4   1 -18    4.24    1.11
  -4   1  18    5.73    1.06
  -4  -1  18    5.46    1.26
   4  -1 -18    5.43    1.34
   4   1 -17   14.39    1.66
  -4   1  17   16.01    1.64
  -4  -1  17   16.10    1.89
   4  -1 -17   15.89    1.97
   4   1 -16    7.66    1.14
  -4   1  16    8.72    2.11
   4  -1 -16    8.79    1.50
  -4  -1  16    6.75    2.04
   4   1 -15    3.19    0.87
  -4   1  15    2.90    0.90
  -4  -1  15    2.71    0.95
   4  -1 -15    2.73    1.11
   4   1 -14   72.83    5.24
  -4   1  14   78.95    3.99
   4  -1 -14   73.97    4.18
  -4  -1  14   77.63    4.15
   4   1 -13    1.10    0.67
  -4   1  13    1.24    0.75
  -4  -1  13    1.19    0.69
   4  -1 -13    1.02    0.76
   4   1 -12   22.40    1.14
   4   1 -12   24.58    2.46
  -4   1  12   24.39    1.77
   4  -1 -12   23.91    1.77
  -4  -1  12   21.66    1.21
  -4  -1  12   23.84    1.73
   4   1 -11   24.03    1.67
   4   1 -11   24.77    1.19
  -4   1  11   26.06    1.17
  -4   1  11   28.83    2.09
   4  -1 -11   24.02    1.56
   4  -1 -11   22.78    1.05
  -4  -1  11   24.31    1.19
  -4  -1  11   25.54    1.66
   4   1 -10    2.47    0.45
   4   1 -10    2.17    0.67
  -4   1  10    2.58    0.86
  -4   1  10    2.46    0.41
  -4   1  10    2.14    0.69
   4  -1 -10    3.64    0.45
   4  -1 -10    2.09    0.63
  -4  -1  10    2.50    0.63
   4  -1 -10    3.30    0.60
  -4  -1  10    2.14    0.64
  -4  -1  10   -0.01    0.82
   4   1  -9    8.78    0.71
   4   1  -9    8.99    1.62
   4   1  -9    8.15    0.88
  -4   1   9    9.09    0.65
  -4   1   9    9.45    1.18
  -4   1   9    7.77    0.95
   4  -1  -9    8.44    0.86
   4  -1  -9    8.43    0.83
  -4  -1   9    8.67    0.75
   4  -1  -9   10.89    1.06
  -4  -1   9    9.38    0.85
  -4  -1   9    8.65    0.85
   4   1  -8   41.89    2.79
   4   1  -8   44.46    2.25
   4   1  -8   46.44    1.92
  -4   1   8   48.30    1.80
  -4   1   8   46.01    2.46
  -4   1   8   40.94    2.08
   4  -1  -8   42.18    1.70
   4  -1  -8   43.33    1.97
  -4  -1   8   47.77    1.88
   4  -1  -8   42.19    2.55
  -4  -1   8   47.62    1.99
  -4  -1   8   46.85    2.74
   4   1  -7  162.38    6.62
   4   1  -7  169.45    6.44
   4   1  -7  147.01    6.03
  -4   1   7  152.95    7.63
  -4   1   7  142.15    7.03
  -4   1   7  178.55    6.38
   4  -1  -7  153.21    5.91
  -4  -1   7  167.79    6.14
   4  -1  -7  158.40    6.04
   4  -1  -7  148.72    5.68
  -4  -1   7  156.16    6.04
  -4  -1   7  147.44    5.52
   4   1  -6  101.06    4.12
   4   1  -6  108.86    4.08
  -4   1   6  113.54    3.87
  -4   1   6   92.67    2.68
  -4   1   6  101.08    4.09
  -4   1   6  100.79    4.07
   4  -1  -6   91.30    3.35
  -4  -1   6   89.25    3.20
  -4  -1   6  105.93    3.98
  -4  -1   6  103.69    3.54
  -4  -1   6   98.98    3.82
   4  -1  -6   92.76    4.13
   4  -1  -6   98.00    3.63
   4   1  -5    2.93    0.22
   4   1  -5    3.77    0.70
  -4   1   5    3.25    0.26
  -4   1   5    0.26    0.63
  -4   1   5    3.89    0.50
   4   1  -5    4.57    0.57
  -4   1   5    3.60    0.64
  -4  -1   5    4.13    0.59
  -4  -1   5    3.22    0.37
  -4  -1   5    3.69    0.60
  -4  -1   5    2.34    0.60
   4  -1  -5    3.36    0.95
   4  -1  -5    3.27    0.43
   4  -1  -5    3.86    0.41
   4   1  -4    6.17    0.79
   4   1  -4    5.08    0.27
  -4   1   4    5.29    0.33
  -4   1   4    7.10    0.62
  -4   1   4    5.83    1.08
   4   1  -4    6.10    0.68
   4  -1  -4    4.56    0.69
  -4  -1   4    5.47    1.14
  -4  -1   4    4.86    0.38
  -4  -1   4    6.22    0.42
  -4  -1   4    5.65    0.71
   4  -1  -4    5.42    0.69
   4  -1  -4    4.77    0.45
   4  -1  -4    5.39    0.64
   4   1  -3   88.18    3.70
   4   1  -3   82.60    2.47
   4   1  -3   95.77    3.58
  -4   1   3   88.88    3.30
  -4   1   3   91.22    3.34
  -4   1   3   89.24    2.76
   4  -1  -3   94.67    3.49
   4  -1  -3   87.23    2.78
   4  -1  -3   87.27    3.33
  -4  -1   3   85.77    2.59
  -4  -1   3   88.17    3.49
  -4  -1   3   91.47    3.44
   4   1  -2  191.11    7.16
   4   1  -2  185.19    6.38
   4   1  -2  186.74    7.53
  -4   1   2  185.29    7.15
  -4   1   2  199.44    6.89
  -4   1   2  202.64    7.40
   4  -1  -2  193.33    7.19
   4  -1  -2  191.53    7.45
  -4  -1   2  197.81    7.56
  -4  -1   2  165.72    5.71
  -4  -1   2  181.32    5.83
  -4  -1   2  190.89    7.54
   4  -1  -2  179.09    6.05
   4   1  -1  240.78    9.26
   4   1  -1  236.96    9.53
   4   1  -1  219.93    8.02
  -4   1   1  230.55   10.00
  -4   1   1  257.45    9.73
  -4   1   1  237.65    8.52
   4  -1  -1  246.96    9.92
   4  -1  -1  248.22    9.40
  -4  -1   1  256.80    9.90
  -4  -1   1  200.51    6.46
  -4  -1   1  226.07    7.35
  -4  -1   1  246.72    9.94
   4  -1  -1  222.25    7.73
  -4   1   0  176.32    6.65
   4   1   0  181.93    7.25
   4   1   0  179.83    6.38
   4   1   0  186.76    6.94
  -4   1   0  196.46    7.43
  -4   1   0  186.79    6.59
   4  -1   0  185.36    7.42
  -4  -1   0  187.48    7.21
   4  -1   0  191.98    7.05
   4  -1   0  170.68    5.38
  -4  -1   0  198.48    7.49
   4   1   1  252.76    9.74
   4   1   1  250.43    9.61
  -4   1  -1  228.31    8.64
  -4   1  -1  262.81   10.29
   4   1   1  238.83    9.82
  -4   1  -1  240.53    9.14
   4  -1   1  256.37    9.63
  -4  -1  -1  253.47   10.09
   4  -1   1  220.90    7.24
   4  -1   1  250.87   10.38
  -4  -1  -1  253.48    9.94
  -4   1  -2  126.23    4.54
   4   1   2  133.02    4.97
   4   1   2  127.20    4.96
   4   1   2  135.08    5.09
  -4   1  -2  135.65    4.85
  -4   1  -2  138.44    5.35
  -4  -1  -2  137.02    6.25
  -4  -1  -2  132.65    4.95
   4  -1   2  142.87    6.99
   4  -1   2  126.78    4.41
   4   1   3  121.83    4.57
   4   1   3  117.14    4.61
   4   1   3  109.69    4.44
  -4   1  -3  122.21    4.83
  -4   1  -3  123.02    4.52
  -4   1  -3  113.48    4.05
  -4  -1  -3  115.42    4.56
   4  -1   3  114.18    4.08
   4  -1   3  116.65    4.80
  -4  -1  -3  115.36    4.63
   4   1   4  967.12   54.68
   4   1   4  952.02   53.76
  -4   1  -4  967.74   54.16
   4   1   4 1041.01   57.66
  -4   1  -4 1016.84   55.98
  -4   1  -4  958.03   52.06
   4  -1   4  947.62   52.06
   4  -1   4  954.59   54.38
   4  -1   4  952.52   54.79
  -4  -1  -4  990.56   55.67
  -4  -1  -4  981.04   55.01
  -4   1  -5  310.75   12.72
   4   1   5  321.98   14.51
   4   1   5  324.66   14.26
  -4   1  -5  335.87   14.33
  -4   1  -5  362.08   17.56
   4  -1   5  305.07   12.50
  -4  -1  -5  307.75   13.28
  -4  -1  -5  311.87   13.64
   4  -1   5  308.54   13.86
   4  -1   5  317.12   14.19
  -4  -1  -5  317.41   13.93
   4   1   6   28.88    1.83
   4   1   6   27.33    1.44
   4   1   6   29.11    1.80
  -4   1  -6   31.53    1.60
  -4   1  -6   29.13    1.78
  -4   1  -6   29.09    1.53
   4  -1   6   29.45    1.73
   4  -1   6   26.89    1.16
  -4  -1  -6   29.54    1.51
   4  -1   6   27.95    1.70
  -4  -1  -6   29.36    2.27
  -4  -1  -6   28.30    1.54
   4   1   7   22.24    1.21
   4   1   7   23.61    1.66
   4   1   7   24.16    1.64
  -4   1  -7   23.40    1.59
  -4   1  -7   22.34    0.95
  -4   1  -7   24.59    1.40
   4  -1   7   21.16    1.01
  -4  -1  -7   24.26    1.35
   4  -1   7   24.32    1.49
   4  -1   7   23.77    2.18
  -4  -1  -7   23.63    1.39
  -4  -1  -7   25.13    1.30
   4   1   8   73.71    3.56
   4   1   8   66.95    2.75
  -4   1  -8   79.62    3.25
  -4   1  -8   66.11    2.48
   4  -1   8   66.78    2.55
   4  -1   8   71.47    3.20
  -4  -1  -8   72.66    2.92
  -4  -1  -8   73.77    3.03
   4  -1   8   68.51    3.17
  -4  -1  -8   73.46    3.18
   4   1   9    1.36    0.74
  -4   1  -9    1.84    0.59
   4  -1   9    1.49    0.60
  -4  -1  -9    1.28    0.58
  -4  -1  -9    1.41    0.51
   4   1  10    5.76    1.11
  -4   1 -10    6.18    0.89
   4  -1  10    5.91    0.90
  -4  -1 -10    8.02    0.77
  -4  -1 -10    5.51    0.89
   4   1  11   61.37    3.46
  -4   1 -11   63.98    2.92
   4  -1  11   60.13    2.95
  -4  -1 -11   58.72    2.92
  -4  -1 -11   57.10    2.57
   4   1  12    2.72    0.86
  -4   1 -12    2.77    0.71
   4  -1  12    2.59    0.67
  -4  -1 -12    1.83    0.54
  -4  -1 -12    1.71    0.68
   4   1  13   24.78    1.98
  -4   1 -13   26.54    1.68
   4  -1  13   22.19    2.25
   4   1  14   15.96    1.50
  -4   1 -14   15.95    1.24
   4  -1  14   13.95    1.28
   4   1  15    9.57    2.09
  -4   1 -15    8.85    1.07
   4   1  16    6.64    1.05
  -4   1 -16    6.24    0.85
   4   1  17    1.41    0.61
   4   1  18    6.17    0.68
  -4   1 -18    4.67    0.51
   4  -2 -21    0.00    0.40
   4   2 -20    4.55    0.69
  -4   2  20    6.20    0.70
  -4  -2  20    6.31    1.04
   4  -2 -20    6.81    1.14
   4   2 -19   -0.01    0.62
  -4   2  19    3.53    0.59
  -4  -2  19    0.00    0.82
   4  -2 -19    2.95    0.86
   4   2 -18    7.68    1.07
  -4   2  18    9.59    1.15
  -4  -2  18   10.12    1.45
   4  -2 -18   10.11    1.46
   4   2 -17    2.24    0.73
  -4   2  17    2.31    1.12
  -4  -2  17    0.00    0.96
   4  -2 -17    3.07    1.53
   4   2 -16    4.63    0.92
  -4   2  16    6.63    0.98
  -4  -2  16    5.82    1.30
   4  -2 -16    6.14    1.31
   4   2 -15   20.12    1.57
  -4   2  15   22.07    2.87
   4  -2 -15   20.77    2.11
  -4  -2  15   22.00    3.27
  -4  -2  15   16.39    1.86
   4   2 -14   66.64    3.66
  -4   2  14   73.16    4.13
   4  -2 -14   71.23    4.35
  -4  -2  14   60.76    2.97
  -4  -2  14   69.89    4.14
   4   2 -13  165.06    7.81
  -4   2  13  172.29   10.66
   4  -2 -13  157.85    7.02
  -4  -2  13  168.47    8.61
  -4  -2  13  160.03    7.34
   4  -2 -13  163.82   10.57
   4   2 -12   65.18    3.61
  -4   2  12   77.30    4.53
   4  -2 -12   68.86    3.23
  -4  -2  12   69.10    3.91
  -4  -2  12   67.93    3.41
   4  -2 -12   69.21    3.81
   4   2 -11  136.38    7.72
  -4   2  11  147.65    9.40
   4  -2 -11  135.05    6.40
  -4  -2  11  134.20    6.36
  -4  -2  11  142.39    6.23
   4  -2 -11  130.80    5.78
   4   2 -10    7.15    0.94
  -4   2  10    7.12    1.33
   4  -2 -10    8.59    0.98
  -4  -2  10    7.70    0.97
  -4  -2  10    8.22    0.93
   4  -2 -10    7.43    0.92
   4   2  -9   20.69    1.40
   4   2  -9   16.99    2.06
  -4   2   9   20.55    1.39
  -4   2   9   20.76    1.76
   4  -2  -9   17.72    1.27
  -4  -2   9   17.46    1.27
  -4  -2   9   19.68    1.45
   4  -2  -9   17.76    1.70
   4  -2  -9   17.97    1.33
   4   2  -8   81.72    3.32
   4   2  -8   77.23    3.31
   4   2  -8   67.29    3.06
  -4   2   8   62.87    3.16
  -4   2   8   77.27    3.59
  -4   2   8   82.67    4.18
  -4  -2   8   75.30    3.41
   4  -2  -8   70.68    3.47
   4  -2  -8   74.99    3.22
   4  -2  -8   67.46    2.92
  -4  -2   8   65.06    2.85
   4   2  -7   19.36    1.13
   4   2  -7   17.67    1.32
  -4   2   7   15.52    1.36
  -4   2   7   18.27    1.23
  -4   2   7   19.26    1.48
   4  -2  -7   16.64    2.10
   4  -2  -7   16.86    1.40
  -4  -2   7   15.30    1.02
   4  -2  -7   15.29    1.00
  -4  -2   7   19.59    1.33
  -4  -2   7   17.14    1.31
   4   2  -6   71.45    2.68
   4   2  -6   70.83    3.13
  -4   2   6   74.85    3.06
  -4   2   6   61.53    2.90
   4  -2  -6   65.04    2.37
   4  -2  -6   72.52    3.17
  -4  -2   6   68.17    3.00
  -4  -2   6   59.25    2.34
   4  -2  -6   67.12    3.09
   4  -2  -6   58.85    2.29
  -4  -2   6   63.69    2.91
   4   2  -5   73.95    2.58
   4   2  -5   75.81    3.27
   4   2  -5   69.15    3.32
  -4   2   5   78.74    3.16
  -4   2   5   69.31    3.24
   4  -2  -5   61.62    2.23
   4  -2  -5   65.13    2.27
  -4  -2   5   72.06    3.24
  -4  -2   5   61.94    2.26
   4  -2  -5   70.89    3.06
   4  -2  -5   71.16    3.11
  -4  -2   5   70.53    3.15
   4   2  -4   75.38    2.45
   4   2  -4   76.43    4.50
   4   2  -4   82.58    3.43
  -4   2   4   76.91    3.39
  -4   2   4   83.55    3.33
   4  -2  -4   67.02    2.54
   4  -2  -4   78.27    3.32
   4  -2  -4   78.86    3.38
  -4  -2   4   76.61    3.40
  -4  -2   4   67.48    2.28
   4  -2  -4   67.37    2.23
  -4  -2   4   74.45    3.22
   4   2  -3   24.34    1.52
  -4   2   3   24.46    0.78
  -4   2   3   26.61    1.56
  -4   2   3   24.21    1.61
   4   2  -3   23.10    1.63
   4  -2  -3   21.05    0.95
  -4  -2   3   23.10    1.60
  -4  -2   3   23.35    1.59
  -4  -2   3   21.18    0.70
  -4  -2   3   20.61    0.75
   4  -2  -3   20.61    0.71
   4  -2  -3   24.84    1.66
   4  -2  -3   23.83    2.20
   4   2  -2  238.84    9.29
   4   2  -2  288.83   12.29
   4   2  -2  265.53   11.59
  -4   2   2  261.77    9.59
  -4   2   2  299.67   12.79
  -4   2   2  261.87   11.53
   4  -2  -2  262.06   11.31
   4  -2  -2  267.86   12.04
  -4  -2   2  274.24   12.06
  -4  -2   2  270.81   11.54
   4   2  -1  177.13    7.88
   4   2  -1  163.83    5.85
   4   2  -1  218.90    9.93
  -4   2   1  190.69    8.77
  -4   2   1  177.28    6.14
  -4   2   1  174.57    7.21
  -4  -2   1  188.41    7.85
   4  -2  -1  170.96    7.18
   4  -2  -1  173.24    8.72
  -4  -2   1  177.45    9.01
   4   2   0   77.95    5.02
   4   2   0   81.00    3.20
   4   2   0   73.90    2.59
  -4   2   0   85.31    3.53
  -4   2   0   82.57    2.72
  -4   2   0   78.69    3.35
  -4  -2   0   77.99    3.46
   4  -2   0   82.22    3.40
   4  -2   0   78.51    3.54
  -4  -2   0   80.62    3.57
   4   2   1    5.86    1.13
   4   2   1    6.13    0.91
   4   2   1    5.93    0.56
  -4   2  -1    5.93    0.88
  -4   2  -1    5.61    1.29
  -4   2  -1    5.08    0.80
  -4  -2  -1    5.65    0.87
   4  -2   1    5.94    0.78
   4  -2   1    6.21    0.88
  -4  -2  -1    6.32    0.85
   4   2   2  100.67    3.84
   4   2   2  103.01    3.93
   4   2   2   98.32    4.55
  -4   2  -2  104.16    3.79
  -4   2  -2  106.46    4.54
  -4   2  -2   98.81    4.08
  -4  -2  -2   98.87    4.16
   4  -2   2  103.45    4.38
   4  -2   2   99.18    4.38
  -4  -2  -2  101.16    4.35
   4   2   3  287.62   12.15
   4   2   3  283.29   12.17
   4   2   3  285.54   13.20
  -4   2  -3  292.96   14.60
  -4   2  -3  298.76   12.48
  -4   2  -3  287.11   12.61
  -4  -2  -3  294.97   13.44
   4  -2   3  289.55   12.83
   4  -2   3  284.51   12.94
  -4  -2  -3  277.51   12.34
   4   2   4  279.40   11.94
   4   2   4  278.03   12.17
   4   2   4  279.65   12.98
  -4   2  -4  288.21   12.28
  -4   2  -4  288.82   13.12
  -4   2  -4  269.97   11.61
  -4  -2  -4  279.82   13.02
   4  -2   4  271.52   12.07
   4  -2   4  270.26   12.42
  -4  -2  -4  265.16   11.89
   4   2   5  293.66   13.25
   4   2   5  273.34   11.68
   4   2   5  289.04   13.62
  -4   2  -5  304.35   13.25
  -4   2  -5  288.30   12.49
   4  -2   5  294.50   13.38
  -4  -2  -5  294.64   13.79
   4  -2   5  287.92   13.91
   4  -2   5  282.75   13.04
  -4  -2  -5  275.33   12.46
   4   2   6   22.67    1.66
   4   2   6   16.65    1.05
  -4   2  -6   23.58    1.43
  -4   2  -6   22.94    1.48
   4  -2   6   21.65    1.34
  -4  -2  -6   21.46    1.36
  -4  -2  -6   22.63    1.75
   4  -2   6   21.15    1.53
   4  -2   6   21.49    1.59
   4   2   7   34.02    2.12
  -4   2  -7   35.51    1.94
   4  -2   7   31.74    1.73
  -4  -2  -7   29.86    1.64
  -4  -2  -7   32.60    2.16
  -4  -2  -7   33.05    1.54
   4  -2   7   30.49    1.87
   4   2   8   37.52    2.31
  -4   2  -8   37.60    2.04
   4  -2   8   31.92    1.91
  -4  -2  -8   30.05    1.66
  -4  -2  -8   35.23    3.27
   4  -2   8   33.93    1.79
   4   2   9    8.26    1.20
  -4   2  -9    8.01    1.04
   4  -2   9    7.43    0.93
  -4  -2  -9    7.14    0.78
  -4  -2  -9    8.49    1.93
   4  -2   9    7.51    0.86
   4   2  10    4.78    1.76
  -4   2 -10    4.73    0.89
   4  -2  10    3.86    0.70
  -4  -2 -10    3.87    1.68
   4  -2  10    3.89    0.75
   4   2  11    9.34    1.40
  -4   2 -11    8.72    1.11
   4  -2  11    7.00    0.87
  -4  -2 -11    7.99    1.91
   4  -2  11    8.14    0.92
   4   2  12    3.47    0.90
  -4   2 -12    1.44    0.70
  -4  -2 -12    1.15    0.80
   4   2  13    1.01    0.70
  -4   2 -13    0.75    0.55
  -4  -2 -13    0.04    0.61
   4   2  14    2.89    0.82
  -4   2 -14    2.97    0.70
  -4  -2 -14   -0.01    0.75
   4   2  15    3.44    0.82
  -4   2 -15    3.37    0.68
  -4  -2 -15    0.06    0.74
   4   2  16    4.66    0.88
  -4   2 -16    5.16    0.72
  -4  -2 -16    0.01    1.06
   4   2  17   -0.00    0.37
  -4   2 -17   -0.02    0.30
  -4  -2 -17    0.00    0.24
   4   2  18   -0.00    0.49
  -4   3  19   -0.02    0.22
  -4  -3  19    0.67    0.46
   4  -3 -19   -0.04    0.41
   4   3 -18   -0.01    0.19
  -4   3  18   -0.01    0.28
  -4  -3  18   -0.02    0.44
   4  -3 -18   -0.03    0.44
  -4   3  17    0.05    0.71
   4  -3 -17    0.40    0.58
  -4  -3  17    0.26    0.35
  -4  -3  17    0.00    0.90
  -4   3  16    4.68    0.80
   4  -3 -16    3.93    0.68
  -4  -3  16    3.90    0.73
  -4  -3  16    4.82    1.01
   4  -3 -16    4.34    1.06
   4   3 -15    7.17    0.88
  -4   3  15    8.91    1.14
   4  -3 -15    7.26    0.97
  -4  -3  15    7.62    1.00
  -4  -3  15    8.66    1.26
   4  -3 -15    8.80    1.92
   4   3 -14   36.62    2.16
  -4   3  14   45.31    2.64
   4  -3 -14   38.39    2.33
  -4  -3  14   41.45    2.72
  -4  -3  14   40.88    2.38
   4  -3 -14   38.53    2.55
   4   3 -13   15.37    1.38
  -4   3  13   17.93    2.01
   4  -3 -13   14.57    1.61
  -4  -3  13   16.08    1.62
   4  -3 -13   15.29    1.58
  -4  -3  13   15.59    1.73
   4   3 -12    3.31    0.87
  -4   3  12    4.16    1.23
   4  -3 -12    1.89    1.14
  -4  -3  12    4.36    0.96
  -4  -3  12    4.03    1.09
   4  -3 -12    0.02    0.91
   4   3 -11  183.10   10.05
  -4   3  11  228.37   11.41
   4  -3 -11  173.58    8.57
  -4  -3  11  185.06    8.85
  -4  -3  11  215.80   10.68
   4  -3 -11  221.22   10.73
   4   3 -10    9.46    1.08
  -4   3  10    9.96    1.68
   4  -3 -10    7.88    1.03
  -4  -3  10    9.19    1.06
  -4  -3  10   10.80    1.31
   4   3  -9    2.17    0.62
  -4   3   9    2.48    0.82
   4  -3  -9   -0.00    0.55
  -4  -3   9    1.98    0.56
   4  -3  -9    2.30    0.80
  -4  -3   9    2.46    0.75
   4   3  -8    1.05    0.56
  -4   3   8    1.58    0.75
   4  -3  -8    1.31    0.72
  -4  -3   8    1.12    0.47
  -4  -3   8    1.46    1.28
   4  -3  -7    1.21    0.67
   4  -3  -7    1.42    0.69
  -4  -3   7    0.97    0.59
  -4  -3   7    2.67    0.72
  -4  -3   7    0.73    0.43
   4  -3  -6   11.28    1.25
   4  -3  -6   11.38    1.28
  -4  -3   6   11.22    1.12
  -4  -3   6   11.75    1.29
  -4  -3   6    9.46    1.12
   4  -3  -5    8.94    1.14
   4  -3  -5    8.03    1.22
  -4  -3   5    8.81    1.10
  -4  -3   5    8.30    1.03
   4  -3  -4    3.34    0.84
   4  -3  -4    3.44    0.93
  -4  -3   4    3.11    0.76
  -4  -3   4    3.60    0.80
   4  -3  -3   46.03    3.59
   4  -3  -3   46.13    2.73
  -4  -3   3   45.14    2.50
  -4  -3   3   45.45    2.46
   4  -3  -2    4.29    0.88
   4  -3  -2    4.57    0.95
  -4  -3   2    4.32    0.89
  -4  -3   2    4.50    0.90
   4  -3  -1    3.27    0.84
   4  -3  -1    3.51    0.92
  -4  -3   1    4.84    0.93
  -4  -3   1    4.51    0.85
  -4   3   0   57.82    2.47
   4  -3   0   69.89    3.30
  -4  -3   0   63.16    3.13
   4  -3   0   65.62    3.32
  -4  -3   0   69.74    3.35
   4   3   1    0.56    0.29
  -4   3  -1    0.15    0.28
   4  -3   1    0.18    0.53
  -4  -3  -1    0.93    0.56
   4  -3   1    0.14    0.57
  -4  -3  -1    0.19    0.48
   4   3   2    3.11    0.53
  -4   3  -2    3.34    0.51
   4  -3   2    3.59    0.83
  -4  -3  -2    3.66    0.89
   4  -3   2    3.44    0.89
   4   3   3   11.77    0.97
  -4   3  -3   13.71    0.94
   4  -3   3   12.93    1.38
  -4  -3  -3   13.67    1.42
  -4  -3  -3   13.18    1.16
   4  -3   3   13.88    1.41
   4   3   4   14.31    1.15
  -4   3  -4   15.84    1.10
   4  -3   4   15.38    1.42
  -4  -3  -4   14.36    1.18
   4  -3   4   16.51    1.53
  -4  -3  -4   15.82    1.59
   4   3   5    8.05    1.00
  -4   3  -5    8.67    0.93
   4  -3   5    7.23    1.10
  -4  -3  -5    8.57    2.08
  -4  -3  -5    7.20    0.88
   4  -3   5    9.71    1.24
   4   3   6    3.61    0.89
  -4   3  -6    4.74    0.80
   4  -3   6   -0.07    0.86
  -4  -3  -6    4.58    1.16
  -4  -3  -6    3.83    0.68
   4  -3   6    4.50    0.99
   4   3   7  178.95    8.58
  -4   3  -7  180.59    8.26
   4  -3   7  170.46    8.47
  -4  -3  -7  181.04    9.27
   4  -3   7  142.22    7.15
   4   3   8   10.74    1.44
  -4   3  -8   11.72    1.27
   4  -3   8   10.69    1.51
  -4  -3  -8   13.33    1.68
   4  -3   8    8.71    1.17
   4   3   9    3.47    0.91
  -4   3  -9    3.61    0.80
   4  -3   9    4.04    0.91
  -4  -3  -9    3.52    1.07
   4  -3   9    0.02    0.72
   4   3  10    2.69    0.90
  -4   3 -10    2.77    1.38
  -4  -3 -10    2.55    1.04
   4  -3  10    2.35    0.85
   4   3  11   -0.06    0.63
  -4   3 -11    0.22    0.54
   4  -3  11    0.75    0.54
  -4  -3 -11    0.32    0.69
   4   3  12    0.02    0.58
  -4   3 -12    0.12    0.48
  -4  -3 -12    0.33    0.62
   4  -3  12    0.24    0.47
   4   3  13    0.12    0.69
  -4   3 -13    0.86    0.58
   4  -3  13    0.84    0.53
  -4  -3 -13    0.74    0.72
   4   3  14    0.28    0.85
  -4   3 -14    0.19    0.69
  -4  -3 -14    0.15    0.46
   4  -3  14   -0.02    0.36
   4   3  15    0.01    0.47
  -4   3 -15    0.04    0.42
   4  -3  15    0.20    0.29
  -4  -3 -15    0.01    0.44
   4   3  16    0.00    0.33
  -4   3 -16    0.01    0.28
  -4  -3 -16   -0.00    0.29
   4   3  17    0.00    0.34
  -4   3 -17    0.05    0.29
   4   4 -17    4.85    0.55
   4  -4 -17    4.44    0.57
  -4  -4  17    5.08    0.72
  -4   4  16   -0.06    0.80
   4  -4 -16    3.27    0.60
  -4  -4  16    3.53    0.64
  -4  -4  16    3.86    0.71
   4  -4 -16    3.52    0.60
  -4   4  15    3.97    0.55
   4  -4 -15    0.01    1.04
  -4  -4  15    3.97    0.72
  -4  -4  15   -0.09    0.75
   4  -4 -15    3.77    0.71
  -4   4  14    3.97    0.65
   4  -4 -14    0.03    0.59
  -4  -4  14    3.22    0.74
  -4  -4  14    2.73    0.75
  -4   4  13    1.41    1.09
   4  -4 -13    2.07    0.79
  -4  -4  13    1.67    0.77
  -4  -4  13    1.79    0.70
  -4   4  12    2.75    0.89
   4  -4 -12    2.75    0.89
  -4  -4  12    2.33    0.87
  -4  -4  12    1.78    0.74
  -4   4  11   11.82    2.26
  -4  -4  11   12.34    2.32
  -4  -4  11    9.06    1.13
   4   4 -10    0.74    0.82
  -4   4  10    1.57    0.84
   4  -4 -10    1.96    0.84
  -4  -4  10    1.11    0.61
  -4  -4  10    1.48    0.86
   4   4  -9    0.15    0.36
  -4   4   9   -0.23    0.91
  -4  -4   9    0.24    0.58
   4  -4  -9    0.05    0.57
   4   4  -8    2.37    0.65
  -4   4   8    2.76    0.91
  -4  -4   8    2.88    1.50
   4  -4  -8    2.83    1.51
   4   4  -7    6.01    0.84
  -4   4   7    2.86    1.11
  -4  -4   7    6.02    1.12
   4  -4  -7    6.80    1.25
   4  -4  -6    7.53    1.37
   4  -4  -6    7.93    1.23
  -4  -4   6    7.56    1.18
  -4  -4   6    7.46    1.02
   4  -4  -5   35.73    3.78
   4  -4  -5   33.58    2.29
  -4  -4   5   30.37    1.96
  -4  -4   5   30.73    2.14
   4  -4  -4   13.60    1.56
   4  -4  -4   12.89    1.54
  -4  -4   4   12.49    1.31
  -4  -4   4   12.12    1.48
   4  -4  -3    1.92    0.88
   4  -4  -3    2.19    0.86
  -4  -4   3    1.78    0.75
  -4  -4   3    1.98    0.80
   4  -4  -2    8.38    1.29
   4  -4  -2    8.43    2.08
  -4  -4   2    9.17    1.24
  -4  -4   2    8.38    1.21
   4  -4  -1    8.10    1.27
   4  -4  -1    7.74    2.13
  -4  -4   1    7.15    1.11
  -4  -4   1    8.79    1.23
   4  -4   0   16.80    1.70
   4  -4   0   15.83    1.72
  -4  -4   0   14.75    1.40
  -4  -4   0   16.76    1.61
   4  -4   1   17.32    1.78
   4  -4   1   16.99    1.72
  -4  -4  -1   17.99    1.82
  -4  -4  -1   14.85    2.15
   4  -4   2   19.05    1.93
   4  -4   2   16.87    1.75
  -4  -4  -2   19.36    1.88
  -4  -4  -2   14.28    1.88
  -4   4  -3    6.66    0.73
   4  -4   3    7.57    1.20
  -4  -4  -3    9.07    1.38
  -4  -4  -3    6.18    0.83
   4  -4   3    8.68    1.39
   4   4   4   54.14    2.66
  -4   4  -4   50.55    2.44
   4  -4   4   49.88    3.01
   4  -4   4   61.19    3.66
  -4  -4  -4   57.29    5.13
   4   4   5    4.11    0.77
  -4   4  -5    3.46    0.71
   4  -4   5    4.60    1.18
  -4  -4  -5    4.45    1.19
   4  -4   5    3.37    0.89
   4   4   6    4.33    0.85
  -4   4  -6    3.78    0.76
   4  -4   6    4.48    1.13
  -4  -4  -6    4.42    1.17
   4  -4   6    2.69    0.83
   4   4   7   26.55    1.92
  -4   4  -7   26.01    1.73
  -4  -4  -7   27.49    2.43
   4  -4   7   27.25    2.28
   4   4   8   21.19    1.76
  -4   4  -8   19.90    2.48
   4  -4   8   20.09    2.98
  -4  -4  -8   24.14    2.20
   4   4   9    9.68    1.20
  -4   4  -9    8.42    1.08
  -4  -4  -9    8.76    1.45
   4  -4   9    7.15    2.09
   4   4  10    4.79    0.99
  -4   4 -10    4.67    0.85
   4  -4  10    3.96    1.00
  -4  -4 -10    4.98    1.15
   4   4  11    0.02    0.81
  -4   4 -11    3.23    0.71
  -4  -4 -11    3.43    0.92
   4  -4  11    2.52    0.78
   4   4  12   -0.04    0.51
  -4   4 -12    0.42    0.43
  -4  -4 -12    0.39    0.55
   4  -4  12    0.05    0.45
   4   4  13    1.04    0.75
  -4   4 -13   -0.03    0.67
  -4  -4 -13    0.00    0.48
   4  -4  13    0.03    0.38
   4   4  14    0.46    0.39
  -4   4 -14    0.10    0.36
  -4  -4 -14    0.00    0.41
   4  -4  14    0.02    0.30
  -4  -5  14    0.04    0.31
   4  -5 -13   -0.07    0.38
  -4  -5  13   -0.01    0.62
   4  -5 -12    0.14    0.42
  -4  -5  12   -0.04    0.40
  -4  -5  11    0.03    0.41
  -4   5  10   -0.00    0.47
  -4  -5  10    0.01    0.50
   4  -5 -10    1.07    0.56
  -4   5   9    6.26    1.00
  -4  -5   9    6.25    1.00
   4  -5  -9    6.61    1.14
  -4   5   8    2.43    0.74
  -4  -5   8   -0.01    0.71
   4  -5  -8    2.25    0.82
  -4   5   7    3.19    0.82
  -4  -5   7   -0.02    1.45
   4  -5  -7    2.71    0.91
  -4   5   6    7.31    1.16
  -4  -5   6    6.27    1.12
   4  -5  -6    7.38    1.21
   4   5  -5    7.50    0.90
   4  -5  -5   10.43    1.32
   4  -5  -5   11.21    1.25
  -4  -5   5    9.09    1.20
   4  -5  -4    8.81    1.21
   4  -5  -4    9.07    1.27
  -4  -5   4    7.86    1.10
  -4  -5   4    7.92    0.93
   4  -5  -3   -0.01    0.68
   4  -5  -3    1.69    0.69
  -4  -5   3    0.99    0.51
  -4  -5   3    0.02    0.56
   4  -5  -2    0.45    0.55
   4  -5  -2    0.01    0.58
  -4  -5   2    0.02    0.42
  -4  -5   2    0.42    0.74
   4  -5  -1    0.93    0.60
   4  -5  -1   -0.03    0.66
  -4  -5   1    0.90    0.54
  -4  -5   1    0.01    0.45
   4  -5   0    4.40    0.83
   4  -5   0    0.00    0.97
  -4  -5   0   -0.00    1.00
  -4  -5   0    4.56    0.80
   4  -5   1    5.98    0.93
   4  -5   1    0.03    1.91
  -4  -5  -1    7.53    1.68
   4  -5   2   17.08    1.74
   4  -5   2   13.13    1.29
  -4  -5  -2   15.46    1.55
   4  -5   3    0.05    0.65
   4  -5   3    0.34    0.44
  -4  -5  -3    0.40    0.58
   4  -5   4    1.50    0.82
  -4  -5  -4    1.22    0.75
   4  -5   5    7.80    1.33
  -4  -5  -5    8.90    1.25
   4  -5   6   12.28    1.56
  -4  -5  -6   19.64    2.46
   4   5   7    0.00    0.43
  -4   5  -7    0.95    0.35
  -4  -5  -7    1.14    0.67
   4  -5   7    1.28    0.68
   4   5   8    0.00    0.49
  -4   5  -8    2.04    0.40
  -4  -5  -8    0.07    0.71
   4  -5   8    2.21    0.71
   4   5   9   10.61    0.93
  -4   5  -9   10.35    1.26
  -4  -5  -9   12.34    1.27
   4  -5   9   11.77    1.25
  -4   5 -10    1.71    0.42
  -4  -5 -10   -0.02    0.64
   4  -5  10    1.66    0.61
  -4   5 -11    0.12    0.26
  -4  -5 -11   -0.02    0.65
   4  -5  11    0.05    0.34
   4  -6  -7   -0.03    0.30
   4  -6  -6    0.00    0.26
  -4  -6   6    0.00    0.18
   4  -6  -5   -0.02    0.27
  -4  -6   5   -0.00    0.17
  -4   6   4   -0.00    0.34
   4  -6  -4    0.63    0.53
  -4   6   3    0.04    0.46
   4  -6  -3    1.02    0.36
  -4   6   2    0.02    0.43
   4  -6  -2    0.37    0.29
   4  -6  -1    0.15    0.24
   4  -6  -1    0.26    0.39
   4  -6   0    1.37    0.57
   4  -6   1    0.16    0.40
   4  -6   2    0.39    0.45
   4  -6   3    0.43    0.44
   4  -6   4    0.54    0.80
   5   0 -22    0.01    0.35
  -5   0  22   -0.04    0.35
   5   0 -21    0.02    0.45
  -5   0  21    0.05    0.43
   5   0 -20    1.45    0.81
  -5   0  20    1.48    0.77
   5   0 -19    0.31    0.66
  -5   0  19    0.27    0.92
   5   0 -18    0.66    0.77
  -5   0  18    0.43    0.66
   5   0 -17    4.74    1.31
  -5   0  17    5.11    1.15
   5   0 -16    0.07    0.65
  -5   0  16    0.28    0.60
   5   0 -15    3.74    0.98
  -5   0  15    3.88    1.05
   5   0 -14   25.36    1.98
  -5   0  14   31.61    3.29
   5   0 -13    1.23    0.69
  -5   0  13    1.14    0.67
   5   0 -12    1.11    0.67
  -5   0  12    1.51    0.64
   5   0 -11    0.10    0.41
  -5   0  11    0.00    0.72
   5   0 -10   38.04    3.06
  -5   0  10   40.40    2.15
   5   0  -9    2.62    0.66
   5   0  -9    2.16    0.62
  -5   0   9    2.33    0.60
  -5   0   9    2.14    0.61
   5   0  -8   14.62    1.11
   5   0  -8   11.48    0.53
   5   0  -8   13.11    1.02
  -5   0   8   13.87    1.56
  -5   0   8   15.44    1.52
  -5   0   8   12.46    0.69
   5   0  -7   60.80    2.51
   5   0  -7   52.33    2.08
   5   0  -7   54.22    2.28
   5   0  -7   50.29    1.66
  -5   0   7   63.85    2.46
  -5   0   7   49.98    1.90
  -5   0   7   55.88    2.04
  -5   0   7   62.40    2.62
   5   0  -6   19.24    0.89
   5   0  -6   21.18    1.29
   5   0  -6   18.36    0.82
   5   0  -6   21.05    1.16
  -5   0   6   22.22    1.16
  -5   0   6   20.48    1.51
  -5   0   6   20.55    1.27
  -5   0   6   17.09    1.02
   5   0  -5   82.37    2.82
   5   0  -5   88.88    3.41
   5   0  -5   78.71    2.98
   5   0  -5   81.87    2.73
  -5   0   5   93.46    3.25
  -5   0   5   88.80    3.22
  -5   0   5   76.45    2.54
  -5   0   5   83.55    3.20
   5   0  -4    0.41    0.26
   5   0  -4    0.58    0.38
   5   0  -4    0.40    0.46
   5   0  -4    0.36    0.31
  -5   0   4    0.57    0.30
  -5   0   4    0.53    0.24
  -5   0   4    0.60    0.34
  -5   0   4    0.37    0.34
   5   0  -3    7.43    0.57
   5   0  -3    8.43    0.63
   5   0  -3    8.21    0.70
  -5   0   3    6.95    0.55
  -5   0   3    8.18    0.61
  -5   0   3    8.01    0.65
  -5   0   3    8.25    0.80
   5   0  -2    6.58    0.57
   5   0  -2    6.49    0.64
   5   0  -2    6.84    0.67
  -5   0   2    6.86    0.50
  -5   0   2    6.30    0.54
  -5   0   2    7.52    0.67
  -5   0   2    6.55    0.44
   5   0  -1   38.69    1.65
   5   0  -1   32.69    1.43
   5   0  -1   36.42    1.47
  -5   0   1   32.53    1.08
  -5   0   1   38.93    1.74
  -5   0   1   35.01    1.16
  -5   0   1   36.24    1.90
   5   0   0  272.64   10.90
   5   0   0  290.79   11.89
   5   0   0  282.94   11.31
  -5   0   0  257.98    9.38
  -5   0   0  296.17   12.16
  -5   0   0  278.32   10.81
  -5   0   0  260.64    9.92
   5   0   1   11.82    0.70
   5   0   1   12.85    0.98
   5   0   1   12.93    0.89
  -5   0  -1   13.54    1.65
  -5   0  -1   12.43    0.45
  -5   0  -1   12.13    1.03
  -5   0  -1   11.12    0.42
   5   0   2  346.51   15.42
   5   0   2  315.91   13.87
  -5   0  -2  372.83   16.13
  -5   0  -2  325.55   13.22
  -5   0  -2  357.50   15.36
   5   0   3    0.36    0.40
   5   0   3   -0.07    0.34
  -5   0  -3    0.13    0.31
  -5   0  -3    0.08    0.39
  -5   0  -3    0.15    0.37
   5   0   4   20.84    1.45
   5   0   4   18.69    1.37
   5   0   4   18.29    1.21
  -5   0  -4   19.17    1.30
  -5   0  -4   21.65    1.41
   5   0   5  117.02    5.23
   5   0   5  107.40    4.84
  -5   0  -5  116.44    4.90
  -5   0  -5  126.20    5.24
   5   0   6   60.29    3.09
  -5   0  -6   65.13    3.05
  -5   0  -6   56.56    3.67
   5   0   7   55.42    3.09
  -5   0  -7   60.05    2.95
   5   0   8   40.21    2.61
  -5   0  -8   43.53    2.44
   5   0   9   71.16    3.94
  -5   0  -9   74.73    3.72
   5   0  10   13.21    1.60
  -5   0 -10   13.13    1.40
   5   0  11   54.38    3.39
  -5   0 -11   57.51    3.09
   5   0  12    0.90    0.77
  -5   0 -12    1.25    1.03
   5   0  13   41.13    2.60
  -5   0 -13   41.81    2.35
   5   0  14    0.63    0.61
  -5   0 -14    0.76    0.50
   5   0  15   -0.00    0.40
  -5   0 -15    0.10    0.33
   5   0  16    0.36    0.47
   5   0  17   -0.02    0.28
   5   1 -21   -0.04    0.33
  -5   1  21    0.04    0.34
   5  -1 -21    0.03    0.39
  -5  -1  21   -0.05    0.39
   5   1 -20   -0.03    0.42
  -5   1  20    0.10    0.38
  -5  -1  20   -0.04    0.47
   5  -1 -20    0.01    0.48
   5   1 -19    1.10    0.70
  -5   1  19    1.07    0.62
  -5  -1  19    0.00    0.74
   5  -1 -19    0.95    0.79
   5   1 -18    4.37    1.03
  -5   1  18    5.55    1.01
  -5  -1  18    0.01    1.11
   5  -1 -18    5.55    1.88
   5   1 -17   24.22    2.17
  -5   1  17   25.64    2.11
  -5  -1  17   25.21    2.27
   5  -1 -17   23.15    2.35
   5   1 -16   23.32    1.99
  -5   1  16   25.80    2.01
  -5  -1  16   24.58    2.06
   5  -1 -16   25.26    2.31
   5   1 -15    2.86    0.90
  -5   1  15    2.99    0.91
  -5  -1  15    3.06    0.91
   5  -1 -15    2.86    1.66
   5   1 -14    0.79    0.70
  -5   1  14    1.05    1.19
  -5  -1  14    0.97    0.68
   5  -1 -14    0.73    0.74
   5   1 -13   11.86    1.41
  -5   1  13   12.78    1.55
   5  -1 -13   12.11    1.48
  -5  -1  13   11.27    2.09
   5   1 -12    5.03    1.03
  -5   1  12    5.95    1.09
  -5  -1  12    4.55    0.96
   5  -1 -12    4.61    1.67
   5   1 -11   15.43    1.40
  -5   1  11   17.98    1.82
   5  -1 -11   15.37    1.24
  -5  -1  11   13.45    0.92
  -5  -1  11   16.14    1.32
   5   1 -10   89.53    3.49
   5   1 -10   84.34    3.84
  -5   1  10   94.28    4.69
  -5   1  10   86.54    3.32
  -5  -1  10   83.16    3.48
  -5  -1  10   89.77    3.87
   5  -1 -10   85.05    3.69
   5   1  -9   25.21    1.28
   5   1  -9   23.63    1.54
  -5   1   9   24.78    1.19
  -5   1   9   28.31    3.07
   5  -1  -9   24.36    1.45
   5  -1  -9   23.68    1.35
  -5  -1   9   26.03    1.40
   5  -1  -9   23.14    1.16
  -5  -1   9   23.30    1.23
  -5  -1   9   24.47    1.38
   5   1  -8    1.34    0.43
   5   1  -8    1.69    0.62
   5   1  -8    1.15    0.95
  -5   1   8    1.65    0.62
  -5   1   8    1.66    0.71
  -5   1   8    1.37    0.39
   5  -1  -8    1.10    0.43
   5  -1  -8    1.28    0.44
  -5  -1   8    0.78    0.76
  -5  -1   8    1.27    0.70
  -5  -1   8    1.42    0.43
   5  -1  -8    1.03    0.48
   5   1  -7   43.21    2.43
   5   1  -7   45.56    1.96
   5   1  -7   38.48    2.02
  -5   1   7   45.08    2.36
  -5   1   7   43.04    2.20
  -5   1   7   43.79    2.45
   5  -1  -7   42.93    2.52
  -5  -1   7   39.98    1.61
   5  -1  -7   42.80    2.55
   5  -1  -7   38.56    1.70
  -5  -1   7   41.77    1.71
  -5  -1   7   45.27    2.01
   5   1  -6  209.71    8.99
   5   1  -6  215.61    9.45
   5   1  -6  191.74    8.00
  -5   1   6  213.19    8.85
  -5   1   6  204.83    8.64
  -5   1   6  211.44    8.15
   5  -1  -6  242.56    9.20
  -5  -1   6  195.00    7.36
   5  -1  -6  213.85    8.59
   5  -1  -6  193.07    7.58
  -5  -1   6  215.54    8.89
  -5  -1   6  210.60    8.02
   5   1  -5  219.28    8.41
   5   1  -5  207.80    8.95
  -5   1   5  206.45    8.33
  -5   1   5  214.52    8.56
  -5   1   5  195.66    7.04
  -5   1   5  208.09    7.96
   5  -1  -5  206.63    8.46
  -5  -1   5  179.05    6.55
   5  -1  -5  179.71    6.79
  -5  -1   5  198.18    8.20
  -5  -1   5  209.90    8.68
   5  -1  -5  198.66    7.58
  -5  -1   5  201.32    7.41
   5   1  -4  112.28    4.18
   5   1  -4  104.51    3.66
   5   1  -4  109.58    4.72
  -5   1   4  108.34    4.18
  -5   1   4  112.63    4.10
  -5   1   4  104.44    3.43
   5  -1  -4   89.86    3.16
   5  -1  -4  104.47    3.63
  -5  -1   4  102.54    5.21
  -5  -1   4  111.68    4.49
  -5  -1   4   92.29    2.98
  -5  -1   4  114.06    4.03
   5  -1  -4  107.52    5.01
   5  -1  -4  112.08    4.18
   5   1  -3  231.89    8.99
  -5   1   3  220.96    8.19
   5   1  -3  225.00    9.56
   5   1  -3  204.05    7.87
  -5   1   3  224.74    9.95
  -5   1   3  221.90    8.89
   5  -1  -3  231.06    8.90
  -5  -1   3  219.94    8.98
  -5  -1   3  184.40    6.74
   5  -1  -3  224.27    9.12
   5  -1  -3  214.21    8.63
  -5  -1   3  228.50    9.42
  -5  -1   3  220.20    7.66
   5   1  -2   71.96    3.09
   5   1  -2   67.60    2.30
   5   1  -2   71.22    2.82
  -5   1   2   69.12    2.74
  -5   1   2   75.41    3.00
  -5   1   2   73.59    2.58
   5  -1  -2   74.31    3.08
   5  -1  -2   67.03    2.62
   5  -1  -2   71.65    3.54
  -5  -1   2   71.95    3.87
  -5  -1   2   74.19    3.21
  -5  -1   2   65.30    2.14
   5   1  -1   49.44    2.29
   5   1  -1   50.27    1.92
   5   1  -1   52.05    2.20
  -5   1   1   54.05    2.07
  -5   1   1   54.26    2.35
  -5   1   1   49.27    2.00
   5  -1  -1   55.23    2.52
  -5  -1   1   52.00    2.30
   5  -1  -1   46.53    1.46
   5  -1  -1   52.97    2.05
  -5  -1   1   53.45    2.55
   5   1   0   18.74    1.35
   5   1   0   18.20    1.22
   5   1   0   19.70    1.06
  -5   1   0   21.12    1.35
  -5   1   0   22.32    1.18
  -5   1   0   19.93    1.00
  -5  -1   0   20.55    1.38
   5  -1   0   20.71    1.01
   5  -1   0   20.19    2.28
  -5  -1   0   20.16    1.23
   5   1   1  255.47   10.53
   5   1   1  234.42    9.50
   5   1   1  236.53    9.91
  -5   1  -1  252.19   10.66
  -5   1  -1  231.49    9.20
  -5   1  -1  248.00    9.77
   5  -1   1  231.63    9.10
   5  -1   1  253.59   11.05
  -5  -1  -1  259.51   10.84
  -5  -1  -1  253.60   10.23
   5   1   2   30.86    1.63
   5   1   2   46.00    2.62
   5   1   2   30.23    1.53
  -5   1  -2   30.91    1.78
  -5   1  -2   33.30    1.53
  -5  -1  -2   32.95    1.61
  -5  -1  -2   34.73    1.83
   5  -1   2   29.56    1.25
   5  -1   2   32.68    1.97
   5   1   3    4.88    0.70
   5   1   3    4.22    0.68
   5   1   3    4.35    0.67
  -5   1  -3    4.11    0.47
  -5   1  -3    4.74    0.66
   5  -1   3    3.93    0.87
  -5  -1  -3    4.25    0.76
   5  -1   3    4.65    0.70
   5  -1   3    4.60    0.86
  -5  -1  -3    4.24    0.65
   5   1   4   38.54    1.97
   5   1   4   38.41    1.92
   5   1   4   40.91    1.91
  -5   1  -4   41.72    1.96
  -5   1  -4   37.15    1.36
   5  -1   4   38.15    2.26
   5  -1   4   40.11    2.18
  -5  -1  -4   40.19    3.02
  -5  -1  -4   39.87    1.80
   5  -1   4   36.17    1.39
   5   1   5  125.64    5.41
   5   1   5  127.92    6.21
  -5   1  -5  116.99    4.26
  -5   1  -5  122.98    6.42
  -5   1  -5  136.55    5.49
   5  -1   5  123.40    5.51
   5  -1   5  130.33    5.74
  -5  -1  -5  131.51    5.55
  -5  -1  -5  135.20    5.54
  -5  -1  -5  125.74    5.00
   5   1   6    9.63    0.87
  -5   1  -6   10.08    1.07
   5   1   6    9.82    1.14
  -5  -1  -6    9.79    0.85
  -5  -1  -6   10.89    1.06
   5  -1   6   10.48    1.16
   5   1   7   11.28    1.23
  -5   1  -7   12.31    1.15
   5  -1   7   12.46    1.24
  -5  -1  -7   12.10    1.13
  -5  -1  -7   11.28    1.36
   5   1   8   20.26    1.69
  -5   1  -8   21.04    1.55
  -5  -1  -8   20.97    1.49
   5  -1   8   20.58    1.63
  -5  -1  -8   18.84    1.98
   5   1   9   14.11    1.50
  -5   1  -9   13.94    1.32
   5  -1   9   12.85    1.38
  -5  -1  -9   12.52    1.20
  -5  -1  -9   11.27    1.07
   5   1  10   49.95    3.17
  -5   1 -10   53.97    2.85
  -5  -1 -10   50.55    3.56
   5  -1  10   48.44    2.86
   5   1  11   28.15    2.30
  -5   1 -11   30.98    2.03
   5  -1  11   32.02    3.34
  -5  -1 -11   27.78    1.70
   5   1  12   29.13    2.22
  -5   1 -12   29.01    1.89
  -5  -1 -12   27.20    1.60
   5  -1  12   28.48    2.09
   5   1  13    5.73    1.26
  -5   1 -13    6.51    1.07
   5  -1  13    5.01    0.99
   5   1  14    5.05    1.11
  -5   1 -14    5.58    0.93
   5  -1  14    4.08    0.88
   5   1  15    1.09    0.65
  -5   1 -15    1.48    0.54
   5  -1  15    0.02    0.49
   5   1  16   -0.00    0.36
  -5   1 -16   -0.02    0.31
   5   1  17   -0.00    0.27
  -5   1 -17    0.00    0.22
   5   2 -20   -0.00    0.28
  -5   2  20    0.02    0.28
  -5  -2  20    0.01    0.37
   5  -2 -20   -0.02    0.68
   5   2 -19   -0.00    0.34
  -5   2  19    0.05    0.57
  -5  -2  19   -0.03    0.39
   5  -2 -19    0.01    0.41
   5   2 -18    6.96    1.07
  -5   2  18    8.03    1.10
  -5  -2  18    7.65    1.26
   5  -2 -18    8.01    1.26
   5   2 -17    2.75    1.14
  -5   2  17    2.90    0.76
  -5  -2  17   -0.01    0.91
   5  -2 -17    2.59    0.92
   5   2 -16   -0.01    0.69
  -5   2  16    2.96    0.75
  -5  -2  16   -0.01    0.83
   5  -2 -16    2.80    0.86
   5   2 -15   -0.01    0.70
  -5   2  15    3.05    0.82
  -5  -2  15   -0.00    1.37
   5  -2 -15    1.93    0.83
   5   2 -14    2.16    0.84
  -5   2  14    2.68    0.97
   5  -2 -14    2.39    1.52
  -5  -2  14    1.72    0.88
  -5  -2  14    3.13    0.91
   5   2 -13   78.87    4.47
  -5   2  13  100.16    7.60
   5  -2 -13   80.09    4.30
  -5  -2  13   83.87    4.48
  -5  -2  13   75.07    3.79
   5   2 -12   11.00    1.53
  -5   2  12   12.11    2.00
   5  -2 -12   10.77    1.06
  -5  -2  12   11.98    1.44
  -5  -2  12   11.42    1.23
   5  -2 -12   11.47    1.43
   5   2 -11   15.37    1.67
  -5   2  11   17.03    2.09
   5  -2 -11   15.39    1.46
  -5  -2  11   15.12    1.48
  -5  -2  11   16.05    1.38
   5  -2 -11   15.51    2.15
   5   2 -10  178.73    8.43
  -5   2  10  204.14   10.06
   5  -2 -10  177.29    8.14
  -5  -2  10  175.53    7.96
  -5  -2  10  190.70    8.85
   5  -2 -10  168.47    7.71
   5   2  -9   38.96    2.22
  -5   2   9   45.03    2.96
   5  -2  -9   40.86    2.12
  -5  -2   9   41.74    2.37
   5  -2  -9   34.72    1.88
  -5  -2   9   37.10    1.93
   5   2  -8    2.18    0.70
  -5   2   8    2.31    0.84
   5  -2  -8    2.78    0.84
   5  -2  -8    1.97    0.64
  -5  -2   8    2.43    0.68
  -5  -2   8    2.15    0.51
   5  -2  -8    2.03    0.49
  -5  -2   8    2.01    0.71
  -5   2   7    3.38    0.88
   5  -2  -7    3.14    0.48
   5  -2  -7    2.30    0.81
   5  -2  -7    3.05    0.79
  -5  -2   7    4.11    0.81
  -5  -2   7    3.58    0.75
  -5  -2   7    3.33    0.51
  -5  -2   7    2.88    0.78
  -5   2   6   43.52    2.16
   5  -2  -6   42.68    2.26
   5  -2  -6   31.22    1.87
   5  -2  -6   34.50    1.41
  -5  -2   6   37.55    1.45
  -5  -2   6   34.39    1.45
  -5  -2   6   38.44    2.14
   5  -2  -6   39.40    2.19
  -5  -2   6   41.57    2.27
   5   2  -5   36.69    2.09
   5   2  -5   33.75    2.12
  -5   2   5   32.01    2.02
  -5   2   5   35.50    1.97
  -5  -2   5   33.71    2.07
   5  -2  -5   32.82    1.98
   5  -2  -5   34.51    1.97
  -5  -2   5   31.57    2.88
   5   2  -4    0.58    0.60
   5   2  -4    0.57    0.53
  -5   2   4    0.62    0.89
  -5   2   4    0.52    0.92
  -5  -2   4    0.66    0.94
  -5  -2   4    0.75    0.53
   5  -2  -4    0.73    0.79
   5  -2  -4    0.49    0.55
   5   2  -3   22.68    1.65
   5   2  -3   22.38    1.43
  -5   2   3   23.56    1.46
  -5   2   3   22.16    1.58
  -5  -2   3   22.17    2.40
  -5  -2   3   22.74    1.68
   5  -2  -3   22.73    1.48
   5  -2  -3   24.32    1.72
   5   2  -2   76.06    3.27
   5   2  -2   72.68    3.72
  -5   2   2   78.67    3.44
  -5   2   2   70.64    3.26
  -5   2   2   76.86    2.64
  -5  -2   2   75.21    3.63
   5  -2  -2   73.19    3.27
   5  -2  -2   77.28    3.76
  -5  -2   2   76.65    3.65
   5   2  -1   80.20    3.89
   5   2  -1   82.08    3.43
   5   2  -1   70.52    2.48
  -5   2   1   83.09    4.71
  -5   2   1   79.29    3.41
  -5   2   1   79.33    2.71
  -5  -2   1   81.90    3.82
   5  -2  -1   79.76    3.41
   5  -2  -1   80.95    3.78
  -5  -2   1   80.94    3.71
   5   2   0   11.59    1.03
   5   2   0   11.31    1.29
   5   2   0   10.69    0.69
  -5   2   0   15.05    1.28
  -5   2   0   10.89    1.59
  -5   2   0   12.19    0.73
   5  -2   0   10.43    1.02
   5  -2   0   14.66    1.30
  -5  -2   0   11.42    1.24
  -5  -2   0   11.00    1.25
   5   2   1   99.37    4.57
   5   2   1   93.02    3.69
   5   2   1  103.45    4.23
  -5   2  -1  107.18    4.81
  -5   2  -1   98.87    4.22
  -5   2  -1  102.93    4.52
  -5  -2  -1  101.97    4.64
   5  -2   1   94.97    4.93
   5  -2   1   99.88    4.67
  -5  -2  -1  101.53    4.49
   5   2   2   46.64    2.15
   5   2   2   49.13    2.75
  -5   2  -2   51.64    2.11
  -5   2  -2   51.60    2.75
   5   2   2   51.48    2.41
  -5   2  -2   49.61    2.36
  -5  -2  -2   49.80    2.65
   5  -2   2   50.97    3.92
   5  -2   2   51.83    2.33
  -5  -2  -2   50.69    3.66
   5   2   3    3.06    0.66
  -5   2  -3    3.48    0.68
  -5   2  -3    3.46    0.62
  -5  -2  -3    3.24    0.82
   5  -2   3    3.52    0.91
   5  -2   3    3.44    0.64
  -5  -2  -3    3.47    0.82
   5   2   4   27.97    1.79
  -5   2  -4   30.55    1.68
  -5   2  -4   27.66    1.49
  -5  -2  -4   30.27    1.95
  -5  -2  -4   31.00    1.95
   5  -2   4   29.75    1.61
   5  -2   4   30.24    2.11
   5   2   5  111.78    5.24
   5  -2   5  108.06    5.53
   5  -2   5  120.49    5.73
  -5  -2  -5  116.65    5.36
  -5  -2  -5  120.82    5.43
   5   2   6   42.15    2.61
  -5   2  -6   46.57    2.37
   5  -2   6   43.82    2.63
  -5  -2  -6   40.72    2.36
  -5  -2  -6   43.57    2.49
   5  -2   6   40.67    2.12
   5   2   7    8.28    1.21
  -5   2  -7    6.93    1.05
   5  -2   7    6.06    0.83
  -5  -2  -7    5.81    1.68
   5  -2   7    6.45    1.15
  -5  -2  -7    6.48    0.98
   5   2   8  162.17    8.21
  -5   2  -8  175.93    7.96
   5  -2   8  159.54    7.77
  -5  -2  -8  150.95    7.00
  -5  -2  -8  167.26    9.81
   5  -2   8  145.25    6.60
   5   2   9   30.94    2.46
  -5   2  -9   32.47    2.11
   5  -2   9   29.61    2.13
  -5  -2  -9   31.17    3.39
  -5  -2  -9   27.07    1.76
   5   2  10   16.49    1.79
  -5   2 -10   18.26    2.41
  -5  -2 -10   16.46    2.53
   5  -2  10   15.35    1.47
   5   2  11    4.82    1.13
  -5   2 -11    5.20    1.01
  -5  -2 -11    4.14    1.44
   5  -2  11    4.75    0.88
   5   2  12    3.20    0.80
  -5   2 -12    3.42    0.70
  -5  -2 -12    0.02    0.62
   5  -2  12   -0.00    0.61
   5   2  13    1.97    0.68
  -5   2 -13    1.79    0.60
  -5  -2 -13    0.03    0.52
   5  -2  13    0.02    0.48
   5   2  14    0.30    0.52
  -5   2 -14    0.42    0.70
  -5  -2 -14   -0.00    0.37
   5   2  15    1.27    0.74
  -5   2 -15    1.17    0.63
   5   2  16    0.00    0.36
  -5   2 -16    0.00    0.30
   5   2  17   -0.00    0.35
  -5   2 -17    0.24    0.30
  -5   3  19   -0.01    0.27
   5  -3 -19   -0.02    0.36
  -5  -3  19    0.95    0.41
   5   3 -18    0.00    0.30
  -5   3  18    0.05    0.36
  -5  -3  18    0.76    0.45
   5  -3 -18   -0.01    0.43
   5   3 -17   -0.01    0.35
  -5   3  17   -0.03    0.38
   5  -3 -17   -0.01    0.45
  -5  -3  17    0.24    0.78
  -5  -3  17    0.28    0.28
   5   3 -16    0.86    0.46
  -5   3  16    0.99    0.55
  -5  -3  16   -0.00    0.58
   5  -3 -16    0.86    0.61
  -5  -3  16    0.66    0.42
   5   3 -15    3.51    1.21
  -5   3  15    5.15    0.96
   5  -3 -15    3.64    0.68
  -5  -3  15    4.67    0.87
  -5  -3  15    3.53    0.69
   5  -3 -15    1.45    1.36
   5   3 -14    3.47    0.73
  -5   3  14    3.61    0.93
   5  -3 -14    2.85    0.66
  -5  -3  14   -0.02    0.81
  -5  -3  14    3.71    0.70
   5  -3 -14    3.36    0.77
   5   3 -13   13.87    1.48
  -5   3  13   17.84    2.03
   5  -3 -13   14.92    1.33
  -5  -3  13   13.98    1.40
  -5  -3  13   15.23    1.53
   5  -3 -13   12.81    1.33
   5   3 -12  146.15    7.37
  -5   3  12  166.05    8.84
   5  -3 -12  152.87    7.46
  -5  -3  12  139.46    6.67
  -5  -3  12  153.77    7.82
   5  -3 -12  125.86    6.17
   5   3 -11   40.03    2.69
  -5   3  11   47.34    3.71
   5  -3 -11   42.93    2.90
  -5  -3  11   39.25    2.34
  -5  -3  11   44.90    2.94
  -5   3  10  101.45    5.97
   5   3 -10   89.59    4.73
  -5  -3  10   97.77    5.27
  -5  -3  10   81.94    3.86
   5  -3 -10   96.49    5.23
   5   3  -9   10.68    1.27
  -5   3   9   11.34    1.59
   5  -3  -9   10.77    1.47
  -5  -3   9   11.65    2.23
   5   3  -8   16.39    1.53
  -5   3   8   18.46    1.92
  -5  -3   8   18.52    1.80
   5  -3  -8   17.40    1.65
  -5   3   7   20.32    2.02
  -5  -3   7   21.83    1.91
   5  -3  -7   20.73    1.77
  -5  -3   7   20.06    1.68
   5  -3  -6   14.71    1.52
   5  -3  -6   12.21    2.27
  -5  -3   6   13.46    1.40
  -5  -3   6   14.03    1.49
   5  -3  -5   13.02    1.42
   5  -3  -5   12.64    1.53
  -5  -3   5   12.53    2.16
  -5  -3   5   13.13    1.42
   5  -3  -4    7.55    1.12
   5  -3  -4    8.04    1.24
  -5  -3   4    6.26    1.10
  -5  -3   4    6.72    1.09
   5  -3  -3    6.02    1.10
   5  -3  -3    6.85    1.17
  -5  -3   3    6.94    1.07
  -5  -3   3    7.64    1.16
   5  -3  -2    2.59    0.80
   5  -3  -2    2.52    0.90
  -5  -3   2    2.61    0.89
  -5  -3   2    2.97    0.87
   5  -3  -1   27.05    1.87
   5  -3  -1   27.75    2.09
  -5  -3   1   27.69    2.01
  -5  -3   1   27.36    2.04
   5  -3   0    3.12    0.87
   5  -3   0    3.21    1.56
  -5  -3   0    3.03    0.90
  -5  -3   0    7.72    1.59
  -5   3  -1    2.66    0.45
   5  -3   1    3.46    0.81
  -5  -3  -1    3.93    0.99
   5  -3   1    3.45    1.03
   5   3   2   50.57    2.37
  -5   3  -2   56.18    2.34
   5  -3   2   60.03    3.16
  -5  -3  -2   61.65    3.45
  -5  -3  -2   56.09    3.11
   5  -3   2   58.71    3.51
   5   3   3   87.59    3.97
  -5   3  -3   93.43    3.90
   5  -3   3   94.98    5.10
  -5  -3  -3   99.69    5.06
  -5  -3  -3   88.00    4.52
   5  -3   3   96.47    4.69
   5   3   4   50.23    2.70
  -5   3  -4   56.24    2.63
   5  -3   4   54.31    3.08
  -5  -3  -4   47.05    2.83
   5  -3   4   52.22    3.37
  -5  -3  -4   57.18    3.52
   5   3   5  111.35    5.40
  -5   3  -5  117.49    5.21
   5  -3   5  106.12    5.78
  -5  -3  -5  120.98    6.41
  -5  -3  -5   96.31    4.92
   5  -3   5  116.81    5.68
   5   3   6   86.32    4.49
  -5   3  -6   89.85    4.25
   5  -3   6   76.64    4.43
  -5  -3  -6   67.66    3.67
  -5  -3  -6   90.60    5.17
   5  -3   6   88.12    4.45
   5   3   7   21.58    1.98
  -5   3  -7   21.35    1.73
   5  -3   7   17.91    1.82
   5  -3   7   20.23    1.73
  -5  -3  -7   23.34    2.15
   5   3   8   22.45    2.01
  -5   3  -8   25.75    1.82
   5  -3   8   20.99    1.72
  -5  -3  -8   22.73    2.10
   5  -3   8   19.00    1.80
   5   3   9   18.51    1.83
  -5   3  -9   19.83    1.61
   5  -3   9   15.55    1.55
  -5  -3  -9   20.04    1.87
   5  -3   9   18.15    1.50
   5   3  10    0.03    0.76
  -5   3 -10    2.06    0.66
   5  -3  10    1.64    0.58
  -5  -3 -10    1.65    0.76
   5  -3  10   -0.02    0.60
   5   3  11    0.02    1.33
  -5   3 -11    2.02    1.16
   5  -3  11    1.20    0.55
  -5  -3 -11    1.75    0.76
   5   3  12    6.11    1.08
  -5   3 -12    6.03    0.98
  -5  -3 -12    5.28    1.02
   5   3  13    0.06    0.58
  -5   3 -13    1.29    0.53
  -5  -3 -13    0.01    0.53
   5   3  14    1.77    0.56
  -5   3 -14    0.05    0.49
  -5  -3 -14    0.01    0.47
   5   3  15   -0.00    0.38
  -5   3 -15   -0.02    0.34
  -5  -3 -15   -0.00    0.26
  -5  -4  16    0.02    0.28
  -5  -4  16   -0.02    0.42
  -5   4  15    0.00    0.28
   5  -4 -15    0.02    0.29
  -5  -4  15   -0.02    0.26
  -5  -4  15    0.00    0.30
  -5   4  14    0.00    0.36
   5  -4 -14   -0.01    0.34
  -5  -4  14    0.00    0.29
  -5  -4  14    0.18    0.59
   5   4 -13   -0.02    0.31
  -5   4  13    0.16    0.75
  -5  -4  13    0.06    0.35
  -5  -4  13    0.35    0.44
   5   4 -12    7.41    1.46
  -5   4  12    9.48    1.41
  -5  -4  12    8.62    1.20
   5  -4 -12    9.87    1.22
   5   4 -11    1.75    0.65
  -5   4  11    1.45    1.63
  -5  -4  11    2.30    0.91
   5  -4 -11    2.45    1.48
   5   4 -10   22.70    1.61
  -5   4  10   26.82    2.41
  -5  -4  10   27.72    2.32
   5  -4 -10   28.73    2.27
   5   4  -9    1.50    0.64
  -5   4   9    1.54    1.00
  -5  -4   9    1.74    1.45
   5  -4  -9    1.26    0.85
   5   4  -8    7.06    1.03
  -5   4   8    7.76    1.36
  -5  -4   8    7.68    1.29
   5  -4  -8    8.77    1.41
   5   4  -7    0.67    0.58
  -5   4   7    0.89    0.79
  -5  -4   7    0.47    0.71
   5  -4  -7    0.83    0.79
   5  -4  -6    7.25    1.40
   5  -4  -6    7.58    1.27
  -5  -4   6    7.46    1.11
  -5  -4   6    6.54    1.20
   5  -4  -5    0.25    0.70
   5  -4  -5    0.57    0.69
  -5  -4   5    0.51    0.59
  -5  -4   5    0.42    0.69
   5  -4  -4    1.84    0.87
   5  -4  -4    1.86    0.89
  -5  -4   4    1.11    1.34
  -5  -4   4    1.94    0.87
   5  -4  -3   15.02    1.70
   5  -4  -3   14.85    1.68
  -5  -4   3   13.85    1.60
  -5  -4   3   14.11    1.54
   5  -4  -2    2.76    0.98
   5  -4  -2    2.65    1.75
  -5  -4   2    2.43    0.90
  -5  -4   2    2.64    0.89
   5  -4  -1   11.29    1.52
   5  -4  -1   10.65    1.61
  -5  -4   1   10.11    1.95
  -5  -4   1   12.11    1.55
   5  -4   0   12.67    1.58
   5  -4   0   12.16    1.61
  -5  -4   0   11.83    1.59
  -5  -4   0   10.52    1.25
   5  -4   1    2.29    0.93
   5  -4   1    1.80    0.92
  -5  -4  -1    2.01    0.97
  -5  -4  -1    1.74    0.70
   5  -4   2   29.66    2.30
   5  -4   2   26.58    2.25
  -5  -4  -2   24.02    1.70
  -5  -4  -2   30.67    3.78
   5  -4   3   16.98    1.73
   5  -4   3   14.06    1.62
  -5  -4  -3   11.88    1.19
  -5  -4  -3   16.79    1.91
  -5   4  -4   12.72    0.99
   5  -4   4   15.69    1.66
  -5  -4  -4   17.42    1.91
   5  -4   4   12.97    1.55
   5   4   5   15.43    1.27
  -5   4  -5   15.26    1.15
   5  -4   5   19.19    2.75
  -5  -4  -5   18.90    2.03
   5  -4   5   14.31    1.52
   5   4   6   43.80    2.49
  -5   4  -6   45.37    2.35
   5  -4   6   52.44    3.10
  -5  -4  -6   53.38    3.42
   5  -4   6   39.68    2.61
   5   4   7   20.65    1.65
  -5   4  -7   21.77    1.48
   5  -4   7   25.03    1.92
  -5  -4  -7   24.66    2.24
   5  -4   7   17.34    1.57
   5   4   8    0.08    0.76
  -5   4  -8    3.20    0.66
  -5  -4  -8    3.70    1.02
   5  -4   8    3.04    0.80
   5   4   9    0.04    0.74
  -5   4  -9    2.00    1.10
  -5  -4  -9    3.53    0.93
   5  -4   9    3.41    0.73
   5   4  10    6.98    0.98
  -5   4 -10    8.21    0.96
  -5  -4 -10    8.06    1.22
   5  -4  10    6.93    1.49
   5   4  11    0.92    0.46
  -5   4 -11    0.13    0.44
   5  -4  11    0.09    0.40
  -5  -4 -11   -0.01    0.54
   5   4  12    0.72    0.41
  -5   4 -12    0.13    0.39
  -5  -4 -12   -0.01    0.46
   5  -4  12    0.02    0.31
   5   4  13    0.23    0.52
  -5   4 -13   -0.06    0.62
  -5  -4 -13    0.00    0.34
  -5  -5  13    0.01    0.28
   5  -5 -12    0.02    0.35
  -5  -5  12    0.02    0.33
  -5   5  11   -0.01    0.37
  -5  -5  11    0.01    0.60
   5  -5 -11    0.10    0.40
  -5   5  10    0.02    0.43
  -5  -5  10    0.12    0.41
   5  -5 -10    0.05    0.44
  -5   5   9    4.58    0.94
  -5  -5   9    4.27    0.85
   5  -5  -9    4.18    0.94
  -5   5   8    3.74    0.91
  -5  -5   8    0.13    1.22
   5  -5  -8    3.56    1.47
   5   5  -7    9.83    0.89
  -5   5   7   12.24    1.37
  -5  -5   7   12.04    1.35
   5  -5  -7   13.58    1.44
   5   5  -6    7.13    0.87
  -5   5   6    9.08    1.29
  -5  -5   6    8.62    1.16
   5  -5  -6    9.11    1.25
   5   5  -5    0.01    0.40
  -5   5   5    0.28    0.56
  -5  -5   5   -0.13    0.48
   5  -5  -5    0.50    0.53
   5  -5  -4   10.47    1.43
   5  -5  -4   10.63    1.37
  -5  -5   4    9.35    1.16
   5  -5  -3    2.50    0.80
   5  -5  -3    0.05    0.84
  -5  -5   3    2.44    0.66
  -5  -5   3   -0.03    1.06
   5  -5  -2    1.31    0.64
   5  -5  -2    0.01    0.68
  -5  -5   2    1.24    0.56
  -5  -5   2   -0.01    0.48
   5  -5  -1   -0.01    1.10
   5  -5  -1    0.38    0.55
  -5  -5   1    0.01    0.40
  -5  -5   1    0.69    0.54
   5  -5   0    9.22    1.35
   5  -5   0    7.72    1.11
  -5  -5   0    9.46    1.15
  -5  -5   0    6.53    0.80
   5  -5   1    7.17    1.22
   5  -5   1    5.06    0.97
  -5  -5  -1    6.56    1.08
   5  -5   2    5.89    1.15
   5  -5   2    4.87    0.87
  -5  -5  -2    6.06    1.05
   5  -5   3    7.87    1.16
   5  -5   3    4.81    0.84
  -5  -5  -3    7.67    1.17
   5  -5   4   10.49    1.29
   5  -5   4    7.87    0.88
  -5  -5  -4   11.64    1.34
   5  -5   5    1.31    1.21
  -5  -5  -5    1.36    0.75
   5  -5   6    0.72    0.88
  -5  -5  -6   -0.00    0.55
   5  -5   7   10.84    1.92
  -5  -5  -7   10.37    1.28
   5  -5   8    4.52    1.49
  -5  -5  -8    7.33    1.02
   5  -5   9    4.87    0.74
  -5  -5  -9    5.28    0.87
  -5   6   3    0.05    0.32
  -5   6   2    0.00    0.30
  -5   6   1    0.03    0.35
   6   0 -21    0.02    0.36
  -6   0  21   -0.04    0.58
   6   0 -20    0.04    0.77
  -6   0  20    0.03    0.46
   6   0 -19    1.17    0.73
  -6   0  19    0.01    1.01
   6   0 -18    7.02    1.30
  -6   0  18    5.87    1.11
   6   0 -17    8.13    1.43
  -6   0  17    8.57    1.25
   6   0 -16  133.21    7.36
  -6   0  16  137.49    7.17
   6   0 -15    5.30    1.11
  -6   0  15    5.57    1.14
   6   0 -14    4.97    1.02
  -6   0  14    4.17    1.04
   6   0 -13    1.42    0.76
  -6   0  13    1.75    0.72
   6   0 -12    1.89    0.77
  -6   0  12    1.81    0.70
   6   0 -11   33.50    2.13
  -6   0  11   34.74    1.99
   6   0 -10    8.68    1.70
  -6   0  10    8.59    1.03
   6   0  -9    1.33    0.59
  -6   0   9    1.19    0.57
   6   0  -8   51.22    1.82
   6   0  -8   57.31    2.63
  -6   0   8   61.65    3.37
  -6   0   8   61.33    2.61
   6   0  -7  131.14    4.83
   6   0  -7  153.45    6.32
   6   0  -7  141.86    5.69
  -6   0   7  162.07    6.41
  -6   0   7  145.23    5.68
  -6   0   7  144.69    6.65
   6   0  -6   44.34    1.73
   6   0  -6   52.53    2.52
   6   0  -6   46.79    2.10
  -6   0   6   52.67    2.20
  -6   0   6   51.85    2.82
  -6   0   6   53.40    2.29
   6   0  -5  373.54   16.63
   6   0  -5  416.48   19.54
   6   0  -5  392.47   17.50
   6   0  -5  385.44   17.38
  -6   0   5  432.01   19.67
  -6   0   5  411.13   18.55
  -6   0   5  457.30   21.26
   6   0  -4   22.76    1.38
   6   0  -4   21.29    1.14
   6   0  -4   22.45    1.19
   6   0  -4   20.28    1.14
  -6   0   4   27.59    1.41
  -6   0   4   21.42    1.13
  -6   0   4   22.45    1.05
   6   0  -3  120.85    4.46
   6   0  -3  131.59    4.99
   6   0  -3  106.94    4.07
   6   0  -3  121.25    4.85
  -6   0   3  134.76    5.25
  -6   0   3  112.19    4.78
  -6   0   3  116.10    4.22
   6   0  -2   57.24    2.28
   6   0  -2   59.49    2.50
   6   0  -2   60.68    2.35
  -6   0   2   54.13    1.88
  -6   0   2   62.35    2.54
  -6   0   2   52.38    2.28
   6   0  -1    0.16    0.35
   6   0  -1    0.40    0.41
   6   0  -1    0.61    0.32
  -6   0   1    0.23    0.26
  -6   0   1    0.36    0.41
   6   0   0   14.32    0.86
   6   0   0   18.82    1.91
  -6   0   0   13.92    0.72
  -6   0   0   15.80    1.23
   6   0   1   31.89    1.37
   6   0   1   38.66    2.02
  -6   0  -1   39.83    2.16
  -6   0  -1   31.65    1.32
   6   0   2  438.13   21.44
  -6   0  -2  424.27   20.64
  -6   0  -2  459.40   22.34
   6   0   3   29.45    1.93
  -6   0  -3   31.62    2.02
   6   0   4   29.32    1.96
  -6   0  -4   31.10    2.03
   6   0   5   70.13    5.12
  -6   0  -5   73.56    4.99
   6   0   6    0.89    1.18
   6   0   7   25.15    3.33
   6   0   8  114.60    8.16
  -6   0  -8  120.94    7.59
   6   0   9  109.15    5.74
  -6   0  -9  114.28    5.71
   6   0  10   25.95    2.28
  -6   0 -10   28.57    2.08
   6   0  11   11.24    1.52
  -6   0 -11   11.78    1.39
   6   0  12   45.22    2.96
  -6   0 -12   44.95    2.69
   6   0  13    0.42    0.63
  -6   0 -13    0.75    0.54
   6   0  14    1.08    0.67
  -6   0 -14    0.87    0.49
   6   0  15    0.03    0.37
  -6   0 -15   -0.00    0.26
   6   0  16    2.67    1.05
  -6   0 -16    3.32    0.44
   6   1 -21   -0.00    0.31
  -6   1  21    0.02    0.32
  -6  -1  21   -0.01    0.34
   6  -1 -21   -0.00    0.34
   6   1 -20    0.05    0.39
  -6   1  20   -0.03    0.35
  -6  -1  20   -0.05    0.41
   6  -1 -20   -0.01    0.42
   6   1 -19    2.83    1.46
  -6   1  19    3.32    0.78
  -6  -1  19    0.01    1.44
   6  -1 -19    2.67    0.91
   6   1 -18    2.29    0.83
  -6   1  18    2.70    0.80
  -6  -1  18    0.01    0.84
   6  -1 -18    1.49    1.43
   6   1 -17    2.15    1.53
  -6   1  17    2.73    0.85
  -6  -1  17   -0.00    0.88
   6  -1 -17    2.51    0.91
   6   1 -16   -0.00    0.59
  -6   1  16    0.34    0.58
   6  -1 -16    0.31    0.64
  -6  -1  16    0.00    0.89
   6   1 -15    0.01    1.05
  -6   1  15    5.43    1.03
  -6  -1  15    4.95    0.96
   6  -1 -15    4.95    1.08
   6   1 -14    4.28    1.06
  -6   1  14    5.13    1.01
   6  -1 -14    3.93    1.04
  -6  -1  14    3.80    0.92
   6   1 -13    2.87    0.91
  -6   1  13    3.03    0.97
  -6  -1  13    2.57    0.79
   6  -1 -13    2.51    0.88
   6   1 -12    5.78    1.18
  -6   1  12    5.46    1.17
  -6  -1  12    5.77    0.96
   6  -1 -12    4.53    1.48
   6   1 -11   60.25    3.43
  -6   1  11   73.07    5.62
  -6  -1  11   62.27    3.04
   6  -1 -11   56.47    2.91
   6   1 -10   32.64    3.14
  -6   1  10   39.93    2.65
   6  -1 -10   32.41    1.83
  -6  -1  10   29.63    1.69
  -6  -1  10   35.08    1.88
   6   1  -9   40.76    2.36
  -6   1   9   46.35    2.80
  -6   1   9   34.51    2.03
  -6  -1   9   38.96    1.92
  -6  -1   9   43.70    2.05
   6  -1  -9   42.77    2.06
   6   1  -8   56.26    2.75
  -6   1   8   60.87    3.18
  -6   1   8   51.39    2.72
   6  -1  -8   52.53    2.44
  -6  -1   8   56.20    2.59
  -6  -1   8   56.27    2.31
   6  -1  -8   53.85    2.32
  -6  -1   8   59.93    3.09
   6   1  -7   21.53    1.73
   6   1  -7   22.78    1.56
  -6   1   7   22.26    1.18
  -6   1   7   26.76    1.80
   6  -1  -7   24.40    1.31
   6  -1  -7   22.51    1.19
  -6  -1   7   25.96    1.20
   6  -1  -7   23.12    1.30
  -6  -1   7   23.27    1.13
  -6  -1   7   23.94    1.48
   6   1  -6   35.88    1.67
   6   1  -6   36.20    1.98
  -6   1   6   42.03    2.22
  -6   1   6   36.11    1.69
  -6   1   6   40.13    1.98
   6  -1  -6   39.29    1.71
  -6  -1   6   36.94    1.46
   6  -1  -6   39.54    1.87
   6  -1  -6   36.23    1.54
  -6  -1   6   40.66    2.13
  -6  -1   6   40.83    1.56
  -6   1   5   91.25    3.84
   6   1  -5   94.03    4.36
   6   1  -5   89.52    3.55
  -6   1   5   89.29    3.73
  -6   1   5   80.44    3.35
   6  -1  -5   92.12    3.96
  -6  -1   5   86.43    3.78
  -6  -1   5   95.45    4.14
   6  -1  -5   80.90    2.98
   6  -1  -5   86.01    3.37
   6   1  -4   50.74    2.71
   6   1  -4   50.78    2.21
  -6   1   4   49.64    2.25
  -6   1   4   53.20    2.30
  -6   1   4   48.29    2.18
  -6   1   4   47.94    1.77
   6  -1  -4   45.87    1.86
   6  -1  -4   51.66    3.14
   6  -1  -4   42.88    2.00
  -6  -1   4   46.52    2.29
  -6  -1   4   53.25    2.59
   6   1  -3   24.01    1.53
   6   1  -3   20.93    1.03
   6   1  -3   22.42    1.35
  -6   1   3   22.20    2.04
  -6   1   3   24.07    1.31
  -6   1   3   22.18    1.90
  -6   1   3   23.97    1.11
   6  -1  -3   23.38    1.46
  -6  -1   3   23.76    1.61
  -6  -1   3   20.00    2.01
   6   1  -2    4.60    0.76
   6   1  -2    3.91    0.68
   6   1  -2    4.27    0.48
  -6   1   2    4.05    0.70
  -6   1   2    4.82    0.58
  -6   1   2    4.43    0.59
  -6  -1   2    4.93    0.68
   6  -1  -2    4.06    0.51
   6  -1  -2    4.51    1.29
  -6  -1   2    4.34    0.84
   6   1  -1    2.29    0.55
   6   1  -1    1.30    0.41
   6   1  -1    1.32    0.60
  -6   1   1    1.32    0.58
  -6   1   1    1.73    0.47
  -6   1   1    1.17    0.40
   6  -1  -1    2.21    0.37
   6  -1  -1    1.56    0.64
  -6  -1   1    1.44    0.51
  -6  -1   1    1.70    0.70
   6   1   0   46.78    3.06
   6   1   0   51.77    2.42
   6   1   0   49.58    2.88
  -6   1   0   54.14    3.09
  -6   1   0   46.45    2.41
  -6   1   0   46.60    2.46
  -6  -1   0   55.10    2.85
   6  -1   0   46.42    1.73
   6  -1   0   56.10    2.75
  -6  -1   0   50.58    2.34
   6   1   1   13.22    1.08
   6   1   1   14.01    1.09
  -6   1  -1   15.49    1.17
  -6   1  -1   12.83    0.80
  -6  -1  -1   14.19    1.09
  -6  -1  -1   15.02    1.99
   6  -1   1   13.57    0.76
   6  -1   1   15.36    2.24
   6   1   2   14.23    1.17
   6   1   2   12.97    1.10
  -6   1  -2   15.41    1.24
   6  -1   2   14.21    1.47
  -6  -1  -2   15.63    1.36
  -6  -1  -2   13.66    1.05
   6   1   3  138.70    6.19
   6   1   3  132.42    6.78
  -6   1  -3  149.63    6.50
   6  -1   3  144.85    6.86
  -6  -1  -3  135.93    5.56
  -6  -1  -3  144.24    6.48
   6   1   4   41.38    2.42
  -6   1  -4   45.88    2.52
   6  -1   4   42.21    2.72
  -6  -1  -4   44.82    2.48
  -6  -1  -4   38.27    1.85
   6   1   5    2.98    1.46
  -6   1  -5    3.16    0.85
   6  -1   5    2.91    0.97
  -6  -1  -5    2.96    0.82
  -6  -1  -5    2.43    0.56
   6   1   6   81.06    5.32
  -6   1  -6   93.12    6.21
   6  -1   6   86.25    4.69
  -6  -1  -6   90.23    4.30
  -6  -1  -6   78.42    3.39
   6   1   7   74.81    5.96
  -6   1  -7   75.21    4.05
  -6  -1  -7   69.88    3.72
   6  -1   7   68.36    4.18
   6   1   8   55.25    3.56
  -6   1  -8   61.98    3.54
   6  -1   8   55.74    3.58
  -6  -1  -8   55.68    3.10
   6   1   9    6.47    1.42
  -6   1  -9    7.01    1.31
   6  -1   9    6.83    1.34
  -6  -1  -9    7.18    1.05
   6   1  10   16.45    1.92
  -6   1 -10   17.03    1.74
   6  -1  10   15.17    1.79
  -6  -1 -10   15.45    1.40
   6   1  11    5.84    1.29
  -6   1 -11    6.01    1.17
   6  -1  11    5.65    1.17
  -6  -1 -11    5.08    0.87
   6   1  12    4.47    1.15
  -6   1 -12    5.09    1.01
   6  -1  12    3.80    1.00
  -6  -1 -12    3.15    1.15
   6   1  13    3.23    1.47
   6  -1  13   -0.01    1.24
  -6  -1 -13    1.98    0.60
   6   1  14    0.31    0.53
  -6   1 -14    0.44    0.47
   6  -1  14    0.00    0.45
   6   1  15   -0.00    0.50
  -6   1 -15    0.54    0.43
   6  -1  15    0.50    0.40
   6   1  16   -0.01    0.56
  -6   1 -16    0.01    0.24
   6   2 -20    4.85    0.69
  -6   2  20    5.37    0.70
  -6  -2  20    5.40    0.76
   6  -2 -20    5.68    0.83
  -6   2  19    0.00    0.61
   6   2 -19    0.00    0.60
   6  -2 -19   -0.03    0.38
   6   2 -18   -0.01    0.59
  -6   2  18    2.31    0.60
  -6  -2  18   -0.06    1.01
   6  -2 -18    0.01    0.60
   6   2 -17   -0.01    0.39
  -6   2  17   -0.02    0.41
   6  -2 -17   -0.04    0.44
  -6  -2  17    0.01    0.43
   6   2 -16    0.01    0.70
  -6   2  16    3.13    0.75
  -6  -2  16    0.00    0.74
   6  -2 -16    2.36    0.76
   6   2 -15   14.91    1.56
  -6   2  15   17.94    2.70
  -6  -2  15   15.27    1.54
   6  -2 -15   14.65    1.56
   6   2 -14    0.00    0.69
  -6   2  14    1.56    0.79
  -6  -2  14   -0.01    1.06
   6  -2 -14    1.48    0.67
   6   2 -13    3.09    0.94
  -6   2  13    3.00    0.98
   6  -2 -13   -0.01    0.80
  -6  -2  13    2.13    0.67
  -6  -2  13    3.31    0.78
   6   2 -12   11.04    1.54
  -6   2  12   12.21    1.96
   6  -2 -12    9.90    1.24
  -6  -2  12    9.71    1.12
  -6  -2  12   10.76    1.22
   6   2 -11  173.47    8.63
  -6   2  11  194.22   10.20
   6  -2 -11  158.06    7.50
  -6  -2  11  164.57    7.65
  -6  -2  11  171.53    9.35
   6  -2 -11  162.98    7.65
   6   2 -10   65.15    3.85
  -6   2  10   72.56    4.64
   6  -2 -10   58.11    2.96
  -6  -2  10   60.08    2.97
  -6  -2  10   64.35    3.60
   6  -2 -10   60.83    3.17
   6   2  -9  102.79    6.53
  -6   2   9  111.40    6.03
   6  -2  -9   85.08    3.89
  -6  -2   9   90.12    3.96
  -6  -2   9  103.25    6.77
   6  -2  -9  102.28    4.70
   6   2  -8   37.09    2.49
  -6   2   8   42.16    3.06
  -6  -2   8   38.73    2.36
   6  -2  -8   38.13    3.45
   6   2  -7   26.55    2.01
  -6   2   7   30.79    2.18
  -6  -2   7   30.57    2.80
   6  -2  -7   29.42    2.00
  -6   2   6   30.15    2.10
   6  -2  -6   28.44    2.76
  -6  -2   6   28.24    2.03
  -6  -2   6   29.63    2.09
   6  -2  -5   72.08    3.57
  -6  -2   5   65.55    3.45
  -6  -2   5   72.37    3.73
   6  -2  -4   11.58    1.14
   6  -2  -4   11.64    2.00
  -6  -2   4   10.53    1.27
  -6  -2   4   12.27    1.38
   6  -2  -3    7.67    0.95
   6  -2  -3    9.16    1.23
  -6  -2   3    8.47    1.20
  -6  -2   3    6.91    1.05
   6  -2  -2    4.06    0.98
   6  -2  -2    3.37    0.73
  -6  -2   2    4.20    0.97
  -6  -2   2    3.75    0.84
  -6   2   1   33.84    1.54
   6  -2  -1   32.03    1.82
  -6  -2   1   33.43    2.20
  -6  -2   1   33.61    2.30
   6  -2  -1   33.86    2.23
   6   2   0   49.92    2.20
  -6   2   0   56.31    2.39
   6  -2   0   52.39    2.48
  -6  -2   0   54.92    2.93
  -6  -2   0   57.61    3.18
   6  -2   0   55.51    3.14
   6   2   1    7.89    1.10
  -6   2  -1    9.66    1.42
   6  -2   1    8.28    1.31
  -6  -2  -1    8.52    1.27
   6  -2   1    7.96    1.42
  -6  -2  -1    8.41    1.15
   6   2   2   22.73    1.37
  -6   2  -2   25.29    1.42
   6  -2   2   27.16    2.09
  -6  -2  -2   27.62    1.90
  -6  -2  -2   27.38    2.02
   6  -2   2   24.02    1.47
   6   2   3   76.37    3.55
  -6   2  -3   86.84    3.75
   6  -2   3   88.76    6.13
  -6  -2  -3   85.55    4.17
  -6  -2  -3   88.54    4.43
   6  -2   3   78.64    3.49
   6   2   4   92.44    4.39
  -6   2  -4  102.91    4.61
   6  -2   4   87.28    3.92
  -6  -2  -4   99.14    4.76
   6  -2   4  107.82    5.57
  -6  -2  -4  105.76    6.86
   6   2   5  120.82    5.87
  -6   2  -5  131.75    6.11
   6  -2   5  134.34    6.97
  -6  -2  -5  120.81    5.85
  -6  -2  -5  128.90    6.42
   6   2   6  129.24    6.57
  -6   2  -6  144.06    6.78
   6  -2   6  139.48    7.33
  -6  -2  -6  129.60    6.30
  -6  -2  -6  139.30    6.89
   6   2   7   16.03    1.75
  -6   2  -7   17.41    1.71
   6  -2   7   17.49    1.89
  -6  -2  -7   15.94    2.37
  -6  -2  -7   16.49    1.64
   6   2   8   19.69    1.96
  -6   2  -8   21.88    1.92
   6  -2   8   19.90    1.99
  -6  -2  -8   19.70    2.46
  -6  -2  -8   20.45    2.60
   6   2   9   47.99    3.15
  -6   2  -9   52.22    3.01
  -6  -2  -9   45.08    3.57
   6  -2   9   48.17    3.05
  -6  -2  -9   45.18    2.65
   6   2  10   10.38    1.40
  -6   2 -10   10.83    1.29
   6  -2  10   10.26    1.29
  -6  -2 -10    8.79    1.08
  -6  -2 -10    9.25    1.09
   6   2  11   -0.01    0.98
  -6   2 -11    3.12    1.08
  -6  -2 -11   -0.03    0.44
   6  -2  11    0.02    0.54
   6   2  12    0.09    0.71
  -6   2 -12    1.31    0.65
   6  -2  12    0.01    0.50
   6   2  13    2.33    0.86
  -6   2 -13    2.46    0.77
   6  -2  13    1.08    0.57
  -6   2 -14    0.03    0.77
   6   2  14    4.86    0.86
   6  -2  14    2.94    0.54
   6   2  15   -0.00    0.51
  -6   2 -15    0.84    0.45
  -6   3  18    0.02    0.28
  -6  -3  18   -0.01    0.26
   6   3 -17    0.01    0.29
  -6   3  17    0.00    0.32
   6  -3 -17    0.00    0.28
  -6  -3  17   -0.00    0.29
   6   3 -16   -0.00    0.44
  -6   3  16    1.43    0.52
   6  -3 -16    0.00    0.45
  -6  -3  16   -0.04    0.46
  -6  -3  16    0.75    0.34
  -6   3  15    2.67    0.78
   6   3 -15    2.72    0.63
  -6  -3  15    0.00    0.90
  -6  -3  15    2.11    0.51
   6  -3 -15   -0.00    0.61
   6   3 -14    4.55    0.87
  -6   3  14    6.51    1.07
   6  -3 -14    3.78    0.66
  -6  -3  14    4.22    0.72
  -6  -3  14    4.34    0.74
   6   3 -13    0.01    0.53
  -6   3  13    0.33    0.71
  -6  -3  13    0.64    0.48
   6  -3 -13    0.09    0.41
  -6  -3  13    0.02    0.39
   6   3 -12   26.24    2.11
  -6   3  12   31.37    2.68
  -6  -3  12   26.34    2.06
   6  -3 -12   26.36    1.84
   6   3 -11   15.95    1.64
  -6   3  11   16.79    3.52
   6  -3 -11   14.22    1.53
  -6  -3  11   16.57    1.66
   6   3 -10    1.60    0.90
  -6   3  10    2.07    1.21
  -6  -3  10    1.87    0.93
   6  -3 -10    1.95    0.90
   6   3  -9   94.23    7.02
  -6   3   9  108.30    6.42
  -6  -3   9  104.56    5.86
   6  -3  -9   98.78    5.51
   6   3  -8   17.08    1.84
  -6   3   8   17.65    1.99
  -6  -3   8   18.96    1.99
   6  -3  -8   17.72    1.76
   6   3  -7   11.39    1.57
  -6   3   7   12.00    1.74
  -6  -3   7   13.47    2.64
   6  -3  -7   12.19    1.49
  -6   3   6    2.05    1.03
   6  -3  -6    2.16    0.98
  -6  -3   6    2.66    0.93
  -6  -3   6    2.33    0.89
   6  -3  -5   17.65    1.72
   6  -3  -5   18.37    1.90
  -6  -3   5   18.40    1.78
  -6  -3   5   17.23    1.74
   6  -3  -4    4.08    1.01
   6  -3  -4    4.27    1.16
  -6  -3   4    3.79    1.05
  -6  -3   4    4.29    1.04
   6  -3  -3    5.39    1.66
   6  -3  -3    5.76    1.25
  -6  -3   3    6.34    1.20
  -6  -3   3    5.39    1.22
   6  -3  -2   19.57    1.95
   6  -3  -2   18.59    1.68
  -6  -3   2   17.96    1.90
  -6  -3   2   19.29    1.77
   6  -3  -1   19.72    1.99
   6  -3  -1   18.18    1.73
  -6  -3   1   22.40    2.03
  -6  -3   1   19.24    1.92
   6  -3   0   39.13    4.11
   6  -3   0   36.49    2.44
  -6  -3   0   41.07    2.93
  -6  -3   0   39.15    2.65
  -6   3  -1   42.29    2.47
   6  -3   1   46.60    2.74
  -6  -3  -1   48.50    3.17
   6  -3   1   51.25    3.43
  -6   3  -2    1.16    0.46
   6  -3   2    1.43    0.95
  -6  -3  -2    1.66    1.52
  -6  -3  -2    1.71    0.83
   6  -3   2    1.56    0.71
   6   3   3    1.67    0.55
  -6   3  -3    2.09    0.57
   6  -3   3    2.03    1.03
  -6  -3  -3    2.81    1.04
  -6  -3  -3    1.86    0.88
   6  -3   3    2.01    0.76
   6   3   4   24.56    1.63
  -6   3  -4   26.19    1.66
   6  -3   4   25.11    1.86
  -6  -3  -4   30.11    2.45
  -6  -3  -4   25.93    2.13
   6  -3   4   27.39    2.44
   6   3   5   42.16    2.41
  -6   3  -5   48.06    2.50
   6  -3   5   41.94    2.50
  -6  -3  -5   48.04    3.17
  -6  -3  -5   42.56    2.73
   6  -3   5   44.89    3.24
   6   3   6    3.13    0.80
  -6   3  -6    3.04    0.79
   6  -3   6    2.81    0.76
  -6  -3  -6    2.98    0.83
   6  -3   6    3.22    1.06
  -6  -3  -6    3.04    1.04
   6   3   7   17.46    1.51
  -6   3  -7   18.81    1.53
   6  -3   7   15.20    1.31
  -6  -3  -7   17.98    1.78
  -6  -3  -7   14.67    1.40
   6  -3   7   16.72    1.76
   6   3   8    5.65    0.95
  -6   3  -8    6.23    0.94
   6  -3   8   -0.00    1.04
  -6  -3  -8    5.13    1.03
   6  -3   8    2.93    0.72
   6   3   9   28.11    2.14
  -6   3  -9   31.64    2.11
   6  -3   9   25.70    2.06
  -6  -3  -9   27.94    2.18
   6   3  10   10.40    1.32
  -6   3 -10   12.75    1.25
  -6  -3 -10   11.01    1.30
   6  -3  10    8.79    1.15
   6   3  11   -0.01    0.64
  -6   3 -11    3.34    0.99
   6  -3  11    1.92    0.74
  -6  -3 -11    0.03    0.58
   6   3  12    0.98    0.56
  -6   3 -12   -0.04    0.54
  -6  -3 -12    0.00    0.40
   6   3  13    1.46    0.56
  -6   3 -13   -0.01    0.54
  -6  -3 -13   -0.00    0.63
   6   3  14    0.67    0.47
  -6   3 -14    0.09    0.44
  -6   4  15    0.07    0.30
  -6  -4  15    0.00    0.27
   6  -4 -15   -0.01    0.23
  -6   4  14    0.05    0.38
  -6  -4  14   -0.01    0.50
   6  -4 -14   -0.00    0.29
   6   4 -13   -0.02    0.28
  -6   4  13    0.00    0.39
  -6  -4  13   -0.01    0.34
   6  -4 -13   -0.01    0.32
   6   4 -12   10.25    1.07
  -6   4  12   13.53    1.58
  -6  -4  12   10.95    1.85
   6  -4 -12   11.47    1.19
   6   4 -11    2.08    0.71
  -6   4  11    2.44    1.00
  -6  -4  11    2.38    0.87
   6  -4 -11    2.04    0.82
   6   4 -10    4.68    0.88
  -6   4  10    4.73    1.27
  -6  -4  10    4.92    1.12
   6  -4 -10    4.11    1.05
   6   4  -9   23.65    1.79
  -6   4   9   25.85    2.46
  -6  -4   9   25.53    2.11
   6  -4  -9   25.24    3.04
   6   4  -8    0.01    0.70
  -6   4   8    1.90    1.50
  -6  -4   8    2.66    0.82
   6  -4  -8    2.07    0.91
   6   4  -7    0.00    0.64
  -6   4   7    1.72    0.79
  -6  -4   7   -0.17    0.72
   6  -4  -7    1.78    0.80
   6   4  -6    4.91    1.04
  -6   4   6    6.05    1.25
  -6  -4   6    0.01    2.01
   6  -4  -6    6.20    1.91
   6  -4  -5    5.39    1.08
   6  -4  -5    5.50    1.12
  -6  -4   5    4.63    1.02
  -6  -4   5    0.01    1.14
   6  -4  -4    1.18    0.78
   6  -4  -4    1.34    0.80
  -6  -4   4    1.04    0.74
  -6  -4   4    0.02    0.78
   6  -4  -3    5.94    1.20
   6  -4  -3    6.32    1.26
  -6  -4   3    5.85    1.22
  -6  -4   3    5.95    1.95
   6  -4  -2    2.50    1.52
   6  -4  -2    3.26    1.10
  -6  -4   2    3.45    0.98
  -6  -4   2    0.08    1.59
   6  -4  -1    0.31    0.65
   6  -4  -1    0.54    0.72
  -6  -4   1    0.45    0.66
  -6  -4   1    0.12    0.57
   6  -4   0    4.84    1.13
   6  -4   0    5.52    1.26
  -6  -4   0    4.72    0.97
  -6  -4   0    5.42    1.17
   6  -4   1    5.23    1.12
   6  -4   1    6.25    1.28
  -6  -4  -1    6.49    1.31
  -6  -4  -1    4.73    0.95
   6  -4   2    6.82    1.17
   6  -4   2    6.85    1.32
  -6  -4  -2    7.70    1.35
  -6  -4  -2    5.70    0.95
   6  -4   3    2.68    1.37
   6  -4   3    3.32    0.90
  -6  -4  -3    4.34    0.99
  -6  -4  -3    0.01    0.64
  -6   4  -4    5.96    1.05
   6  -4   4    6.27    1.19
  -6  -4  -4    7.27    1.36
  -6  -4  -4    5.70    0.83
   6  -4   4    7.59    1.15
  -6   4  -5    5.67    0.71
   6  -4   5    5.37    1.08
   6  -4   5    6.26    1.07
  -6  -4  -5    5.97    1.29
   6   4   6    5.15    0.75
  -6   4  -6    6.68    0.77
   6  -4   6    5.64    1.02
  -6  -4  -6    6.49    1.28
   6  -4   6    7.33    1.02
   6   4   7    4.99    0.74
  -6   4  -7    5.31    0.74
   6  -4   7    4.43    0.87
   6  -4   7    5.38    0.88
  -6  -4  -7    5.92    1.17
   6   4   8    4.46    0.70
  -6   4  -8    4.36    1.10
   6  -4   8    3.52    0.71
   6  -4   8    4.97    0.75
   6   4   9    0.00    0.54
  -6   4  -9    0.17    0.40
  -6  -4  -9    0.01    0.47
   6  -4   9    0.01    0.51
   6   4  10    0.00    0.31
  -6   4 -10    0.06    0.32
  -6  -4 -10   -0.00    0.37
   6  -4  10   -0.03    0.22
   6   4  11    0.65    0.40
  -6   4 -11    0.20    0.41
  -6  -4 -11    0.00    0.43
  -6   5  11    0.02    0.45
  -6  -5  11   -0.00    0.46
   6  -5 -11   -0.01    0.29
  -6   5  10    0.04    0.42
  -6  -5  10   -0.03    0.36
   6  -5 -10    0.15    0.38
  -6   5   9    0.06    0.40
  -6  -5   9   -0.10    0.33
   6  -5  -9    0.08    0.36
  -6   5   8   -0.02    0.42
  -6  -5   8    0.02    0.63
   6  -5  -8    0.00    0.65
   6   5  -7    0.00    0.27
  -6   5   7    0.02    0.46
  -6  -5   7   -0.01    0.38
   6  -5  -7    0.02    0.40
   6   5  -6    0.00    0.68
  -6   5   6    1.05    0.63
  -6  -5   6   -0.04    0.54
   6  -5  -6    1.14    0.59
   6   5  -5   -0.03    0.49
  -6   5   5    1.85    0.69
  -6  -5   5    0.17    0.56
   6  -5  -5    1.68    0.63
   6   5  -4   -0.01    0.46
  -6   5   4    1.08    0.63
  -6  -5   4   -0.06    0.49
   6  -5  -4    0.90    0.60
  -6   5   3   -0.32    0.58
  -6  -5   3    0.03    0.67
   6  -5  -3    0.65    0.54
   6  -5  -2    5.90    1.06
   6  -5  -2    5.85    1.02
  -6  -5   2    5.74    0.94
  -6  -5   2    4.59    0.77
   6  -5  -1    2.72    0.77
   6  -5  -1    2.28    0.71
  -6  -5   1    2.56    0.68
  -6  -5   1   -0.00    0.51
   6  -5   0    0.56    0.52
   6  -5   0    0.00    0.47
  -6  -5   0    0.42    0.48
  -6  -5   0   -0.00    0.32
   6  -5   1    0.85    0.55
   6  -5   1    0.01    0.48
  -6  -5  -1    1.01    0.54
  -6  -5  -1    0.00    0.32
   6  -5   2    0.01    0.72
   6  -5   2    0.14    0.38
  -6  -5  -2    0.02    0.46
   6  -5   3    4.85    0.92
   6  -5   3    3.50    0.69
  -6  -5  -3    5.59    0.92
   6  -5   4    1.62    0.61
   6  -5   4    1.10    0.43
  -6  -5  -4    0.01    0.64
   6  -5   5    4.34    0.70
  -6  -5  -5   -0.01    0.76
   6  -5   6    0.97    0.46
  -6  -5  -6   -0.02    0.53
   6  -5   7    2.37    1.06
  -6  -5  -7    5.02    0.77
   7   0 -20   -0.00    0.40
  -7   0  20   -0.05    0.37
   7   0 -19   -0.02    0.44
  -7   0  19   -0.02    0.43
   7   0 -18    2.69    0.77
  -7   0  18    0.00    0.63
   7   0 -17    5.39    1.12
  -7   0  17    5.02    0.97
   7   0 -16    0.51    0.66
  -7   0  16    0.00    0.99
   7   0 -15    1.92    0.75
  -7   0  15   -0.00    0.76
   7   0 -14    4.36    0.86
  -7   0  14   -0.01    0.84
   7   0 -13    4.05    0.96
  -7   0  13    4.10    1.56
   7   0 -12    7.99    1.15
  -7   0  12    7.91    1.05
   7   0 -11    0.19    0.42
  -7   0  11   -0.12    0.37
   7   0 -10    4.46    0.90
  -7   0  10    4.97    0.80
   7   0  -9   42.97    2.38
  -7   0   9   46.76    3.16
   7   0  -8    0.35    0.48
  -7   0   8    0.53    0.43
   7   0  -7  124.38    5.33
  -7   0   7  124.26    4.99
  -7   0   7  122.03    5.08
   7   0  -6    3.24    0.52
  -7   0   6    0.97    0.55
  -7   0   6    0.99    0.45
   7   0  -5   15.62    1.02
  -7   0   5   16.66    1.21
   7   0  -4   53.74    2.42
   7   0  -4   52.93    2.33
   7   0  -4   48.03    2.02
  -7   0   4   56.97    3.47
   7   0  -3    0.30    0.38
   7   0  -3    0.19    0.29
   7   0  -3    0.17    0.34
  -7   0   3    0.38    0.44
   7   0  -2   10.25    0.94
   7   0  -2    7.42    0.64
   7   0  -2    8.29    0.81
  -7   0   2   11.35    1.09
   7   0  -1   26.75    2.55
  -7   0   1   29.05    1.77
   7   0   0   18.73    1.50
  -7   0   0   20.43    1.52
   7   0   1   10.86    1.24
  -7   0  -1   11.02    1.23
   7   0   2   17.54    1.60
  -7   0  -2   18.81    2.43
   7   0   3   10.96    1.32
  -7   0  -3   11.32    1.38
   7   0   4  100.09    5.07
  -7   0  -4  107.88    5.34
   7   0   5    0.03    0.54
  -7   0  -5    0.16    0.55
   7   0   6   55.07    3.40
  -7   0  -6   58.15    3.45
   7   0   7   17.36    1.86
  -7   0  -7   18.43    1.84
   7   0   8   10.68    1.55
  -7   0  -8   11.05    1.48
   7   0   9   10.74    1.55
  -7   0  -9   11.79    1.49
   7   0  10   13.56    1.66
  -7   0 -10   13.97    2.45
   7   0  11    1.59    0.91
  -7   0 -11    1.83    0.75
   7   0  12    0.01    0.60
  -7   0 -12    0.28    0.46
   7   0  13    0.19    0.50
  -7   0 -13    0.01    0.37
   7   0  14    4.06    0.84
  -7   0 -14    4.07    0.69
   7   0  15    0.00    0.29
   7   1 -20    0.00    0.37
  -7   1  20    0.00    0.61
   7  -1 -20   -0.05    0.35
  -7  -1  20   -0.01    0.34
   7   1 -19    0.05    0.40
  -7   1  19    0.00    0.35
  -7  -1  19   -0.03    0.36
   7  -1 -19   -0.03    0.38
   7   1 -18    1.66    0.61
  -7   1  18    0.00    0.96
  -7  -1  18    0.05    0.57
   7  -1 -18   -0.04    0.59
   7   1 -17    3.33    0.85
  -7   1  17    0.00    0.77
  -7  -1  17    0.00    0.74
   7  -1 -17    3.42    0.79
   7   1 -16    0.00    0.69
  -7   1  16    0.00    0.69
   7  -1 -16    2.94    0.70
  -7  -1  16   -0.00    0.66
   7   1 -15   26.81    2.20
  -7   1  15   28.45    2.12
  -7  -1  15   26.33    1.86
   7  -1 -15   27.23    3.25
   7   1 -14   20.60    1.89
  -7   1  14   22.31    1.87
   7  -1 -14   20.08    1.77
  -7  -1  14   21.13    1.58
   7   1 -13    3.53    0.95
  -7   1  13    3.83    1.51
  -7  -1  13    4.05    0.72
   7  -1 -13    0.04    0.84
   7   1 -12    5.23    1.83
  -7   1  12    5.55    1.07
   7  -1 -12    5.07    0.95
  -7  -1  12    4.61    0.80
   7   1 -11   49.62    3.08
  -7   1  11   52.13    2.98
  -7  -1  11   46.47    3.14
   7  -1 -11   46.43    2.46
   7   1 -10    0.84    0.75
  -7   1  10    1.25    1.36
   7  -1 -10    1.16    0.53
  -7  -1  10    0.48    0.77
  -7  -1  10    0.75    0.50
   7   1  -9    0.36    0.60
  -7   1   9    0.31    0.66
  -7  -1   9    0.20    0.40
   7  -1  -9    0.22    0.39
  -7  -1   9    0.17    0.36
   7   1  -8  111.07    5.23
  -7   1   8  116.92    5.67
  -7  -1   8  106.88    4.93
   7  -1  -8  101.85    4.35
   7   1  -7   78.98    4.86
  -7   1   7   87.53    5.52
   7  -1  -7   72.05    2.95
   7  -1  -7   74.80    3.34
  -7  -1   7   80.45    3.80
   7   1  -6   28.11    1.90
  -7   1   6   32.09    2.00
  -7  -1   6   31.40    1.99
   7  -1  -6   30.27    1.72
   7   1  -5   45.62    2.43
  -7   1   5   48.55    2.52
   7  -1  -5   49.85    2.61
  -7  -1   5   51.91    2.80
  -7   1   4   48.11    2.16
  -7   1   4   48.01    2.35
   7  -1  -4   51.28    2.71
  -7  -1   4   52.46    2.87
  -7   1   3   50.35    2.12
  -7   1   3   45.63    2.06
  -7  -1   3   48.85    2.48
  -7  -1   3   56.29    3.00
   7  -1  -3   51.94    2.65
  -7   1   2   38.19    1.78
  -7   1   2   32.55    1.54
  -7   1   2   32.25    1.53
  -7  -1   2   34.13    1.84
   7  -1  -2   39.47    2.24
  -7  -1   2   40.54    2.41
   7   1  -1    2.00    0.57
  -7   1   1    2.28    1.01
   7  -1  -1    2.92    1.29
  -7  -1   1    2.57    0.97
  -7  -1   1    3.13    0.86
  -7   1   0    4.66    0.77
   7   1   0    4.19    0.67
   7  -1   0    5.34    0.99
  -7  -1   0    3.91    0.70
  -7  -1   0    5.31    1.04
  -7   1  -1   25.66    1.65
   7   1   1   23.29    1.48
   7  -1   1   26.09    1.98
  -7  -1  -1   20.48    1.34
  -7  -1  -1   27.21    2.09
  -7   1  -2   22.88    1.68
   7   1   2   20.44    1.47
   7  -1   2   23.67    1.96
  -7  -1  -2   18.66    1.27
  -7  -1  -2   24.98    2.05
  -7   1  -3    3.61    1.47
   7   1   3    3.39    0.79
   7  -1   3    2.78    1.69
  -7  -1  -3    2.57    1.04
  -7  -1  -3    4.11    1.76
  -7   1  -4   43.33    3.88
   7   1   4   41.11    3.75
   7  -1   4   42.95    3.01
  -7  -1  -4   43.44    2.71
   7   1   5   19.03    1.86
  -7   1  -5   21.03    1.87
   7  -1   5   19.30    2.09
  -7  -1  -5   20.37    1.82
  -7   1  -6    5.74    1.20
   7   1   6    5.04    1.18
   7  -1   6    5.07    1.31
  -7  -1  -6    5.21    1.10
   7   1   7   13.06    1.71
  -7   1  -7   14.45    1.71
   7  -1   7   13.63    1.79
  -7  -1  -7   13.86    1.53
  -7   1  -8   26.50    3.41
   7   1   8   24.23    2.32
   7  -1   8   26.03    2.38
  -7  -1  -8   24.98    1.96
  -7   1  -9    5.21    1.84
   7   1   9    0.04    1.81
   7  -1   9    4.78    1.20
  -7  -1  -9    5.17    1.76
  -7   1 -10   22.16    1.97
   7   1  10   20.83    2.02
   7  -1  10   20.36    3.11
  -7  -1 -10   21.06    1.86
  -7   1 -11    9.61    1.34
   7   1  11    8.85    1.41
   7  -1  11    9.49    1.40
  -7  -1 -11    8.95    1.19
  -7   1 -12    9.24    1.24
   7   1  12    8.92    1.29
   7  -1  12    9.03    1.27
  -7  -1 -12    8.25    1.03
  -7   1 -13    2.77    0.57
   7   1  13    0.00    0.62
   7  -1  13   -0.02    0.57
  -7  -1 -13   -0.00    0.44
  -7   1 -14    1.88    0.52
   7   1  14    0.03    0.65
   7  -1  14    1.25    0.52
   7   1  15   -0.01    0.44
  -7   1 -15    0.57    0.32
  -7   2  19    3.37    0.58
   7   2 -19   -0.02    0.61
   7  -2 -19   -0.01    0.86
  -7  -2  19    2.96    0.47
  -7   2  18   -0.03    0.34
   7   2 -18    0.01    0.34
   7  -2 -18    0.00    0.29
  -7  -2  18    0.01    0.27
  -7   2  17   -0.09    0.42
   7   2 -17    0.01    0.39
   7  -2 -17    0.01    0.35
  -7  -2  17    0.00    0.58
  -7   2  16    0.10    0.47
   7   2 -16    0.01    0.46
   7  -2 -16    0.18    0.41
  -7  -2  16   -0.02    0.39
  -7   2  15   11.69    1.35
   7   2 -15   10.56    1.32
   7  -2 -15    9.58    1.14
  -7  -2  15    9.58    1.09
  -7   2  14    1.12    0.67
   7   2 -14   -0.01    0.63
   7  -2 -14    0.77    0.52
  -7  -2  14    0.01    0.50
  -7   2  13    5.88    1.16
   7   2 -13    0.00    1.82
   7  -2 -13    4.70    0.85
  -7  -2  13    5.14    0.82
  -7  -2  13    4.31    0.76
  -7   2  12    9.47    2.44
   7   2 -12    7.40    1.28
   7  -2 -12    6.37    0.93
  -7  -2  12    6.84    0.90
   7   2 -11   16.95    1.81
  -7   2  11   19.41    2.16
  -7  -2  11   17.16    2.44
  -7   2  10   48.56    3.42
   7   2 -10   44.66    3.08
   7  -2 -10   39.77    2.40
  -7  -2  10   44.66    2.79
  -7   2   9   47.68    3.53
   7   2  -9   45.70    3.08
   7  -2  -9   41.07    2.46
  -7  -2   9   41.24    3.87
  -7   2   8  135.55    7.26
   7   2  -8  121.37    6.45
   7  -2  -8  125.93    7.98
  -7  -2   8  130.26    6.53
  -7   2   7    6.05    1.41
   7   2  -7    5.61    1.23
   7  -2  -7    5.81    1.12
  -7  -2   7    6.43    1.80
  -7   2   6   15.08    1.58
   7   2  -6   13.38    1.60
   7  -2  -6   15.97    2.28
  -7  -2   6   15.95    1.68
  -7   2   5   10.78    1.36
   7  -2  -5   11.06    1.37
  -7  -2   5    9.98    1.51
  -7  -2   5   11.34    1.49
  -7   2   4  123.58    5.79
   7  -2  -4  126.94    6.20
  -7  -2   4  131.99    8.40
  -7  -2   4  114.16    5.81
   7  -2  -3    9.90    1.50
  -7  -2   3   11.08    2.12
  -7  -2   3   10.11    1.51
   7  -2  -2   28.90    1.71
   7  -2  -2   32.69    2.49
  -7  -2   2   32.84    2.52
  -7  -2   2   32.18    2.19
  -7   2   1   32.73    1.69
   7  -2  -1   39.25    2.73
   7  -2  -1   32.97    1.78
  -7  -2   1   33.06    2.20
  -7  -2   1   39.06    2.73
  -7   2   0    4.35    0.71
   7  -2   0    4.74    1.11
   7  -2   0    3.71    0.66
  -7  -2   0    3.90    0.92
  -7  -2   0    4.88    1.15
   7   2   1   17.77    1.79
  -7   2  -1   22.17    2.12
   7  -2   1   17.02    1.70
   7  -2   1   23.01    2.04
  -7  -2  -1   20.45    1.72
  -7  -2  -1   24.04    2.05
  -7   2  -2   16.28    1.34
   7   2   2   14.06    1.25
   7  -2   2   16.67    1.84
  -7  -2  -2   14.70    1.49
  -7  -2  -2   16.09    1.79
  -7   2  -3   11.10    1.23
   7   2   3    9.18    1.15
   7  -2   3   11.61    1.62
  -7  -2  -3   11.99    1.55
  -7  -2  -3   10.14    1.27
  -7   2  -4   16.16    1.52
   7   2   4   13.96    1.43
   7  -2   4   15.72    1.89
  -7  -2  -4   14.23    1.45
  -7  -2  -4   16.15    1.77
  -7   2  -5   20.81    1.78
   7   2   5   17.75    1.72
   7  -2   5   20.13    2.07
  -7  -2  -5   17.19    1.56
  -7  -2  -5   20.57    1.95
  -7   2  -6    8.51    1.29
   7   2   6    7.21    1.26
   7  -2   6    7.70    1.46
  -7  -2  -6    6.27    1.06
  -7  -2  -6    8.61    1.32
  -7   2  -7    6.47    1.12
   7   2   7   -0.07    1.09
   7  -2   7    5.74    1.21
  -7  -2  -7    5.80    1.06
  -7  -2  -7    4.10    0.85
  -7   2  -8    4.21    0.93
   7   2   8    0.06    0.94
   7  -2   8    3.75    0.96
  -7  -2  -8    0.02    0.67
  -7  -2  -8    3.58    0.82
  -7   2  -9    5.54    1.13
   7   2   9    0.10    1.13
   7  -2   9    5.15    1.10
  -7  -2  -9    4.72    0.92
  -7   2 -10   26.66    2.08
   7   2  10   24.19    2.13
   7  -2  10   24.12    1.97
  -7  -2 -10   19.53    1.55
  -7   2 -11   11.07    2.07
   7   2  11   10.12    1.35
   7  -2  11    9.45    1.16
  -7  -2 -11    7.29    0.88
  -7   2 -12    5.72    1.01
   7   2  12    5.52    1.04
   7  -2  12    4.97    0.82
  -7   2 -13    1.83    0.64
   7   2  13    1.77    0.65
   7  -2  13    0.98    0.50
   7   2  14    1.35    0.57
  -7   2 -14    1.56    0.54
   7   3 -17    4.49    0.65
  -7   3  17    4.50    0.74
   7   3 -16   -0.02    0.31
  -7   3  16    0.05    0.35
   7   3 -15   -0.03    0.94
  -7   3  15    0.04    0.63
  -7  -3  15    1.62    0.38
   7   3 -14    7.42    1.01
  -7   3  14    8.13    1.20
  -7  -3  14    6.45    0.75
  -7   3  13    6.73    1.14
   7   3 -13   -0.00    1.68
   7  -3 -13    5.06    0.70
  -7  -3  13    6.30    0.87
  -7   3  12    2.04    0.98
   7   3 -12    0.01    0.76
   7  -3 -12    1.34    0.56
  -7  -3  12    2.21    0.68
  -7   3  11   13.12    1.80
   7   3 -11   11.78    2.41
   7  -3 -11   10.38    1.11
  -7  -3  11   11.10    1.32
  -7   3  10   41.42    4.68
   7   3 -10   38.06    2.63
   7  -3 -10   36.37    2.47
  -7  -3  10   39.72    2.63
  -7   3   9    7.29    1.61
   7   3  -9    6.54    1.29
   7  -3  -9    7.37    1.25
  -7  -3   9    8.23    1.42
  -7   3   8   38.58    3.12
   7   3  -8   35.83    2.64
   7  -3  -8   37.17    2.61
  -7  -3   8   39.78    3.00
  -7   3   7   16.35    1.86
   7   3  -7   15.96    1.86
   7  -3  -7   16.82    1.77
  -7  -3   7   19.44    3.17
  -7   3   6    9.93    1.52
   7   3  -6    9.29    1.55
   7  -3  -6   10.61    1.61
  -7  -3   6   11.25    1.55
  -7   3   5    2.74    1.04
   7  -3  -5    2.79    1.12
  -7  -3   5    2.57    1.10
  -7  -3   5    3.20    1.04
   7  -3  -4   49.52    3.47
  -7  -3   4   48.07    3.29
  -7  -3   4   49.29    3.20
   7  -3  -3   17.48    1.66
   7  -3  -3   18.83    2.00
  -7  -3   3   18.85    2.08
  -7  -3   3   19.25    2.94
   7  -3  -2    7.68    1.17
   7  -3  -2    8.97    1.50
  -7  -3   2    8.81    1.40
  -7  -3   2    8.36    1.50
   7  -3  -1    4.19    0.96
   7  -3  -1    4.35    1.30
  -7  -3   1    8.18    1.28
  -7  -3   1    4.75    1.28
   7  -3   0   49.68    3.45
   7  -3   0   45.05    3.84
  -7  -3   0   45.68    3.13
  -7  -3   0   48.59    3.31
   7  -3   1   31.06    2.06
   7  -3   1   35.06    4.48
  -7  -3  -1   32.44    3.88
  -7  -3  -1   33.24    2.57
  -7   3  -2    6.96    0.86
   7  -3   2    8.39    1.53
   7  -3   2    6.62    1.00
  -7  -3  -2    7.40    1.32
  -7   3  -3   -0.02    0.41
   7  -3   3    0.41    0.68
   7  -3   3    0.11    0.42
  -7  -3  -3   -0.02    0.94
  -7  -3  -3    0.25    0.58
   7   3   4   15.21    1.35
  -7   3  -4   19.04    1.44
   7  -3   4   15.53    1.29
   7  -3   4   19.82    2.07
  -7  -3  -4   18.28    1.83
  -7  -3  -4   19.10    2.68
   7   3   5    6.73    1.02
  -7   3  -5    8.64    1.08
   7  -3   5    6.41    0.87
   7  -3   5    8.17    1.48
  -7  -3  -5    7.71    1.28
  -7  -3  -5    8.22    1.88
  -7   3  -6   14.79    1.43
   7   3   6   11.92    1.33
   7  -3   6   12.80    1.74
  -7  -3  -6   14.14    1.54
  -7   3  -7   32.55    2.21
   7   3   7   29.28    2.08
   7  -3   7   28.85    2.41
  -7  -3  -7   29.51    2.18
  -7  -3  -7   25.73    1.82
  -7   3  -8   14.07    1.44
   7   3   8   12.56    1.39
   7  -3   8   12.47    1.49
  -7  -3  -8   12.17    1.35
  -7  -3  -8    9.70    1.05
  -7   3  -9    9.26    1.23
   7   3   9    8.58    1.20
   7  -3   9    7.65    1.13
  -7  -3  -9    7.94    1.06
  -7   3 -10   -0.03    0.53
   7   3  10    0.91    0.53
   7  -3  10    0.40    0.41
  -7  -3 -10    0.00    0.42
   7   3  11    1.56    0.87
   7  -3  11    0.60    0.34
  -7  -3 -11    0.00    0.37
   7   3  12    0.43    0.44
  -7   3 -12    0.39    0.46
  -7   4  14    0.05    0.59
  -7  -4  14    0.02    0.26
  -7   4  13   -0.01    0.36
   7   4 -13   -0.02    0.26
   7  -4 -13    0.01    0.25
  -7  -4  13    0.01    0.28
  -7   4  12   -0.03    0.68
   7   4 -12   -0.01    0.31
   7  -4 -12    0.00    0.30
  -7  -4  12   -0.04    0.53
  -7   4  11    0.06    1.04
   7   4 -11    4.71    0.76
   7  -4 -11    0.02    1.19
  -7  -4  11    4.90    0.85
  -7   4  10   12.27    1.66
   7   4 -10   12.23    1.27
   7  -4 -10   12.03    1.30
  -7  -4  10   12.30    1.41
  -7   4   9   -0.10    0.65
   7   4  -9   -0.00    0.47
   7  -4  -9    0.29    0.50
  -7  -4   9    0.22    0.52
   7   4  -8   12.62    1.37
  -7   4   8   13.58    1.80
   7  -4  -8   13.11    1.60
  -7  -4   8   14.17    1.52
  -7   4   7    3.68    1.08
   7   4  -7    0.01    0.84
   7  -4  -7    3.54    0.98
  -7  -4   7    3.68    0.91
   7   4  -6    0.00    0.60
  -7   4   6    0.93    0.68
   7  -4  -6    0.31    1.14
  -7  -4   6   -0.05    1.16
  -7   4   5    1.45    0.75
   7   4  -5   -0.01    0.67
   7  -4  -5    1.33    0.73
  -7  -4   5   -0.01    0.75
  -7   4   4    2.90    0.97
   7  -4  -4    3.26    0.96
  -7  -4   4    3.08    0.95
  -7  -4   4    0.12    0.95
   7  -4  -3   10.44    1.49
  -7  -4   3   10.56    1.44
  -7  -4   3    9.38    1.45
   7  -4  -2    8.32    1.23
   7  -4  -2    8.91    2.43
  -7  -4   2    7.55    1.32
  -7  -4   2    7.50    1.31
   7  -4  -1    2.67    0.86
   7  -4  -1    3.28    1.07
  -7  -4   1    3.12    0.95
  -7  -4   1   -0.02    1.36
   7  -4   0    1.03    0.65
   7  -4   0    1.15    0.83
  -7  -4   0    1.40    0.76
  -7  -4   0    0.06    0.63
   7  -4   1    1.80    0.70
   7  -4   1    2.60    0.89
  -7  -4  -1    0.05    0.68
  -7  -4  -1    2.41    0.83
   7  -4   2    1.89    1.02
   7  -4   2    2.21    0.84
  -7  -4  -2    2.42    0.80
  -7  -4  -2   -0.03    0.62
   7  -4   3    0.22    0.80
   7  -4   3    0.41    0.59
  -7  -4  -3    0.43    0.57
  -7  -4  -3   -0.01    0.42
   7  -4   4    5.61    1.07
   7  -4   4    5.58    0.85
  -7  -4  -4    5.69    1.06
  -7  -4  -4    4.62    0.72
  -7   4  -5    0.01    0.90
   7  -4   5    5.55    0.71
   7  -4   5    5.46    0.89
  -7  -4  -5    0.00    0.98
   7  -4   6    1.17    0.56
   7  -4   6    0.06    0.71
  -7  -4  -6   -0.01    1.05
  -7   4  -7   -0.01    0.85
   7  -4   7    2.16    0.61
   7  -4   7    2.79    0.44
  -7  -4  -7   -0.01    1.17
  -7   4  -8   13.68    0.98
   7  -4   8   10.38    1.31
  -7  -4  -8   13.42    1.20
  -7   4  -9    0.06    0.27
  -7  -4  -9    0.00    0.33
  -7   5   8    0.04    0.40
   7  -5  -8    0.01    0.33
  -7  -5   8   -0.03    0.50
  -7   5   7    0.03    0.39
   7   5  -7   -0.03    0.24
   7  -5  -7    0.04    0.34
  -7  -5   7   -0.02    0.33
  -7   5   6    0.04    0.46
   7  -5  -6    0.01    0.39
  -7  -5   6    0.03    0.37
  -7   5   5    5.16    1.05
   7   5  -5    4.56    0.72
   7  -5  -5    5.47    0.86
  -7  -5   5    5.24    0.79
  -7   5   4    1.32    0.53
   7   5  -4    0.02    0.42
   7  -5  -4    0.00    0.89
  -7  -5   4   -0.04    0.42
  -7   5   3   -0.03    0.42
   7   5  -3   -0.00    0.35
   7  -5  -3   -0.07    0.40
  -7  -5   3    0.01    0.52
  -7   5   2    0.89    0.50
   7   5  -2    0.02    0.44
   7  -5  -2   -0.00    0.48
  -7  -5   2    0.00    0.56
  -7   5   1    0.82    0.49
   7  -5  -1    0.02    0.45
  -7  -5   1    0.00    0.45
  -7  -5   1   -0.00    0.50
  -7   5   0    0.10    0.40
   7  -5   0    0.01    0.35
  -7  -5   0    0.01    0.37
  -7  -5   0    0.00    0.37
  -7   5  -1   -0.04    0.38
   7  -5   1   -0.02    0.33
  -7  -5  -1    0.00    0.36
   7  -5   2    0.20    0.35
   7  -5   2   -0.01    0.32
  -7  -5  -2    0.00    0.38
   7  -5   3    0.63    0.40
  -7  -5  -3    0.04    0.46
   8   0 -19   -0.02    0.58
  -8   0  19    0.02    0.32
   8   0 -18   -0.02    0.41
  -8   0  18   -0.04    0.37
   8   0 -17    0.01    0.65
  -8   0  17    0.00    0.33
   8   0 -16    0.50    0.54
  -8   0  16    0.01    0.44
   8   0 -15   -0.11    0.50
  -8   0  15   -0.00    0.66
   8   0 -14   25.82    1.99
  -8   0  14   28.23    1.90
   8   0 -13   21.58    1.79
  -8   0  13   22.38    1.65
   8   0 -12    7.19    1.08
  -8   0  12    7.68    0.99
   8   0 -11   26.21    1.88
  -8   0  11   26.44    2.27
   8   0 -10   43.98    2.54
  -8   0  10   46.05    2.24
   8   0  -9   13.68    1.26
  -8   0   9   14.04    1.06
   8   0  -8    1.61    0.63
   8   0  -7   21.04    1.46
   8   0  -6   72.13    3.31
  -8   0   6   77.58    3.62
   8   0  -5   15.93    1.78
  -8   0   5   19.63    1.45
  -8   0   4   10.17    1.18
   8   0  -3    6.18    0.85
  -8   0   3    7.49    1.62
   8   0  -2    4.43    1.31
  -8   0   2    5.23    0.97
   8   0  -1   15.51    1.37
  -8   0   1   15.86    1.58
   8   0   0    0.34    0.51
  -8   0   0    0.16    0.59
   8   0   1    0.46    1.02
  -8   0  -1    0.74    0.64
   8   0   2   13.54    1.56
  -8   0  -2   14.08    1.51
   8   0   3    0.55    0.71
  -8   0  -3    0.50    0.68
   8   0   4   22.11    2.10
  -8   0  -4   23.87    2.04
   8   0   5    8.58    1.49
  -8   0  -5    9.36    1.41
   8   0   6    0.01    1.06
  -8   0  -6    4.66    0.97
   8   0   7   13.89    1.80
  -8   0  -7   13.91    1.65
   8   0   8   -0.00    0.64
  -8   0  -8    0.22    0.56
   8   0   9   14.98    1.86
  -8   0  -9   16.45    1.62
   8   0  10    3.90    1.12
  -8   0 -10    4.34    0.97
   8   0  11    6.88    1.24
  -8   0 -11    7.68    1.85
   8   0  12    0.00    0.56
  -8   0 -12    0.48    0.49
   8   0  13   -0.00    0.48
  -8   0 -13    0.50    0.39
   8   1 -18   -0.01    0.37
  -8   1  18   -0.00    0.31
   8  -1 -18    0.03    0.32
  -8  -1  18   -0.00    0.29
   8   1 -17    0.01    0.40
  -8   1  17    0.00    0.59
  -8  -1  17   -0.01    0.50
   8  -1 -17    0.00    0.56
   8   1 -16    0.51    0.48
  -8   1  16   -0.00    0.46
  -8  -1  16   -0.00    0.40
   8  -1 -16   -0.00    0.44
   8   1 -15    1.77    0.66
  -8   1  15    0.00    0.63
  -8  -1  15    0.02    0.53
   8  -1 -15    1.62    0.60
   8   1 -14   27.34    3.14
  -8   1  14   28.08    1.90
   8  -1 -14   24.39    2.77
  -8  -1  14   24.64    1.69
   8   1 -13    4.07    0.93
  -8   1  13    3.65    0.82
  -8  -1  13    0.02    0.98
   8  -1 -13    3.11    0.77
   8   1 -12    1.30    0.73
  -8   1  12    1.17    0.64
   8  -1 -12    0.99    0.60
   8   1 -11   15.67    1.62
  -8   1  11   17.05    1.47
   8  -1 -11   14.02    1.29
   8   1 -10   14.34    1.59
  -8   1  10   15.01    1.40
   8  -1 -10   12.49    1.61
   8   1  -9  105.46    5.34
  -8   1   9  106.53    4.92
  -8  -1   9   92.86    4.38
   8   1  -8   31.87    2.42
  -8   1   8   36.14    3.42
   8   1  -7  113.16    5.52
  -8   1   7  121.64    5.74
  -8  -1   7  113.53    5.67
   8   1  -6   11.11    1.20
  -8   1   6   10.31    1.16
   8  -1  -6   10.47    1.10
   8   1  -5    6.80    0.94
  -8   1   5    6.44    0.90
  -8  -1   5    7.25    1.16
   8  -1  -5    6.56    1.51
   8   1  -4    7.05    0.83
   8  -1  -4    3.79    0.98
  -8  -1   4    3.51    1.10
   8   1  -3   20.79    1.44
  -8   1   3   23.53    1.52
  -8  -1   3   26.40    2.02
   8  -1  -3   24.32    1.89
   8   1  -2    5.43    0.79
  -8   1   2    6.58    0.92
   8  -1  -2    6.01    1.05
  -8  -1   2    7.34    1.21
  -8   1   1    4.45    0.75
   8  -1  -1    4.06    0.99
  -8  -1   1    3.92    0.70
  -8  -1   1    4.79    1.11
   8   1   0   -0.09    0.40
  -8   1   0    0.25    0.42
   8  -1   0   -0.05    0.54
  -8  -1   0    0.07    0.34
  -8  -1   0    1.19    0.99
   8   1   1    1.43    0.67
  -8   1  -1    1.57    0.68
  -8  -1  -1    2.03    0.93
   8  -1   1    2.30    0.88
   8   1   2    5.09    0.99
  -8   1  -2    5.42    1.60
  -8  -1  -2    7.41    1.33
   8  -1   2    5.93    1.24
   8   1   3    2.37    1.25
  -8   1  -3    2.48    0.88
   8  -1   3    2.63    1.04
  -8  -1  -3    3.15    1.09
   8   1   4    4.79    1.03
  -8   1  -4    5.36    1.15
  -8  -1  -4    6.38    1.34
   8  -1   4    7.09    1.34
   8   1   5   32.95    2.39
  -8   1  -5   37.19    2.60
  -8  -1  -5   39.15    2.93
   8  -1   5   39.17    2.95
   8   1   6   15.86    1.69
  -8   1  -6   16.39    1.80
  -8  -1  -6   17.25    1.97
   8  -1   6   18.36    2.00
   8   1   7   -0.04    0.74
  -8   1  -7    0.00    0.78
   8  -1   7    2.73    0.88
  -8  -1  -7    1.53    0.83
   8   1   8   -0.04    0.62
  -8   1  -8    0.00    0.63
  -8  -1  -8    0.66    0.65
   8  -1   8    0.68    0.70
   8   1   9    0.10    1.00
  -8   1  -9    4.18    1.00
  -8  -1  -9    4.20    0.97
   8  -1   9    4.20    1.07
   8   1  10    0.00    0.99
  -8   1 -10    3.76    0.89
  -8  -1 -10    3.44    0.86
   8  -1  10    4.01    0.99
   8   1  11   17.78    1.73
  -8   1 -11   17.70    1.57
   8  -1  11   17.68    1.63
  -8  -1 -11   16.52    1.41
   8   1  12   -0.15    0.47
  -8   1 -12    0.38    0.40
  -8  -1 -12    0.00    0.32
   8  -1  12    0.02    0.43
   8   1  13    0.01    0.44
  -8   1 -13    0.91    0.60
   8  -1  13   -0.01    0.38
   8   2 -17   -0.03    0.39
  -8   2  17    0.00    0.36
   8   2 -16    0.04    0.38
  -8   2  16    0.03    0.65
  -8  -2  16   -0.00    0.22
   8  -2 -16    0.01    0.25
   8   2 -15    0.00    0.46
  -8   2  15    0.44    0.45
   8  -2 -15    0.00    0.31
   8   2 -14    0.00    0.57
  -8   2  14    0.61    0.54
   8   2 -13    5.04    1.08
  -8   2  13    5.43    1.06
   8   2 -12    5.12    1.07
  -8   2  12    5.17    1.04
  -8  -2  12    3.96    0.73
   8   2 -11    5.39    1.12
  -8   2  11    4.93    1.05
  -8  -2  11    4.17    1.26
   8   2 -10    3.77    1.75
  -8   2  10    3.55    1.12
  -8  -2  10    3.73    0.88
   8   2  -9   15.95    1.70
  -8   2   9   17.27    1.84
   8  -2  -9   14.44    1.29
  -8  -2   9   16.93    2.50
   8   2  -8    5.53    1.19
  -8   2   8    5.83    1.21
  -8  -2   8    5.44    1.11
   8  -2  -8    5.15    0.93
   8   2  -7  103.38    5.66
  -8   2   7  113.19    5.90
   8  -2  -7  109.41    5.74
  -8  -2   7  117.84    5.96
   8   2  -6   54.13    3.48
  -8   2   6   53.66    3.32
  -8  -2   6   57.83    3.58
   8  -2  -6   54.17    3.47
   8   2  -5   35.26    2.60
  -8   2   5   37.79    2.46
  -8  -2   5   41.04    2.95
   8  -2  -5   39.07    2.61
   8   2  -4    0.87    0.89
  -8   2   4    2.96    1.32
  -8  -2   4    4.03    1.11
   8  -2  -4    3.26    0.98
  -8   2   3   84.10    4.01
   8  -2  -3  100.99    6.84
  -8  -2   3  106.92    5.68
  -8  -2   3   92.29    4.79
  -8   2   2    9.39    1.04
   8  -2  -2   11.92    1.67
  -8  -2   2   12.09    1.43
  -8  -2   2   12.04    1.71
   8  -2  -1   29.29    2.53
  -8  -2   1   30.64    2.57
  -8  -2   1   24.16    1.91
  -8   2   0    5.95    0.81
   8  -2   0    6.95    1.44
  -8  -2   0    7.31    1.45
  -8  -2   0    6.67    1.66
  -8   2  -1    1.46    0.61
  -8  -2  -1    1.68    0.69
   8  -2   1    2.00    1.69
  -8  -2  -1    2.31    1.60
  -8   2  -2   15.66    1.37
   8  -2   2   17.57    1.87
  -8  -2  -2   14.12    1.35
  -8  -2  -2   17.99    1.88
   8   2   3    7.37    0.96
  -8   2  -3    9.18    1.12
   8  -2   3   10.35    1.53
  -8  -2  -3    7.71    1.02
  -8  -2  -3   10.27    1.46
   8   2   4    0.05    0.56
  -8   2  -4    0.00    0.64
   8  -2   4    3.09    0.85
  -8  -2  -4    0.02    0.54
  -8  -2  -4    3.32    0.80
   8   2   5    4.28    0.88
  -8   2  -5    5.02    1.00
   8  -2   5    5.90    1.25
  -8  -2  -5    3.85    0.76
  -8  -2  -5    5.27    1.17
   8   2   6    9.79    1.18
  -8   2  -6   10.43    1.35
  -8  -2  -6   10.94    1.45
   8  -2   6   10.15    1.62
   8   2   7   -0.03    0.73
  -8   2  -7    0.00    0.80
   8  -2   7    3.55    0.92
  -8  -2  -7    3.39    0.80
   8   2   8   11.27    1.32
  -8   2  -8   12.40    1.46
  -8  -2  -8   12.11    2.08
   8  -2   8   12.65    1.56
   8   2   9   -0.04    0.54
  -8   2  -9   -0.01    0.58
   8  -2   9    1.50    0.60
  -8  -2  -9   -0.01    0.48
   8   2  10    1.33    0.58
  -8   2 -10    1.25    0.62
  -8  -2 -10   -0.01    0.45
   8  -2  10   -0.02    1.06
   8   2  11    6.70    1.47
  -8   2 -11    6.92    1.59
   8  -2  11    6.51    0.94
   8   2  12    0.55    0.51
  -8   2 -12    0.72    0.48
   8   3 -15   -0.00    0.44
  -8   3  15    0.98    0.47
   8   3 -14   -0.06    0.40
  -8   3  14    0.32    0.69
  -8  -3  14    0.09    0.23
   8   3 -13   -0.03    0.53
  -8   3  13    0.83    0.57
  -8  -3  13    0.50    0.41
   8   3 -12    5.06    0.94
  -8   3  12    6.13    0.97
  -8  -3  12    4.68    0.78
   8  -3 -12   -0.01    0.88
   8   3 -11   -0.02    0.75
  -8   3  11    2.89    0.87
  -8  -3  11    2.77    0.61
   8  -3 -11    0.00    0.49
   8   3 -10   -0.01    1.38
  -8   3  10    3.60    1.04
  -8  -3  10    3.01    0.80
   8  -3 -10    2.63    0.73
   8   3  -9   13.01    1.48
  -8   3   9   11.96    1.71
  -8  -3   9   14.30    1.55
   8  -3  -9   12.08    1.33
   8   3  -8    6.74    1.18
  -8   3   8    6.90    1.35
  -8  -3   8    6.78    1.30
   8  -3  -8    6.90    1.10
   8   3  -7   14.91    1.62
  -8   3   7   14.34    1.75
  -8  -3   7   15.21    1.77
   8  -3  -7   14.18    1.54
   8   3  -6    1.70    0.91
  -8   3   6    2.06    0.93
  -8  -3   6    2.60    0.97
   8  -3  -6    1.97    0.89
   8   3  -5   10.31    1.44
  -8   3   5    9.84    2.18
  -8  -3   5   11.79    1.54
   8  -3  -5   10.34    1.63
  -8   3   4   24.49    2.01
  -8  -3   4   28.55    2.34
   8  -3  -4   27.39    2.50
  -8   3   3    5.50    1.03
   8  -3  -3    6.12    1.34
  -8  -3   3    0.05    1.95
  -8  -3   3    6.39    1.20
  -8   3   2    5.48    1.01
   8  -3  -2    6.47    1.34
  -8  -3   2    6.25    1.35
  -8  -3   2    6.56    1.21
  -8   3   1    4.87    0.91
   8  -3  -1    5.95    1.31
  -8  -3   1    5.22    1.12
  -8  -3   1    6.07    1.30
   8  -3   0   15.90    1.91
  -8  -3   0   15.33    2.57
  -8  -3   0   16.56    1.89
   8  -3   1    2.08    0.56
   8  -3   1    3.14    1.00
  -8  -3  -1    2.53    0.81
  -8  -3  -1    0.02    0.95
   8  -3   2    0.58    0.71
  -8  -3  -2    0.53    0.57
  -8  -3  -2   -0.04    0.66
  -8   3  -3    1.16    0.52
  -8  -3  -3   -0.03    0.78
   8  -3   3    2.70    0.87
  -8  -3  -3    1.85    0.70
  -8   3  -4    1.96    0.52
   8  -3   4    2.64    1.30
  -8  -3  -4    0.07    0.71
  -8  -3  -4    0.01    0.64
  -8   3  -5    2.11    0.54
  -8  -3  -5   -0.05    0.64
   8  -3   5    2.42    1.22
  -8  -3  -5    0.05    0.59
   8   3   6    0.00    0.44
  -8   3  -6    1.67    0.52
   8  -3   6    2.41    0.65
  -8  -3  -6   -0.00    0.55
  -8  -3  -6    0.00    0.51
  -8   3  -7    2.25    0.49
   8   3   7    0.00    0.42
  -8  -3  -7    0.01    0.44
  -8  -3  -7    0.00    0.45
   8  -3   7    0.01    0.57
   8   3   8    7.64    0.82
  -8   3  -8    9.38    0.96
   8  -3   8    8.71    1.01
  -8  -3  -8    5.72    0.70
  -8  -3  -8    7.25    0.75
  -8   3  -9    0.76    0.44
   8  -3   9   -0.00    0.42
   8   3  10    1.09    0.44
  -8   3 -10    1.65    0.84
   8   4 -12   -0.02    0.37
  -8   4  12    1.13    0.44
  -8  -4  12   -0.01    0.34
   8   4 -11   -0.02    0.68
  -8   4  11    0.74    0.45
  -8  -4  11    0.03    0.41
   8  -4 -11    0.00    0.32
   8   4 -10   11.23    1.16
  -8   4  10   12.29    1.44
  -8  -4  10   11.36    1.21
   8  -4 -10   11.89    1.05
   8   4  -9   -0.03    1.03
  -8   4   9    3.03    0.75
  -8  -4   9    0.02    1.05
   8  -4  -9    0.10    0.55
   8   4  -8   -0.07    0.40
  -8   4   8    0.05    0.84
  -8  -4   8   -0.01    0.42
   8  -4  -8    0.08    0.73
   8   4  -7    7.77    1.12
  -8   4   7    8.60    1.31
  -8  -4   7    8.70    1.20
   8  -4  -7    8.62    1.22
   8   4  -6   -0.00    1.11
  -8   4   6    1.57    0.75
  -8  -4   6    0.13    0.65
   8  -4  -6    1.34    0.71
   8   4  -5   10.14    1.33
  -8   4   5   11.68    1.47
  -8  -4   5   12.27    1.45
   8  -4  -5   11.90    2.20
   8   4  -4    5.37    1.07
  -8   4   4    4.72    1.69
  -8  -4   4    6.47    1.13
   8  -4  -4    5.93    1.14
   8   4  -3    0.01    0.70
  -8   4   3    1.40    0.66
  -8  -4   3    0.09    0.72
   8  -4  -3    2.24    0.74
  -8   4   2    2.50    0.76
   8  -4  -2    3.04    0.88
  -8  -4   2    0.03    0.84
  -8  -4   2    3.38    0.85
  -8   4   1    5.72    0.93
   8  -4  -1    5.26    1.77
  -8  -4   1    5.33    1.03
  -8  -4   1    5.35    1.04
  -8   4   0    0.02    0.44
   8  -4   0    0.41    0.58
  -8  -4   0   -0.02    0.49
  -8  -4   0    0.42    0.52
  -8   4  -1   -0.01    0.41
   8  -4   1    0.00    0.56
  -8  -4  -1   -0.03    0.75
  -8  -4  -1    0.60    0.49
  -8   4  -2   -0.03    0.31
   8  -4   2   -0.02    0.45
  -8  -4  -2    0.00    0.58
  -8  -4  -2   -0.00    0.39
  -8   4  -3   -0.01    0.26
   8  -4   3   -0.00    0.40
  -8  -4  -3    0.00    0.29
  -8  -4  -3    0.00    0.35
  -8   4  -4   -0.03    0.23
   8  -4   4   -0.02    0.39
  -8  -4  -4    0.00    0.26
  -8  -4  -4    0.00    0.58
   8  -4   5    0.01    0.34
  -8  -4  -5    0.00    0.53
   8  -4   6   -0.01    0.42
  -8  -4  -6    0.01    0.28
   9   0 -17    0.00    0.61
  -9   0  17    3.25    0.50
   9   0 -16   -0.03    1.19
  -9   0  16    3.54    0.59
   9   0 -15   -0.03    0.38
  -9   0  15   -0.01    0.28
   9   0 -14    0.25    0.43
  -9   0  14   -0.00    0.31
   9   0 -13    4.10    0.76
  -9   0  13    3.48    0.60
   9   0 -12    2.85    0.65
  -9   0  12   -0.01    0.88
   9   0 -11    5.00    0.82
   9   0 -10    6.81    1.41
   9   0  -9   15.10    1.22
   9   0  -8    0.47    0.44
  -9   0   5  132.78    6.34
  -9   0   4    3.01    1.41
  -9   0   3   47.34    2.82
   9   0  -2   21.10    1.60
  -9   0   2   23.76    1.90
   9   0  -1    2.72    0.79
  -9   0   1    2.70    1.49
   9   0   0   -0.04    0.98
  -9   0   0    0.88    0.71
   9   0   1   26.07    2.03
  -9   0  -1   27.56    2.29
   9   0   2    8.68    1.29
  -9   0  -2    8.25    1.47
   9   0   3   16.00    1.73
  -9   0  -3   17.42    1.89
   9   0   4   -0.00    0.47
  -9   0  -4    0.00    0.51
   9   0   5   -0.00    0.49
  -9   0  -5   -0.01    0.52
   9   0   6   10.86    1.50
  -9   0  -6   11.42    1.62
   9   0   7    0.00    0.83
  -9   0  -7    2.60    0.84
   9   0   8   13.44    1.58
  -9   0  -8   13.94    1.65
   9   0   9    7.23    1.23
  -9   0  -9    8.12    1.24
   9   0  10   11.63    1.39
  -9   0 -10   12.38    1.33
   9   0  11   -0.05    1.39
  -9   0 -11    6.80    1.25
   9   1 -17   -0.01    0.37
  -9   1  17   -0.04    0.28
   9   1 -16    0.04    0.36
  -9   1  16   -0.01    0.27
   9  -1 -16   -0.00    0.25
   9   1 -15    0.00    0.37
  -9   1  15    0.02    0.32
   9  -1 -15    0.00    0.46
   9   1 -14    6.72    0.97
  -9   1  14    7.21    0.85
   9  -1 -14    4.95    0.76
   9   1 -13   12.58    2.01
  -9   1  13   12.11    1.09
   9  -1 -13   10.35    0.99
   9   1 -12   11.13    1.28
  -9   1  12   11.97    1.04
   9   1 -11    6.88    1.06
  -9   1  11    7.24    0.84
   9   1 -10    7.83    1.76
  -9   1  10    7.37    0.83
   9   1  -9    2.86    0.74
  -9   1   9    0.00    0.91
   9   1  -8   10.20    1.25
  -9  -1   8   10.47    1.06
   9   1  -7    4.07    0.89
  -9  -1   7    3.77    0.92
   9   1  -6   47.85    2.56
  -9  -1   6   53.82    3.10
   9   1  -5    8.05    0.95
   9  -1  -5    8.08    1.05
  -9  -1   5    9.72    2.11
   9  -1  -4    0.00    0.61
  -9  -1   4   -0.01    0.47
   9   1  -3    7.82    0.86
   9  -1  -3   10.65    1.28
  -9  -1   3   10.38    1.46
  -9   1   2    5.04    0.85
  -9  -1   2   -0.02    1.93
   9  -1  -2    5.51    1.08
  -9   1   1    6.35    0.98
   9  -1  -1    0.03    1.90
  -9  -1   1    6.94    1.26
  -9   1   0    4.96    0.91
  -9  -1   0   -0.01    1.14
   9  -1   0    5.04    1.01
   9   1   1   -0.02    0.53
  -9   1  -1    4.42    1.05
  -9  -1  -1    0.00    0.76
   9  -1   1   -0.01    0.70
   9   1   2    0.01    0.37
  -9   1  -2   -0.01    0.38
   9  -1   2    0.01    0.48
  -9  -1  -2   -0.00    0.51
   9   1   3    0.03    0.40
  -9   1  -3   -0.02    0.41
  -9  -1  -3   -0.01    0.52
   9  -1   3    0.01    0.50
   9   1   4    0.00    0.55
  -9   1  -4    0.00    0.55
   9  -1   4   -0.01    0.66
  -9  -1  -4    1.28    0.68
   9   1   5    0.01    0.64
  -9   1  -5   -0.00    0.64
  -9  -1  -5    2.79    0.76
   9  -1   5    0.02    0.76
   9   1   6    7.31    1.21
  -9   1  -6    8.72    1.21
   9  -1   6    8.89    1.39
  -9  -1  -6    8.45    1.38
   9   1   7    0.00    0.64
  -9   1  -7   -0.00    0.62
  -9  -1  -7    2.19    0.68
   9  -1   7    0.01    0.71
   9   1   8    2.41    0.81
  -9   1  -8    2.51    0.79
  -9  -1  -8    3.04    0.82
   9  -1   8    0.03    0.90
   9   1   9    0.32    0.98
  -9   1  -9    0.55    0.56
  -9  -1  -9    0.82    0.56
   9  -1   9    0.03    0.62
   9   1  10    4.69    0.81
  -9   1 -10    4.76    0.85
  -9  -1 -10    4.13    0.72
   9  -1  10    0.02    0.86
   9   2 -15    0.01    0.34
  -9   2  15    0.00    0.30
   9   2 -14    0.00    0.50
  -9   2  14    0.71    0.43
   9   2 -13    6.08    1.01
  -9   2  13    6.42    0.86
   9   2 -12    4.38    0.93
  -9   2  12    4.47    0.79
   9   2 -11    1.18    0.60
  -9   2  11    0.00    0.52
  -9  -2  11    0.48    0.41
   9   2 -10    4.53    0.98
  -9   2  10    4.32    0.84
  -9  -2  10    4.31    0.83
   9   2  -9    3.16    0.78
  -9   2   9    0.01    0.66
  -9  -2   9    2.79    0.72
   9   2  -8    1.81    0.70
  -9   2   8   -0.01    0.69
  -9  -2   8    2.28    0.68
   9  -2  -8    1.31    0.55
   9   2  -7    4.57    0.94
  -9   2   7    5.05    0.91
  -9  -2   7    5.02    1.00
   9  -2  -7    3.64    1.34
   9   2  -6    1.64    0.69
  -9   2   6   -0.01    0.65
   9  -2  -6    2.10    0.74
  -9  -2   6    2.47    0.79
   9   2  -5    2.79    1.24
  -9   2   5   -0.00    0.64
  -9  -2   5    3.61    0.93
   9  -2  -5    3.23    0.84
   9   2  -4    9.43    1.19
   9  -2  -4   10.74    1.35
  -9  -2   4   10.60    1.56
   9   2  -3    5.89    0.88
   9  -2  -3   -0.01    1.06
  -9  -2   3    5.79    1.19
   9   2  -2   14.78    1.37
   9  -2  -2   18.98    1.79
   9   2  -1    6.79    0.94
   9  -2  -1   -0.01    2.30
  -9  -2   1   10.07    1.43
   9  -2   0   -0.02    0.54
  -9  -2   0    0.01    0.54
  -9   2  -1    1.05    0.46
   9  -2   1   -0.01    0.80
  -9  -2  -1    1.86    0.79
  -9  -2  -1   -0.01    0.47
  -9   2  -2    2.68    0.57
   9  -2   2    0.01    0.94
  -9  -2  -2    3.76    0.90
  -9  -2  -2    0.01    0.53
  -9   2  -3    1.58    0.58
   9  -2   3    0.00    0.91
  -9  -2  -3    1.82    0.85
   9   2   4    0.00    0.58
  -9   2  -4    2.91    0.62
  -9  -2  -4    3.18    0.85
   9  -2   4   -0.01    0.93
   9   2   5    9.25    1.05
  -9   2  -5   11.18    1.11
   9  -2   5   11.11    1.57
  -9  -2  -5   11.08    1.41
   9   2   6   -0.00    0.57
  -9   2  -6    1.66    0.60
  -9  -2  -6    1.59    0.70
   9  -2   6    2.07    0.83
   9   2   7   -0.00    0.46
  -9   2  -7    0.78    0.49
   9  -2   7   -0.02    0.64
  -9  -2  -7    0.63    0.53
   9   2   8    0.10    0.38
  -9   2  -8    0.16    0.40
  -9  -2  -8    0.14    0.39
   9  -2   8   -0.01    0.50
   9   2   9    0.23    0.37
  -9   2  -9    0.20    0.38
  -9  -2  -9   -0.00    0.50
   9  -2   9   -0.02    0.45
   9   3 -13   -0.01    0.43
  -9   3  13    0.57    0.39
   9   3 -12    0.04    0.57
  -9   3  12    1.77    0.93
  -9  -3  12    1.52    0.42
   9   3 -11    0.15    0.63
  -9   3  11    1.61    0.58
  -9  -3  11    1.77    0.48
   9  -3 -11    0.00    0.48
   9   3 -10    4.52    0.92
  -9   3  10    4.65    0.82
  -9  -3  10    4.55    0.76
   9  -3 -10    3.49    0.56
   9   3  -9    1.97    0.65
  -9   3   9    1.96    0.66
  -9  -3   9    0.00    0.56
   9  -3  -9    0.00    0.49
   9   3  -8    6.29    1.03
  -9   3   8    5.85    1.06
  -9  -3   8    6.22    1.09
   9  -3  -8    5.49    0.90
   9   3  -7    5.20    1.02
  -9   3   7    4.81    0.99
  -9  -3   7    5.86    1.14
   9  -3  -7    5.43    0.92
   9   3  -6   18.15    1.61
  -9   3   6   16.85    1.53
  -9  -3   6   20.54    1.88
   9  -3  -6   19.09    1.62
   9   3  -5   21.53    1.83
  -9   3   5   21.84    1.67
  -9  -3   5   26.53    2.02
   9  -3  -5   24.14    1.89
   9   3  -4    3.85    0.98
  -9   3   4    4.07    0.84
  -9  -3   4    5.85    1.09
   9  -3  -4    4.57    1.14
   9   3  -3    1.85    0.81
  -9   3   3    0.00    0.62
  -9  -3   3    3.86    0.88
   9  -3  -3    2.89    0.92
   9   3  -2   21.31    1.69
  -9   3   2   18.82    1.36
  -9  -3   2   24.28    2.01
   9  -3  -2   24.34    2.18
   9   3  -1    2.06    0.75
   9  -3  -1    3.47    1.00
  -9  -3   1    0.10    1.42
   9  -3   0   -0.01    0.55
  -9  -3   0    0.17    0.43
  -9  -3   0    0.09    0.55
   9  -3   1   -0.00    0.51
  -9  -3  -1    0.03    0.49
  -9  -3  -1    0.04    0.38
   9  -3   2   -0.00    0.47
  -9  -3  -2    0.01    0.33
  -9  -3  -2    0.04    0.44
   9  -3   3    0.00    0.43
  -9  -3  -3    0.00    0.29
  -9  -3  -3    0.00    0.39
  -9   3  -4    0.01    0.21
   9  -3   4   -0.01    0.40
  -9  -3  -4   -0.05    0.36
  -9  -3  -4    0.00    0.26
  -9   3  -5   -0.00    0.23
  -9  -3  -5   -0.04    0.33
   9  -3   5    0.01    0.40
  -9  -3  -5    0.00    0.24
  -9   3  -6   -0.03    0.23
  -9  -3  -6    0.00    0.25
   9  -3   6    0.02    0.37
   9  -3   7    0.02    0.34
   9   4  -8   11.51    1.06
  -9   4   8   12.31    1.76
  -9  -4   8   10.98    1.05
   9  -4  -8    9.81    0.89
   9   4  -7   -0.03    1.00
  -9   4   7    2.02    0.66
  -9  -4   7    3.78    0.63
   9  -4  -7    0.06    0.91
   9   4  -6    5.34    0.86
  -9   4   6    5.52    0.87
  -9  -4   6    6.44    0.89
   9  -4  -6    6.60    0.90
   9   4  -5    0.00    0.48
  -9   4   5    1.33    0.47
  -9  -4   5    0.05    0.49
   9  -4  -5    0.04    0.51
   9   4  -4    0.00    0.43
  -9   4   4    1.02    0.64
  -9  -4   4    0.01    0.71
   9  -4  -4    0.05    0.48
   9   4  -3    0.01    0.38
  -9   4   3    0.01    0.33
  -9  -4   3    0.10    0.42
   9  -4  -3    0.09    0.41
   9   4  -2    0.00    0.34
  -9   4   2    0.01    0.27
  -9  -4   2    0.02    0.36
   9  -4  -2   -0.00    0.37
   9   4  -1    0.01    0.32
  -9   4   1   -0.01    0.22
  -9  -4   1   -0.03    0.34
   9  -4  -1    0.02    0.36
   9   4   0    0.00    0.32
   9  -4   0    0.00    0.38
  -9  -4   0    0.06    0.33
   9   4   1    0.01    0.28
   9  -4   1    0.01    0.32
  -9  -4  -1   -0.01    0.27
  10   0 -14    0.00    0.26
  10   0 -13    0.00    0.25
  10   0 -12    0.01    0.28
  10   0 -11   -0.00    0.28
 -10   0   5   22.66    2.33
 -10   0   4    9.56    1.15
 -10   0   3   -0.07    0.46
 -10   0   2    0.18    0.85
  10   0  -1   12.91    1.30
 -10   0   1   16.10    1.52
  10   0   0    6.58    0.95
 -10   0   0    8.08    1.19
  10   0   1    0.04    0.39
 -10   0  -1   -0.01    0.46
  10   0   2    0.01    0.38
 -10   0  -2   -0.01    0.44
  10   0   3   -0.02    0.41
 -10   0  -3    0.00    0.46
  10   0   4    0.06    0.42
 -10   0  -4   -0.01    0.49
  10   0   5    0.21    0.54
 -10   0  -5    0.48    0.59
  10   0   6    0.60    0.59
 -10   0  -6    0.73    0.63
  10   0   7    1.77    0.71
 -10   0  -7    1.89    0.74
  10   0   8    5.64    0.90
 -10   0  -8    5.68    0.91
  10   1 -14   -0.00    0.32
  10   1 -13   -0.00    0.29
 -10   1  13   -0.00    0.19
  10   1 -12    3.96    0.66
 -10   1  12    3.12    0.47
  10   1 -11   -0.04    0.57
  10   1 -10    0.03    0.33
  10   1  -9    0.24    0.39
  10   1  -8    6.72    0.79
 -10  -1   8    6.33    0.76
  10   1  -7    1.46    0.90
 -10  -1   7    1.80    0.57
  10   1  -6    1.77    0.60
 -10  -1   6    3.03    0.77
 -10  -1   5   21.02    1.75
  10  -1  -4   25.64    1.71
 -10  -1   4   31.91    2.19
  10  -1  -3    0.04    0.39
 -10  -1   3    0.01    0.49
 -10   1   2    3.91    0.64
 -10  -1   2    0.00    0.91
  10  -1  -2   -0.01    1.17
 -10   1   1    1.44    0.53
 -10  -1   1   -0.01    0.73
  10  -1  -1   -0.00    0.64
 -10   1   0    3.48    0.66
 -10  -1   0    0.01    0.88
  10  -1   0   -0.00    0.79
 -10   1  -1    1.37    0.83
 -10  -1  -1    0.02    0.65
  10  -1   1   -0.00    0.60
  10   1   2    0.00    0.49
 -10   1  -2    2.93    0.62
 -10  -1  -2   -0.00    1.23
  10  -1   2   -0.01    0.71
  10   1   3    0.01    0.50
 -10   1  -3   -0.00    0.38
 -10  -1  -3    0.01    0.72
  10  -1   3    0.00    0.43
  10   1   4    0.00    0.77
 -10   1  -4    0.86    0.59
 -10  -1  -4    0.62    1.07
  10  -1   4    0.48    1.11
  10   1   5    0.00    0.41
 -10   1  -5    0.37    0.50
 -10  -1  -5    0.36    0.87
  10  -1   5    0.23    0.84
  10   1   6    0.00    0.44
 -10   1  -6    0.71    0.53
  10  -1   6    0.69    1.01
 -10  -1  -6    0.66    0.93
  10   1   7    5.91    1.30
 -10   1  -7    6.38    0.96
 -10  -1  -7    6.30    0.95
  10  -1   7    5.85    1.02
  10   2 -13    0.01    0.29
  10   2 -12   -0.01    0.50
 -10   2  12   -0.00    0.22
  10   2 -11    8.36    0.90
 -10   2  11    7.07    0.62
  10   2 -10    0.01    0.35
 -10   2  10   -0.01    0.22
 -10  -2  10    0.05    0.25
  10   2  -9   -0.01    0.46
 -10   2   9    0.02    0.29
 -10  -2   9    1.05    0.41
  10   2  -8    4.17    0.79
 -10  -2   8    4.24    0.79
  10   2  -7   -0.01    0.39
  10  -2  -7    0.00    0.31
 -10  -2   7    0.60    0.65
  10   2  -6    0.01    0.68
  10  -2  -6    3.38    0.61
 -10  -2   6    4.65    0.78
  10   2  -5    7.22    0.89
  10  -2  -5    7.91    1.05
 -10  -2   5   10.56    1.16
  10   2  -4    6.50    0.80
  10  -2  -4    8.53    1.09
 -10  -2   4   10.63    2.05
  10   2  -3   -0.06    0.43
  10  -2  -3    1.96    0.65
 -10  -2   3    2.02    0.73
  10   2  -2   -0.03    0.36
  10  -2  -2    0.00    0.57
 -10  -2   2    2.31    0.66
  10   2  -1    9.27    0.80
  10  -2  -1   13.94    1.36
 -10  -2   1   14.97    1.52
  10   2   0   -0.03    0.22
  10  -2   0   -0.00    0.45
 -10  -2   0    0.27    0.49
 -10   2  -1   -0.03    0.44
 -10  -2  -1    2.96    0.75
  10  -2   1    1.76    0.70
 -10   2  -2    0.02    0.35
 -10  -2  -2   -0.01    0.91
  10  -2   2    0.64    0.53
 -10   2  -3   -0.01    0.33
  10  -2   3    0.32    0.48
 -10   2  -4   -0.02    0.33
 -10  -2  -4   -0.04    0.75
  10  -2   4    0.63    0.74
 -10   2  -5    0.04    0.33
 -10  -2  -5    0.04    0.40
  10  -2   5    0.38    0.71
 -10   2  -6    3.71    0.61
 -10  -2  -6    3.57    0.69
  10  -2   6    3.71    0.75
  10   3  -9    0.01    0.56
 -10  -3   9    0.02    0.28
  10   3  -8    0.00    0.32
 -10  -3   8    0.00    0.29
  10   3  -7    0.00    0.32
  10  -3  -7   -0.01    0.26
 -10  -3   7   -0.01    0.58
  10   3  -6    0.00    0.56
  10  -3  -6   -0.01    0.31
 -10  -3   6   -0.02    0.38
  10   3  -5   -0.00    0.32
  10  -3  -5    0.07    0.34
 -10  -3   5    0.03    0.42
  10   3  -4   -0.00    0.31
  10  -3  -4   -0.06    0.36
 -10  -3   4   -0.03    0.43
  10   3  -3   -0.00    0.30
  10  -3  -3    0.05    0.38
 -10  -3   3    0.02    0.41
  10   3  -2   -0.01    0.28
  10  -3  -2    0.07    0.68
 -10  -3   2    0.03    0.40
  10   3  -1   -0.05    0.27
  10  -3  -1    0.08    0.43
 -10  -3   1   -0.05    0.40
  10   3   0   -0.01    0.38
  10  -3   0    0.04    0.42
 -10  -3   0   -0.08    0.38
  10  -3   1    0.04    0.39
 -10  -3  -1   -0.01    0.34
  10  -3   2    0.09    0.41
 -10  -3  -2    0.01    0.34
 -11   0   4    5.31    0.70
 -11   0   3   29.59    1.69
 -11   0   2    0.02    0.56
 -11   0   1   11.05    1.08
  11   0   0    0.02    0.24
 -11   0   0   -0.02    0.36
  11   0   1    0.01    0.62
 -11   0  -1    0.86    0.51
  11   0   2   -0.00    0.27
 -11   0  -2    0.03    0.35
  11   0   3    0.02    0.40
 -11   0  -3    1.61    0.51
 -11  -1   7    0.10    0.26
 -11  -1   6    7.39    0.71
 -11  -1   5    1.54    0.50
 -11  -1   4    8.57    1.57
  11  -1  -3    4.36    0.63
 -11  -1   3    6.33    0.88
  11  -1  -2   -0.01    0.29
 -11  -1   2    0.03    0.38
 -11   1   1   -0.01    0.24
 -11  -1   1    0.05    0.38
  11  -1  -1    0.01    0.28
 -11   1   0    0.01    0.24
 -11  -1   0   -0.01    0.36
  11  -1   0    0.00    0.28
 -11   1  -1   -0.05    0.28
  11  -1   1    0.00    0.31
 -11   1  -2   -0.02    0.49
 -11  -1  -2    0.22    0.66
  11  -1   2    0.04    0.32
 -11   1  -3   -0.03    0.60
 -11  -1  -3    0.63    0.84
  11  -1   3    0.80    0.42
 -11  -2   6    0.90    0.45
 -11  -2   5    0.01    0.55
 -11  -2   4    3.73    0.69
  11  -2  -3   -0.01    0.25
 -11  -2   3   -0.01    0.34
  11  -2  -2   -0.00    0.29
 -11  -2   2   -0.01    0.33
  11  -2  -1    0.17    0.36
 -11  -2   1   -0.01    0.39
  11  -2   0   -0.02    0.30
 -11  -2   0    0.02    0.52
;

_shelx_hkl_checksum   44465

#==============================================================================
#     End of CIF
#==============================================================================
