# Supplementary material for: Walking and rolling of crystals induced thermally by phase transition
Source: Nat Commun. 2018 Feb 7;9:538. doi: 10.1038/s41467-017-02549-2 (PMC5803265; doi:10.1038/s41467-017-02549-2)
Supplement: Supplementary file 16 — Supplementary Data 3 [file 41467_2017_2549_MOESM16_ESM.cif]

data_global
# start Validation Reply Form
_vrf_ATOM007_azos_373K
;
PROBLEM: _atom_site_aniso_label is missing
RESPONSE: This is because disorder of molecule and high temperature
measurement did not allow high quality of data.
;
_vrf_PLAT201_azos_373K
;
PROBLEM: Isotropic non-H Atoms in Main Residue(s) .......         28 Report
RESPONSE: Please see the response to ATOM007.
;
_vrf_PLAT026_azos_373K
;
PROBLEM: Ratio Observed / Unique Reflections (too) Low ..         30 %
RESPONSE: Please see the response to ATOM007.
;
_vrf_PLAT084_azos_373K
;
PROBLEM: High wR2 Value (i.e. > 0.25) ...................       0.43 Report
RESPONSE: Please see the response to ATOM007.
;
_vrf_PLAT210_azos_373K
;
PROBLEM: No Anisotropic ADP's Found in CIF ..............     Please Check
RESPONSE: Please see the response to ATOM007.
;
# end Validation Reply Form
_audit_creation_date                               2016-10-19
_audit_creation_method                            'by CrystalStructure 4.2.2'
_audit_update_record                               ?

#==============================================================================
# PROCESSING SUMMARY (IUCr Office Use Only)

_journal_date_recd_electronic                      ?
_journal_date_from_coeditor                        ?
_journal_date_accepted                             ?
_journal_coeditor_code                             ?

#==============================================================================
# SUBMISSION DETAILS

_publ_contact_author_name                         'ENTER NAME'
_publ_contact_author_email                        'ENTER EMAIL ADDRESS'
_publ_contact_author_fax                          'ENTER FAX NUMBER'
_publ_contact_author_phone                        'ENTER PHONE NUMBER'
_publ_contact_author_address                      'ENTER ADDRESS'
_publ_contact_letter
;
    ENTER TEXT OF LETTER
;
_publ_requested_journal                           'ENTER JOURNAL NAME HERE'
_publ_requested_category
                                               'CHOOSE FI FM FO CI CM CO or AD'
_publ_requested_coeditor_name                      ?

#==============================================================================
# TITLE AND AUTHOR LIST

_publ_section_title
;
    ENTER SECTION TITLE
;
_publ_section_title_footnote
;
    ENTER FOOTNOTE TO TITLE OF PAPER
;
loop_
_publ_author_name
_publ_author_footnote
_publ_author_address
' FIRST AUTHORS NAME '
;
  FIRST AUTHORS FOOTNOTES
;
;
  FIRST AUTHORS ADDRESS
;
_publ_section_synopsis
;
    ENTER SYNOPSIS
;

#==============================================================================
# TEXT

_publ_section_abstract
;
    ENTER ABSTRACT
;
_publ_section_comment
;
    ENTER TEXT
;
_publ_section_references
;
    ENTER OTHER REFERENCES

    Rigaku (2016). CrystalStructure. Version 4.2.2. 
    Rigaku Corporation, Tokyo, Japan.

    Sheldrick, G. M. (2008). Acta Cryst. A64, 112-122.
    SHELXD Version 2013/2

    Sheldrick, G.M. (2008) SHELXL Version 2014/6, Acta Cryst. A64, 112-122.

    Rigaku (1995). ABSCOR. 
    Rigaku Corporation, Tokyo, Japan.

;
_publ_section_figure_captions
;
    ENTER FIGURE CAPTIONS
;
_publ_section_exptl_prep
;
    ENTER COMPOUND PREPARATION DETAILS
;
_publ_section_exptl_refinement
;
    ENTER SPECIAL DETAILS OF THE REFINEMENT
;

#==============================================================================
data_azos_373K

#==============================================================================
# CHEMICAL DATA

_chemical_formula_sum                             'C23 H24 N4 O'
_chemical_formula_moiety                          'C23 H24 N4 O'
_chemical_formula_weight                           372.47
_chemical_melting_point                            ?
_chemical_absolute_configuration
                                                 'CHOOSE rm ad rmad syn or unk'

#==============================================================================
# CRYSTAL DATA
_space_group_crystal_system                        monoclinic
_space_group_name_H-M_alt                         'P 1 21 1'
_space_group_name_Hall                            'P 2yb'
_space_group_IT_number                             4
loop_
_space_group_symop_id
_space_group_symop_operation_xyz
1   '+X,+Y,+Z'
2   '-X,1/2+Y,-Z'
#------------------------------------------------------------------------------
_cell_length_a                                     9.7655(6)
_cell_length_b                                     5.5633(4)
_cell_length_c                                     19.0436(12)
_cell_angle_alpha                                  90.0000
_cell_angle_beta                                   100.547(2)
_cell_angle_gamma                                  90.0000
_cell_volume                                       1017.12(11)
_cell_formula_units_Z                              2
_cell_measurement_reflns_used                      4758
_cell_measurement_theta_min                        4.61
_cell_measurement_theta_max                        67.20
_cell_measurement_temperature                      373
#------------------------------------------------------------------------------
_exptl_crystal_description                         platelet
_exptl_crystal_colour                              yellow
_exptl_crystal_size_max                            0.400
_exptl_crystal_size_mid                            0.200
_exptl_crystal_size_min                            0.100
_exptl_crystal_density_diffrn                      1.216
_exptl_crystal_density_meas                        ?
_exptl_crystal_density_method                     'not measured'
_exptl_crystal_F_000                               396.00
_exptl_absorpt_coefficient_mu                      0.606
_exptl_absorpt_correction_type                     multi-scan
_exptl_absorpt_process_details                    'ABSCOR (Rigaku, 1995)'
_exptl_absorpt_correction_T_min                    0.816
_exptl_absorpt_correction_T_max                    0.941

#==============================================================================
# EXPERIMENTAL DATA

_diffrn_ambient_temperature                        373
_diffrn_radiation_type                            'Cu K\a'
_diffrn_radiation_wavelength                       1.54187
_diffrn_measurement_device_type                   'Rigaku R-AXIS RAPID'
_diffrn_measurement_method                         \w
_diffrn_detector_area_resol_mean                   10.000
_diffrn_reflns_number                              9562
_diffrn_reflns_av_R_equivalents                    0.0497
_diffrn_reflns_theta_max                           67.966
_diffrn_reflns_theta_min                           4.606
_diffrn_reflns_theta_full                          67.687
_diffrn_measured_fraction_theta_max                0.969
_diffrn_measured_fraction_theta_full               0.969
_diffrn_reflns_Laue_measured_fraction_max          0.969
_diffrn_reflns_Laue_measured_fraction_full         0.969
_diffrn_reflns_point_group_measured_fraction_max   0.851
_diffrn_reflns_point_group_measured_fraction_full  0.852
_diffrn_reflns_limit_h_min                        -11
_diffrn_reflns_limit_h_max                         11
_diffrn_reflns_limit_k_min                        -6
_diffrn_reflns_limit_k_max                         6
_diffrn_reflns_limit_l_min                        -22
_diffrn_reflns_limit_l_max                         22
_diffrn_standards_number                           0
_diffrn_standards_interval_count                   .
_diffrn_standards_decay_%                          ?
_reflns_number_total                               3170
_reflns_number_gt                                  942
_reflns_threshold_expression                       F^2^>2.0\s(F^2^)
_reflns_Friedel_coverage          0.580
_reflns_Friedel_fraction_max      0.702
_reflns_Friedel_fraction_full     0.704

#==============================================================================
# REFINEMENT DATA

_refine_special_details
;
    Refinement was performed using all reflections. The weighted 
    R-factor (wR) and goodness of fit (S) are based on F^2^.
    R-factor (gt) are based on F. The threshold expression of
    F^2^ > 2.0 sigma(F^2^) is used only for calculating R-factor (gt).
;
_refine_ls_structure_factor_coef                   Fsqd
_refine_ls_R_factor_all                            0.2187
_refine_ls_R_factor_gt                             0.1051
_refine_ls_wR_factor_ref                           0.4327
_refine_ls_wR_factor_gt                            0.2999
_refine_ls_number_restraints                       29
_refine_ls_hydrogen_treatment                      constr
_refine_ls_number_reflns                           3170
_refine_ls_number_parameters                       157
_refine_ls_goodness_of_fit_ref                     1.159
_refine_ls_weighting_scheme                        calc
_refine_ls_weighting_details
                   'w = 1/[\s^2^(Fo^2^)+(0.2000P)^2^] where P=(Fo^2^+2Fc^2^)/3'
_atom_sites_solution_hydrogens                     geom
_atom_sites_solution_primary                       direct
_atom_sites_solution_secondary                     difmap
_refine_ls_shift/su_max                            0.096
_refine_diff_density_max                           0.31
_refine_diff_density_min                          -0.24
_refine_ls_extinction_method                       SHELXL
_refine_ls_extinction_coef                         0.024(8)
_refine_ls_abs_structure_details
;
 No quotients, so Flack parameter determined by classical intensity fit
;
_refine_ls_abs_structure_Flack                     0.1(10)

loop_
_atom_type_symbol
_atom_type_description
_atom_type_scat_dispersion_real
_atom_type_scat_dispersion_imag
_atom_type_scat_source
  'C' 'C'  0.0181 0.0091 
;
International Tables for Crystallography
(Vol. C, Tables 4.2.6.8 and 6.1.1.4)
;
  'H' 'H'  0.0000 0.0000 
;
International Tables for Crystallography
(Vol. C, Table 6.1.1.4)
;
  'N' 'N'  0.0311 0.0180 
;
International Tables for Crystallography
(Vol. C, Tables 4.2.6.8 and 6.1.1.4)
;
  'O' 'O'  0.0492 0.0322 
;
International Tables for Crystallography
(Vol. C, Tables 4.2.6.8 and 6.1.1.4)
;

#==============================================================================
# ATOMIC COORDINATES AND THERMAL PARAMETERS

loop_
 _atom_site_label
 _atom_site_type_symbol
 _atom_site_fract_x
 _atom_site_fract_y
 _atom_site_fract_z
 _atom_site_U_iso_or_equiv
 _atom_site_adp_type
 _atom_site_occupancy
 _atom_site_site_symmetry_order  
 _atom_site_calc_flag
 _atom_site_refinement_flags_posn
 _atom_site_refinement_flags_adp
 _atom_site_refinement_flags_occupancy
 _atom_site_disorder_assembly
 _atom_site_disorder_group
O1A O 0.357(2) 0.094(3) 0.3749(11) 0.114(8) Uiso 0.59(2) 1 d D . P A 1
N1A N 0.6717(17) 0.244(3) 0.1162(8) 0.128(7) Uiso 0.59(2) 1 d D . P A 1
N2A N 0.6432(17) 0.382(3) 0.0635(9) 0.124(7) Uiso 0.59(2) 1 d D . P A 1
N3A N 0.953(2) 0.304(5) -0.1569(10) 0.141(11) Uiso 0.59(2) 1 d D . P A 1
N4A N 0.336(4) 0.490(8) 0.377(2) 0.215(19) Uiso 0.59(2) 1 d D . P A 1
H4N H 0.3482 0.6265 0.3575 0.258 Uiso 0.59(2) 1 calc R U P A 1
C1A C 0.717(2) 0.345(4) 0.0054(10) 0.126(9) Uiso 0.59(2) 1 d DG . P A 1
C2A C 0.802(2) 0.147(3) 0.0027(9) 0.138(10) Uiso 0.59(2) 1 d G . P A 1
H2A H 0.8089 0.0283 0.0376 0.165 Uiso 0.59(2) 1 calc R U P A 1
C3A C 0.8778(19) 0.126(3) -0.0521(9) 0.153(15) Uiso 0.59(2) 1 d G . P A 1
H3A H 0.9351 -0.0067 -0.0539 0.184 Uiso 0.59(2) 1 calc R U P A 1
C4A C 0.8679(15) 0.303(4) -0.1043(7) 0.084(7) Uiso 0.59(2) 1 d DG . P A 1
C5A C 0.782(2) 0.501(3) -0.1016(9) 0.121(10) Uiso 0.59(2) 1 d G . P A 1
H5A H 0.7756 0.6196 -0.1365 0.145 Uiso 0.59(2) 1 calc R U P A 1
C6A C 0.707(2) 0.522(4) -0.0468(12) 0.146(12) Uiso 0.59(2) 1 d G . P A 1
H6A H 0.6494 0.6547 -0.0450 0.175 Uiso 0.59(2) 1 calc R U P A 1
C7A C 1.072(3) 0.164(5) -0.1597(14) 0.135(9) Uiso 0.59(2) 1 d D . P A 1
H7A H 1.0825 0.0438 -0.1228 0.162 Uiso 0.59(2) 1 calc R U P A 1
H7B H 1.0623 0.0867 -0.2055 0.162 Uiso 0.59(2) 1 calc R U P A 1
H7C H 1.1532 0.2651 -0.1527 0.162 Uiso 0.59(2) 1 calc R U P A 1
C8A C 0.931(3) 0.485(6) -0.2096(17) 0.154(13) Uiso 0.59(2) 1 d D . P A 1
H8A H 0.9949 0.4651 -0.2417 0.184 Uiso 0.59(2) 1 calc R U P A 1
H8B H 0.8369 0.4743 -0.2359 0.184 Uiso 0.59(2) 1 calc R U P A 1
H8C H 0.9444 0.6403 -0.1872 0.184 Uiso 0.59(2) 1 calc R U P A 1
C9A C 0.5952(16) 0.274(3) 0.1736(7) 0.096(5) Uiso 0.59(2) 1 d DG . P A 1
C10A C 0.6126(15) 0.094(3) 0.2249(9) 0.121(7) Uiso 0.59(2) 1 d G . P A 1
H10A H 0.6713 -0.0354 0.2211 0.145 Uiso 0.59(2) 1 calc R U P A 1
C11A C 0.5423(15) 0.106(3) 0.2820(7) 0.118(7) Uiso 0.59(2) 1 d G . P A 1
H11A H 0.5540 -0.0143 0.3164 0.142 Uiso 0.59(2) 1 calc R U P A 1
C12A C 0.4547(14) 0.299(3) 0.2878(6) 0.071(5) Uiso 0.59(2) 1 d DG . P A 1
C13A C 0.4373(15) 0.480(3) 0.2364(7) 0.098(6) Uiso 0.59(2) 1 d G . P A 1
H13A H 0.3787 0.6090 0.2403 0.118 Uiso 0.59(2) 1 calc R U P A 1
C14A C 0.5076(17) 0.467(3) 0.1793(7) 0.122(7) Uiso 0.59(2) 1 d G . P A 1
H14A H 0.4959 0.5879 0.1449 0.147 Uiso 0.59(2) 1 calc R U P A 1
C15A C 0.3812(11) 0.300(2) 0.3472(7) 0.056(4) Uiso 0.59(2) 1 d D . P A 1
C16A C 0.266(2) 0.496(8) 0.4392(17) 0.14(3) Uiso 0.59(2) 1 d D . P A 1
H16A H 0.2709 0.3334 0.4590 0.166 Uiso 0.59(2) 1 calc R U P A 1
C17A C 0.354(3) 0.653(6) 0.4934(18) 0.128(13) Uiso 0.59(2) 1 d D . P A 1
H17A H 0.3230 0.6380 0.5384 0.153 Uiso 0.59(2) 1 calc R U P A 1
H17B H 0.3451 0.8169 0.4778 0.153 Uiso 0.59(2) 1 calc R U P A 1
H17C H 0.4491 0.6031 0.4989 0.153 Uiso 0.59(2) 1 calc R U P A 1
C18A C 0.1123(14) 0.545(4) 0.4087(11) 0.123(18) Uiso 0.59(2) 1 d DG . P A 1
C19A C 0.0326(17) 0.391(3) 0.3602(11) 0.115(8) Uiso 0.59(2) 1 d G . P A 1
H19A H 0.0748 0.2630 0.3408 0.137 Uiso 0.59(2) 1 calc R U P A 1
C20A C -0.1101(16) 0.427(4) 0.3405(10) 0.112(7) Uiso 0.59(2) 1 d G . P A 1
H20A H -0.1634 0.3240 0.3081 0.134 Uiso 0.59(2) 1 calc R U P A 1
C21A C -0.1731(14) 0.618(4) 0.3695(10) 0.134(12) Uiso 0.59(2) 1 d G . P A 1
H21A H -0.2686 0.6421 0.3564 0.160 Uiso 0.59(2) 1 calc R U P A 1
C22A C -0.093(2) 0.772(3) 0.4181(11) 0.137(9) Uiso 0.59(2) 1 d G . P A 1
H22A H -0.1356 0.8994 0.4374 0.165 Uiso 0.59(2) 1 calc R U P A 1
C23A C 0.0492(19) 0.735(3) 0.4377(10) 0.132(10) Uiso 0.59(2) 1 d G . P A 1
H23A H 0.1025 0.8384 0.4702 0.158 Uiso 0.59(2) 1 calc R U P A 1
O1B O 0.348(3) 0.098(5) 0.3550(18) 0.135(15) Uiso 0.41(2) 1 d D . P A 2
N1B N 0.611(2) 0.424(4) 0.0910(10) 0.109(9) Uiso 0.41(2) 1 d D . P A 2
N2B N 0.677(2) 0.241(4) 0.0791(11) 0.107(9) Uiso 0.41(2) 1 d D . P A 2
N3B N 0.916(3) 0.308(5) -0.1660(11) 0.108(11) Uiso 0.41(2) 1 d D . P A 2
N4B N 0.3422(18) 0.503(3) 0.3757(9) 0.044(5) Uiso 0.41(2) 1 d D . P A 2
H4M H 0.3657 0.6417 0.3618 0.053 Uiso 0.41(2) 1 calc R U P A 2
C1B C 0.741(2) 0.296(5) 0.0189(10) 0.085(9) Uiso 0.41(2) 1 d DG . P A 2
C2B C 0.846(3) 0.137(4) 0.0087(12) 0.115(12) Uiso 0.41(2) 1 d G . P A 2
H2B H 0.8770 0.0207 0.0429 0.138 Uiso 0.41(2) 1 calc R U P A 2
C3B C 0.904(2) 0.154(5) -0.0525(13) 0.109(14) Uiso 0.41(2) 1 d G . P A 2
H3B H 0.9742 0.0474 -0.0593 0.130 Uiso 0.41(2) 1 calc R U P A 2
C4B C 0.858(3) 0.328(6) -0.1035(10) 0.21(3) Uiso 0.41(2) 1 d DG . P A 2
C5B C 0.753(3) 0.487(5) -0.0933(12) 0.115(13) Uiso 0.41(2) 1 d G . P A 2
H5B H 0.7221 0.6036 -0.1275 0.138 Uiso 0.41(2) 1 calc R U P A 2
C6B C 0.695(2) 0.471(5) -0.0321(13) 0.099(9) Uiso 0.41(2) 1 d G . P A 2
H6B H 0.6250 0.5768 -0.0253 0.119 Uiso 0.41(2) 1 calc R U P A 2
C7B C 1.009(4) 0.121(7) -0.174(2) 0.151(16) Uiso 0.41(2) 1 d D . P A 2
H7D H 1.0228 0.0216 -0.1320 0.181 Uiso 0.41(2) 1 calc R U P A 2
H7E H 0.9712 0.0266 -0.2150 0.181 Uiso 0.41(2) 1 calc R U P A 2
H7F H 1.0966 0.1886 -0.1800 0.181 Uiso 0.41(2) 1 calc R U P A 2
C8B C 0.884(4) 0.473(9) -0.223(2) 0.145(16) Uiso 0.41(2) 1 d D . P A 2
H8D H 0.8200 0.5911 -0.2117 0.173 Uiso 0.41(2) 1 calc R U P A 2
H8E H 0.9679 0.5502 -0.2306 0.173 Uiso 0.41(2) 1 calc R U P A 2
H8F H 0.8425 0.3882 -0.2656 0.173 Uiso 0.41(2) 1 calc R U P A 2
C9B C 0.556(3) 0.363(4) 0.1539(11) 0.100(9) Uiso 0.41(2) 1 d DG . P A 2
C10B C 0.585(2) 0.172(4) 0.2014(12) 0.119(10) Uiso 0.41(2) 1 d G . P A 2
H10B H 0.6456 0.0515 0.1931 0.143 Uiso 0.41(2) 1 calc R U P A 2
C11B C 0.523(2) 0.162(4) 0.2615(11) 0.093(9) Uiso 0.41(2) 1 d G . P A 2
H11B H 0.5419 0.0343 0.2933 0.111 Uiso 0.41(2) 1 calc R U P A 2
C12B C 0.432(3) 0.342(5) 0.2740(11) 0.142(16) Uiso 0.41(2) 1 d DG . P A 2
C13B C 0.403(3) 0.533(4) 0.2264(14) 0.164(17) Uiso 0.41(2) 1 d G . P A 2
H13B H 0.3417 0.6539 0.2348 0.197 Uiso 0.41(2) 1 calc R U P A 2
C14B C 0.465(3) 0.543(4) 0.1664(12) 0.120(10) Uiso 0.41(2) 1 d G . P A 2
H14B H 0.4454 0.6711 0.1346 0.144 Uiso 0.41(2) 1 calc R U P A 2
C15B C 0.371(3) 0.319(7) 0.3377(14) 0.24(4) Uiso 0.41(2) 1 d D . P A 2
C16B C 0.275(2) 0.504(9) 0.4392(15) 0.09(3) Uiso 0.41(2) 1 d D . P A 2
H16B H 0.2883 0.3485 0.4635 0.112 Uiso 0.41(2) 1 calc R U P A 2
C17B C 0.321(5) 0.702(8) 0.491(2) 0.118(17) Uiso 0.41(2) 1 d D . P A 2
H17D H 0.2589 0.7130 0.5246 0.142 Uiso 0.41(2) 1 calc R U P A 2
H17E H 0.3209 0.8516 0.4660 0.142 Uiso 0.41(2) 1 calc R U P A 2
H17F H 0.4137 0.6690 0.5164 0.142 Uiso 0.41(2) 1 calc R U P A 2
C18B C 0.119(2) 0.557(5) 0.4173(15) 0.097(19) Uiso 0.41(2) 1 d DG . P A 2
C19B C 0.052(3) 0.349(5) 0.3890(17) 0.122(12) Uiso 0.41(2) 1 d G . P A 2
H19B H 0.1012 0.2062 0.3897 0.146 Uiso 0.41(2) 1 calc R U P A 2
C20B C -0.089(3) 0.355(6) 0.3596(17) 0.23(3) Uiso 0.41(2) 1 d G . P A 2
H20B H -0.1344 0.2155 0.3407 0.272 Uiso 0.41(2) 1 calc R U P A 2
C21B C -0.164(2) 0.569(7) 0.3585(17) 0.140(18) Uiso 0.41(2) 1 d G . P A 2
H21B H -0.2580 0.5723 0.3388 0.168 Uiso 0.41(2) 1 calc R U P A 2
C22B C -0.096(3) 0.777(5) 0.387(2) 0.19(2) Uiso 0.41(2) 1 d G . P A 2
H22B H -0.1460 0.9198 0.3861 0.231 Uiso 0.41(2) 1 calc R U P A 2
C23B C 0.045(3) 0.771(5) 0.416(2) 0.17(2) Uiso 0.41(2) 1 d G . P A 2
H23B H 0.0896 0.9104 0.4352 0.210 Uiso 0.41(2) 1 calc R U P A 2

#==============================================================================
_computing_data_collection                        'RAPID AUTO (Rigaku, ????)'
_computing_cell_refinement                        'RAPID AUTO'
_computing_data_reduction                         'RAPID AUTO'
_computing_structure_solution
                                      'SHELXD Version 2013/2 (Sheldrick, 2008)'
_computing_structure_refinement
                                      'SHELXL Version 2014/6 (Sheldrick, 2008)'
_computing_publication_material
                                        'CrystalStructure 4.2.2 (Rigaku, 2016)'
_computing_molecular_graphics                     'CrystalStructure 4.2.2'

#==============================================================================
# MOLECULAR GEOMETRY

_geom_special_details
;
 All esds (except the esd in the dihedral angle between two l.s. planes)
 are estimated using the full covariance matrix.  The cell esds are taken
 into account individually in the estimation of esds in distances, angles
 and torsion angles; correlations between esds in cell parameters are only
 used when they are defined by crystal symmetry.  An approximate (isotropic)
 treatment of cell esds is used for estimating esds involving l.s. planes.
;

loop_
 _geom_bond_atom_site_label_1
 _geom_bond_atom_site_label_2
 _geom_bond_distance
 _geom_bond_site_symmetry_2
 _geom_bond_publ_flag
O1A C15A 1.301(18) . ?
N1A N2A 1.253(16) . ?
N1A C9A 1.440(12) . ?
N2A C1A 1.439(12) . ?
N3A C8A 1.411(14) . ?
N3A C4A 1.414(14) . ?
N3A C7A 1.413(14) . ?
N4A C15A 1.31(3) . ?
N4A C16A 1.479(18) . ?
N4A H4N 0.8600 . ?
C1A C6A 1.3900 . ?
C1A C2A 1.3900 . ?
C2A C3A 1.3900 . ?
C2A H2A 0.9300 . ?
C3A C4A 1.3900 . ?
C3A H3A 0.9300 . ?
C4A C5A 1.3900 . ?
C5A C6A 1.3901 . ?
C5A H5A 0.9300 . ?
C6A H6A 0.9300 . ?
C7A H7A 0.9600 . ?
C7A H7B 0.9600 . ?
C7A H7C 0.9600 . ?
C8A H8A 0.9600 . ?
C8A H8B 0.9600 . ?
C8A H8C 0.9600 . ?
C9A C10A 1.3900 . ?
C9A C14A 1.3900 . ?
C10A C11A 1.3900 . ?
C10A H10A 0.9300 . ?
C11A C12A 1.3900 . ?
C11A H11A 0.9300 . ?
C12A C13A 1.3900 . ?
C12A C15A 1.447(13) . ?
C13A C14A 1.3899 . ?
C13A H13A 0.9300 . ?
C14A H14A 0.9300 . ?
C16A C17A 1.495(18) . ?
C16A C18A 1.527(16) . ?
C16A H16A 0.9800 . ?
C17A H17A 0.9600 . ?
C17A H17B 0.9600 . ?
C17A H17C 0.9600 . ?
C18A C19A 1.3900 . ?
C18A C23A 1.3900 . ?
C19A C20A 1.3900 . ?
C19A H19A 0.9300 . ?
C20A C21A 1.3900 . ?
C20A H20A 0.9300 . ?
C21A C22A 1.3900 . ?
C21A H21A 0.9300 . ?
C22A C23A 1.3900 . ?
C22A H22A 0.9300 . ?
C23A H23A 0.9300 . ?
O1B C15B 1.30(2) . ?
N1B N2B 1.249(17) . ?
N1B C9B 1.439(13) . ?
N2B C1B 1.438(13) . ?
N3B C7B 1.406(15) . ?
N3B C8B 1.411(15) . ?
N3B C4B 1.413(14) . ?
N4B C15B 1.31(3) . ?
N4B C16B 1.479(18) . ?
N4B H4M 0.8600 . ?
C1B C2B 1.3900 . ?
C1B C6B 1.3900 . ?
C2B C3B 1.3900 . ?
C2B H2B 0.9300 . ?
C3B C4B 1.3900 . ?
C3B H3B 0.9300 . ?
C4B C5B 1.3900 . ?
C5B C6B 1.3900 . ?
C5B H5B 0.9300 . ?
C6B H6B 0.9300 . ?
C7B H7D 0.9600 . ?
C7B H7E 0.9600 . ?
C7B H7F 0.9600 . ?
C8B H8D 0.9600 . ?
C8B H8E 0.9600 . ?
C8B H8F 0.9600 . ?
C9B C10B 1.3900 . ?
C9B C14B 1.3900 . ?
C10B C11B 1.3900 . ?
C10B H10B 0.9300 . ?
C11B C12B 1.3900 . ?
C11B H11B 0.9300 . ?
C12B C13B 1.3900 . ?
C12B C15B 1.450(17) . ?
C13B C14B 1.3900 . ?
C13B H13B 0.9300 . ?
C14B H14B 0.9300 . ?
C16B C17B 1.495(19) . ?
C16B C18B 1.532(17) . ?
C16B H16B 0.9800 . ?
C17B H17D 0.9600 . ?
C17B H17E 0.9600 . ?
C17B H17F 0.9600 . ?
C18B C19B 1.3900 . ?
C18B C23B 1.3900 . ?
C19B C20B 1.3900 . ?
C19B H19B 0.9300 . ?
C20B C21B 1.3900 . ?
C20B H20B 0.9300 . ?
C21B C22B 1.3900 . ?
C21B H21B 0.9300 . ?
C22B C23B 1.3900 . ?
C22B H22B 0.9300 . ?
C23B H23B 0.9300 . ?

loop_
 _geom_angle_atom_site_label_1
 _geom_angle_atom_site_label_2
 _geom_angle_atom_site_label_3
 _geom_angle
 _geom_angle_site_symmetry_1
 _geom_angle_site_symmetry_3
 _geom_angle_publ_flag
N2A N1A C9A 117.9(16) . . ?
N1A N2A C1A 117.5(18) . . ?
C8A N3A C4A 118(2) . . ?
C8A N3A C7A 113(2) . . ?
C4A N3A C7A 128(2) . . ?
C15A N4A C16A 127(4) . . ?
C15A N4A H4N 116.4 . . ?
C16A N4A H4N 116.3 . . ?
C6A C1A C2A 120.0 . . ?
C6A C1A N2A 118.0(17) . . ?
C2A C1A N2A 121.9(17) . . ?
C3A C2A C1A 120.0 . . ?
C3A C2A H2A 120.0 . . ?
C1A C2A H2A 120.0 . . ?
C4A C3A C2A 120.0 . . ?
C4A C3A H3A 120.0 . . ?
C2A C3A H3A 120.0 . . ?
C3A C4A C5A 120.0 . . ?
C3A C4A N3A 122.5(16) . . ?
C5A C4A N3A 117.2(16) . . ?
C4A C5A C6A 120.0 . . ?
C4A C5A H5A 120.0 . . ?
C6A C5A H5A 120.0 . . ?
C1A C6A C5A 120.0 . . ?
C1A C6A H6A 120.0 . . ?
C5A C6A H6A 120.0 . . ?
N3A C7A H7A 109.5 . . ?
N3A C7A H7B 109.5 . . ?
H7A C7A H7B 109.5 . . ?
N3A C7A H7C 109.5 . . ?
H7A C7A H7C 109.5 . . ?
H7B C7A H7C 109.5 . . ?
N3A C8A H8A 109.5 . . ?
N3A C8A H8B 109.5 . . ?
H8A C8A H8B 109.5 . . ?
N3A C8A H8C 109.5 . . ?
H8A C8A H8C 109.5 . . ?
H8B C8A H8C 109.5 . . ?
C10A C9A C14A 120.0 . . ?
C10A C9A N1A 115.9(12) . . ?
C14A C9A N1A 124.1(12) . . ?
C9A C10A C11A 120.0 . . ?
C9A C10A H10A 120.0 . . ?
C11A C10A H10A 120.0 . . ?
C12A C11A C10A 120.0 . . ?
C12A C11A H11A 120.0 . . ?
C10A C11A H11A 120.0 . . ?
C11A C12A C13A 120.0 . . ?
C11A C12A C15A 117.7(10) . . ?
C13A C12A C15A 122.3(10) . . ?
C14A C13A C12A 120.0 . . ?
C14A C13A H13A 120.0 . . ?
C12A C13A H13A 120.0 . . ?
C13A C14A C9A 120.0 . . ?
C13A C14A H14A 120.0 . . ?
C9A C14A H14A 120.0 . . ?
O1A C15A N4A 116(2) . . ?
O1A C15A C12A 117.9(14) . . ?
N4A C15A C12A 126(3) . . ?
N4A C16A C17A 106(3) . . ?
N4A C16A C18A 105(2) . . ?
C17A C16A C18A 124(3) . . ?
N4A C16A H16A 106.8 . . ?
C17A C16A H16A 106.8 . . ?
C18A C16A H16A 106.8 . . ?
C16A C17A H17A 109.5 . . ?
C16A C17A H17B 109.4 . . ?
H17A C17A H17B 109.5 . . ?
C16A C17A H17C 109.5 . . ?
H17A C17A H17C 109.5 . . ?
H17B C17A H17C 109.5 . . ?
C19A C18A C23A 120.0 . . ?
C19A C18A C16A 122.3(18) . . ?
C23A C18A C16A 117.2(18) . . ?
C18A C19A C20A 120.0 . . ?
C18A C19A H19A 120.0 . . ?
C20A C19A H19A 120.0 . . ?
C21A C20A C19A 120.0 . . ?
C21A C20A H20A 120.0 . . ?
C19A C20A H20A 120.0 . . ?
C22A C21A C20A 120.0 . . ?
C22A C21A H21A 120.0 . . ?
C20A C21A H21A 120.0 . . ?
C21A C22A C23A 120.0 . . ?
C21A C22A H22A 120.0 . . ?
C23A C22A H22A 120.0 . . ?
C18A C23A C22A 120.0 . . ?
C18A C23A H23A 120.0 . . ?
C22A C23A H23A 120.0 . . ?
N2B N1B C9B 104.1(18) . . ?
N1B N2B C1B 106.7(18) . . ?
C7B N3B C8B 117(3) . . ?
C7B N3B C4B 121(3) . . ?
C8B N3B C4B 122(3) . . ?
C15B N4B C16B 129(2) . . ?
C15B N4B H4M 115.6 . . ?
C16B N4B H4M 115.7 . . ?
C2B C1B C6B 120.0 . . ?
C2B C1B N2B 114.5(18) . . ?
C6B C1B N2B 124.9(18) . . ?
C1B C2B C3B 120.0 . . ?
C1B C2B H2B 120.0 . . ?
C3B C2B H2B 120.0 . . ?
C2B C3B C4B 120.0 . . ?
C2B C3B H3B 120.0 . . ?
C4B C3B H3B 120.0 . . ?
C5B C4B C3B 120.0 . . ?
C5B C4B N3B 126(2) . . ?
C3B C4B N3B 114(2) . . ?
C4B C5B C6B 120.0 . . ?
C4B C5B H5B 120.0 . . ?
C6B C5B H5B 120.0 . . ?
C1B C6B C5B 120.0 . . ?
C1B C6B H6B 120.0 . . ?
C5B C6B H6B 120.0 . . ?
N3B C7B H7D 109.5 . . ?
N3B C7B H7E 109.5 . . ?
H7D C7B H7E 109.5 . . ?
N3B C7B H7F 109.5 . . ?
H7D C7B H7F 109.5 . . ?
H7E C7B H7F 109.5 . . ?
N3B C8B H8D 109.5 . . ?
N3B C8B H8E 109.5 . . ?
H8D C8B H8E 109.5 . . ?
N3B C8B H8F 109.5 . . ?
H8D C8B H8F 109.5 . . ?
H8E C8B H8F 109.5 . . ?
C10B C9B C14B 120.0 . . ?
C10B C9B N1B 131.2(17) . . ?
C14B C9B N1B 108.7(17) . . ?
C11B C10B C9B 120.0 . . ?
C11B C10B H10B 120.0 . . ?
C9B C10B H10B 120.0 . . ?
C10B C11B C12B 120.0 . . ?
C10B C11B H11B 120.0 . . ?
C12B C11B H11B 120.0 . . ?
C11B C12B C13B 120.0 . . ?
C11B C12B C15B 117(2) . . ?
C13B C12B C15B 123(2) . . ?
C14B C13B C12B 120.0 . . ?
C14B C13B H13B 120.0 . . ?
C12B C13B H13B 120.0 . . ?
C9B C14B C13B 120.0 . . ?
C9B C14B H14B 120.0 . . ?
C13B C14B H14B 120.0 . . ?
O1B C15B N4B 122(3) . . ?
O1B C15B C12B 114(3) . . ?
N4B C15B C12B 124(3) . . ?
N4B C16B C17B 115(3) . . ?
N4B C16B C18B 110(2) . . ?
C17B C16B C18B 102(3) . . ?
N4B C16B H16B 109.9 . . ?
C17B C16B H16B 109.9 . . ?
C18B C16B H16B 109.9 . . ?
C16B C17B H17D 109.3 . . ?
C16B C17B H17E 109.5 . . ?
H17D C17B H17E 109.5 . . ?
C16B C17B H17F 109.5 . . ?
H17D C17B H17F 109.5 . . ?
H17E C17B H17F 109.5 . . ?
C19B C18B C23B 120.0 . . ?
C19B C18B C16B 109(2) . . ?
C23B C18B C16B 131(2) . . ?
C18B C19B C20B 120.0 . . ?
C18B C19B H19B 120.0 . . ?
C20B C19B H19B 120.0 . . ?
C19B C20B C21B 120.0 . . ?
C19B C20B H20B 120.0 . . ?
C21B C20B H20B 120.0 . . ?
C22B C21B C20B 120.0 . . ?
C22B C21B H21B 120.0 . . ?
C20B C21B H21B 120.0 . . ?
C23B C22B C21B 120.0 . . ?
C23B C22B H22B 120.0 . . ?
C21B C22B H22B 120.0 . . ?
C22B C23B C18B 120.0 . . ?
C22B C23B H23B 120.0 . . ?
C18B C23B H23B 120.0 . . ?

loop_
 _geom_torsion_atom_site_label_1
 _geom_torsion_atom_site_label_2
 _geom_torsion_atom_site_label_3
 _geom_torsion_atom_site_label_4
 _geom_torsion
 _geom_torsion_site_symmetry_1
 _geom_torsion_site_symmetry_2
 _geom_torsion_site_symmetry_3
 _geom_torsion_site_symmetry_4
 _geom_torsion_publ_flag
C9A N1A N2A C1A -177.9(17) . . . . ?
N1A N2A C1A C6A -167.7(16) . . . . ?
N1A N2A C1A C2A 8(3) . . . . ?
C6A C1A C2A C3A 0.0 . . . . ?
N2A C1A C2A C3A -176.1(19) . . . . ?
C1A C2A C3A C4A 0.0 . . . . ?
C2A C3A C4A C5A 0.0 . . . . ?
C2A C3A C4A N3A 173.2(14) . . . . ?
C8A N3A C4A C3A 177.1(19) . . . . ?
C7A N3A C4A C3A -12(3) . . . . ?
C8A N3A C4A C5A -10(2) . . . . ?
C7A N3A C4A C5A 162(2) . . . . ?
C3A C4A C5A C6A 0.0 . . . . ?
N3A C4A C5A C6A -173.6(14) . . . . ?
C2A C1A C6A C5A 0.0 . . . . ?
N2A C1A C6A C5A 176.2(18) . . . . ?
C4A C5A C6A C1A 0.0 . . . . ?
N2A N1A C9A C10A 169.3(14) . . . . ?
N2A N1A C9A C14A -10(2) . . . . ?
C14A C9A C10A C11A 0.0 . . . . ?
N1A C9A C10A C11A -179.6(14) . . . . ?
C9A C10A C11A C12A 0.0 . . . . ?
C10A C11A C12A C13A 0.0 . . . . ?
C10A C11A C12A C15A 178.3(12) . . . . ?
C11A C12A C13A C14A 0.0 . . . . ?
C15A C12A C13A C14A -178.3(12) . . . . ?
C12A C13A C14A C9A 0.0 . . . . ?
C10A C9A C14A C13A 0.0 . . . . ?
N1A C9A C14A C13A 179.6(15) . . . . ?
C16A N4A C15A O1A 3(4) . . . . ?
C16A N4A C15A C12A -177(2) . . . . ?
C11A C12A C15A O1A -25.8(15) . . . . ?
C13A C12A C15A O1A 152.5(13) . . . . ?
C11A C12A C15A N4A 154(2) . . . . ?
C13A C12A C15A N4A -27(2) . . . . ?
C15A N4A C16A C17A 122(4) . . . . ?
C15A N4A C16A C18A -105(4) . . . . ?
N4A C16A C18A C19A 60(4) . . . . ?
C17A C16A C18A C19A -178(3) . . . . ?
N4A C16A C18A C23A -127(2) . . . . ?
C17A C16A C18A C23A -5(5) . . . . ?
C23A C18A C19A C20A 0.0 . . . . ?
C16A C18A C19A C20A 172(3) . . . . ?
C18A C19A C20A C21A 0.0 . . . . ?
C19A C20A C21A C22A 0.0 . . . . ?
C20A C21A C22A C23A 0.0 . . . . ?
C19A C18A C23A C22A 0.0 . . . . ?
C16A C18A C23A C22A -173(3) . . . . ?
C21A C22A C23A C18A 0.0 . . . . ?
C9B N1B N2B C1B -177(2) . . . . ?
N1B N2B C1B C2B 164.9(18) . . . . ?
N1B N2B C1B C6B -24(3) . . . . ?
C6B C1B C2B C3B 0.0 . . . . ?
N2B C1B C2B C3B 172(2) . . . . ?
C1B C2B C3B C4B 0.0 . . . . ?
C2B C3B C4B C5B 0.0 . . . . ?
C2B C3B C4B N3B -174(2) . . . . ?
C7B N3B C4B C5B -172(3) . . . . ?
C8B N3B C4B C5B 8(3) . . . . ?
C7B N3B C4B C3B 2(3) . . . . ?
C8B N3B C4B C3B -178(2) . . . . ?
C3B C4B C5B C6B 0.0 . . . . ?
N3B C4B C5B C6B 173(2) . . . . ?
C2B C1B C6B C5B 0.0 . . . . ?
N2B C1B C6B C5B -171(2) . . . . ?
C4B C5B C6B C1B 0.0 . . . . ?
N2B N1B C9B C10B 12(3) . . . . ?
N2B N1B C9B C14B -172.2(17) . . . . ?
C14B C9B C10B C11B 0.0 . . . . ?
N1B C9B C10B C11B 176(2) . . . . ?
C9B C10B C11B C12B 0.0 . . . . ?
C10B C11B C12B C13B 0.0 . . . . ?
C10B C11B C12B C15B -180(2) . . . . ?
C11B C12B C13B C14B 0.0 . . . . ?
C15B C12B C13B C14B 180(2) . . . . ?
C10B C9B C14B C13B 0.0 . . . . ?
N1B C9B C14B C13B -176.8(19) . . . . ?
C12B C13B C14B C9B 0.0 . . . . ?
C16B N4B C15B O1B -4(4) . . . . ?
C16B N4B C15B C12B 177(2) . . . . ?
C11B C12B C15B O1B -34(3) . . . . ?
C13B C12B C15B O1B 147(2) . . . . ?
C11B C12B C15B N4B 146(2) . . . . ?
C13B C12B C15B N4B -34(3) . . . . ?
C15B N4B C16B C17B 149(3) . . . . ?
C15B N4B C16B C18B -97(3) . . . . ?
N4B C16B C18B C19B 78(3) . . . . ?
C17B C16B C18B C19B -160(3) . . . . ?
N4B C16B C18B C23B -96(3) . . . . ?
C17B C16B C18B C23B 26(4) . . . . ?
C23B C18B C19B C20B 0.0 . . . . ?
C16B C18B C19B C20B -175(2) . . . . ?
C18B C19B C20B C21B 0.0 . . . . ?
C19B C20B C21B C22B 0.0 . . . . ?
C20B C21B C22B C23B 0.0 . . . . ?
C21B C22B C23B C18B 0.0 . . . . ?
C19B C18B C23B C22B 0.0 . . . . ?
C16B C18B C23B C22B 173(3) . . . . ?

#==============================================================================

#==============================================================================
# Additional structures and associated data_? identifiers
# should be added at this point if there is more than one 
# structure analysis in the CIF.

_shelxl_version_number 2014/6

_shelx_res_file
;
TITL 20150305_130tani
CELL  1.54187 9.76553 5.56326 19.04357 90.000 100.547 90.000
ZERR  2 0.00063 0.00037 0.00117 0.000 0.002 0.000
LATT -1
SYMM    -X, 1/2+Y,    -Z
SFAC C H N O
UNIT 46 48 8 2
L.S. 12
FMAP 2
PLAN -35
WPDB -2
BOND $H
CONF
LIST 4
TEMP 130.0
ACTA
SIZE 0.400 0.200 0.100
SADI 0.01 N1A N2A N1B N2B
SADI 0.01 N1A C9A N1B C9B N2A C1A N2B C1B
SADI 0.01 C4A N3A C4B N3B
SADI 0.01 N3A C7A N3A C8A N3B C7B N3B C8B
SADI 0.01 C12A C15A C12B C15B
SADI 0.01 C15A O1A C15B O1B
SADI 0.01 C15A N4A C15B N4B
SADI 0.01 N4A C16A N4B C16B
SADI 0.01 C16A C17A C16B C17B
SADI 0.01 C16A C18A C16B C18B
FLAT 0.1 C12A C15A O1A N4A
FLAT 0.1 C12B C15B O1B N4B
FLAT 0.1 C4A N3A C7A C8A
FLAT 0.1 C4B N3B C7B C8B
FLAT 0.1 N3A C4A C3A C5A
FLAT 0.1 N3B C4B C3B C5B
FLAT 0.1 C11A C12A C13A C15A
FLAT 0.1 C11B C12B C13B C15B

REM HTAB
HTAB
WGHT    0.200000
EXTI    0.024071
FVAR       2.22593   0.59103
PART 1 21
O1A   4    0.356889    0.093917    0.374857    21.00000    0.11360
N1A   3    0.671685    0.244304    0.116238    21.00000    0.12758
N2A   3    0.643188    0.381673    0.063456    21.00000    0.12377
N3A   3    0.952906    0.304324   -0.156940    21.00000    0.14057
N4A   3    0.335781    0.490206    0.376706    21.00000    0.21510
AFIX  43
H4N   2    0.348247    0.626505    0.357518    21.00000   -1.20000
AFIX   6

C1A   1    0.716596    0.344993    0.005367    21.00000    0.12556
C2A   1    0.802195    0.146842    0.002696    21.00000    0.13750
AFIX  43
H2A   2    0.808859    0.028322    0.037597    21.00000   -1.20000
AFIX   5
C3A   1    0.877833    0.125835   -0.052139    21.00000    0.15310
AFIX  43
H3A   2    0.935106   -0.006739   -0.053925    21.00000   -1.20000
AFIX   5
C4A   1    0.867871    0.302971   -0.104303    21.00000    0.08373
C5A   1    0.782277    0.501126   -0.101633    21.00000    0.12078
AFIX  43
H5A   2    0.775616    0.619644   -0.136535    21.00000   -1.20000
AFIX   5
C6A   1    0.706635    0.522139   -0.046796    21.00000    0.14614
AFIX  43
H6A   2    0.649365    0.654715   -0.045009    21.00000   -1.20000
AFIX   0

C7A   1    1.072336    0.163729   -0.159697    21.00000    0.13533
AFIX  33
H7A   2    1.082544    0.043843   -0.122847    21.00000   -1.20000
H7B   2    1.062349    0.086722   -0.205465    21.00000   -1.20000
H7C   2    1.153244    0.265115   -0.152650    21.00000   -1.20000
AFIX   0

C8A   1    0.930503    0.485476   -0.209635    21.00000    0.15355
AFIX  33
H8A   2    0.994941    0.465094   -0.241671    21.00000   -1.20000
H8B   2    0.836938    0.474320   -0.235900    21.00000   -1.20000
H8C   2    0.944384    0.640288   -0.187191    21.00000   -1.20000
AFIX   6

C9A   1    0.595230    0.274183    0.173555    21.00000    0.09581
C10A  1    0.612612    0.093780    0.224919    21.00000    0.12090
AFIX  43
H10A  2    0.671255   -0.035365    0.221070    21.00000   -1.20000
AFIX   5
C11A  1    0.542347    0.106397    0.282035    21.00000    0.11812
AFIX  43
H11A  2    0.553983   -0.014303    0.316402    21.00000   -1.20000
AFIX   5
C12A  1    0.454693    0.299412    0.287787    21.00000    0.07061
C13A  1    0.437307    0.479816    0.236420    21.00000    0.09807
AFIX  43
H13A  2    0.378660    0.608957    0.240268    21.00000   -1.20000
AFIX   5
C14A  1    0.507571    0.467203    0.179308    21.00000    0.12223
AFIX  43
H14A  2    0.495936    0.587905    0.144942    21.00000   -1.20000
AFIX   0

C15A  1    0.381220    0.299998    0.347236    21.00000    0.05566
C16A  1    0.265558    0.496420    0.439199    21.00000    0.13843
AFIX  13
H16A  2    0.270905    0.333403    0.459016    21.00000   -1.20000
AFIX   0

C17A  1    0.353593    0.652580    0.493423    21.00000    0.12779
AFIX 137
H17A  2    0.323025    0.638011    0.538363    21.00000   -1.20000
H17B  2    0.345139    0.816870    0.477810    21.00000   -1.20000
H17C  2    0.449146    0.603134    0.498916    21.00000   -1.20000
AFIX   6

C18A  1    0.112268    0.544638    0.408711    21.00000    0.12323
C19A  1    0.032606    0.390525    0.360151    21.00000    0.11458
AFIX  43
H19A  2    0.074779    0.262972    0.340778    21.00000   -1.20000
AFIX   5
C20A  1   -0.110094    0.427060    0.340545    21.00000    0.11154
AFIX  43
H20A  2   -0.163394    0.323951    0.308054    21.00000   -1.20000
AFIX   5
C21A  1   -0.173126    0.617704    0.369501    21.00000    0.13370
AFIX  43
H21A  2   -0.268600    0.642144    0.356385    21.00000   -1.20000
AFIX   5
C22A  1   -0.093466    0.771817    0.418059    21.00000    0.13712
AFIX  43
H22A  2   -0.135640    0.899372    0.437432    21.00000   -1.20000
AFIX   5
C23A  1    0.049233    0.735285    0.437664    21.00000    0.13173
AFIX  43
H23A  2    0.102532    0.838399    0.470153    21.00000   -1.20000
AFIX   0

PART 2 -21
O1B   4    0.348313    0.098122    0.355024   -21.00000    0.13507
N1B   3    0.610817    0.423870    0.091033   -21.00000    0.10913
N2B   3    0.676866    0.240663    0.079059   -21.00000    0.10745
N3B   3    0.915942    0.308073   -0.165958   -21.00000    0.10772
N4B   3    0.342217    0.503180    0.375704   -21.00000    0.04406
AFIX  43
H4M   2    0.365703    0.641739    0.361759   -21.00000   -1.20000
AFIX   6

C1B   1    0.741391    0.296088    0.018906   -21.00000    0.08472
C2B   1    0.845991    0.137494    0.008719   -21.00000    0.11477
AFIX  43
H2B   2    0.877044    0.020658    0.042856   -21.00000   -1.20000
AFIX   5
C3B   1    0.904180    0.153529   -0.052491   -21.00000    0.10869
AFIX  43
H3B   2    0.974165    0.047418   -0.059308   -21.00000   -1.20000
AFIX   5
C4B   1    0.857768    0.328158   -0.103514   -21.00000    0.20529
C5B   1    0.753168    0.486750   -0.093324   -21.00000    0.11534
AFIX  43
H5B   2    0.722113    0.603587   -0.127461   -21.00000   -1.20000
AFIX   5
C6B   1    0.694979    0.470720   -0.032114   -21.00000    0.09915
AFIX  43
H6B   2    0.624995    0.576832   -0.025296   -21.00000   -1.20000
AFIX   0

C7B   1    1.009035    0.121386   -0.173870   -21.00000    0.15071
AFIX  33
H7D   2    1.022796    0.021572   -0.132046   -21.00000   -1.20000
H7E   2    0.971215    0.026584   -0.214980   -21.00000   -1.20000
H7F   2    1.096637    0.188573   -0.179985   -21.00000   -1.20000
AFIX   0

C8B   1    0.884015    0.472537   -0.223039   -21.00000    0.14451
AFIX  33
H8D   2    0.819987    0.591054   -0.211712   -21.00000   -1.20000
H8E   2    0.967883    0.550207   -0.230619   -21.00000   -1.20000
H8F   2    0.842461    0.388218   -0.265613   -21.00000   -1.20000
AFIX   6

C9B   1    0.555755    0.363043    0.153885   -21.00000    0.10010
C10B  1    0.584679    0.172275    0.201423   -21.00000    0.11914
AFIX  43
H10B  2    0.645587    0.051550    0.193062   -21.00000   -1.20000
AFIX   5
C11B  1    0.522570    0.161942    0.261456   -21.00000    0.09277
AFIX  43
H11B  2    0.541924    0.034301    0.293260   -21.00000   -1.20000
AFIX   5
C12B  1    0.431535    0.342380    0.273955   -21.00000    0.14213
C13B  1    0.402607    0.533153    0.226416   -21.00000    0.16444
AFIX  43
H13B  2    0.341697    0.653877    0.234776   -21.00000   -1.20000
AFIX   5
C14B  1    0.464719    0.543485    0.166381   -21.00000    0.12039
AFIX  43
H14B  2    0.445367    0.671124    0.134575   -21.00000   -1.20000
AFIX   0

C15B  1    0.371120    0.319115    0.337746   -21.00000    0.23997
C16B  1    0.274736    0.504306    0.439186   -21.00000    0.09319
AFIX  13
H16B  2    0.288275    0.348497    0.463475   -21.00000   -1.20000
AFIX   0

C17B  1    0.321242    0.702175    0.491193   -21.00000    0.11837
AFIX 137
H17D  2    0.258923    0.713035    0.524639   -21.00000   -1.20000
H17E  2    0.320931    0.851613    0.465957   -21.00000   -1.20000
H17F  2    0.413740    0.668958    0.516385   -21.00000   -1.20000
AFIX   6

C18B  1    0.118775    0.557385    0.417313   -21.00000    0.09679
C19B  1    0.051662    0.349219    0.389001   -21.00000    0.12200
AFIX  43
H19B  2    0.101201    0.206191    0.389732   -21.00000   -1.20000
AFIX   5
C20B  1   -0.089492    0.354822    0.359598   -21.00000    0.22668
AFIX  43
H20B  2   -0.134394    0.215544    0.340652   -21.00000   -1.20000
AFIX   5
C21B  1   -0.163537    0.568587    0.358511   -21.00000    0.13988
AFIX  43
H21B  2   -0.257982    0.572333    0.338842   -21.00000   -1.20000
AFIX   5
C22B  1   -0.096419    0.776754    0.386821   -21.00000    0.19212
AFIX  43
H22B  2   -0.145956    0.919783    0.386091   -21.00000   -1.20000
AFIX   5
C23B  1    0.044734    0.771157    0.416221   -21.00000    0.17489
AFIX  43
H23B  2    0.089638    0.910438    0.435162   -21.00000   -1.20000

PART 0
AFIX   0
HKLF 4

REM  20150305_130tani
REM R1 =  0.1051 for     942 Fo > 4sig(Fo)  and  0.2187 for all    3170 data
REM    157 parameters refined using     29 restraints

END

WGHT      0.2000      0.0000

REM Instructions for potential hydrogen bonds
EQIV $1 x, y+1, z
HTAB N4A O1A_$1
HTAB C17A O1A_$1
HTAB N4B O1B_$1
EQIV $2 -x+1, y+1/2, -z
HTAB C8B O1B_$2
HTAB C17B O1B_$1

REM Highest difference peak  0.312,  deepest hole -0.240,  1-sigma level  0.078
Q1    1   0.3892  0.1116  0.3811  11.00000  0.05    0.31
Q2    1   0.9882  0.3287 -0.2521  11.00000  0.05    0.30
Q3    1   1.0409  0.3025 -0.3016  11.00000  0.05    0.29
Q4    1   0.3191  0.1649  0.4401  11.00000  0.05    0.28
Q5    1  -0.1372  0.7490  0.3943  11.00000  0.05    0.26
Q6    1   0.6336  0.3390  0.0792  11.00000  0.05    0.25
Q7    1  -0.2410  0.7104  0.4562  11.00000  0.05    0.25
Q8    1   0.1590  0.3643  0.5089  11.00000  0.05    0.25
Q9    1   0.3225  0.2253  0.4773  11.00000  0.05    0.24
Q10   1   0.5438  0.4395  0.1825  11.00000  0.05    0.24
Q11   1   0.9308  0.2470 -0.1701  11.00000  0.05    0.23
Q12   1   0.3218  0.3234  0.4221  11.00000  0.05    0.23
Q13   1   0.9145  0.4609 -0.2266  11.00000  0.05    0.22
Q14   1  -0.0737  0.9050  0.3630  11.00000  0.05    0.22
Q15   1   0.2215  0.3216  0.4518  11.00000  0.05    0.21
Q16   1  -0.2411  0.9008  0.4428  11.00000  0.05    0.20
Q17   1   0.5991  0.1208  0.2101  11.00000  0.05    0.19
Q18   1   0.7460  0.2158  0.0236  11.00000  0.05    0.19
Q19   1  -0.1181  1.0463  0.4478  11.00000  0.05    0.19
Q20   1   0.5242  0.3066  0.2255  11.00000  0.05    0.19
Q21   1   0.7981  0.2835  0.1091  11.00000  0.05    0.19
Q22   1   0.4782  0.7259  0.2927  11.00000  0.05    0.19
Q23   1  -0.0946  0.6243  0.3009  11.00000  0.05    0.19
Q24   1   0.8378  0.4818  0.0020  11.00000  0.05    0.18
Q25   1   0.8410  0.1828 -0.1464  11.00000  0.05    0.18
Q26   1   0.8593  0.4820 -0.1576  11.00000  0.05    0.18
Q27   1   0.6044  0.4562  0.2681  11.00000  0.05    0.18
Q28   1  -0.0988  0.0402  0.2956  11.00000  0.05    0.17
Q29   1   0.6783  0.0937 -0.0370  11.00000  0.05    0.17
Q30   1   0.3188  0.9609  0.4927  11.00000  0.05    0.17
Q31   1   0.5399  0.4738  0.2829  11.00000  0.05    0.16
Q32   1   0.7492  0.0902  0.1255  11.00000  0.05    0.15
Q33   1   0.6285  0.5647  0.1012  11.00000  0.05    0.15
Q34   1   0.8968 -0.0717 -0.1620  11.00000  0.05    0.15
Q35   1   0.4382  0.1693  0.3245  11.00000  0.05    0.14
;

_shelx_res_checksum    5876

_shelx_hkl_file
;
   0   0   2  150.27    4.28
   0   0   2  140.79    4.74
   0   0   2  150.68    4.42
   0   0   2  143.54    6.32
   0   0  -2  142.05    4.15
   0   0  -2  138.48    6.22
   0   0  -2  151.67    4.31
   0   0   3  681.82   26.58
   0   0   3  762.83   22.69
   0   0   3  735.08   22.04
   0   0   3  692.70   22.86
   0   0  -3  779.05   22.91
   0   0  -3  719.96   21.21
   0   0   4 7435.84  324.23
   0   0   4 6784.05  310.06
   0   0   4 7232.79  320.93
   0   0   4 6970.95  339.75
   0   0  -4 7205.28  314.79
   0   0  -4 5988.48  307.00
   0   0  -4 6931.05  341.75
   0   0  -4 6770.04  300.81
   0   0   5 5852.13  264.47
   0   0   5 5694.24  247.79
   0   0  -5 5630.54  245.67
   0   0  -5 4907.54  254.48
   0   0  -5 5912.85  253.47
   0   0  -5 5480.87  280.97
   0   0   6   92.29    8.47
   0   0   6   95.97    6.58
   0   0   6   93.74    6.54
   0   0   6  105.08   11.89
   0   0  -6   91.65    6.02
   0   0  -6   85.94   11.33
   0   0  -6   97.77   13.24
   0   0  -6  100.68    6.23
   0   0   7 1282.55   51.25
   0   0   7 1274.12   56.43
   0   0   7 1299.14   51.47
   0   0  -7 1039.22   58.21
   0   0  -7 1162.47   63.95
   0   0  -7 1228.10   47.35
   0   0  -7 1289.55   50.31
   0   0   8  891.61   38.62
   0   0   8  895.47   43.73
   0   0   8  843.39   49.05
   0   0   8  853.07   36.66
   0   0  -8  902.65   36.89
   0   0  -8  898.96   38.86
   0   0  -8  662.99   43.50
   0   0  -8  793.92   49.22
   0   0   9  163.90   11.89
   0   0   9  165.72   12.20
   0   0   9  191.80   16.21
   0   0  -9  148.41   19.53
   0   0  -9  157.14   10.74
   0   0  -9  176.41   12.47
   0   0  -9  127.17   20.38
   0   0  10   89.57    9.93
   0   0  10   95.14   10.67
   0   0  10   90.15   15.26
   0   0  10  105.23   13.57
   0   0 -10   69.96    8.11
   0   0 -10   89.71   10.58
   0   0 -10   70.55   15.41
   0   0 -10   85.62   17.95
   0   0  11  742.78   65.83
   0   0  11  810.27   61.05
   0   0 -11  768.28   76.41
   0   0 -11  627.90   49.98
   0   0  12   83.04   19.70
   0   0  12   84.36   17.69
   0   0 -12   88.91   22.13
   0   0 -12   83.50   22.50
   0   0  13   20.73   13.34
   0   0 -13   12.75   14.70
   0   0  14  228.18   33.78
   0   0 -14  205.30   36.92
   0   0  15  468.15   50.67
   0   0 -15  432.00   56.62
   0   0  16    0.35   10.52
   0   0 -16    2.50   12.14
   0   0  17   -1.91   18.20
   0   0 -17   45.85   20.51
   0   0  18   86.26   29.24
   0   0 -18  113.28   32.98
   0   0  19    1.00   15.14
   0   0 -19   34.23   26.78
   0   0  20   17.34   15.12
   0   0 -20    5.59   16.55
   0   0  21   -3.69   11.88
   0   0 -21   -8.39   13.23
   0   0  22    0.91    9.50
   0   0 -22    8.37   10.29
   0   1   0   -0.14    1.16
   0   1   0    0.11    1.05
   0   1   0   -0.06    1.02
   0   1   0    0.06    1.07
   0  -1   0   -0.21    1.07
   0  -1   0   -0.15    1.37
   0  -1   0   -0.01    1.05
   0  -1   0   -0.22    1.20
   0   1   1 3976.25  156.22
   0   1   1 4022.93  156.79
   0   1  -1 3874.98  154.54
   0   1  -1 4004.63  151.73
   0   1  -1 3982.44  166.45
   0   1  -1 4023.84  160.48
   0   1   1 3906.96  161.32
   0   1   1 3994.14  164.53
   0  -1  -1 3770.47  152.35
   0  -1   1 3749.87  149.99
   0  -1  -1 3772.70  153.49
   0  -1   1 4033.90  171.86
   0  -1   1 3911.44  147.07
   0  -1   1 3979.37  157.74
   0  -1  -1 3772.06  152.37
   0  -1  -1 3965.50  153.16
   0   1   2 4555.64  199.47
   0   1   2 4699.04  197.28
   0   1   2 4471.89  172.10
   0   1  -2 4797.48  180.19
   0   1  -2 4587.19  202.10
   0   1  -2 4564.48  192.28
   0   1   2 4532.52  199.35
   0  -1   2 4346.35  184.72
   0  -1  -2 4216.87  179.38
   0  -1   2 4617.18  202.16
   0  -1  -2 4492.95  188.36
   0  -1  -2 4305.86  187.64
   0  -1   2 4437.62  162.25
   0  -1   2 4727.37  196.99
   0  -1  -2 4745.28  185.64
   0   1   3 4610.22  205.73
   0   1   3 4028.08  183.82
   0   1   3 4491.06  161.66
   0   1  -3 4574.85  201.35
   0   1  -3 4504.81  151.48
   0   1   3 4280.95  195.92
   0   1  -3 4383.19  207.76
   0  -1   3 4039.71  179.74
   0  -1  -3 4419.62  195.91
   0  -1   3 4431.45  188.55
   0  -1   3 4568.11  204.39
   0  -1  -3 4231.32  183.29
   0  -1  -3 4398.85  196.69
   0   1   4 6001.80  290.66
   0   1  -4 4731.75  236.48
   0   1   4 5783.65  201.92
   0   1   4 5341.31  258.41
   0   1  -4 5437.98  260.98
   0   1   4 5267.52  185.46
   0   1  -4 5724.53  272.59
   0  -1  -4 5838.59  272.21
   0  -1   4 6181.07  291.99
   0  -1  -4 5679.78  268.13
   0  -1   4 5834.15  278.55
   0  -1  -4 5377.43  247.74
   0   1  -5 1110.94   53.32
   0   1   5 1106.96   50.09
   0   1   5  957.04   52.95
   0   1  -5 1029.59   47.03
   0  -1   5 1184.66   57.63
   0  -1   5 1105.71   49.42
   0  -1  -5 1038.75   46.47
   0  -1  -5  951.73   41.90
   0  -1  -5 1053.86   46.45
   0   1   6  531.34   29.01
   0   1  -6  576.72   29.59
   0   1   6  578.32   30.64
   0   1   6  601.29   36.83
   0   1  -6  599.21   35.42
   0  -1   6  625.05   30.11
   0  -1   6  610.55   31.43
   0  -1  -6  548.69   26.69
   0  -1  -6  593.24   30.54
   0  -1  -6  599.75   30.26
   0  -1   6  592.96   34.64
   0   1  -7  108.34   15.63
   0   1  -7  178.70   14.34
   0   1   7  185.58   15.58
   0   1   7  194.14   20.37
   0   1   7  205.53   21.23
   0   1  -7  208.59   21.13
   0   1  -7  193.76   19.79
   0  -1  -7  164.12   13.55
   0  -1  -7  203.52   14.23
   0  -1   7  207.47   15.01
   0  -1   7  208.22   16.07
   0  -1  -7  189.15   16.25
   0   1  -8  588.51   44.11
   0   1   8  521.58   32.25
   0   1   8  501.93   30.68
   0   1  -8  319.48   30.04
   0   1  -8  473.71   37.82
   0  -1   8  584.78   32.65
   0  -1  -8  512.26   35.60
   0  -1  -8  531.53   33.05
   0  -1  -8  486.59   27.68
   0  -1   8  569.42   31.56
   0   1   9  149.97   16.26
   0   1   9  169.90   18.11
   0   1   9  163.17   22.75
   0   1  -9   97.15   18.94
   0   1  -9  150.02   24.00
   0   1  -9  154.01   15.54
   0  -1   9  179.17   15.73
   0  -1   9  177.61   17.04
   0  -1   9  169.97   17.08
   0  -1  -9  176.38   23.17
   0  -1  -9  164.74   19.34
   0  -1  -9  150.22   15.14
   0   1  10  329.31   27.79
   0   1  10  283.81   32.61
   0   1 -10  282.03   23.62
   0   1 -10  183.59   28.22
   0   1  10  276.57   24.36
   0   1 -10  264.85   34.84
   0  -1  10  301.11   26.15
   0  -1  10  329.40   23.59
   0  -1 -10  268.84   26.84
   0  -1 -10  273.86   40.11
   0  -1 -10  288.47   22.55
   0  -1  10  354.91   36.90
   0   1 -11  702.83   65.74
   0   1  11  795.22   54.88
   0   1  11  769.17   62.40
   0   1 -11  722.90   47.56
   0   1  11  821.17   54.50
   0   1 -11  556.49   53.49
   0  -1  11  864.07   50.84
   0  -1  11  949.90   59.76
   0  -1 -11  700.63   54.00
   0  -1  11  782.58   52.95
   0  -1 -11  724.24   57.92
   0  -1 -11  734.25   56.99
   0   1 -12  226.35   27.78
   0   1 -12  221.35   37.20
   0   1  12  216.98   27.43
   0   1  12  238.31   34.05
   0  -1  12  259.97   28.36
   0  -1 -12  221.77   31.26
   0  -1 -12  228.21   30.97
   0  -1  12  240.83   27.08
   0  -1 -12  204.34   23.04
   0  -1  12  287.70   26.39
   0   1  13   -0.05   28.49
   0   1 -13   -0.02   14.33
   0   1 -13    1.00   19.08
   0   1  13   -0.05   14.76
   0  -1  13   91.39   14.50
   0  -1  13   67.11   15.67
   0  -1 -13    0.03   11.58
   0  -1 -13   70.44   24.41
   0   1 -14    2.61   14.21
   0   1  14    0.11   11.65
   0  -1  14   -0.05    9.92
   0  -1 -14   14.22   11.14
   0   1  15    0.72   17.93
   0   1 -15   36.17   21.75
   0  -1  15   -0.16   15.32
   0  -1 -15   42.75   17.36
   0   1 -16   79.30   27.38
   0   1  16    1.73   38.99
   0  -1  16   -0.13   21.18
   0  -1 -16   90.95   23.55
   0   1 -17   -7.20   31.72
   0   1  17   -0.72   19.24
   0  -1  17    0.11   24.92
   0  -1 -17   48.31   18.59
   0   1 -18   68.62   30.26
   0   1  18    4.22   25.45
   0  -1  18   68.85   23.49
   0  -1 -18   81.61   25.01
   0   1  19    0.80   15.17
   0   1 -19    7.81   17.38
   0  -1  19   10.45   13.94
   0  -1 -19   13.80   15.24
   0   1  20    2.13   12.79
   0   1 -20   10.13   14.02
   0  -1  20   -5.77   18.61
   0  -1 -20    5.02   12.56
   0   1  21   -2.24   12.41
   0   1 -21   14.22   14.22
   0  -1  21   14.65   18.04
   0  -1 -21    5.44   18.42
   0   1  22    8.21   10.00
   0   1 -22   -4.75   11.36
   0  -1 -22    5.87    8.20
   0  -1  22    9.30    8.16
   0   2   0  455.27   22.63
   0   2   0  414.66   21.57
   0   2   0  435.72   20.72
   0   2   0  363.18   20.18
   0  -2   0  447.92   22.75
   0  -2   0  450.91   23.31
   0  -2   0  478.80   21.80
   0  -2   0  447.53   21.51
   0   2   1  359.69   18.10
   0   2   1  337.83   17.88
   0   2   1  315.59   18.21
   0   2  -1  361.42   18.73
   0   2  -1  376.79   18.45
   0   2  -1  344.72   26.50
   0   2   1  385.53   21.65
   0   2  -1  350.34   18.94
   0  -2   1  366.49   19.89
   0  -2   1  419.54   23.75
   0  -2   1  372.80   18.96
   0  -2  -1  379.99   18.51
   0  -2  -1  399.70   20.69
   0  -2  -1  349.80   19.60
   0  -2   1  349.56   16.64
   0  -2  -1  376.83   20.10
   0   2   2  304.30   16.64
   0   2  -2  279.73   20.56
   0   2   2  295.02   19.76
   0   2  -2  303.45   17.34
   0   2   2  275.60   18.99
   0   2   2  285.64   14.52
   0   2  -2  289.72   14.38
   0   2  -2  254.00   17.82
   0  -2   2  286.99   19.56
   0  -2  -2  292.12   15.64
   0  -2   2  332.48   18.42
   0  -2   2  319.02   18.85
   0  -2   2  281.48   12.44
   0  -2  -2  310.80   18.18
   0  -2  -2  326.65   20.06
   0  -2  -2  279.47   17.40
   0   2   3  257.00   11.92
   0   2   3  230.35   24.66
   0   2  -3  273.95   17.18
   0   2  -3  254.39   18.71
   0   2  -3  282.28   17.81
   0   2   3  305.23   23.70
   0   2   3  292.28   21.15
   0   2  -3  279.76   12.27
   0  -2   3  332.81   26.73
   0  -2  -3  277.42   16.20
   0  -2   3  318.66   18.76
   0  -2   3  290.27   20.41
   0  -2   3  290.40   11.14
   0  -2  -3  269.83   17.61
   0  -2  -3  315.56   14.06
   0  -2  -3  283.70   17.09
   0   2   4  620.19   39.61
   0   2   4  546.22   19.74
   0   2   4  490.52   31.00
   0   2  -4  547.51   20.16
   0   2  -4  556.88   33.82
   0   2   4  612.89   35.42
   0   2  -4  601.49   39.74
   0  -2   4  582.26   30.20
   0  -2  -4  546.80   30.48
   0  -2  -4  603.40   30.35
   0  -2   4  593.03   34.70
   0  -2  -4  567.36   33.48
   0  -2   4  592.68   18.34
   0  -2   4  416.26   25.47
   0  -2  -4  621.78   24.62
   0   2   5 1313.24   42.44
   0   2  -5 1463.63   78.90
   0   2   5 1584.88   81.78
   0   2   5 1671.84   86.10
   0   2  -5 1589.55   80.57
   0  -2   5 1547.75   71.78
   0  -2   5 1646.92   83.80
   0  -2  -5 1451.53   72.96
   0  -2  -5 1459.72   68.72
   0  -2  -5 1545.14   72.95
   0  -2   5 1606.00   78.99
   0   2   6  778.01   49.79
   0   2   6  719.77   46.31
   0   2  -6  655.56   43.14
   0  -2   6  782.69   46.52
   0  -2  -6  703.18   41.59
   0  -2  -6  707.94   39.24
   0  -2   6  774.35   46.84
   0  -2  -6  660.22   37.36
   0   2   7 1051.90   63.92
   0   2   7 1100.80   70.39
   0   2  -7 1130.44   70.72
   0   2  -7  954.50   60.44
   0  -2   7 1220.12   74.04
   0  -2  -7  969.07   57.48
   0  -2   7 1099.14   58.87
   0  -2  -7  958.57   52.60
   0  -2   7 1046.80   62.12
   0  -2  -7  963.65   54.38
   0   2  -8  107.47   16.86
   0   2   8  120.54   18.45
   0   2   8  132.10   22.41
   0   2  -8  106.78   21.55
   0  -2   8  128.73   20.29
   0  -2   8  146.55   29.13
   0  -2  -8  113.99   15.98
   0  -2  -8  112.10   14.88
   0  -2  -8   76.36   14.03
   0   2   9  110.77   24.74
   0   2   9  118.68   19.78
   0   2   9    0.54   23.45
   0   2  -9  151.63   26.28
   0   2  -9  106.80   18.26
   0   2  -9  115.51   25.79
   0  -2   9  159.45   21.97
   0  -2  -9  126.51   16.84
   0  -2  -9  124.55   18.02
   0  -2   9  123.44   16.58
   0  -2  -9  121.28   16.76
   0   2 -10   71.45   21.33
   0   2  10   20.54   15.21
   0   2  10   73.41   32.62
   0   2 -10    0.02   21.95
   0   2 -10    0.67   14.33
   0  -2  10   75.00   17.98
   0  -2  10   72.55   13.25
   0  -2 -10   80.67   14.53
   0  -2 -10    0.55   16.35
   0  -2 -10   70.00   13.72
   0   2  11   63.57   20.43
   0   2 -11   65.41   21.91
   0  -2  11   59.29   13.61
   0  -2 -11    0.28   13.60
   0  -2 -11   57.93   13.99
   0  -2 -11   -0.23   18.51
   0  -2  11   -0.16   16.22
   0   2  12  105.23   30.67
   0   2 -12   -6.63   34.29
   0  -2  12  124.65   21.88
   0  -2 -12  127.84   23.79
   0  -2 -12  128.47   21.38
   0  -2  12  170.57   42.11
   0   2  13   26.75   17.42
   0   2 -13   -1.43   29.47
   0  -2  13    2.36   12.16
   0  -2 -13   -0.01   13.93
   0  -2 -13   31.98   11.98
   0  -2  13    0.55   16.32
   0   2  14   11.75   15.06
   0   2 -14   -0.36   16.06
   0  -2  14    1.00   12.46
   0  -2  14   -1.68   10.62
   0  -2 -14   10.70    9.52
   0  -2 -14   -0.01   11.49
   0   2 -15   30.79   19.81
   0  -2  15    0.82   16.38
   0  -2  15   -0.15   15.02
   0  -2 -15    0.01   15.05
   0  -2 -15   21.59   12.56
   0   2  16   45.45   19.09
   0   2 -16   35.37   22.37
   0  -2  16   -2.04   16.88
   0  -2 -16   -0.02   17.55
   0   2  17   14.63   19.83
   0   2 -17   30.30   21.31
   0  -2 -17   11.72   16.95
   0  -2  17   11.84   24.88
   0   2  18    4.16   14.64
   0   2 -18   15.60   25.65
   0  -2 -18    6.25   12.67
   0  -2  18    2.68   12.41
   0   2  19   -2.16   14.21
   0   2 -19   17.91   16.17
   0  -2 -19    4.79   12.14
   0  -2  19    7.56   11.95
   0   2  20  -11.86   10.55
   0   2 -20    5.09   11.57
   0  -2  20    5.79    7.74
   0  -2 -20    3.21    7.17
   0   2  21   -5.17    7.76
   0   2 -21   -1.01   13.21
   0  -2  21    1.70    5.19
   0   3   0   -0.71    3.49
   0   3   0    0.00    3.62
   0   3   0   -0.02    3.56
   0   3   0    0.14    3.53
   0  -3   0    0.42    3.16
   0  -3   0    0.11    3.84
   0  -3   0    0.61    3.47
   0  -3   0   -0.17    4.55
   0   3  -1  117.33   15.49
   0   3   1  147.96   17.28
   0   3   1  134.96   15.95
   0   3   1  117.30   15.65
   0   3  -1  126.36   14.96
   0   3  -1  119.30   16.28
   0   3  -1  142.16   15.53
   0  -3   1  143.06   15.67
   0  -3   1  136.49   16.64
   0  -3   1  166.39   19.34
   0  -3  -1  154.43   14.84
   0  -3  -1  155.37   16.54
   0  -3  -1  127.07   13.98
   0  -3   1  131.89   12.60
   0  -3  -1  149.05   16.48
   0   3   2  241.96   19.62
   0   3   2  297.83   25.92
   0   3   2  284.07   23.48
   0   3   2  229.14   22.92
   0   3  -2  259.84   33.87
   0   3  -2  280.00   23.21
   0   3  -2  252.07   19.60
   0  -3   2  282.47   21.45
   0  -3   2  344.79   28.68
   0  -3   2  266.12   16.98
   0  -3   2  282.81   22.45
   0  -3  -2  309.94   23.20
   0  -3  -2  225.79   20.91
   0  -3  -2  245.75   21.31
   0  -3  -2  294.96   21.14
   0   3   3    0.09    8.80
   0   3  -3   -0.72    5.57
   0   3  -3   -0.58    7.25
   0   3   3   30.45    8.20
   0   3   3   -0.39    9.24
   0   3  -3   39.01    8.02
   0   3   3   26.20    7.83
   0   3  -3   -1.37    9.03
   0  -3  -3   37.97    7.70
   0  -3  -3   44.16    7.77
   0  -3   3    0.07    9.25
   0  -3   3   -0.98    7.50
   0  -3  -3    0.25    6.38
   0  -3   3   -0.46    8.19
   0  -3  -3   -0.00   10.36
   0   3   4  721.87   55.20
   0   3   4  902.28   60.30
   0   3  -4  785.37   53.54
   0   3   4 1010.15   77.91
   0   3  -4  823.72   51.69
   0   3  -4  808.49   56.93
   0  -3   4  972.70   62.23
   0  -3  -4  907.05   50.14
   0  -3   4  926.98   53.42
   0  -3  -4  856.31   54.77
   0  -3  -4  923.03   54.04
   0  -3   4  861.11   51.18
   0   3  -5    0.01    6.87
   0   3   5    1.32    8.86
   0   3   5   11.36    8.74
   0   3   5   10.36    8.47
   0   3  -5   17.05    8.02
   0   3  -5   -1.01    8.77
   0  -3   5   -0.22    7.30
   0  -3  -5    9.53    6.78
   0  -3   5    0.05    8.68
   0  -3   5   -0.46    6.82
   0  -3  -5   17.66    7.80
   0  -3  -5   -0.13    6.33
   0   3   6    0.50   17.85
   0   3  -6    0.69   16.88
   0   3   6   91.77   18.94
   0   3   6   21.25   16.79
   0   3  -6   80.29   16.44
   0  -3   6   93.93   16.76
   0  -3  -6   77.61   15.71
   0  -3  -6   73.75   13.74
   0  -3   6   99.21   18.10
   0  -3  -6   88.70   14.14
   0  -3   6   94.33   15.64
   0   3   7  265.65   39.44
   0   3  -7  309.81   39.09
   0  -3   7  304.73   34.85
   0  -3   7  367.62   40.27
   0  -3  -7  293.16   28.20
   0  -3  -7  277.23   27.85
   0  -3   7  340.35   32.25
   0  -3  -7  310.10   43.07
   0   3  -8   -0.30   10.95
   0   3   8    0.56   11.05
   0  -3   8   11.47    9.54
   0  -3   8    0.46    8.28
   0  -3  -8    6.01    7.01
   0  -3  -8    0.17    7.83
   0  -3   8    0.25    9.32
   0  -3  -8   -0.17    7.32
   0   3   9   -0.16   14.20
   0   3  -9   20.74   14.54
   0  -3   9    0.42   13.16
   0  -3   9    0.10    9.51
   0  -3  -9    0.05    9.69
   0  -3  -9   25.40    9.46
   0  -3  -9    0.00    9.87
   0   3  10   57.27   21.93
   0   3 -10    0.99   20.72
   0  -3  10   -0.11   18.34
   0  -3 -10    0.78   13.35
   0  -3 -10   73.73   14.19
   0  -3  10    0.11   13.57
   0   3  11   -7.02   11.96
   0   3 -11   -0.73   12.08
   0  -3  11    0.07    7.65
   0  -3 -11    5.95    7.64
   0  -3 -11    0.11    7.91
   0  -3  11    0.06   10.63
   0   3  12   -2.93   10.40
   0   3 -12    0.31   17.55
   0  -3  12   -0.08    9.27
   0  -3  12    0.99    7.06
   0  -3 -12   -0.30    7.18
   0   3 -13   -0.76   19.81
   0   3  13   36.27   28.27
   0  -3  13   22.57   12.80
   0  -3 -13   -0.27   12.35
   0  -3  13   -0.14   16.29
   0   3 -14    0.62   21.51
   0   3  14   19.89   21.05
   0  -3  14   -0.02   18.37
   0  -3 -14    0.43   22.49
   0  -3  14   33.44   14.64
   0   3  15   13.34   19.73
   0   3 -15   16.23   20.35
   0  -3  15   26.78   27.92
   0  -3  15    7.54   14.36
   0  -3 -15   13.31   14.03
   0   3 -16   -5.53   12.76
   0   3  16    0.24   11.01
   0  -3  16    8.32    9.76
   0  -3 -16   -3.73    8.22
   0  -3  16   -5.87   11.89
   0   3 -17   -0.78   15.71
   0   3  17   17.48   14.91
   0  -3  17   10.06   12.43
   0  -3 -17   -1.84    9.97
   0  -3  17   12.92   14.46
   0   3  18   21.83   15.15
   0   3 -18    7.58   16.23
   0  -3  18   11.79   10.41
   0  -3  18    9.79   11.57
   0  -3 -18    6.21    7.83
   0   3  19   -8.80   11.46
   0   3 -19    2.90   12.32
   0  -3  19   10.00    6.33
   0   3  20    7.16    8.84
   0   3 -20   -1.07    8.97
   0   4   0  110.79   21.76
   0   4   0   -0.89   21.88
   0  -4   0  149.92   22.21
   0  -4   0  175.55   25.99
   0  -4   0  131.07   18.22
   0   4   1   -1.68    9.25
   0  -4   1   -0.41   14.86
   0  -4   1   -1.95   11.24
   0  -4  -1    0.02    7.98
   0  -4  -1   36.37   10.36
   0  -4  -1    0.29    9.31
   0   4  -2    0.18    6.34
   0  -4   2    0.11    6.42
   0  -4   2    0.93    7.24
   0  -4  -2    0.01    5.42
   0  -4  -2    0.40    6.17
   0  -4   2    0.03    5.64
   0  -4   3  149.33   26.97
   0  -4   3  111.82   22.33
   0  -4   3  121.79   22.70
   0  -4  -3  108.92   19.86
   0  -4  -3  137.90   22.63
   0  -4   4  129.61   25.17
   0  -4   4  108.38   25.01
   0  -4   4  136.19   28.23
   0  -4  -4  131.61   22.11
   0  -4  -4  121.15   21.56
   0  -4   5   -0.52   13.40
   0  -4   5    0.68   17.13
   0  -4   5   -0.49   16.69
   0  -4  -5   37.23   12.85
   0  -4  -5   31.80   11.89
   0  -4   6    0.20   24.55
   0  -4   6   66.89   38.75
   0  -4   6   58.45   19.25
   0  -4  -6   78.80   17.28
   0  -4  -6   71.17   18.81
   0  -4   7   54.72   22.11
   0  -4   7    0.76   24.05
   0  -4   7   51.17   18.37
   0  -4  -7   43.18   15.78
   0  -4  -7   49.19   18.18
   0   4  -8   43.62   24.42
   0  -4   8   43.94   17.52
   0  -4   8    1.08   22.42
   0  -4  -8   39.16   16.75
   0  -4  -8   24.55   15.82
   0   4   9  -17.88   25.91
   0   4  -9   28.41   25.19
   0  -4   9   33.18   16.98
   0  -4   9    0.71   35.50
   0  -4  -9   41.90   17.43
   0  -4  -9   41.54   16.37
   0   4 -10    1.69   17.37
   0   4  10    7.20   18.12
   0  -4  10    0.06   15.57
   0  -4 -10    9.04   11.67
   0   4  11   25.91   18.12
   0   4 -11   12.90   27.51
   0  -4 -11   -0.81   11.38
   0  -4  11   -0.11   16.10
   0   4  12    5.87   16.39
   0   4 -12   -0.65   16.93
   0  -4 -12    0.91   11.77
   0  -4  12   11.38   15.24
   0   4 -13   19.92   19.06
   0   4  13   -9.57   17.96
   0  -4  13    7.62   18.32
   0  -4 -13   10.51   13.14
   0   4  14    9.20   15.58
   0   4 -14   10.41   15.92
   0  -4 -14   -5.82   11.06
   0  -4  14   16.08   16.12
   0   4  15  -11.13   22.04
   0   4 -15    6.93   16.17
   0  -4 -15   11.79   11.02
   0  -4  15    5.56   15.53
   0   4  16   16.47   21.90
   0   4 -16   12.37   13.85
   0  -4  16   13.85   14.81
   0  -4 -16   -0.78   16.44
   0   4 -17   -6.73    8.98
   0   4  17   -2.51    9.72
   0  -4  17   15.16    9.30
   0  -4 -17    8.58   10.72
   0   4  18    4.45    7.82
   0  -5  -1   15.68   13.13
   0  -5   2  169.66   32.55
   0  -5  -2  108.37   24.77
   0  -5  -2  112.41   23.32
   0  -5   3   20.55   16.65
   0  -5  -3    0.13   11.55
   0  -5  -3   13.84   11.93
   0  -5   4   45.17   20.25
   0  -5  -4   -0.21   14.31
   0  -5  -4   27.05   13.79
   0  -5   5   19.27   17.99
   0  -5  -5    0.02   12.75
   0  -5  -5   17.69   12.13
   0  -5   6   13.84   16.88
   0  -5  -6    7.68   10.85
   0  -5  -6    3.30   11.24
   0  -5   7    5.80   17.73
   0  -5  -7   11.02   12.25
   0  -5  -7   10.10   12.62
   0   5   8   23.73   24.65
   0  -5   8   23.30   20.72
   0  -5  -8   13.19   14.84
   0   5   9   15.09   22.83
   0  -5   9   23.31   20.96
   0  -5  -9   12.58   14.49
   0   5  10    8.07   11.53
   0  -5  10  -10.93   11.37
   0  -5 -10    2.37    7.96
   0   5  11    0.45   15.19
   0  -5  11    1.08   15.65
   0  -5 -11    9.02   10.80
   0   5  12   19.09   13.34
   0  -5  12   24.57   15.28
   0  -5 -12  -11.82   11.02
   0  -5  13   26.86   17.36
   0  -5 -13    4.63   19.72
   0   5  14   13.48   13.79
   0  -5  14    2.91   13.32
   0  -5 -14    6.89    9.59
   0  -6   4   12.82   11.80
   0  -6   5    4.73   11.69
   0  -6  -5    5.29    6.95
   0  -6   6    2.52   10.36
   0  -6  -6   -3.61    6.44
   0  -6   7   -8.10    8.46
   0  -6  -7    2.67    5.35
   0  -6   8   -8.52   10.39
   0  -6  -8    0.45    6.61
   0  -6   9    0.90   12.85
   0  -6  -9   17.27   13.02
   1   0 -22    8.36   12.29
  -1   0  22   15.33   11.30
   1   0 -21   10.79   14.52
  -1   0  21   10.52   13.00
   1   0 -20    2.30   13.04
  -1   0  20    4.39   11.47
   1   0 -19   54.87   24.62
  -1   0  19   42.83   22.04
   1   0 -18  112.81   34.90
  -1   0  18  137.35   31.87
   1   0 -17   21.53   16.77
  -1   0  17   -1.09   14.51
   1   0 -16  258.65   70.95
  -1   0  16  300.70   42.47
   1   0 -15   19.80   14.78
  -1   0  15   -0.58   13.34
   1   0 -14   -3.63   10.76
  -1   0  14    4.75    9.03
   1   0 -13   76.74   35.52
  -1   0  13   84.32   21.21
   1   0 -12  156.30   28.00
   1   0 -12  157.03   23.34
  -1   0  12  150.30   23.77
  -1   0  12  203.09   22.07
   1   0 -11  213.56   28.39
   1   0 -11  176.86   14.91
   1   0 -11  183.55   22.99
  -1   0  11  250.84   21.94
  -1   0  11  206.87   18.14
  -1   0  11  221.75   19.90
   1   0 -10   29.57    6.22
   1   0 -10    0.01    5.15
   1   0 -10   -0.22    3.86
   1   0 -10   -1.44   12.56
  -1   0  10    0.20    5.49
  -1   0  10    0.03    7.05
  -1   0  10   -0.17    4.54
  -1   0  10    0.19    5.16
   1   0  -9 1020.80   61.77
   1   0  -9 1044.90   67.47
   1   0  -9 1137.19   59.00
   1   0  -9 1012.51   53.30
  -1   0   9 1090.17   65.28
  -1   0   9 1107.64   53.07
  -1   0   9 1202.95   58.98
  -1   0   9 1135.25   55.44
   1   0  -8  691.41   44.51
   1   0  -8  642.58   39.96
   1   0  -8  717.07   35.94
   1   0  -8  711.97   32.77
  -1   0   8  749.94   35.14
  -1   0   8  706.67   35.58
  -1   0   8  750.15   33.78
  -1   0   8  702.40   42.00
   1   0  -7   86.24   12.73
   1   0  -7   75.74    8.07
   1   0  -7   76.68   10.88
   1   0  -7   82.33    7.38
  -1   0   7   84.44   11.70
  -1   0   7   86.57    8.40
  -1   0   7   85.03    7.34
  -1   0   7   84.30    8.31
   1   0  -6    0.76    5.44
   1   0  -6   15.17    3.26
   1   0  -6    0.22    3.55
   1   0  -6   17.56    4.94
  -1   0   6   -1.27    3.36
  -1   0   6    0.12    5.45
  -1   0   6   15.81    3.64
  -1   0   6   -0.26    3.35
   1   0  -5 6926.76  331.07
   1   0  -5 5934.96  303.69
   1   0  -5 6995.59  328.75
  -1   0   5 6871.69  320.42
  -1   0   5 7056.75  335.75
  -1   0   5 7141.40  333.10
  -1   0   5 6683.31  342.72
   1   0  -4 7409.20  347.46
   1   0  -4 7423.38  354.10
   1   0  -4 7155.06  351.52
  -1   0   4 8085.66  382.61
  -1   0   4 7773.55  358.30
  -1   0   4 7593.64  359.99
   1   0  -3 2959.57  116.91
   1   0  -3 3178.95  123.97
   1   0  -3 2889.33  115.09
  -1   0   3 3227.00  124.72
  -1   0   3 3012.02  118.28
   1   0  -2  452.24   15.34
   1   0  -2  439.68   13.26
  -1   0   2  491.20   16.70
  -1   0   2  475.22   13.32
  -1   0   2  413.72   12.39
  -1   0   2  474.53   15.97
   1   0  -1 1455.07   51.23
   1   0  -1 1313.72   47.09
   1   0  -1 1535.96   43.10
   1   0  -1 1422.13   41.26
  -1   0   1 1435.51   40.05
  -1   0   1 1469.31   42.67
  -1   0   1 1361.22   46.88
  -1   0   1 1382.71   46.23
   1   0   0   -0.02    0.64
  -1   0   0    0.27    1.17
  -1   0   0    0.15    0.64
   1   0   1 3796.56  146.35
   1   0   1 4035.82  142.21
   1   0   1 3799.73  136.82
   1   0   1 3050.22  116.88
  -1   0  -1 3921.13  143.25
  -1   0  -1 3691.96  130.25
  -1   0  -1 3696.09  137.59
  -1   0  -1 3556.28  132.39
   1   0   210896.07  555.04
   1   0   210916.23  540.86
   1   0   211281.08  537.05
  -1   0  -210681.89  520.60
  -1   0  -211341.74  573.16
  -1   0  -2 9820.72  465.94
  -1   0  -210632.91  534.40
   1   0   3 2451.00   91.93
   1   0   3 2761.60  119.11
   1   0   3 2582.99   93.84
   1   0   3 2637.31  106.29
  -1   0  -3 2666.81  111.44
  -1   0  -3 2838.07  120.93
  -1   0  -3 2670.10  102.13
  -1   0  -3 2648.07   93.27
   1   0   4 2173.03   81.06
   1   0   4 2289.05   98.11
   1   0   4 2468.91  114.09
  -1   0  -4 2361.40   88.14
  -1   0  -4 2226.33   81.18
  -1   0  -4 2454.22  114.23
   1   0   5  930.12   43.52
   1   0   5  989.38   52.04
   1   0   5  945.29   34.67
   1   0   5  987.14   40.59
   1   0   5  903.69   33.87
  -1   0  -5  977.97   48.10
  -1   0  -5  955.85   38.16
  -1   0  -5  943.33   35.83
   1   0   6  231.87   16.24
   1   0   6  216.49   10.91
   1   0   6  242.90   14.50
   1   0   6  211.07   10.30
  -1   0  -6  169.41   17.76
  -1   0  -6  205.95   17.86
  -1   0  -6  215.39   12.52
  -1   0  -6  214.00   12.15
   1   0   7 1396.32   57.12
   1   0   7 1394.93   71.04
   1   0   7 1411.13   58.53
   1   0   7 1446.96   66.63
  -1   0  -7 1306.58   78.23
  -1   0  -7 1418.82   75.23
  -1   0  -7 1481.19   57.50
  -1   0  -7 1409.24   54.51
   1   0   8   97.70   11.00
   1   0   8   86.80    7.91
   1   0   8   99.94   19.30
   1   0   8   83.85   11.61
  -1   0  -8   87.45   15.08
  -1   0  -8   85.03    7.09
  -1   0  -8   85.66   17.67
  -1   0  -8   87.90    6.90
   1   0   9   42.07    6.47
   1   0   9   41.32    6.21
   1   0   9   -0.22    9.47
   1   0   9   -0.15   11.29
  -1   0  -9   34.52    5.15
  -1   0  -9   38.03    5.85
  -1   0  -9   39.69   12.74
  -1   0  -9   49.38   12.71
   1   0  10    0.14    2.75
   1   0  10    0.16    4.32
   1   0  10    1.23    4.93
  -1   0 -10   -1.87    5.46
  -1   0 -10    0.13    2.26
  -1   0 -10    1.27    5.40
   1   0  11  264.67   25.09
   1   0  11  254.34   28.53
  -1   0 -11  229.47   30.99
  -1   0 -11  200.41   30.13
   1   0  12   23.62   13.20
  -1   0 -12   12.67   14.79
   1   0  13   29.28   15.33
  -1   0 -13   32.40   18.22
   1   0  14   -0.20   11.87
  -1   0 -14   15.39   13.97
   1   0  15    0.76   17.77
  -1   0 -15   40.87   19.16
   1   0  16    0.06   20.26
  -1   0 -16   89.50   32.56
   1   0  17    0.05   16.71
  -1   0 -17   29.90   18.83
   1   0  18   49.68   36.39
  -1   0 -18   41.46   26.07
   1   0  19   72.03   26.14
  -1   0 -19   63.99   43.66
   1   0  20   53.64   21.54
  -1   0 -20   36.20   23.51
   1   0  21    8.04   13.77
  -1   0 -21   20.22   15.39
   1   0  22   -0.46    6.94
  -1   0 -22   -0.51    7.47
   1   1 -22    2.28   10.68
  -1   1  22    3.43    9.24
   1  -1 -22    5.70   10.37
  -1  -1  22    2.59   10.23
   1   1 -21   11.93   14.27
  -1   1  21    9.22   12.89
   1  -1 -21    1.37   11.18
  -1  -1  21    7.49   10.79
   1   1 -20   -0.63   16.79
  -1   1  20    1.75   15.00
   1  -1 -20    5.69   13.40
  -1  -1  20   22.35   12.63
   1   1 -19   -1.73   13.27
  -1   1  19    0.80   11.28
   1  -1 -19    5.58   10.77
  -1  -1  19    0.36    9.64
  -1   1  18   -0.41   23.49
   1   1 -18   42.30   25.49
   1  -1 -18   36.89   32.88
  -1  -1  18   48.60   19.06
  -1   1  17    1.17   15.70
   1   1 -17   83.70   29.45
   1  -1 -17    0.02   15.00
  -1  -1  17    1.45   13.60
   1   1 -16  114.74   24.77
  -1   1  16    0.94   21.35
   1  -1 -16   -0.07   19.89
  -1  -1  16    0.55   26.34
   1   1 -15    6.38   13.24
  -1   1  15   -1.65   10.55
   1  -1 -15   -0.00    9.52
  -1  -1  15    2.34    8.69
   1   1 -14  220.68   42.37
  -1   1  14  221.08   38.42
   1  -1 -14  216.96   33.69
  -1  -1  14  237.18   34.63
   1   1 -13    0.56   22.50
  -1   1  13   -0.11   30.46
   1   1 -13   -0.24   15.84
  -1   1  13   -0.08   16.73
   1  -1 -13    0.77   16.34
  -1  -1  13   85.01   15.00
  -1  -1  13   88.81   16.04
   1  -1 -13   56.10   13.06
   1   1 -12   -0.24   12.90
   1   1 -12   38.24   13.93
   1   1 -12    0.49   26.97
  -1   1  12    0.10   15.82
  -1   1  12    0.01   12.70
  -1   1  12   55.07   14.10
   1  -1 -12    0.11   13.16
   1  -1 -12   39.91   10.67
  -1  -1  12    0.76   10.23
   1  -1 -12    0.03   20.51
  -1  -1  12   38.91   11.25
  -1  -1  12   59.03   12.33
   1   1 -11  216.36   33.74
  -1   1  11  225.56   32.23
   1   1 -11  185.18   38.16
  -1   1  11  238.69   25.75
   1   1 -11  224.43   24.66
  -1   1  11  282.03   40.46
   1  -1 -11  209.71   26.01
  -1  -1  11  262.16   21.60
  -1  -1  11  245.84   34.30
   1  -1 -11  219.84   20.94
   1  -1 -11  185.08   23.42
   1   1 -10  719.97   59.44
   1   1 -10  772.72   50.35
  -1   1  10  723.69   59.04
   1   1 -10  653.43   52.93
  -1   1  10  856.67   54.47
  -1   1  10  789.71   50.78
   1  -1 -10  688.68   59.85
  -1  -1  10  808.41   49.14
   1  -1 -10  806.01   45.99
  -1  -1  10  771.92   45.99
  -1  -1  10  847.33   53.43
   1  -1 -10  703.42   48.91
   1   1  -9  442.28   37.77
  -1   1   9  464.30   19.81
  -1   1   9  578.92   37.66
   1   1  -9  492.77   41.74
  -1   1   9  490.55   42.90
   1  -1  -9  461.50   32.75
  -1  -1   9  585.48   34.84
   1  -1  -9  534.50   32.53
   1  -1  -9  505.79   34.20
  -1  -1   9  536.07   31.54
  -1  -1   9  589.93   30.84
   1   1  -8  778.77   27.07
   1   1  -8  818.09   43.78
  -1   1   8  979.70   61.91
   1   1  -8  704.19   48.29
  -1   1   8  947.78   50.42
  -1   1   8  836.97   31.14
   1  -1  -8  806.83   44.59
  -1  -1   8  965.63   49.15
   1  -1  -8  808.94   41.53
  -1  -1   8  902.89   53.18
  -1  -1   8  988.99   43.34
   1  -1  -8  838.24   44.86
  -1  -1   8  864.89   42.34
   1  -1  -8  820.05   46.01
   1   1  -7  434.24   30.54
   1   1  -7  560.30   31.30
  -1   1   7  655.94   36.04
   1   1  -7  586.03   19.34
  -1   1   7  610.25   22.44
   1  -1  -7  584.22   31.72
   1  -1  -7  570.96   31.30
  -1  -1   7  629.10   33.79
  -1  -1   7  643.88   28.45
  -1  -1   7  589.57   28.42
   1  -1  -7  645.56   36.35
   1  -1  -7  523.85   27.97
  -1  -1   7  688.52   40.83
   1   1  -6  841.27   45.34
   1   1  -6  839.76   40.83
  -1   1   6  880.37   43.38
  -1   1   6  840.12   42.43
   1   1  -6  707.34   39.08
   1   1  -6  871.41   27.66
  -1   1   6  814.53   28.66
   1  -1  -6  885.38   50.89
   1  -1  -6  788.09   37.10
  -1  -1   6  869.12   40.83
  -1  -1   6  853.68   42.49
   1  -1  -6  736.25   34.39
   1  -1  -6  792.57   38.37
  -1  -1   6  846.93   36.08
   1   1  -5 2530.06  114.27
  -1   1   5 2407.97   92.56
  -1   1   5 2391.55  108.54
  -1   1   5 2528.07  115.10
   1   1  -5 2062.65   99.48
   1   1  -5 2329.89   84.28
   1  -1  -5 2352.58   98.36
  -1  -1   5 2485.54   99.86
  -1  -1   5 2289.80  103.26
  -1  -1   5 2526.47  111.22
   1  -1  -5 2217.55   97.94
   1  -1  -5 2182.25   95.15
   1  -1  -5 2503.93  110.69
   1   1  -4 3997.69  185.79
   1   1  -4 4143.53  183.88
  -1   1   4 4226.19  186.33
  -1   1   4 4249.10  199.10
   1   1  -4 3830.86  180.48
   1   1  -4 3857.98  163.93
  -1   1   4 4121.80  178.62
  -1   1   4 4223.14  198.67
  -1  -1   4 4551.13  218.70
  -1  -1   4 4317.73  196.48
   1  -1  -4 3906.98  164.64
   1  -1  -4 3927.01  178.48
   1  -1  -4 4105.45  189.95
  -1  -1   4 4186.88  172.65
  -1   1   3 7317.10  333.22
   1   1  -3 6731.58  331.98
  -1   1   3 6687.43  329.91
   1   1  -3 6599.02  300.25
  -1   1   3 7099.40  348.29
   1   1  -3 6851.37  334.17
  -1   1   3 6792.68  328.17
  -1  -1   3 6864.46  331.25
   1  -1  -3 6544.34  287.64
  -1  -1   3 7065.81  303.18
   1  -1  -3 6859.37  335.12
   1  -1  -3 6504.74  317.04
  -1  -1   3 6805.34  299.48
  -1  -1   3 7541.64  363.90
   1   1  -2 4647.05  210.32
   1   1  -2 4741.22  212.54
  -1   1   2 4670.87  212.66
  -1   1   2 4933.42  192.10
   1   1  -2 4900.50  193.98
  -1   1   2 4812.99  218.89
   1  -1  -2 5152.98  223.12
   1  -1  -2 4863.03  218.18
   1  -1  -2 4700.48  180.57
  -1  -1   2 4730.49  209.05
  -1  -1   2 4863.64  195.71
  -1  -1   2 4855.01  191.38
   1  -1  -2 4497.55  201.87
  -1  -1   2 5163.34  228.24
   1   1  -1 4835.14  188.39
  -1   1   1 4389.58  195.91
   1   1  -1 4439.23  197.07
   1   1  -1 4545.16  189.08
  -1   1   1 4597.57  199.77
  -1   1   1 4576.34  166.91
   1  -1  -1 4432.37  191.74
   1  -1  -1 4658.43  166.48
  -1  -1   1 4473.83  190.13
  -1  -1   1 4424.94  180.32
   1  -1  -1 4362.75  191.44
  -1  -1   1 4651.40  177.25
  -1  -1   1 4548.94  197.00
   1   1   0 6182.14  272.27
   1   1   0 5899.52  282.98
   1   1   0 6673.74  309.22
  -1   1   0 5772.41  268.91
   1   1   0 6093.77  257.65
  -1   1   0 5947.29  284.99
  -1   1   0 6491.10  262.01
  -1   1   0 6304.06  283.19
   1  -1   0 6627.13  305.05
   1  -1   0 6498.93  300.70
  -1  -1   0 6390.60  266.51
  -1  -1   0 6255.00  287.81
  -1  -1   0 6222.33  280.93
  -1  -1   0 6408.81  280.78
   1  -1   0 6615.90  268.55
   1  -1   0 6279.13  279.90
   1   1   132817.63 2329.62
   1   1   136871.71 2682.58
   1   1   137831.74 2638.71
   1   1   138958.90 2791.45
  -1   1  -136375.87 2621.78
  -1   1  -136867.79 2594.97
  -1   1  -135954.87 2638.11
   1  -1   136657.10 2631.59
  -1  -1  -137378.06 2663.57
  -1  -1  -134699.82 2421.41
   1  -1   136148.30 2529.65
  -1  -1  -134610.91 2521.09
  -1  -1  -137132.32 2560.86
   1  -1   137759.99 2736.83
   1  -1   135044.28 2459.05
   1   1   210394.15  545.92
  -1   1  -210100.65  549.07
   1   1   210351.88  549.75
  -1   1  -210089.82  486.12
  -1   1  -210266.56  540.08
   1   1   210587.00  502.23
   1  -1   210411.16  545.34
   1  -1   2 9802.79  464.71
  -1  -1  -210063.32  499.41
  -1  -1  -210255.48  477.74
  -1  -1  -210192.78  535.88
  -1  -1  -210020.59  528.17
   1  -1   210395.73  559.74
   1  -1   211160.90  576.39
   1   1   3  131.35    9.97
  -1   1  -3  125.10   11.10
  -1   1  -3  134.00   15.86
   1   1   3  129.19   17.50
  -1   1  -3  121.60   11.04
   1  -1   3  117.83    9.44
  -1  -1  -3  128.72    9.96
   1  -1   3  119.86   15.28
  -1  -1  -3  124.20    9.05
  -1  -1  -3  130.39    7.69
   1  -1   3  126.86    3.82
   1  -1   3  126.75    4.52
  -1  -1  -3  114.86    2.23
   1   1   4 4112.39  196.18
   1   1   4 4460.53  220.98
  -1   1  -4 4305.46  208.50
  -1   1  -4 4277.63  207.69
  -1   1  -4 4244.23  208.54
   1  -1   4 4516.82  206.23
  -1  -1  -4 4304.69  191.77
   1  -1   4 4178.43  199.97
  -1  -1  -4 4295.21  204.35
  -1  -1  -4 4207.36  193.48
   1   1   5  515.18   32.39
  -1   1  -5  465.90   25.94
   1   1   5  554.73   33.56
   1   1   5  496.56   25.73
  -1   1  -5  503.90   31.12
  -1   1  -5  549.44   32.43
  -1  -1  -5  488.45   24.09
   1  -1   5  459.94   25.91
  -1  -1  -5  506.23   27.74
   1   1   6   95.59   15.33
   1   1   6   83.07    9.31
  -1   1  -6   78.06    9.76
  -1   1  -6   86.18   13.75
   1   1   6   77.24   12.94
  -1   1  -6   78.33   13.58
  -1  -1  -6   78.07   11.00
   1  -1   6   77.67   10.24
   1  -1   6   80.87   10.14
  -1  -1  -6   81.29    8.69
   1   1   7  737.36   47.17
   1   1   7  864.53   43.80
  -1   1  -7  743.41   39.04
  -1   1  -7  831.93   53.83
   1   1   7  917.91   72.89
  -1   1  -7  744.86   49.66
   1  -1   7  825.79   43.18
  -1  -1  -7  754.62   43.43
   1  -1   7  817.69   42.31
  -1  -1  -7  782.43   38.62
   1   1   8  773.68   43.67
  -1   1  -8  837.00   59.78
   1   1   8  749.33   51.36
  -1   1  -8  731.79   52.73
  -1   1  -8  750.12   41.63
   1  -1   8  857.43   48.28
  -1  -1  -8  760.72   46.76
  -1  -1  -8  759.12   40.13
   1   1   9   47.56   15.45
   1   1   9    0.58    8.51
  -1   1  -9   30.22   12.31
   1   1   9   30.70   11.84
  -1   1  -9    0.28   15.32
  -1   1  -9   40.92    8.22
   1  -1   9   35.65    9.83
  -1  -1  -9    0.05    7.30
  -1  -1  -9   35.51   10.02
  -1   1 -10   71.57   12.54
   1   1  10   -0.23   12.85
   1   1  10    0.71   14.35
   1   1  10   80.00   17.19
  -1   1 -10   60.77   18.47
   1  -1  10   40.73   13.54
   1  -1  10   71.72   14.13
  -1  -1 -10   74.91   15.85
  -1  -1 -10   65.09   18.07
   1  -1  10   90.42   13.38
  -1  -1 -10   71.19   10.65
   1   1  11  192.06   25.28
   1   1  11  174.11   22.19
   1   1  11  191.12   30.27
  -1   1 -11  164.02   30.68
   1  -1  11  249.74   24.02
   1  -1  11  210.86   25.08
   1  -1  11  206.77   24.42
  -1  -1 -11  176.11   27.23
  -1  -1 -11  223.38   35.38
  -1  -1 -11  178.25   19.04
  -1   1 -12  286.24   29.91
   1   1  12  332.77   38.99
   1   1  12  330.75   34.33
  -1   1 -12  321.63   43.44
   1  -1  12  380.84   36.62
  -1  -1 -12  334.98   39.51
   1  -1  12  373.65   35.51
  -1  -1 -12  323.44   28.84
   1   1  13   25.25   23.36
  -1   1 -13   28.53   18.09
  -1  -1 -13   43.17   23.42
   1  -1  13   -0.12   13.53
   1   1  14   22.84   15.34
  -1   1 -14   13.83   16.37
   1  -1  14   -0.03   13.17
  -1  -1 -14   13.62   15.20
   1   1  15   22.67   17.50
  -1   1 -15   19.69   19.52
   1  -1  15   -0.02   15.58
  -1  -1 -15   18.14   17.26
  -1   1 -16   30.68   22.08
   1   1  16   32.84   32.26
   1  -1  16    0.20   18.70
  -1  -1 -16   43.99   20.36
   1   1  17   26.10   20.61
  -1   1 -17   35.33   23.10
   1  -1  17   26.58   19.79
  -1  -1 -17   28.54   21.83
   1   1  18   27.09   18.19
  -1   1 -18    8.15   19.91
  -1  -1 -18   12.98   18.57
   1  -1  18   11.64   16.64
  -1   1 -19   47.92   24.33
   1   1  19   36.41   22.25
   1  -1  19   30.80   20.82
  -1  -1 -19   49.00   36.08
   1   1  20   17.56   14.73
  -1   1 -20    0.42   16.79
  -1  -1 -20    8.01   16.31
   1  -1  20   20.12   15.32
  -1   1 -21   17.36   10.93
   1   1  21    4.50    9.98
   1  -1  21   -0.03    9.37
  -1  -1 -21   -8.30    9.83
   1   2 -21    8.04   26.65
  -1   2  21   23.99   15.20
   1   2 -20    0.81   14.44
  -1   2  20   -0.87   12.27
  -1  -2  20    7.03    7.43
   1   2 -19  -11.95   16.82
  -1   2  19    0.74   14.70
  -1  -2  19   -8.08   10.95
   1   2 -18   29.84   26.22
  -1   2  18   -0.05   14.37
  -1  -2  18    1.61   10.88
   1   2 -17   74.68   29.88
  -1   2  17    1.23   25.89
   1  -2 -17   42.86   21.18
  -1  -2  17   77.99   32.32
   1   2 -16   17.01   18.84
   1  -2 -16   -0.03   13.44
   1  -2 -16   17.94   11.17
  -1  -2  16   -2.04   13.13
  -1  -2  16    0.25   15.21
   1   2 -15    0.99   21.93
  -1   2  15    1.04   19.95
   1  -2 -15   -0.04   14.75
  -1  -2  15    3.10   17.85
  -1  -2  15   -1.50   14.70
   1  -2 -15   46.69   13.22
   1   2 -14  211.20   48.42
  -1   2  14  186.78   43.77
   1  -2 -14  149.05   28.14
   1  -2 -14  142.34   29.99
  -1  -2  14  221.94   35.12
  -1  -2  14  168.78   29.16
   1   2 -13    2.33   24.18
  -1   2  13   -0.78   21.41
   1  -2 -13   38.44   15.93
  -1  -2  13   -0.20   15.36
   1  -2 -13   91.67   15.42
  -1  -2  13    1.50   19.94
   1   2 -12   -2.79   12.21
  -1   2  12    0.28   12.92
   1  -2 -12   -0.29    7.69
  -1  -2  12    3.77   14.01
  -1  -2  12    6.64    7.24
   1  -2 -12   -0.42    8.13
  -1   2  11   28.98   18.50
   1   2 -11   29.32   18.83
   1  -2 -11   -2.76   18.13
   1  -2 -11   -0.35   12.45
   1  -2 -11   -0.04   11.90
  -1  -2  11   50.45   14.44
  -1  -2  11   35.03   14.97
  -1  -2  11   39.40   11.44
  -1   2  10  172.54   26.55
   1   2 -10  154.34   23.39
   1   2 -10  142.92   30.85
  -1   2  10  184.70   26.87
   1   2 -10   97.47   24.54
   1  -2 -10  180.63   21.31
   1  -2 -10  144.74   28.84
   1  -2 -10  161.97   21.99
  -1  -2  10  170.16   19.68
   1  -2 -10  136.72   21.33
  -1  -2  10  195.08   25.62
  -1  -2  10  177.66   25.90
   1   2  -9   -0.97   16.39
   1   2  -9   -0.03   19.88
   1   2  -9    0.93   12.19
  -1   2   9   -0.16   13.95
  -1   2   9   59.32   14.06
   1  -2  -9   63.55   10.40
   1  -2  -9    0.26   11.55
  -1  -2   9   51.07   15.35
   1  -2  -9   41.39    9.99
  -1  -2   9   60.91    9.99
   1  -2  -9    0.25   12.70
  -1  -2   9   54.68   13.54
   1   2  -8  338.52   34.90
   1   2  -8  314.60   28.86
  -1   2   8  345.54   31.88
  -1   2   8  293.99   29.42
   1  -2  -8  307.04   26.45
   1  -2  -8  283.08   22.37
  -1  -2   8  334.03   29.73
   1  -2  -8  332.63   25.63
  -1  -2   8  411.12   36.16
   1  -2  -8  303.63   25.98
  -1  -2   8  347.94   32.98
   1   2  -7  763.11   48.70
  -1   2   7  848.62   53.34
   1   2  -7  785.40   50.55
  -1   2   7  856.22   52.84
  -1   2   7  781.05   65.26
   1  -2  -7  776.19   44.62
  -1  -2   7  840.04   51.34
   1  -2  -7  747.10   45.62
  -1  -2   7  823.85   61.76
  -1  -2   7  813.45   42.59
   1  -2  -7  745.13   40.15
   1   2  -6  822.78   48.99
  -1   2   6  920.69   49.21
  -1   2   6  865.47   62.80
  -1   2   6  725.51   30.04
   1   2  -6  695.65   22.50
   1   2  -6  960.50   51.42
  -1   2   6  829.65   49.94
  -1   2   6  778.12   33.05
  -1  -2   6  942.74   51.73
   1  -2  -6  787.29   38.32
   1  -2  -6  810.53   42.64
   1  -2  -6  826.29   47.30
  -1  -2   6  838.16   45.52
  -1  -2   6  842.09   39.49
  -1   2   5  117.65   15.60
  -1   2   5   93.74    7.99
  -1   2   5  110.45   15.01
   1   2  -5  115.99   11.47
   1   2  -5  112.59   14.52
   1   2  -5  111.41    6.23
   1   2  -5  114.69    7.17
  -1   2   5  136.16   18.13
  -1   2   5  117.68   14.98
  -1  -2   5  124.59   14.54
   1  -2  -5  121.42    9.29
   1  -2  -5  127.91   12.86
   1  -2  -5  120.75   13.27
  -1  -2   5  139.03   10.50
  -1  -2   5  138.33   15.00
   1   2  -4  275.24   20.05
   1   2  -4  294.07   13.62
  -1   2   4  295.74   21.87
  -1   2   4  274.32   21.66
   1   2  -4  277.16   20.77
  -1   2   4  245.75   14.76
  -1   2   4  290.65   17.20
  -1  -2   4  323.19   21.44
   1  -2  -4  288.73   14.30
   1  -2  -4  279.92   18.39
  -1  -2   4  308.40   12.27
   1  -2  -4  291.70   26.78
   1  -2  -4  250.72   15.40
  -1  -2   4  284.12   19.07
  -1  -2   4  341.46   22.48
  -1   2   3 3043.38  154.70
   1   2  -3 2908.34  143.66
   1   2  -3 3015.89  139.66
  -1   2   3 3075.95  150.67
   1   2  -3 2735.16  137.88
   1   2  -3 3054.05  132.43
  -1   2   3 3263.84  146.30
  -1   2   3 2568.90  123.03
   1  -2  -3 2866.75  139.23
  -1  -2   3 2549.07  120.66
  -1  -2   3 3086.84  124.91
   1  -2  -3 3107.85  158.31
   1  -2  -3 3053.24  125.94
   1  -2  -3 3238.02  143.79
  -1  -2   3 3642.09  169.46
  -1  -2   3 3151.85  151.42
   1   2  -2  246.12   12.91
   1   2  -2  250.91   14.29
   1   2  -2  234.65   16.57
  -1   2   2  252.03   17.92
  -1   2   2  216.89   15.56
   1   2  -2  241.98   17.46
  -1   2   2  255.70   12.01
  -1   2   2  256.23   19.05
   1  -2  -2  258.63   17.00
   1  -2  -2  274.09   11.58
  -1  -2   2  257.96   17.49
  -1  -2   2  299.95   24.55
   1  -2  -2  300.04   17.43
  -1  -2   2  257.79   12.55
   1  -2  -2  244.90   16.68
  -1  -2   2  266.09   17.83
   1   2  -1 1915.98   85.09
   1   2  -1 1799.43   82.74
   1   2  -1 1924.64   90.05
  -1   2   1 1973.03   98.51
  -1   2   1 1766.97   86.13
  -1   2   1 1893.46   77.53
  -1   2   1 1659.04   82.10
   1  -2  -1 1915.63   86.23
  -1  -2   1 2136.44   88.55
   1  -2  -1 1792.56   84.73
   1  -2  -1 2042.92   81.43
  -1  -2   1 2041.71   92.06
  -1  -2   1 2065.82   92.94
  -1  -2   1 1991.86   83.47
   1  -2  -1 2222.64  100.60
   1   2   0  597.37   27.10
   1   2   0  660.93   34.39
   1   2   0  690.64   33.19
  -1   2   0  662.66   26.50
  -1   2   0  573.56   33.04
   1   2   0  656.11   33.34
  -1   2   0  655.27   31.59
   1  -2   0  702.23   36.60
   1  -2   0  705.28   27.70
  -1  -2   0  727.46   32.75
  -1  -2   0  709.55   34.53
   1  -2   0  644.87   29.35
  -1  -2   0  709.98   30.45
   1  -2   0  673.22   40.34
  -1  -2   0  656.37   29.48
   1   2   1 2694.48  122.95
   1   2   1 2902.54  136.66
  -1   2  -1 2834.14  119.91
  -1   2  -1 2605.49  127.04
  -1   2  -1 2746.59  121.48
   1   2   1 2711.65  118.11
  -1   2  -1 2556.80  130.31
   1   2   1 2847.66  135.09
  -1  -2  -1 2785.61  127.67
  -1  -2  -1 2770.75  129.10
   1  -2   1 2789.10  131.95
  -1  -2  -1 2846.12  123.15
   1  -2   1 3113.50  130.96
   1  -2   1 2832.17  136.90
  -1  -2  -1 3002.05  129.23
   1  -2   1 2876.14  122.56
   1   2   2  737.03   37.89
  -1   2  -2  696.59   29.00
  -1   2  -2  671.68   38.90
  -1   2  -2  665.69   35.55
  -1   2  -2  690.57   30.39
   1   2   2  672.99   26.65
   1   2   2  616.58   31.66
   1   2   2  748.27   37.85
  -1  -2  -2  654.75   39.09
  -1  -2  -2  757.62   30.27
   1  -2   2  651.27   29.18
   1  -2   2  756.61   40.49
   1  -2   2  518.30   31.31
   1  -2   2  721.32   31.50
  -1  -2  -2  682.00   34.69
   1   2   3  847.98   43.93
   1   2   3 1085.45   42.13
  -1   2  -3  993.50   46.06
   1   2   3 1142.07   57.36
  -1   2  -3 1016.98   53.26
  -1   2  -3  980.71   54.23
  -1   2  -3 1044.66   39.89
   1   2   3 1096.33   55.74
   1  -2   3 1113.45   51.57
   1  -2   3 1083.85   51.72
  -1  -2  -3 1075.44   46.85
  -1  -2  -3 1019.63   50.02
  -1  -2  -3 1137.75   43.36
   1  -2   3 1149.42   59.87
  -1  -2  -3  947.04   48.43
   1  -2   3 1091.75   40.52
  -1   2  -4  588.94   38.41
   1   2   4  646.25   38.63
   1   2   4  613.88   38.40
  -1   2  -4  610.84   36.25
   1  -2   4  668.34   40.73
  -1  -2  -4  571.28   32.77
  -1  -2  -4  617.33   30.55
   1  -2   4  726.02   39.91
   1  -2   4  657.65   35.85
  -1  -2  -4  616.46   34.33
   1   2   5 1657.51  103.30
   1   2   5 1716.27   95.42
  -1   2  -5 1465.20   83.66
  -1   2  -5 1677.00   91.34
   1  -2   5 1501.15   84.86
   1  -2   5 1675.19   87.42
   1  -2   5 1671.86   82.69
  -1  -2  -5 1496.80   76.94
  -1  -2  -5 1606.49   75.21
  -1  -2  -5 1504.13   77.83
   1   2   6  328.92   33.01
  -1   2  -6  350.81   30.03
  -1   2  -6  327.57   27.47
   1   2   6  384.04   30.48
  -1   2  -6  367.52   31.36
   1  -2   6  422.35   37.63
  -1  -2  -6  357.96   25.96
   1  -2   6  398.58   30.77
  -1  -2  -6  333.15   24.46
  -1  -2  -6  327.76   22.08
  -1   2  -7  139.16   22.54
  -1   2  -7  147.07   28.33
   1   2   7  158.66   21.10
   1   2   7  163.68   26.06
  -1   2  -7  143.70   23.38
   1  -2   7  175.39   22.64
  -1  -2  -7  155.19   18.69
   1  -2   7  168.75   19.25
  -1  -2  -7  142.99   16.65
  -1  -2  -7  144.13   15.63
   1   2   8 1061.56   80.82
  -1   2  -8  878.34   70.35
   1   2   8  909.40   72.97
  -1   2  -8  830.63   58.36
   1  -2   8 1065.57   70.01
   1  -2   8 1015.53   62.18
  -1  -2  -8  883.09   58.77
  -1  -2  -8  923.24   56.16
   1   2   9   49.54   12.07
  -1   2  -9   -1.53   11.46
   1   2   9   69.85   17.12
   1   2   9   47.80   15.65
  -1   2  -9   50.87   15.20
  -1   2  -9    0.36   16.06
  -1  -2  -9    0.11   10.27
   1  -2   9   -0.15   13.79
   1  -2   9   -0.46   10.22
  -1  -2  -9   49.99   17.39
   1   2  10    7.93   11.38
  -1   2 -10   -0.45   11.88
  -1   2 -10    0.64    8.39
   1   2  10    8.55   12.54
   1   2  10   13.89    8.84
  -1   2 -10    0.58   13.16
   1  -2  10   -0.04    9.70
   1  -2  10    6.14    8.12
  -1  -2 -10    3.31    8.55
  -1  -2 -10    0.07    7.78
  -1   2 -11   46.60   22.05
   1   2  11   58.27   21.25
   1  -2  11   78.77   18.54
  -1  -2 -11   43.64   16.63
   1  -2  11   53.89   15.76
  -1  -2 -11    0.16   14.14
  -1   2 -12   -1.22   24.89
   1   2  12   12.26   22.48
   1  -2  12    0.03   17.70
  -1  -2 -12   90.09   23.65
   1  -2  12  114.06   20.90
  -1  -2 -12   91.40   28.52
   1   2  13   37.61   21.22
  -1   2 -13   40.12   22.11
   1  -2  13    0.09   25.05
   1  -2  13    1.24   18.21
  -1  -2 -13   34.04   17.78
  -1  -2 -13   35.73   14.89
   1   2  14    9.99   15.45
  -1   2 -14   18.48   18.09
   1  -2  14    0.96   15.37
  -1  -2 -14   12.81   11.40
  -1  -2 -14   13.41   15.19
   1  -2  14    0.03   14.50
   1   2  15  105.23   31.81
  -1   2 -15  102.09   36.86
   1  -2  15  134.87   29.84
  -1  -2 -15  137.32   31.63
  -1  -2 -15   74.39   21.65
  -1   2 -16   31.68   18.77
   1   2  16   -1.94   17.75
   1  -2  16    4.35   16.05
  -1  -2 -16   14.73   16.28
   1   2  17    7.94   14.12
  -1   2 -17   10.86   15.05
   1  -2  17    2.40   12.21
  -1  -2 -17   -3.40   13.06
  -1   2 -18   12.96   15.02
   1   2  18  -23.60   13.38
   1  -2  18   -6.30   19.35
  -1  -2 -18    0.41   13.20
   1   2  19    4.69   13.24
  -1   2 -19   12.50   14.80
   1  -2  19    2.70   12.37
  -1  -2 -19    6.36   12.55
  -1   2 -20    7.01   12.84
   1   2  20    2.33   12.07
   1  -2  20    8.00   10.24
  -1  -2 -20    6.25    9.84
  -1   2 -21    1.02    8.54
   1   2  21   -1.38    8.12
   1  -2  21    5.66    6.80
   1   3 -20    2.38   12.15
  -1   3  20   10.66   11.28
   1   3 -19  -10.94   20.16
  -1   3  19    8.11   11.60
  -1   3  18   -5.06    9.38
   1   3 -18   33.37   16.42
   1  -3 -18   -0.99    5.31
  -1  -3  18   -0.92    7.42
  -1   3  17   -3.67   10.16
   1   3 -17   26.51   18.43
   1  -3 -17    2.54   11.87
  -1  -3  17   -5.36   10.55
  -1   3  16   27.88   24.82
   1   3 -16   43.08   25.04
   1  -3 -16   15.72   16.62
  -1  -3  16   29.53   21.34
  -1   3  15   86.87   35.18
   1   3 -15   -2.74   34.50
   1  -3 -15   81.72   22.31
  -1  -3  15   97.36   28.60
  -1   3  14   22.82   17.67
   1   3 -14    1.89   18.58
   1  -3 -14    0.46   11.49
  -1  -3  14    0.17   15.42
   1   3 -13    1.84   18.85
  -1   3  13   20.85   18.77
   1  -3 -13    5.62   12.48
  -1  -3  13    0.03   15.84
  -1   3  12   87.08   57.38
   1   3 -12    1.92   38.76
   1  -3 -12  124.25   25.92
  -1  -3  12  137.04   30.30
   1   3 -11    1.64   32.87
  -1   3  11   23.68   31.33
   1  -3 -11  107.52   22.21
   1  -3 -11   63.45   20.00
  -1  -3  11  128.89   25.47
   1  -3 -10   47.23   18.97
   1  -3 -10   42.16   13.61
  -1  -3  10    0.20   13.44
  -1  -3  10   -0.24   17.64
  -1  -3  10    0.13   18.11
   1   3  -9   -0.86   24.23
   1  -3  -9   -0.04   11.38
   1  -3  -9   19.14   10.00
  -1  -3   9    0.13   10.61
  -1  -3   9   27.70   14.47
  -1  -3   9   21.08   24.11
   1   3  -8   -1.27   22.04
   1  -3  -8   94.48   16.69
   1  -3  -8   99.44   19.05
  -1  -3   8   -0.67   26.14
  -1  -3   8  139.88   34.89
  -1  -3   8  114.15   37.96
  -1   3   7   74.76   21.28
   1   3  -7  112.77   21.73
   1   3  -7   -2.60   20.11
  -1   3   7    0.07   21.18
   1  -3  -7  100.22   18.46
   1  -3  -7  110.80   17.22
  -1  -3   7  113.15   21.26
  -1  -3   7  107.37   16.83
  -1  -3   7  112.22   20.10
   1   3  -6  297.71   34.04
  -1   3   6  309.27   49.61
  -1   3   6  349.07   36.10
   1   3  -6  274.55   31.28
   1  -3  -6  322.94   41.54
   1  -3  -6  344.61   40.44
  -1  -3   6  345.72   27.27
  -1  -3   6  357.98   35.54
  -1  -3   6  369.15   45.36
   1   3  -5  393.36   35.73
  -1   3   5  414.51   39.50
   1   3  -5  407.30   37.23
   1   3  -5  399.09   33.61
  -1   3   5  457.82   40.07
   1  -3  -5  435.71   35.59
  -1  -3   5  502.82   41.26
  -1  -3   5  453.70   31.02
  -1  -3   5  550.66   54.06
   1   3  -4  745.69   52.22
   1   3  -4  560.39   44.37
  -1   3   4  834.20   56.64
  -1   3   4  614.82   39.04
   1   3  -4  749.13   49.13
  -1   3   4  656.42   48.59
   1  -3  -4  806.46   44.42
   1  -3  -4  824.80   50.53
   1  -3  -4  790.40   49.71
  -1  -3   4  855.26   51.51
  -1  -3   4  847.08   47.24
  -1  -3   4  906.09   58.10
  -1   3   3  167.89   24.51
  -1   3   3  167.41   21.55
  -1   3   3  199.44   23.02
   1   3  -3  183.60   25.43
   1   3  -3  177.70   21.05
   1   3  -3  192.66   29.97
   1   3  -3  188.73   17.01
  -1   3   3  162.08   18.52
   1  -3  -3  219.90   22.02
   1  -3  -3  195.51   19.60
   1  -3  -3  220.87   15.70
   1  -3  -3  212.39   18.83
  -1  -3   3  195.59   17.79
  -1  -3   3  233.25   23.63
  -1  -3   3  195.17   13.63
  -1  -3   3  220.20   22.05
  -1   3   2    0.65    8.89
  -1   3   2   23.72    8.76
  -1   3   2   18.10    9.44
   1   3  -2    0.24    6.86
   1   3  -2   23.44    8.41
   1   3  -2   -0.60    7.67
   1   3  -2    0.53    8.27
  -1   3   2   -0.12    8.07
   1  -3  -2   19.14    8.98
   1  -3  -2   36.75    8.82
   1  -3  -2    0.39    8.14
   1  -3  -2   30.25    7.34
  -1  -3   2   28.92    8.63
  -1  -3   2    0.37    5.62
  -1  -3   2   27.56    6.93
  -1  -3   2   39.44    9.82
  -1   3   1    0.56   10.76
  -1   3   1    8.07    7.45
  -1   3   1    0.54    7.79
   1   3  -1    0.17    6.42
  -1   3   1    0.21    6.56
   1   3  -1    0.31    5.93
   1   3  -1   10.09    7.17
   1   3  -1   -0.12    6.79
   1  -3  -1    0.66    6.00
   1  -3  -1   12.64    4.72
   1  -3  -1   14.45    7.14
   1  -3  -1   15.31    6.90
  -1  -3   1   16.20    6.45
  -1  -3   1   -0.40    7.41
  -1  -3   1    0.12    5.15
  -1  -3   1   18.08    5.87
  -1   3   0   22.22    5.96
   1   3   0   -0.15    8.44
  -1   3   0   27.53    8.48
  -1   3   0   -1.88    8.77
   1   3   0    0.57    7.62
   1   3   0    0.34    7.17
   1   3   0   26.61    8.26
  -1   3   0   -0.09    8.35
   1  -3   0   33.33    7.15
   1  -3   0    0.07    9.34
  -1  -3   0    0.03    7.90
   1  -3   0   -0.03    9.51
   1  -3   0   21.17    5.57
  -1  -3   0   46.53    7.10
  -1  -3   0   34.25    8.13
  -1  -3   0   -0.03    6.72
   1   3   1  274.45   22.84
   1   3   1  324.14   27.42
   1   3   1  338.56   28.18
  -1   3  -1  299.13   26.36
  -1   3  -1  280.04   26.78
   1   3   1  279.29   21.56
  -1   3  -1  255.90   27.08
  -1   3  -1  301.77   22.97
   1  -3   1  294.84   25.69
  -1  -3  -1  336.72   33.46
   1  -3   1  289.11   19.54
   1  -3   1  303.58   20.50
  -1  -3  -1  365.05   25.15
  -1  -3  -1  303.29   21.96
  -1  -3  -1  321.22   29.45
   1  -3   1  347.52   29.19
   1   3   2   17.74    6.37
   1   3   2   17.01   12.04
  -1   3  -2   14.41    5.41
   1   3   2   -0.11    4.84
   1   3   2   -0.57    7.38
  -1   3  -2   -1.53    7.25
  -1   3  -2   14.52    7.51
  -1   3  -2    0.03    5.44
   1  -3   2    0.02    8.30
   1  -3   2    0.06    5.46
   1  -3   2   11.24    4.23
  -1  -3  -2    0.17    6.47
  -1  -3  -2   -0.19    5.67
  -1  -3  -2   18.14    5.99
  -1  -3  -2   -0.21    5.44
   1  -3   2   -0.46    7.08
   1   3   3   44.75    9.15
   1   3   3    1.09    7.03
  -1   3  -3   35.86    8.93
   1   3   3    0.01    9.82
  -1   3  -3   -0.19    7.30
  -1   3  -3   29.64    9.31
   1  -3   3   -0.06    8.66
  -1  -3  -3   -0.04    7.88
  -1  -3  -3   38.17    7.82
   1  -3   3    0.06   10.45
  -1  -3  -3    0.15    6.56
   1  -3   3    0.14    7.49
   1   3   4  373.54   34.75
   1   3   4  349.36   34.25
  -1   3  -4  285.30   31.58
  -1   3  -4  340.50   31.59
  -1   3  -4  332.13   27.58
   1  -3   4  369.99   30.75
   1  -3   4  385.35   35.28
   1  -3   4  424.11   34.41
  -1  -3  -4  337.30   28.33
  -1  -3  -4  358.44   25.51
  -1  -3  -4  350.07   28.36
   1   3   5   64.48   21.23
   1   3   5  219.92   26.76
  -1   3  -5  181.74   25.65
   1   3   5  196.58   27.52
  -1   3  -5  183.45   24.63
   1  -3   5  211.97   24.17
  -1  -3  -5  194.42   19.04
   1  -3   5  222.97   27.10
   1  -3   5  198.56   24.52
  -1  -3  -5  207.56   21.70
  -1  -3  -5  181.52   20.96
   1   3   6  516.28   45.58
   1   3   6  444.16   46.86
  -1   3  -6  410.70   41.82
  -1   3  -6  433.70   45.57
  -1   3  -6  444.08   43.15
  -1  -3  -6  460.30   32.69
   1  -3   6  466.44   44.23
  -1  -3  -6  437.64   36.62
  -1  -3  -6  448.06   37.33
   1   3   7  133.09   34.88
  -1   3  -7  195.46   30.59
  -1   3  -7  109.15   29.02
   1  -3   7  173.26   25.14
   1  -3   7  163.03   27.54
  -1  -3  -7  146.95   23.42
  -1  -3  -7  155.97   22.65
  -1  -3  -7  165.40   19.76
   1   3   8   76.52   19.02
  -1   3  -8    0.62   17.73
   1  -3   8   67.34   18.77
   1  -3   8   -0.19   16.49
  -1  -3  -8    0.27   14.02
  -1  -3  -8    0.24   17.73
  -1   3  -9    2.03   14.35
   1   3   9   10.27   14.32
   1  -3   9   22.00   10.29
  -1  -3  -9    0.08   16.82
   1  -3   9    0.13   12.77
  -1  -3  -9   -0.71    9.67
  -1   3 -10    8.27   12.83
   1   3  10   12.10   12.45
   1  -3  10   -0.40    8.69
  -1  -3 -10    0.64    8.45
   1  -3  10    0.00   10.91
  -1  -3 -10   -1.56    9.01
   1   3  11   29.46   18.35
  -1   3 -11   24.17   18.79
   1  -3  11   15.68   12.96
   1  -3  11    0.01   16.70
  -1  -3 -11   -0.27   12.96
  -1  -3 -11   14.53   13.80
  -1   3 -12    0.66   10.88
   1   3  12    8.34   10.69
   1  -3  12   -0.55    8.19
  -1  -3 -12   -3.20    8.10
   1  -3  12   -0.02    9.90
  -1  -3 -12    0.44    7.72
   1   3  13   83.64   27.35
  -1   3 -13   67.40   27.10
   1  -3  13    0.05   26.89
  -1  -3 -13   77.20   21.73
   1  -3  13   90.25   22.09
  -1  -3 -13   -0.36   19.30
  -1   3 -14   18.14   20.28
   1  -3  14   21.12   16.06
   1  -3  14    0.22   29.92
  -1  -3 -14   17.24   25.60
  -1  -3 -14   16.85   13.89
   1   3  15   27.08   20.01
  -1   3 -15   33.48   35.65
   1  -3  15   -4.02   17.27
  -1  -3 -15   25.55   18.09
  -1  -3 -15   27.57   15.53
   1  -3  15   43.65   22.51
  -1   3 -16   -0.21   16.47
   1   3  16    6.73   15.50
   1  -3  16    3.47   15.04
  -1  -3 -16   12.82   11.00
   1  -3  16    0.65   15.66
  -1  -3 -16   15.96   13.49
  -1   3 -17  -10.26   14.26
   1   3  17    5.83   13.49
   1  -3  17    3.90   11.48
  -1  -3 -17    2.60   10.73
   1  -3  17   17.40   13.16
  -1  -3 -17    9.13    9.14
   1   3  18    0.20    8.21
  -1   3 -18   -1.60    8.66
  -1  -3 -18    5.17    9.09
   1  -3  18   -1.13    8.09
  -1   3 -19   -7.30    8.43
   1   3  19   -1.46    8.59
   1  -3  19    1.24    6.36
  -1   4  18  -10.22    9.70
   1   4 -18    9.79    9.43
   1  -4 -18    4.52    5.56
  -1  -4  18    8.79    7.57
  -1   4  17    4.45   22.39
   1   4 -17   17.73   22.54
   1  -4 -17   11.52    9.79
  -1  -4  17   12.63   13.74
   1   4 -16   13.50   17.98
   1  -4 -16   -1.00    7.81
  -1   4  15   18.59   20.70
   1   4 -15   25.72   30.51
   1  -4 -15   12.18   14.83
  -1  -4  15   15.58   19.83
  -1   4  14   22.32   23.92
   1   4 -14   -0.32   23.10
   1  -4 -14   25.02   16.92
  -1  -4  14   33.29   21.43
  -1   4  13   -9.05   15.51
   1   4 -13   -0.48   15.99
   1  -4 -13   -4.88   10.39
  -1  -4  13    5.98   13.85
  -1   4  12   48.37   30.72
   1   4 -12   27.44   30.49
   1  -4 -12   29.38   31.13
  -1  -4  12   62.07   26.32
  -1   4  11   48.15   22.16
   1   4 -11    8.81   20.05
   1  -4 -11    0.18   14.30
  -1  -4  11   -0.15   17.99
   1   4 -10   35.01   28.29
   1  -4 -10   65.74   19.16
   1  -4 -10   38.18   20.70
  -1  -4  10    0.09   27.66
   1  -4  -9    6.80   10.85
   1  -4  -9    1.90    9.91
  -1  -4   9   -1.31   13.48
  -1  -4   9    1.27   14.42
   1  -4  -8   21.90   14.40
   1  -4  -8    8.43   13.49
  -1  -4   8    0.23   18.95
  -1  -4   8   31.38   30.03
   1  -4  -7   19.26   13.59
   1  -4  -7   21.01   14.03
  -1  -4   7   -3.68   19.62
  -1  -4   7   24.53   19.66
   1  -4  -6   54.85   16.91
   1  -4  -6   49.48   17.48
  -1  -4   6    0.60   23.31
  -1  -4   6   58.36   20.78
   1  -4  -5    9.27   11.75
   1  -4  -5   10.26   18.35
  -1  -4   5    2.15   16.10
  -1  -4   5   28.71   13.54
   1  -4  -4   17.36    9.19
   1  -4  -4   -0.42    9.52
  -1  -4   4    0.83    9.94
  -1  -4   4   -1.33   12.40
   1  -4  -3    5.38    7.37
   1  -4  -3    0.07    6.82
  -1  -4   3   -1.96    9.06
  -1  -4   3   -0.48    8.53
   1  -4  -2   10.90   10.12
   1  -4  -2   -0.38    9.52
  -1  -4   2   22.71   10.44
  -1  -4   2   -1.65   12.49
   1   4  -1    0.32   29.86
   1  -4  -1   95.01   19.91
   1  -4  -1   88.56   32.12
   1  -4  -1   92.24   16.86
  -1  -4   1    0.04   22.51
  -1  -4   1  126.44   21.99
  -1  -4   1  108.04   20.79
   1   4   0   -0.05    7.14
   1   4   0    0.57    7.49
   1  -4   0    5.81    8.09
   1  -4   0    0.02    9.05
   1  -4   0    6.92    8.76
  -1  -4   0    2.08    8.01
  -1  -4   0    0.05    6.01
  -1  -4   0   -0.05    6.77
  -1  -4   0   -0.36    8.04
   1   4   1   86.47   22.17
   1  -4   1  132.30   23.77
   1  -4   1  160.10   27.56
  -1  -4  -1  146.46   20.03
  -1  -4  -1  133.11   32.71
  -1  -4  -1  123.88   20.26
   1  -4   2  104.91   20.67
  -1  -4  -2    0.07   25.64
  -1  -4  -2  100.54   20.22
  -1  -4  -2  109.62   17.65
   1  -4   3  332.83   41.53
   1  -4   3  290.39   35.76
  -1  -4  -3  254.08   32.99
  -1  -4  -3  230.41   27.67
  -1  -4  -3  241.33   29.16
   1  -4   4    0.68   18.25
   1  -4   4   51.02   14.14
  -1  -4  -4   -0.16   11.71
  -1  -4  -4   46.85   12.66
  -1  -4  -4   -0.46   13.68
   1  -4   5   47.02   16.62
   1  -4   5    1.10   21.62
  -1  -4  -5   -0.20   24.34
  -1  -4  -5   40.56   15.26
  -1  -4  -5   44.88   13.82
   1  -4   6   91.31   21.03
   1  -4   6   -2.69   25.86
  -1  -4  -6   91.81   18.91
  -1  -4  -6   62.90   16.43
  -1  -4  -6   -0.32   19.19
   1  -4   7   32.89   17.45
   1  -4   7    0.50   23.21
  -1  -4  -7   29.58   16.79
  -1  -4  -7   39.53   15.02
   1   4   8    4.75   11.00
   1  -4   8    1.19   10.23
   1  -4   8   -1.62    7.74
  -1  -4  -8   -1.71    7.18
   1   4   9    0.03   14.56
   1  -4   9   -0.39   14.59
   1  -4   9    7.65   10.98
  -1  -4  -9    1.23   10.26
   1   4  10   37.52   22.72
  -1   4 -10   22.80   21.29
   1  -4  10   -0.01   23.44
   1  -4  10   36.01   17.27
  -1  -4 -10   -0.08   24.52
   1   4  11    2.03   15.74
  -1   4 -11   11.39   15.30
   1  -4  11    0.00   24.97
   1  -4  11    8.54   12.28
  -1  -4 -11   -0.24   11.08
   1   4  12    6.50   18.03
  -1   4 -12   11.13   11.37
   1  -4  12   -0.72   11.39
   1  -4  12    4.09    9.08
  -1  -4 -12   -8.46    8.19
   1   4  13    7.86   13.94
  -1   4 -13    6.31   13.44
   1  -4  13    1.92   14.03
   1  -4  13    0.14   10.81
  -1  -4 -13   -0.60    9.70
   1   4  14    9.22   13.91
  -1   4 -14    6.58   14.70
   1  -4  14    9.02   16.17
   1  -4  14    3.63   12.68
  -1  -4 -14   10.33   11.46
   1   4  15   -5.76    9.32
  -1   4 -15    4.98    8.67
   1  -4  15   -2.57    7.77
   1  -4  15    5.26   10.08
  -1  -4 -15    3.85    7.58
   1   4  16   -1.56    8.43
  -1   4 -16   -0.60    7.16
   1  -4  16    2.62    6.24
   1  -4  16   19.05   14.22
  -1  -4 -16    0.10    7.12
   1   4  17    0.81    6.83
   1  -4  17   -3.39    6.68
  -1  -4 -17   -3.53    5.35
  -1   5  15    1.07    8.15
   1  -5 -15    0.98    7.68
  -1  -5  15   18.87   10.96
  -1   5  14    9.47   13.84
   1   5 -14   10.56    9.63
   1  -5 -14    2.89   10.37
  -1  -5  14   22.10   14.52
  -1   5  13   -1.99   13.65
   1   5 -13   -1.40   10.17
   1  -5 -13   -6.89   10.27
  -1  -5  13  -12.44   14.36
  -1   5  12   12.74   15.44
   1   5 -12    3.69   12.84
   1  -5 -12   -1.23   10.92
  -1  -5  12   14.81   15.13
  -1   5  11   18.42   20.14
   1   5 -11    2.00   18.66
   1  -5 -11    5.84   21.01
  -1  -5  11   22.54   19.54
  -1   5  10    0.87   32.76
   1   5 -10    9.36   20.30
   1  -5 -10    8.11   14.59
  -1  -5  10   28.79   20.14
  -1   5   9    7.44   19.76
   1   5  -9   20.01   18.21
   1  -5  -9   -9.03   12.15
  -1  -5   9   25.36   17.67
   1   5  -8   -7.28   27.55
   1  -5  -8   14.39   11.97
   1  -5  -8    0.01   11.63
  -1  -5   8    5.06   17.09
   1   5  -7   16.25   24.77
   1  -5  -7   28.40   16.83
   1  -5  -7   32.49   15.65
  -1  -5   7    7.95   23.36
   1  -5  -6   30.97   17.81
   1  -5  -6   39.07   18.35
  -1  -5   6   45.45   25.38
   1  -5  -5   -0.22    8.44
   1  -5  -5   -6.65    8.65
  -1  -5   5    8.25   11.78
   1  -5  -4   -0.46   11.90
   1  -5  -4   10.19   12.22
  -1  -5   4   21.51   16.52
   1  -5  -3   51.62   17.31
   1  -5  -3   -0.49   16.22
  -1  -5   3   66.11   22.64
   1  -5  -2   24.33   16.57
   1  -5   0   -1.33    9.62
   1  -5   1  323.60   64.76
   1  -5   1  269.18   39.36
   1  -5   2   -0.85   20.35
   1  -5   2   85.11   24.08
  -1  -5  -2   64.66   17.10
   1  -5   3   31.39   25.60
   1  -5   3   -0.34   14.02
  -1  -5  -3   12.83   11.79
   1  -5   4   83.14   20.01
   1  -5   4   -0.77   16.55
  -1  -5  -4    0.02   14.51
   1  -5   5   43.41   22.13
   1  -5   5   24.90   18.04
  -1  -5  -5   17.65   15.79
   1  -5   6   20.98   17.74
   1  -5   6    9.28   14.42
  -1  -5  -6    6.07   12.88
   1  -5   7    9.83   21.85
   1  -5   7   11.46   17.64
  -1  -5  -7    9.69   13.06
   1  -5   8   -5.05   18.81
   1  -5   8   19.38   14.26
  -1  -5  -8   17.82   13.98
   1  -5   9   15.80   21.83
  -1  -5  -9   27.28   15.79
   1  -5  10    5.04   14.30
  -1  -5 -10    2.39   10.02
   1  -5  11   17.15   25.38
  -1  -5 -11    6.84   11.88
   1   5  12    0.91    7.07
   1  -5  12  -11.25   12.13
  -1  -5 -12   10.98    8.45
   1   5  13    1.70    5.79
   1  -5  13   14.05   17.49
  -1  -5 -13    0.75    8.30
   1  -5  14   -0.67    9.58
  -1  -5 -14   -1.24    9.96
   1  -6 -10    3.79    6.64
  -1  -6  10    8.75   10.29
   1  -6  -9   12.64    8.91
  -1  -6   9   -7.53    7.87
   1  -6  -8    8.30    6.78
  -1  -6   8   -4.68    9.68
   1  -6  -7   -1.66    5.29
  -1  -6   7    6.12    7.65
   1  -6  -6    1.24    9.28
  -1  -6   6   -9.08   13.17
   1  -6  -5    7.03    7.99
  -1  -6   5    7.62   10.82
   1  -6  -4    4.02    7.35
   1  -6  -3   10.31    8.79
   1  -6  -2   -0.27    8.22
   1  -6   3   20.59   13.83
   1  -6   4    0.36   18.41
  -1  -6  -4    8.80    7.46
   1  -6   5    4.63   10.10
  -1  -6  -5    2.05    6.59
   1  -6   6   -1.57    8.03
  -1  -6  -6    1.42    5.42
   1  -6   7    4.92    9.24
  -1  -6  -7   -4.66    6.32
   1  -6   8    3.76    9.19
  -1  -6  -8    0.90    6.17
   1  -6   9    4.51    7.61
  -1  -6  -9   -1.07    5.21
   2   0 -22    8.23   10.07
  -2   0  22    7.81    8.54
   2   0 -21    2.98   14.46
  -2   0  21   28.56   19.06
   2   0 -20   15.47   17.24
  -2   0  20   19.03   23.78
   2   0 -19    9.32   13.80
  -2   0  19  -13.78   11.70
   2   0 -18   -5.26   14.63
  -2   0  18   10.55   12.14
   2   0 -17    0.69   17.04
  -2   0  17   16.09   14.19
   2   0 -16   64.73   29.61
  -2   0  16  107.14   27.13
   2   0 -15    1.46   15.14
  -2   0  15   13.82   18.52
   2   0 -14   17.41   18.33
  -2   0  14   26.61   15.14
   2   0 -13  107.17   39.19
  -2   0  13  108.28   21.72
   2   0 -12    0.80    6.21
   2   0 -12   -0.80    7.32
   2   0 -12   -0.08    4.26
   2   0 -12   -0.05   10.53
  -2   0  12    0.40    5.34
  -2   0  12    0.79    4.81
  -2   0  12    1.12    5.45
   2   0 -11   87.44   15.98
   2   0 -11   92.00   19.35
   2   0 -11   73.64   11.54
   2   0 -11    0.02   16.11
  -2   0  11   81.60   12.56
  -2   0  11   78.56   13.65
  -2   0  11    0.05   16.18
  -2   0  11   88.27   13.22
   2   0 -10    8.78    6.67
   2   0 -10    9.16    5.10
   2   0 -10   -0.00   11.16
   2   0 -10   -0.87    8.43
  -2   0  10   -0.07    6.02
  -2   0  10   -0.08    5.42
  -2   0  10    8.05    5.36
  -2   0  10   -0.10    7.21
   2   0  -911094.89  697.52
   2   0  -910890.74  654.02
   2   0  -911062.51  683.65
   2   0  -910535.20  676.46
  -2   0   910830.83  686.55
  -2   0   911580.70  710.23
  -2   0   912067.88  708.33
  -2   0   911711.96  683.44
   2   0  -8  659.29   38.19
   2   0  -8  616.26   40.09
  -2   0   8  663.39   38.26
  -2   0   8  696.93   34.69
  -2   0   8  730.74   36.42
   2   0  -7  268.51   17.28
   2   0  -7  304.01   22.30
   2   0  -7  252.96   18.03
  -2   0   7  292.35   17.62
  -2   0   7  274.42   19.76
  -2   0   7  262.86   20.97
  -2   0   7  283.79   15.74
   2   0  -6  710.73   40.64
   2   0  -6  733.63   35.44
   2   0  -6  748.60   41.35
  -2   0   6  764.79   38.78
  -2   0   6  758.57   35.01
  -2   0   6  782.70   33.56
  -2   0   6  788.06   40.32
   2   0  -5 7854.78  399.69
   2   0  -5 7114.51  356.70
   2   0  -5 7904.33  425.80
  -2   0   5 7764.63  390.13
  -2   0   5 7839.33  406.44
  -2   0   5 7330.51  371.31
  -2   0   5 7735.58  376.53
   2   0  -4  956.33   47.69
   2   0  -4  870.49   34.52
   2   0  -4  884.74   39.98
  -2   0   4  950.80   40.76
  -2   0   4  930.51   34.01
  -2   0   4  963.21   44.15
   2   0  -3 3346.76  151.34
   2   0  -3 3529.55  170.11
   2   0  -3 3455.19  138.45
  -2   0   3 3510.70  159.29
  -2   0   3 3316.43  148.54
  -2   0   3 3573.71  141.77
  -2   0   3 3714.62  145.17
   2   0  -2  680.90   34.59
   2   0  -2  666.78   35.59
   2   0  -2  591.84   18.97
   2   0  -2  668.96   22.44
  -2   0   2  669.90   29.62
  -2   0   2  653.99   20.50
  -2   0   2  651.91   29.06
  -2   0   2  681.90   25.23
   2   0  -1  753.12   22.99
   2   0  -1  724.72   30.63
   2   0  -1  705.12   24.21
   2   0  -1  801.73   36.95
   2   0  -1  652.49   25.16
  -2   0   1  783.95   25.70
  -2   0   1  726.70   21.58
  -2   0   1  777.85   33.88
   2   0   0  894.52   35.98
   2   0   0  862.48   30.81
   2   0   0  900.30   34.53
  -2   0   0  897.66   30.71
  -2   0   0  878.09   39.36
  -2   0   0  912.54   31.39
  -2   0   0  715.58   30.66
   2   0   1  738.25   26.12
   2   0   1  717.32   24.76
  -2   0  -1  707.11   30.79
  -2   0  -1  681.21   31.88
  -2   0  -1  620.44   26.86
  -2   0  -1  672.35   25.00
  -2   0  -1  666.57   24.56
   2   0   268898.41 6043.76
   2   0   262488.41 5351.98
   2   0   264056.67 5549.59
  -2   0  -264567.60 5595.63
  -2   0  -262624.16 5345.39
  -2   0  -266641.46 5798.75
  -2   0  -264747.35 5595.27
   2   0   3 4865.23  237.69
   2   0   3 4898.31  221.98
   2   0   3 4449.54  196.55
  -2   0  -3 4933.63  238.59
  -2   0  -3 4724.92  220.52
  -2   0  -3 4676.39  211.64
   2   0   4  258.50   16.55
   2   0   4  297.67   22.64
   2   0   4  292.36   13.29
  -2   0  -4  279.21   18.47
  -2   0  -4  304.57   15.28
  -2   0  -4  298.14   21.52
   2   0   5 1163.69   48.21
   2   0   5 1332.49   71.61
   2   0   5 1393.98   63.34
  -2   0  -5 1348.16   73.01
  -2   0  -5 1300.70   62.85
  -2   0  -5 1335.28   54.99
   2   0   6 1709.40   94.17
   2   0   6 1535.06   65.43
   2   0   6 1634.80   79.24
  -2   0  -6 1598.20   67.55
  -2   0  -6 1457.85   76.80
   2   0   7  497.64   30.77
   2   0   7  470.79   22.77
  -2   0  -7  394.93   34.43
  -2   0  -7  447.99   21.66
  -2   0  -7  482.38   32.39
   2   0   8  693.98   41.73
   2   0   8  602.73   29.60
  -2   0  -8  559.91   27.08
  -2   0  -8  660.04   43.48
  -2   0  -8  616.93   63.41
   2   0   9  117.11   15.09
   2   0   9   96.30   10.77
   2   0   9   94.68   17.00
  -2   0  -9  125.08   18.78
  -2   0  -9   98.17   23.91
  -2   0  -9  102.16    9.36
   2   0  10  428.52   34.55
   2   0  10  499.53   38.88
  -2   0 -10  450.62   44.21
  -2   0 -10  475.11   43.25
   2   0  11   -0.00    5.60
  -2   0 -11   -0.40    9.49
   2   0  12    0.11   17.47
  -2   0 -12  103.82   19.81
   2   0  13   54.41   18.81
  -2   0 -13   45.87   21.13
   2   0  14   17.56   14.65
  -2   0 -14    1.19   16.21
   2   0  15   -0.80    9.94
  -2   0 -15   -0.74   11.11
   2   0  16    2.68   11.98
  -2   0 -16    0.91   12.81
   2   0  17   77.93   26.75
  -2   0 -17   80.85   31.39
   2   0  18   -5.43   18.59
  -2   0 -18   -0.33   12.97
   2   0  19   -1.34    9.55
  -2   0 -19    2.97   10.47
   2   0  20   38.46   18.78
  -2   0 -20   18.92   32.16
   2   0  21    9.61   11.98
  -2   0 -21   -0.39   20.24
   2   1 -22   -5.66    8.08
  -2   1  22    2.69    6.65
   2   1 -21   11.68   18.11
  -2   1  21   11.50    9.69
  -2  -1  21   -0.04   10.70
   2  -1 -21   -3.34    7.07
   2   1 -20  -10.71   12.94
  -2   1  20    0.71   10.66
   2  -1 -20   -2.37    9.03
  -2  -1  20    0.80    8.26
   2   1 -19   26.84   29.30
  -2   1  19   -0.47   16.30
  -2  -1  19    3.52   12.92
   2  -1 -19   29.06   14.87
   2   1 -18   42.10   38.08
  -2   1  18    0.45   21.05
   2  -1 -18   32.44   19.57
  -2  -1  18   44.53   17.21
   2   1 -17   57.15   19.62
  -2   1  17    1.09   16.44
   2  -1 -17    0.02   14.89
  -2  -1  17   -0.91   13.09
   2   1 -16  122.56   23.83
  -2   1  16    1.39   19.61
  -2  -1  16    3.22   15.08
   2  -1 -16   -0.05   17.86
   2   1 -15    0.01   10.78
  -2   1  15    0.09    9.70
   2  -1 -15    0.25    8.17
  -2  -1  15   -0.60    7.03
   2   1 -14   -0.05   19.80
  -2   1  14   -1.03   25.42
   2  -1 -14   27.66   11.70
  -2  -1  14   40.84   14.03
  -2  -1  14   -1.21   12.43
   2  -1 -14   -0.42   14.04
  -2   1  13  301.73   38.17
   2   1 -13  268.20   46.89
  -2   1  13  285.85   42.38
   2  -1 -13  266.27   35.82
  -2  -1  13  325.89   36.27
   2  -1 -13  271.00   42.99
   2  -1 -13  293.11   35.12
  -2  -1  13  333.48   32.30
   2   1 -12   26.80   12.33
   2   1 -12   -1.41   16.23
  -2   1  12   -0.03   12.80
   2   1 -12    0.08   12.05
  -2   1  12   36.43   11.44
  -2   1  12   -0.03   14.35
   2  -1 -12   30.48   15.52
   2  -1 -12   23.81   11.03
   2  -1 -12    0.35   11.59
  -2  -1  12   26.80   11.04
  -2  -1  12   -0.08   15.06
   2   1 -11  231.82   28.35
   2   1 -11  132.36   31.20
   2   1 -11  226.82   28.40
  -2   1  11  224.96   28.17
  -2   1  11  219.55   33.56
  -2   1  11  278.84   26.86
  -2  -1  11  224.80   21.93
   2  -1 -11  247.98   33.89
   2  -1 -11  232.74   24.44
   2  -1 -11  216.16   25.62
  -2  -1  11  251.42   22.06
  -2  -1  11  272.42   26.12
   2   1 -10  908.09   61.14
   2   1 -10  851.13   60.58
  -2   1  10  879.03   70.29
  -2   1  10 1022.61   61.57
  -2   1  10  892.33   45.07
  -2   1  10  947.96   62.41
  -2  -1  10  982.55   70.91
   2  -1 -10  903.15   54.82
   2  -1 -10  970.59   58.32
  -2  -1  10  901.00   50.42
  -2  -1  10 1049.69   62.62
   2  -1 -10  815.21   53.80
   2   1  -9  782.91   39.21
   2   1  -9  829.63   55.35
   2   1  -9  903.36   57.38
  -2   1   9  972.93   55.70
  -2   1   9  916.45   58.71
  -2   1   9  923.88   43.40
   2  -1  -9  848.75   51.00
   2  -1  -9  931.12   50.73
  -2  -1   9  819.38   43.70
  -2  -1   9  899.53   44.24
  -2  -1   9 1083.20   81.01
  -2  -1   9  927.81   53.99
   2  -1  -9  816.44   45.07
   2  -1  -9  895.69   52.07
   2   1  -8  684.97   43.36
  -2   1   8  727.76   41.71
  -2   1   8  743.42   59.21
  -2   1   8  735.57   34.24
   2   1  -8  671.77   36.86
   2  -1  -8  745.84   39.40
  -2  -1   8  777.91   43.48
  -2  -1   8  757.28   39.68
  -2  -1   8  720.07   43.64
   2  -1  -8  699.50   41.30
  -2  -1   8  635.70   31.92
   2  -1  -8  660.74   37.60
   2  -1  -8  665.02   43.89
   2   1  -7  310.79   16.85
  -2   1   7  353.97   18.62
   2   1  -7  348.12   25.35
  -2   1   7  394.35   26.27
   2   1  -7  322.60   23.89
  -2   1   7  350.37   26.52
   2  -1  -7  302.90   19.76
  -2  -1   7  321.92   16.92
  -2  -1   7  326.50   21.42
   2  -1  -7  358.23   24.66
   2  -1  -7  333.58   20.23
  -2  -1   7  357.41   24.13
   2  -1  -7  350.84   20.10
  -2  -1   7  380.84   17.10
   2   1  -6  641.70   36.11
   2   1  -6  619.22   28.15
  -2   1   6  649.93   34.65
  -2   1   6  697.50   40.34
  -2   1   6  640.66   30.80
   2   1  -6  611.27   42.68
   2  -1  -6  633.60   28.60
  -2  -1   6  639.01   32.84
  -2  -1   6  666.17   25.56
  -2  -1   6  601.18   24.74
  -2  -1   6  674.45   34.63
   2  -1  -6  568.65   28.52
   2  -1  -6  661.88   28.79
   2  -1  -6  623.47   34.73
   2   1  -5  629.71   33.62
   2   1  -5  606.48   32.50
  -2   1   5  669.34   39.47
  -2   1   5  611.67   35.15
  -2   1   5  612.26   30.46
   2   1  -5  596.36   27.86
   2  -1  -5  617.99   29.90
  -2  -1   5  613.45   21.84
  -2  -1   5  658.12   32.89
  -2  -1   5  679.96   25.09
  -2  -1   5  630.50   30.88
   2  -1  -5  653.18   28.51
   2  -1  -5  595.93   25.16
   2  -1  -5  623.90   32.45
   2   1  -4  936.76   47.32
   2   1  -4  911.01   44.52
  -2   1   4  949.11   43.27
  -2   1   4  969.39   58.35
  -2   1   4  916.12   45.13
   2   1  -4  856.43   41.23
   2  -1  -4  882.66   44.79
  -2  -1   4  951.93   28.85
  -2  -1   4  879.09   27.48
  -2  -1   4 1013.74   46.17
  -2  -1   4 1069.23   47.03
   2  -1  -4  899.28   43.71
   2  -1  -4  947.27   30.01
   2  -1  -4  910.59   29.45
   2   1  -3  795.51   37.69
   2   1  -3  742.50   35.08
  -2   1   3  767.31   35.24
  -2   1   3  776.69   41.04
  -2   1   3  818.46   40.05
   2  -1  -3  708.20   32.24
  -2  -1   3  804.58   21.59
  -2  -1   3  792.77   19.82
   2  -1  -3  757.46   17.55
  -2  -1   3  866.18   37.58
  -2  -1   3  814.18   36.08
   2  -1  -3  789.43   43.95
  -2  -1   3  790.09   30.46
   2   1  -2 2129.92   92.57
  -2   1   2 2183.43   93.81
   2   1  -2 2140.42   96.13
  -2   1   2 2113.13   96.92
   2  -1  -2 1978.17   89.53
  -2  -1   2 2141.84   83.92
  -2  -1   2 2174.02   92.35
   2  -1  -2 2104.15   88.92
   2   1  -1  144.51   11.23
  -2   1   1  144.48   12.44
   2   1  -1  134.21   10.72
  -2   1   1  102.79   11.24
   2  -1  -1  129.33   10.27
   2  -1  -1  134.18   12.58
   2  -1  -1  136.44    9.99
  -2  -1   1  150.12    9.55
  -2  -1   1  137.46   10.28
  -2  -1   1  119.92    8.21
   2   1   0 1451.14   45.85
   2   1   0 1365.41   43.04
   2   1   0 1475.22   60.16
   2   1   0 1490.42   64.49
   2   1   0 1442.13   61.02
  -2   1   0 1481.25   61.48
  -2   1   0 1392.78   40.86
  -2   1   0 1145.89   56.99
  -2   1   0 1496.13   64.34
   2  -1   0 1553.64   64.31
   2  -1   0 1494.94   60.14
   2  -1   0 1337.01   60.46
  -2  -1   0 1418.18   55.59
  -2  -1   0 1503.95   62.52
  -2  -1   0 1513.82   58.13
   2   1   1 3512.18  161.62
   2   1   1 3444.09  138.87
   2   1   1 3518.71  156.92
  -2   1  -1 3405.35  154.58
  -2   1  -1 3547.61  139.46
  -2   1  -1 2932.80  146.79
   2   1   1 3530.59  157.45
  -2   1  -1 3588.88  156.73
   2  -1   1 3620.16  159.61
  -2  -1  -1 3413.63  147.59
  -2  -1  -1 3618.35  146.61
  -2  -1  -1 3704.85  164.39
   2  -1   1 3291.17  155.35
   2  -1   1 3466.99  146.94
   2   1   216490.39 1044.82
   2   1   217176.41 1025.91
   2   1   216738.55 1001.05
   2   1   217154.72 1047.72
  -2   1  -217204.47 1057.69
  -2   1  -216590.39  983.83
  -2   1  -216716.86 1059.08
   2  -1   218227.91 1108.93
   2  -1   217408.73 1019.20
  -2  -1  -216734.44 1024.63
  -2  -1  -216263.16  921.74
   2  -1   216418.50  929.40
  -2  -1  -217475.75 1039.78
   2  -1   217092.90 1059.86
   2   1   310177.19  564.53
   2   1   310075.94  580.17
   2   1   310317.26  569.27
  -2   1  -310101.85  552.26
  -2   1  -3 9715.18  557.01
  -2   1  -310123.89  580.97
   2  -1   310354.47  523.75
   2  -1   310996.66  597.98
  -2  -1  -310120.42  489.87
  -2  -1  -310317.29  555.89
   2  -1   310322.48  503.18
  -2  -1  -310524.37  585.26
   2  -1   310842.04  610.27
  -2  -1  -3 9900.87  485.09
   2   1   4 1035.79   48.18
   2   1   4 1036.88   57.28
  -2   1  -4  974.20   59.28
  -2   1  -4  945.49   47.84
  -2   1  -4  986.13   51.34
   2  -1   4  996.34   33.01
   2  -1   4 1089.53   53.88
  -2  -1  -4  999.55   31.20
  -2  -1  -4  981.08   44.08
   2  -1   4  965.82   37.79
  -2  -1  -4  908.88   46.14
   2  -1   4  996.15   46.76
  -2  -1  -4 1073.93   32.71
   2   1   5   74.09   13.61
   2   1   5   73.91   11.01
   2   1   5   81.60    9.64
  -2   1  -5   85.36   19.48
  -2   1  -5   72.20   10.31
   2  -1   5   78.05   14.81
   2  -1   5   63.67    5.96
  -2  -1  -5   68.47   10.72
  -2  -1  -5   86.40    8.96
   2  -1   5   81.66   11.51
   2  -1   5   64.39    4.74
   2   1   6   48.09   15.37
   2   1   6   47.98    8.22
   2   1   6   60.26   14.45
  -2   1  -6   -0.72   10.01
  -2   1  -6   53.71   12.56
  -2   1  -6   45.42    8.87
   2  -1   6   32.21    2.15
   2  -1   6   -0.88   14.83
  -2  -1  -6    3.73   14.68
   2  -1   6   45.74    8.71
   2  -1   6   42.03    2.60
  -2  -1  -6   50.85    7.51
   2   1   7  821.15   45.88
   2   1   7  970.29   69.37
   2   1   7  847.26   54.07
  -2   1  -7  826.92   53.82
  -2   1  -7  821.45   46.88
  -2   1  -7  867.70   61.66
  -2  -1  -7  869.35   45.58
   2  -1   7  956.34   53.35
   2  -1   7  908.61   49.44
  -2  -1  -7  837.05   51.58
   2   1   8  285.48   36.01
   2   1   8  272.02   27.32
   2   1   8  229.68   20.45
  -2   1  -8  256.13   34.35
  -2   1  -8  241.11   27.84
  -2   1  -8  242.83   28.94
  -2  -1  -8  247.23   24.98
   2  -1   8  294.97   25.45
   2  -1   8  259.91   23.11
  -2  -1  -8  231.72   18.59
   2   1   9  340.85   27.98
   2   1   9  365.69   45.24
   2   1   9  332.57   31.89
  -2   1  -9  340.55   35.53
  -2   1  -9  386.76   46.53
  -2   1  -9  329.10   27.21
  -2  -1  -9  346.36   32.54
   2  -1   9  349.78   30.22
   2  -1   9  384.33   32.46
  -2  -1  -9  331.50   24.37
   2   1  10   -0.14    8.64
   2   1  10    0.27   10.26
  -2   1 -10   20.27    8.18
  -2   1 -10   -2.21   12.35
   2  -1  10   21.39   14.01
   2  -1  10    1.44    9.12
  -2  -1 -10   21.33   13.37
  -2  -1 -10    0.17    7.27
   2  -1  10   18.26    8.98
  -2  -1 -10   28.24   10.69
   2   1  11   -0.18   11.84
   2   1  11   -0.63    9.13
  -2   1 -11    2.47    7.05
  -2   1 -11   -0.88   10.25
  -2  -1 -11   -0.21    5.82
  -2  -1 -11    5.21    9.19
   2  -1  11   10.00    8.12
   2  -1  11    5.09    7.97
   2   1  12   22.39   11.89
   2   1  12    0.17    9.25
  -2   1 -12    0.32   13.10
   2  -1  12   -0.06   10.47
  -2  -1 -12   29.44   12.05
  -2  -1 -12   -0.51    6.96
   2   1  13   44.06   18.56
  -2   1 -13   42.86   20.51
  -2  -1 -13   36.67   17.98
   2  -1  13    0.10   16.10
   2   1  14    8.92   25.49
  -2   1 -14   31.73   18.39
  -2  -1 -14   18.76   17.20
   2  -1  14    0.02   15.27
   2   1  15   28.98   17.73
  -2   1 -15   21.44   19.37
  -2  -1 -15   23.92   18.88
   2  -1  15    0.01   17.15
   2   1  16    7.69   15.86
  -2   1 -16   15.31   17.57
  -2  -1 -16   22.64   16.85
   2  -1  16    0.02   15.45
   2   1  17   16.46   19.13
  -2   1 -17   23.26   20.39
  -2  -1 -17   30.14   19.96
   2  -1  17   11.48   18.72
   2   1  18   19.25   17.95
  -2   1 -18   23.68   19.43
  -2  -1 -18   10.46   19.66
   2  -1  18   18.85   28.67
   2   1  19   14.51   14.35
  -2   1 -19   11.29   24.63
  -2  -1 -19   25.86   24.23
   2  -1  19   -4.78   15.30
   2   1  20   21.52   14.59
  -2   1 -20   21.50   24.75
  -2  -1 -20    0.89   15.72
   2  -1  20   15.95   14.69
   2   1  21    4.67   11.80
  -2   1 -21   24.55   20.16
  -2  -1 -21   16.01   12.62
   2  -1  21   12.41   12.12
   2   2 -21    1.57   11.21
  -2   2  21    3.15    9.64
   2   2 -20   14.67   15.25
  -2   2  20   -0.80   12.30
   2   2 -19   39.11   23.01
  -2   2  19    3.55   31.69
   2   2 -18    2.86   15.34
  -2   2  18    1.35   20.08
   2   2 -17   25.95   22.82
  -2   2  17    2.02   18.92
  -2  -2  17   19.60   19.12
   2  -2 -17   19.08   13.74
   2   2 -16    0.55   11.26
  -2   2  16   -1.97   10.62
  -2  -2  16    0.33    8.62
   2  -2 -16    0.13    7.16
   2   2 -15  345.80   68.82
  -2   2  15  364.29   62.43
  -2  -2  15  451.85   56.67
   2  -2 -15  344.52   44.66
   2   2 -14  389.75   72.38
  -2   2  14  442.33   66.23
  -2  -2  14  512.13   55.15
   2  -2 -14  434.63   48.40
   2   2 -13    0.03   24.47
  -2   2  13   -0.58   23.73
  -2  -2  13    1.28   28.52
   2  -2 -13  105.96   23.82
   2   2 -12    0.13   12.30
  -2   2  12    1.19   12.42
   2  -2 -12   -0.12    8.01
  -2  -2  12   -0.14    9.35
  -2  -2  12    4.39    6.46
   2  -2 -11    0.10   12.08
   2  -2 -11    0.01   14.18
  -2  -2  11   36.39   10.03
  -2  -2  11   47.43   15.66
  -2  -2  11   58.34   18.07
  -2  -2  11   30.39   10.52
   2   2 -10  568.21   49.74
   2   2 -10  457.09   46.40
  -2   2  10  644.79   52.67
  -2   2  10  621.10   54.97
   2  -2 -10  571.37   40.55
  -2  -2  10  568.17   46.76
  -2  -2  10  466.95   33.12
   2  -2 -10  584.19   47.87
  -2  -2  10  691.02   69.10
  -2  -2  10  827.77   64.38
   2   2  -9  118.92   22.19
   2   2  -9  143.46   24.20
  -2   2   9  149.52   27.00
  -2   2   9  143.83   23.62
   2  -2  -9  146.18   20.63
   2  -2  -9  134.11   17.83
  -2  -2   9  158.78   14.47
  -2  -2   9  163.41   22.19
  -2  -2   9  175.42   24.86
  -2  -2   9  153.54   16.00
   2   2  -8  223.51   26.01
   2   2  -8  181.61   24.12
  -2   2   8  202.91   24.83
  -2   2   8  231.91   28.23
   2  -2  -8  183.77   15.06
   2  -2  -8  212.71   20.25
   2  -2  -8  167.31   19.64
  -2  -2   8  224.69   22.96
  -2  -2   8  231.14   24.31
   2  -2  -8  206.95   22.99
  -2  -2   8  233.53   15.28
   2   2  -7  364.68   32.15
   2   2  -7  442.54   35.78
  -2   2   7  388.15   24.56
  -2   2   7  465.48   37.86
  -2   2   7  453.69   34.72
   2  -2  -7  398.51   42.05
   2  -2  -7  411.04   28.35
  -2  -2   7  432.20   31.75
  -2  -2   7  490.18   22.92
   2  -2  -7  394.81   20.76
  -2  -2   7  482.71   34.05
   2  -2  -7  363.32   20.91
   2   2  -6  291.48   29.20
   2   2  -6  291.13   18.26
   2   2  -6  287.64   25.78
   2   2  -6  304.36   26.05
  -2   2   6  301.60   26.58
  -2   2   6  301.40   23.40
  -2   2   6  309.80   29.16
   2  -2  -6  290.68   17.55
  -2  -2   6  374.64   27.84
   2  -2  -6  297.35   24.31
   2  -2  -6  264.40   18.16
  -2  -2   6  328.63   26.34
  -2  -2   6  310.70   16.12
   2   2  -5  551.42   35.27
   2   2  -5  549.35   28.32
   2   2  -5  522.05   27.59
   2   2  -5  521.93   34.92
  -2   2   5  489.31   34.35
  -2   2   5  599.60   39.55
  -2   2   5  578.23   36.93
   2  -2  -5  475.16   19.46
   2  -2  -5  537.25   18.95
  -2  -2   5  585.44   34.87
   2  -2  -5  534.61   31.43
   2  -2  -5  538.35   33.13
  -2  -2   5  403.15   30.54
   2   2  -4  899.40   50.93
   2   2  -4  894.92   49.49
   2   2  -4  879.74   38.32
  -2   2   4  913.93   53.58
  -2   2   4  862.32   50.94
  -2   2   4  934.47   65.27
   2  -2  -4  835.24   45.55
   2  -2  -4  740.16   23.71
  -2  -2   4  900.12   47.87
  -2  -2   4  984.42   40.15
  -2  -2   4  962.86   36.89
  -2  -2   4 1038.22   53.41
   2  -2  -4  874.97   46.63
   2  -2  -4  912.20   27.28
   2   2  -3 2015.07  101.95
   2   2  -3 2180.07  112.68
   2   2  -3 2102.07   86.23
  -2   2   3 2134.58  110.49
   2  -2  -3 2211.84  105.35
   2  -2  -3 2077.65  103.32
   2  -2  -3 2059.81  102.89
  -2  -2   3 2262.82   95.64
  -2  -2   3 2249.19  109.33
  -2  -2   3 2222.47   89.91
  -2  -2   3 2195.19  106.79
   2   2  -2 1231.14   46.93
   2   2  -2 1247.31   75.63
   2   2  -2 1290.21   65.46
  -2   2   2 1227.69   63.94
  -2   2   2 1243.99   65.75
   2  -2  -2 1337.54   67.09
   2  -2  -2 1169.36   58.18
   2  -2  -2 1481.37   82.04
  -2  -2   2 1310.73   64.05
  -2  -2   2 1307.53   55.82
  -2  -2   2 1292.25   62.93
  -2  -2   2 1401.86   50.70
   2   2  -1   67.06    9.25
   2   2  -1   59.95    6.64
   2   2  -1   68.56    8.59
   2   2  -1   66.30   10.41
  -2   2   1   54.42    2.29
  -2   2   1   59.51    9.92
  -2   2   1   57.13    2.65
  -2   2   1   69.19   10.42
   2  -2  -1   71.15   10.37
  -2  -2   1   73.28    4.81
  -2  -2   1   73.15    9.56
  -2  -2   1   68.75    8.46
  -2  -2   1   75.23   10.46
   2  -2  -1   71.89    9.81
   2  -2  -1   60.71   12.29
   2   2   0  645.91   34.23
   2   2   0  643.31   31.69
   2   2   0  618.41   44.98
   2   2   0  600.10   24.11
  -2   2   0  612.24   19.99
  -2   2   0  610.20   22.57
  -2   2   0  499.98   34.90
  -2   2   0  588.43   34.85
  -2   2   0  613.88   33.29
  -2  -2   0  602.83   34.82
  -2  -2   0  662.21   31.21
  -2  -2   0  655.90   24.12
  -2  -2   0  638.87   34.18
   2  -2   0  655.93   35.17
   2  -2   0  697.11   39.13
   2  -2   0  596.63   35.46
   2   2   1 1882.88   84.57
   2   2   1 1882.91   92.88
   2   2   1 1838.70   79.48
  -2   2  -1 1853.01   87.18
  -2   2  -1 1608.38   91.28
  -2   2  -1 2019.34   76.45
   2   2   1 1899.55   96.57
  -2   2  -1 1823.95   82.50
  -2   2  -1 1781.40   90.23
  -2  -2  -1 1951.36   77.03
  -2  -2  -1 2031.17   86.66
  -2  -2  -1 1769.08   81.72
   2  -2   1 1679.78   89.44
   2  -2   1 1765.89   78.23
   2  -2   1 2058.89  108.06
  -2  -2  -1 1867.68   90.87
   2   2   2  443.33   28.15
   2   2   2  401.07   20.35
   2   2   2  425.85   28.74
   2   2   2  320.75   18.30
  -2   2  -2  392.44   26.45
  -2   2  -2  377.98   29.03
  -2   2  -2  413.54   18.49
  -2   2  -2  411.66   22.15
  -2   2  -2  405.21   21.35
  -2  -2  -2  319.02   16.72
  -2  -2  -2  414.86   25.84
  -2  -2  -2  443.66   19.56
  -2  -2  -2  392.76   22.98
   2  -2   2  460.57   29.81
   2  -2   2  450.16   27.56
   2  -2   2  383.81   18.27
   2   2   3  310.93   24.90
   2   2   3  332.28   24.27
  -2   2  -3  270.61   25.26
  -2   2  -3  324.66   23.88
  -2   2  -3  301.06   20.54
   2   2   3  302.59   15.69
  -2   2  -3  279.67   14.80
  -2  -2  -3  322.70   20.66
  -2  -2  -3  281.66   19.75
  -2  -2  -3  297.33   29.85
  -2  -2  -3  306.42   12.84
   2  -2   3  160.25   22.11
   2  -2   3  286.83   20.75
   2  -2   3  265.13   12.53
   2   2   4  677.69   41.91
  -2   2  -4  600.53   41.48
  -2   2  -4  634.51   39.09
   2  -2   4  666.63   41.02
   2  -2   4  632.46   37.59
   2  -2   4  594.11   18.40
  -2  -2  -4  653.36   30.69
  -2  -2  -4  638.05   35.06
   2  -2   4  518.26   18.53
  -2  -2  -4  604.26   36.82
   2   2   5  814.54   57.83
   2   2   5  733.49   49.83
   2   2   5  789.76   49.43
  -2   2  -5  727.23   51.32
  -2   2  -5  781.22   51.69
  -2   2  -5  737.09   49.22
  -2  -2  -5  740.50   42.56
   2  -2   5  781.16   55.82
   2  -2   5  776.91   49.22
  -2  -2  -5  770.50   48.17
   2   2   6  397.46   35.28
   2   2   6  420.42   44.48
   2   2   6  457.56   41.76
  -2   2  -6  396.98   34.39
  -2   2  -6  365.47   33.49
  -2   2  -6  403.03   35.42
   2  -2   6  410.74   33.84
   2  -2   6  434.45   30.85
  -2  -2  -6  397.33   32.03
  -2  -2  -6  389.20   28.08
   2   2   7  134.75   19.56
   2   2   7  158.54   27.47
   2   2   7  122.66   21.37
  -2   2  -7  130.16   19.69
  -2   2  -7  143.92   25.36
  -2   2  -7  120.68   22.19
  -2  -2  -7  139.20   17.24
   2  -2   7  159.59   28.53
   2  -2   7  150.04   21.75
  -2  -2  -7  130.02   19.46
   2   2   8  175.24   39.24
   2   2   8  195.53   25.80
   2   2   8  223.23   55.25
  -2   2  -8  171.07   23.46
  -2   2  -8  206.53   33.41
  -2   2  -8  169.63   27.19
   2  -2   8  217.48   25.12
   2  -2   8  228.62   27.10
  -2  -2  -8  191.05   21.84
  -2  -2  -8  209.96   37.21
   2   2   9  475.91   41.48
   2   2   9  424.68   44.89
  -2   2  -9  312.96   41.95
  -2   2  -9  404.04   37.95
  -2  -2  -9  438.07   41.79
  -2  -2  -9  439.00   35.42
   2  -2   9  485.58   40.95
   2  -2   9  328.60   41.12
   2   2  10   67.17   24.31
  -2   2 -10   -0.35   25.35
   2  -2  10  115.26   22.22
  -2  -2 -10   99.87   17.74
  -2  -2 -10  103.61   22.58
   2  -2  10  117.40   23.71
  -2   2 -11   17.44   13.93
   2  -2  11   19.57   13.27
  -2  -2 -11   10.20   12.06
  -2  -2 -11   -0.36    9.09
   2  -2  11    0.00   11.56
   2   2  12   80.54   21.17
  -2   2 -12   41.41   24.13
   2  -2  12    0.94   22.00
  -2  -2 -12   67.39   21.08
  -2  -2 -12   63.57   15.57
   2  -2  12    0.11   20.14
   2   2  13    4.27   12.07
  -2   2 -13   25.47   13.47
   2  -2  13   -0.40   19.60
  -2  -2 -13   -6.08    8.72
  -2  -2 -13    7.28   12.58
   2  -2  13    0.25   12.57
   2   2  14  101.87   26.02
  -2   2 -14  101.28   27.33
   2  -2  14    0.07   25.15
  -2  -2 -14    0.90   26.07
  -2  -2 -14   75.01   17.93
   2   2  15    9.02   14.54
  -2   2 -15   15.96   15.44
   2  -2  15    0.33   13.47
  -2  -2 -15   -0.74   14.51
   2   2  16   16.06   14.73
  -2   2 -16    5.42   15.81
  -2  -2 -16   -7.31   15.82
   2  -2  16   15.93   14.92
   2   2  17   31.22   20.52
  -2   2 -17   39.51   33.92
  -2  -2 -17   26.23   21.00
   2  -2  17   29.79   31.31
   2   2  18   -0.58   16.44
  -2   2 -18   11.36   17.25
  -2  -2 -18   34.41   17.24
   2  -2  18   19.19   16.56
   2   2  19   -4.60   10.43
  -2   2 -19   19.55   11.17
  -2  -2 -19    4.43   10.26
   2  -2  19   -6.35   10.34
   2   2  20   -8.20    6.87
  -2   2 -20   -3.28    7.23
  -2  -2 -20    7.70    6.74
   2  -2  20    6.63    7.85
   2   3 -20    5.93   13.35
  -2   3  20   11.94   19.02
   2   3 -19  -16.94   12.17
  -2   3  19    0.12   11.34
  -2  -3  19    0.38    7.50
   2  -3 -19    7.02    5.16
   2   3 -18    2.01   28.30
  -2   3  18    2.20   15.76
  -2  -3  18   12.18   14.00
   2  -3 -18    9.16   11.09
   2   3 -17   12.00   17.41
  -2   3  17    4.64   17.27
  -2  -3  17    1.70   13.78
   2  -3 -17    4.28   11.20
   2   3 -16   -0.22   25.83
  -2   3  16   20.17   24.88
  -2  -3  16   30.48   21.87
   2  -3 -16   28.87   16.83
   2   3 -15   -0.29   19.67
  -2   3  15   -1.72   28.00
   2  -3 -15    7.55   11.87
  -2  -3  15    5.78   15.86
   2   3 -14   -0.07   18.76
  -2   3  14    1.25   26.68
   2  -3 -14    8.66   11.37
  -2  -3  14   -0.06   14.04
   2   3 -13  345.05   64.27
  -2   3  13   -1.72   54.74
  -2  -3  13  481.91   56.24
   2  -3 -13  391.68   46.29
   2   3 -12    0.30   28.96
  -2   3  12   85.67   29.98
   2  -3 -12   52.01   19.76
  -2  -3  12    0.39   24.08
   2  -3 -11   20.43   13.94
   2  -3 -11   20.20   12.32
  -2  -3  11   -1.19   15.48
  -2  -3  11   -0.05   17.44
   2  -3 -10   26.75   12.64
   2  -3 -10   29.69   13.92
  -2  -3  10    0.34   16.27
  -2  -3  10   -0.38   19.87
   2  -3  -9   13.70   11.32
   2  -3  -9   11.43   10.02
  -2  -3   9   15.01   14.09
  -2  -3   9   -1.07   13.89
   2  -3  -8    7.61   13.41
   2  -3  -8   22.27   11.63
  -2  -3   8   24.55   14.38
  -2  -3   8   19.11   14.19
   2  -3  -7   14.58   11.78
   2  -3  -7   17.73   10.88
  -2  -3   7   18.45   11.74
  -2  -3   7   14.05   12.69
   2   3  -6   -0.94    8.05
   2   3  -6    8.10    8.09
  -2   3   6    0.52   12.07
  -2   3   6   -0.75    9.47
   2  -3  -6    2.56    7.34
  -2  -3   6    1.50    8.78
  -2  -3   6    2.93    8.33
   2  -3  -6    6.06   10.69
   2   3  -5  565.58   45.40
   2   3  -5  574.97   45.98
  -2   3   5  358.33   35.70
  -2   3   5  570.45   45.04
  -2   3   5  639.98   51.86
  -2   3   5  576.60   48.72
   2  -3  -5  605.77   43.79
  -2  -3   5  669.55   45.74
  -2  -3   5  714.65   66.42
   2   3  -4  135.11   20.65
  -2   3   4  133.12   21.20
   2   3  -4  143.04   20.89
   2   3  -4  116.71   16.02
  -2   3   4  134.25   23.28
   2  -3  -4  155.27   19.00
  -2  -3   4  163.66   31.72
   2  -3  -4  152.83   30.17
  -2  -3   4  144.54   18.54
  -2  -3   4  157.50   21.68
   2  -3  -4  148.37   28.73
   2   3  -3  220.02   36.52
   2   3  -3  209.90   21.54
  -2   3   3  206.59   26.14
  -2   3   3  239.24   28.05
   2  -3  -3  209.17   22.89
   2  -3  -3  259.47   24.42
  -2  -3   3  282.59   27.26
  -2  -3   3  231.33   17.40
   2  -3  -3  247.22   25.19
  -2  -3   3  255.95   25.62
   2   3  -2  495.67   51.83
  -2   3   2  479.86   40.45
   2   3  -2  495.55   39.04
   2   3  -2  463.02   34.45
  -2   3   2  339.69   45.87
  -2   3   2  477.89   39.60
   2  -3  -2  536.20   48.32
  -2  -3   2  520.83   37.80
  -2  -3   2  516.68   30.11
   2  -3  -2  481.97   36.05
   2  -3  -2  455.74   43.10
  -2  -3   2  556.03   38.26
   2   3  -1   76.42   14.72
   2   3  -1   85.62   15.50
   2   3  -1   77.96   13.41
   2   3  -1   56.54    9.58
  -2   3   1   76.09   15.57
  -2   3   1   45.79   15.28
  -2   3   1   -0.02   22.73
   2  -3  -1   91.89   22.67
   2  -3  -1   67.51   11.91
  -2  -3   1   91.19   14.00
  -2  -3   1   91.35   14.93
  -2  -3   1   78.36    9.40
  -2  -3   1   80.62   10.64
   2  -3  -1   88.77   15.85
   2   3   0   49.23   10.05
   2   3   0   38.09   10.71
   2   3   0   38.38   11.40
   2   3   0   27.61    7.04
  -2   3   0    0.13   11.09
  -2   3   0   28.13   11.53
  -2   3   0    0.08   11.15
   2  -3   0   -0.14    8.42
   2  -3   0   -0.09   10.58
  -2  -3   0   41.64    8.16
  -2  -3   0    0.03    9.46
  -2  -3   0   55.70   10.78
  -2  -3   0   29.61   10.02
   2  -3   0   49.37   11.83
   2   3   1  247.86   26.82
   2   3   1  331.54   31.66
   2   3   1  305.56   25.16
   2   3   1  321.54   40.07
  -2   3  -1  286.31   29.19
  -2   3  -1  245.77   30.46
  -2   3  -1  298.35   27.68
   2  -3   1  328.83   28.13
   2  -3   1  361.00   33.51
  -2  -3  -1  362.73   26.15
  -2  -3  -1  351.55   28.95
  -2  -3  -1  322.54   19.99
  -2  -3  -1  301.57   24.01
   2  -3   1  269.77   20.43
   2   3   2  194.22   25.53
   2   3   2  166.80   18.62
   2   3   2  207.58   24.48
  -2   3  -2  156.56   25.21
  -2   3  -2  188.05   23.74
   2  -3   2  240.92   27.68
  -2  -3  -2  216.43   16.51
  -2  -3  -2  216.70   23.44
   2  -3   2  246.51   24.30
  -2  -3  -2  216.19   20.07
   2   3   3  157.62   28.43
   2   3   3  231.82   40.33
   2   3   3  232.91   27.11
  -2   3  -3  187.51   27.70
  -2   3  -3  228.20   26.65
   2  -3   3  241.27   26.07
  -2  -3  -3  223.57   24.71
  -2  -3  -3  238.98   31.90
   2  -3   3  255.76   30.69
  -2  -3  -3  234.09   17.91
   2   3   4   51.95   16.30
   2   3   4   60.17   22.99
  -2   3  -4   53.19   14.47
  -2   3  -4   50.99   15.19
   2  -3   4    0.13   16.68
   2  -3   4   52.37   22.52
  -2  -3  -4   -0.05   13.80
  -2  -3  -4   53.19   12.96
   2  -3   4   -0.23   13.86
  -2  -3  -4   56.45   11.86
   2   3   5  224.46   34.38
   2   3   5  229.24   30.61
  -2   3  -5  189.23   30.42
  -2   3  -5  179.79   28.75
   2  -3   5  253.56   32.92
  -2  -3  -5  199.88   23.76
  -2  -3  -5  228.78   26.60
   2  -3   5  246.36   29.78
  -2  -3  -5  218.18   20.66
   2   3   6   76.75   22.74
   2   3   6    0.19   21.20
  -2   3  -6   -1.26   28.60
   2  -3   6    0.08   20.89
  -2  -3  -6   80.87   15.22
  -2  -3  -6   89.59   16.90
   2  -3   6   52.23   17.78
   2   3   7   -0.20   14.04
  -2   3  -7    0.41   13.37
   2  -3   7   32.22   12.35
  -2  -3  -7    0.23   10.30
  -2  -3  -7   22.59   11.37
   2  -3   7   -0.28   13.92
   2   3   8    0.58   13.22
  -2   3  -8   -0.23   12.61
   2  -3   8    0.03   11.85
  -2  -3  -8   30.84   10.99
   2  -3   8    0.04   13.28
  -2  -3  -8    0.03    9.55
   2   3   9    4.95   11.59
  -2   3  -9   15.70   11.61
   2  -3   9    0.19    9.36
  -2  -3  -9   -0.65    9.90
  -2  -3  -9   -0.30    8.04
   2  -3   9    0.08   12.34
   2   3  10   24.51   15.54
  -2   3 -10   14.14   15.06
   2  -3  10    0.00   12.48
  -2  -3 -10   14.33   13.12
  -2  -3 -10   -0.11   10.95
   2  -3  10   -0.06   24.81
   2   3  11    9.83   13.79
  -2   3 -11   20.34   21.02
   2  -3  11    0.07   11.45
  -2  -3 -11   -0.03    9.51
  -2  -3 -11   -4.61   18.81
   2  -3  11    6.43   14.07
   2   3  12    9.42   22.85
  -2   3 -12   14.47   17.19
   2  -3  12   16.56   16.88
  -2  -3 -12   -0.14   11.50
  -2  -3 -12   22.53   14.94
   2  -3  12    0.43   14.12
   2   3  13   -4.51    8.75
  -2   3 -13    0.47    9.63
   2  -3  13    0.85    9.71
  -2  -3 -13    0.38    6.92
  -2  -3 -13    2.29    9.25
   2  -3  13   -0.76    8.42
   2   3  14    9.15   15.53
  -2   3 -14   15.99   26.04
   2  -3  14    5.34   16.35
  -2  -3 -14    9.95   11.55
  -2  -3 -14   11.97   16.03
   2  -3  14    9.98   23.28
   2   3  15    6.37   10.27
  -2   3 -15  -10.23   11.31
   2  -3  15   -4.05   11.06
  -2  -3 -15    9.44   10.28
  -2  -3 -15   -8.40    8.19
   2  -3  15    4.05   10.72
   2   3  16   21.17   17.01
  -2   3 -16   24.13   19.24
   2  -3  16   25.86   20.11
  -2  -3 -16   24.67   18.09
   2  -3  16   27.35   18.99
  -2  -3 -16   19.22   13.12
   2   3  17    3.03    8.75
  -2   3 -17   -7.15    8.73
   2  -3  17   -3.38   10.36
  -2  -3 -17    2.91    8.58
  -2  -3 -17   -0.86    4.85
   2   3  18   -1.21    6.96
  -2   3 -18    0.81    6.75
   2  -3  18   -2.99    8.48
  -2  -3 -18   -0.13    6.24
   2   3  19    3.36    6.84
   2  -3  19    8.78   11.94
  -2   4  18    0.92    9.96
   2   4 -18   16.26    9.96
   2  -4 -18   -0.22    5.65
  -2  -4  18    1.93    8.33
   2   4 -17   27.61   18.60
  -2   4  17   -5.46   10.61
   2  -4 -17    4.61    7.62
  -2  -4  17   -4.05   10.77
   2   4 -16    0.14   13.39
  -2   4  16    0.67   13.29
  -2  -4  16    1.46   11.36
   2  -4 -16   -6.37    9.33
   2   4 -15   -0.45   21.03
  -2   4  15   19.89   19.91
   2  -4 -15    5.54   13.06
  -2  -4  15   19.19   17.11
   2   4 -14    0.31   25.91
  -2   4  14   16.96   15.91
   2  -4 -14  -16.11   17.45
  -2  -4  14    3.87   13.98
   2   4 -13   -0.15   29.19
  -2   4  13   32.63   29.25
   2  -4 -13   43.62   19.73
  -2  -4  13   34.91   40.46
   2   4 -12   -0.56   28.96
  -2   4  12   46.00   30.25
  -2  -4  12   31.24   26.30
   2  -4 -12   37.79   19.62
   2   4 -11    2.01   17.51
   2  -4 -11    6.92   12.03
   2  -4 -11    3.76   11.27
  -2  -4  11    0.13   15.87
   2  -4 -10   32.37   27.55
   2  -4 -10   50.57   16.91
  -2  -4  10   -0.74   21.63
  -2  -4  10    0.36   23.56
   2  -4  -9   57.45   18.07
   2  -4  -9   51.84   20.38
  -2  -4   9   -2.46   23.25
  -2  -4   9   -0.25   27.05
   2  -4  -8   29.04   14.75
   2  -4  -8   29.04   16.08
  -2  -4   8    0.45   18.48
  -2  -4   8   -0.47   18.66
   2  -4  -7   12.54   12.03
   2  -4  -7    8.55   12.49
  -2  -4   7    2.10   14.38
  -2  -4   7    0.54   13.50
   2  -4  -6   34.53   19.42
   2  -4  -6   15.79   13.02
  -2  -4   6    0.34   21.83
  -2  -4   6   -0.37   14.59
   2  -4  -5    7.49   10.57
   2  -4  -5   11.23   10.28
  -2  -4   5    0.87   11.92
  -2  -4   5   -0.05   10.85
   2  -4  -4   42.18   13.82
   2  -4  -4    0.29   15.20
  -2  -4   4   47.53   16.25
  -2  -4   4   -0.31   16.93
   2  -4  -3    2.02    6.52
   2  -4  -3    1.19    6.40
  -2  -4   3    1.40    7.31
  -2  -4   3   -5.40    6.61
   2  -4  -2   -0.14   12.53
   2  -4  -2    0.21   11.10
   2  -4  -2   23.41   12.82
  -2  -4   2    1.50   12.94
  -2  -4   2   33.94   12.55
   2  -4  -1   30.30   13.18
   2  -4  -1    1.73   11.47
   2  -4  -1   -0.86   14.18
  -2  -4   1   -0.16    8.47
  -2  -4   1   -0.65   11.67
  -2  -4   1   15.05   11.13
   2  -4   0    0.19   23.40
   2  -4   0   49.43   17.36
  -2  -4   0   -0.11   11.97
  -2  -4   0   56.47   13.96
   2  -4   1   -0.94    8.52
   2  -4   1   11.01   14.76
  -2  -4  -1    0.14    6.65
  -2  -4  -1    6.23   13.13
   2  -4   2    0.73   18.77
   2  -4   2   -0.18   19.47
  -2  -4  -2   59.98   17.63
  -2  -4  -2   62.44   13.99
   2  -4   3    0.84   12.77
   2  -4   3   -0.80   10.96
  -2  -4  -3   -0.51   11.04
  -2  -4  -3   15.33    8.93
   2  -4   4  187.04   32.94
   2  -4   4  144.42   27.04
  -2  -4  -4  129.95   22.84
  -2  -4  -4   -0.51   39.50
   2  -4   5  159.65   29.44
   2  -4   5  160.00   37.25
  -2  -4  -5  140.06   29.16
  -2  -4  -5  142.79   36.77
   2  -4   6   -0.56   20.93
   2  -4   6    1.22   17.50
  -2  -4  -6   91.20   22.87
  -2  -4  -6   -0.37   23.92
   2  -4   7    1.12   10.67
   2  -4   7   -0.43   13.12
  -2  -4  -7    8.67   13.54
  -2  -4  -7   -0.23    9.82
   2  -4   8    0.61   13.91
   2  -4   8   20.50   17.45
  -2  -4  -8   -0.29   13.34
  -2  -4  -8   11.91   11.91
   2   4   9   16.40   14.08
   2  -4   9    0.99   12.50
   2  -4   9    8.01   15.01
  -2  -4  -9   -0.26   11.65
  -2  -4  -9   -0.47   10.62
   2   4  10    6.26   13.07
   2  -4  10   -2.93   11.90
   2  -4  10    7.74   14.07
  -2  -4 -10    4.40   11.00
  -2  -4 -10    0.04    9.90
   2  -4  11   11.00   17.03
   2  -4  11   28.37   19.60
  -2  -4 -11   10.05   22.50
  -2  -4 -11   13.12   15.79
   2   4  12    5.81   15.50
   2  -4  12    7.82   15.60
   2  -4  12   18.38   18.19
  -2  -4 -12   13.94   13.03
  -2  -4 -12    8.09   22.00
   2   4  13    2.03   16.80
   2  -4  13   30.39   17.24
   2  -4  13   23.05   19.04
  -2  -4 -13   25.71   14.55
  -2  -4 -13   13.17   15.18
   2   4  14   -3.49    9.30
   2  -4  14   11.93   19.35
   2  -4  14    6.69    9.90
  -2  -4 -14    1.80    7.98
  -2  -4 -14   -0.16    8.68
   2   4  15   -2.82    5.96
   2  -4  15   10.00    7.52
   2  -4  15   -7.11    9.41
  -2  -4 -15   -2.34    6.30
   2   4  16   -0.87    6.50
   2  -4  16    5.32    8.33
   2  -4  16    8.39    8.49
  -2  -4 -16    8.39    7.00
   2   5 -15   -0.85    4.70
  -2   5  15    3.95   10.23
   2  -5 -15   -3.30    4.61
  -2  -5  15    6.79    6.69
   2   5 -14    5.09   11.44
  -2   5  14   -0.15   14.66
  -2  -5  14    8.06   14.45
   2  -5 -14   14.34   10.04
   2   5 -13   -9.96   14.61
  -2   5  13    2.68   11.01
   2  -5 -13    2.48   12.03
  -2  -5  13   -1.29   10.67
   2   5 -12   -4.24   14.39
  -2   5  12    5.06   15.57
  -2  -5  12    0.01   14.29
   2  -5 -12    7.35   10.28
   2   5 -11   13.28   20.39
  -2   5  11   27.93   32.29
   2  -5 -11   -8.02   21.38
  -2  -5  11   16.60   17.65
   2   5 -10   -6.59   15.71
  -2   5  10   13.23   17.21
   2  -5 -10    3.43   10.08
  -2  -5  10    1.30   13.77
   2   5  -9    7.70   21.70
   2  -5  -9    9.87   14.28
   2  -5  -9   21.92   14.30
  -2  -5   9   11.02   19.00
   2  -5  -8    9.17   13.02
   2  -5  -8    6.68   12.55
  -2  -5   8   16.79   17.31
  -2  -5   8    6.84   17.43
   2  -5  -7   31.54   17.31
   2  -5  -7   15.65   16.35
  -2  -5   7   32.08   21.91
  -2  -5   7   32.12   36.71
   2  -5  -6   -6.35    8.61
   2  -5  -6    0.98    9.36
  -2  -5   6   14.14   12.67
  -2  -5   6    3.59   11.58
   2  -5  -5   -0.03    8.31
   2  -5  -5    3.65    9.50
  -2  -5   5    1.61   11.45
  -2  -5   5    0.29   10.94
   2  -5  -4   -0.53    7.25
   2  -5  -4   -0.27    8.17
  -2  -5   4   -1.00    8.87
  -2  -5   4    0.16    9.90
   2  -5  -3    0.16    9.98
  -2  -5   3    4.61   14.87
   2  -5  -2    1.63   13.62
  -2  -5   2   11.84   12.53
   2  -5  -1   -1.96   18.53
  -2  -5   1   56.61   19.41
   2  -5   0   -0.12   23.06
   2  -5   0   94.09   24.49
  -2  -5   0   71.40   21.76
   2  -5   1    9.68   15.09
   2  -5   1   -1.06   22.09
  -2  -5  -1    3.92   10.53
  -2  -5  -1   14.85   12.46
   2  -5   2   -1.07   14.85
   2  -5   2   21.95   18.02
  -2  -5  -2   12.27   12.00
   2  -5   3   -0.37   19.27
   2  -5   3   50.01   23.85
  -2  -5  -3   33.04   15.80
   2  -5   4   73.73   26.75
   2  -5   4   81.49   29.85
  -2  -5  -4   74.89   22.39
   2  -5   5   20.00   19.17
   2  -5   5   31.54   22.03
  -2  -5  -5   32.66   24.66
   2  -5   6   -3.91   11.39
   2  -5   6    4.15   13.52
  -2  -5  -6   12.21   15.05
   2  -5   7   17.80   17.48
   2  -5   7   13.58   21.37
  -2  -5  -7   39.33   24.09
   2  -5   8   12.88   16.59
   2  -5   8    5.06   13.08
  -2  -5  -8    7.17   12.45
   2  -5   9    0.99   19.95
   2  -5   9   43.51   16.18
  -2  -5  -9    2.99   14.58
   2  -5  10   12.09   19.37
   2  -5  10   17.83   13.14
  -2  -5 -10    6.56   13.72
   2  -5  11    7.02   10.06
   2  -5  11   13.46   17.04
  -2  -5 -11    4.95   11.70
   2  -5  12    5.05    6.55
   2  -5  12    6.51   12.64
  -2  -5 -12   -4.33    8.42
   2  -5  13   -5.63    9.20
  -2  -5 -13    1.39    6.87
   2  -6  -9   -1.17    3.97
  -2  -6   9    1.77    5.62
  -2   6   8    5.38    9.99
  -2  -6   8    2.32    7.66
   2  -6  -8    1.19    5.36
  -2   6   7   -5.87   12.39
  -2  -6   7    7.76    8.14
   2  -6  -7   -8.35    5.60
   2  -6  -6   -0.57    4.70
   2  -6  -6    2.19    6.93
  -2  -6   6    5.06    6.67
   2  -6  -5    4.66    8.66
   2  -6  -4    1.02    6.80
   2  -6  -3    9.87   10.53
   2  -6  -2   13.20   11.41
   2  -6  -1    4.91    9.28
   2  -6   0    8.64   10.27
   2  -6   1    0.55    6.57
   2  -6   2   10.82   15.45
   2  -6   3    8.03    9.05
  -2   6  -4    4.51   12.86
   2  -6   4    8.16    6.80
  -2  -6  -4   -1.60    6.27
   2  -6   5    5.20    6.27
   2  -6   5    1.62   11.28
  -2  -6  -5    3.83    7.06
   2  -6   6    8.22    5.23
   2  -6   6    5.14   11.46
  -2  -6  -6   -3.82    7.27
   2  -6   7   15.73   10.49
  -2  -6  -7   -2.28    6.57
   2  -6   8   -5.16    9.62
  -2  -6  -8    5.29    6.13
   3   0 -22    0.36    7.67
   3   0 -21    1.48   10.47
  -3   0  21    8.31    8.33
   3   0 -20    9.44   12.27
  -3   0  20    1.34   10.27
   3   0 -19    5.00   13.12
  -3   0  19    3.39   11.07
   3   0 -18   15.05   17.69
  -3   0  18   13.43   14.86
   3   0 -17    0.10   21.23
  -3   0  17   44.74   17.65
   3   0 -16   -0.13   17.54
  -3   0  16   19.43   14.52
   3   0 -15   -0.09   28.37
  -3   0  15   19.95   15.05
   3   0 -14    0.73    9.19
  -3   0  14   -0.05    7.59
   3   0 -13    0.02   10.06
   3   0 -13    0.41    9.09
  -3   0  13    1.22    7.40
  -3   0  13    1.62    6.74
   3   0 -12  227.41   25.34
   3   0 -12  260.41   36.57
   3   0 -12  247.37   37.45
   3   0 -12  249.59   28.96
  -3   0  12  302.94   33.76
  -3   0  12  268.56   28.14
  -3   0  12  239.98   28.66
  -3   0  12  310.09   28.81
   3   0 -11    4.66   10.09
   3   0 -11   23.71    7.84
   3   0 -11    0.40    7.57
   3   0 -11    0.02   11.12
  -3   0  11   -0.22    8.19
  -3   0  11   30.33   14.04
  -3   0  11    2.20    7.34
  -3   0  11   -0.53    7.31
   3   0 -10  270.10   24.33
   3   0 -10  273.57   24.35
   3   0 -10  265.74   32.14
   3   0 -10  253.59   29.03
  -3   0  10  282.84   27.75
  -3   0  10  258.51   26.43
  -3   0  10  283.71   23.21
   3   0  -9  145.75   18.94
   3   0  -9  135.96   21.20
   3   0  -9  149.86   22.58
   3   0  -9   61.06   14.78
  -3   0   9  152.02   15.74
  -3   0   9  154.24   18.47
  -3   0   9  152.04   17.91
  -3   0   9  162.86   14.17
   3   0  -8  224.96   17.84
   3   0  -8  243.79   27.24
   3   0  -8  229.71   19.13
  -3   0   8  268.76   17.75
  -3   0   8  249.00   19.73
  -3   0   8  217.19   19.62
  -3   0   8  230.01   21.07
  -3   0   8  234.57   22.53
   3   0  -7 3377.43  173.50
   3   0  -7 3250.72  169.46
   3   0  -7 3468.45  202.98
  -3   0   7 3547.59  188.00
  -3   0   7 3855.55  180.59
  -3   0   7 4093.14  203.63
  -3   0   7 3594.92  179.76
  -3   0   7 3292.29  173.09
   3   0  -6 1746.92   98.56
   3   0  -6 1584.77   87.68
   3   0  -6 1580.46   70.37
  -3   0   6 1664.94   82.92
  -3   0   6 1582.41   75.34
  -3   0   6 1591.97   67.31
  -3   0   6 1564.40   80.58
   3   0  -5  189.30   16.24
   3   0  -5  205.04   11.72
   3   0  -5  196.12   31.84
  -3   0   5  188.96   15.29
  -3   0   5  173.34   17.08
  -3   0   5  210.72   10.81
   3   0  -4  648.70   27.31
   3   0  -4  643.25   35.93
   3   0  -4  698.57   44.99
  -3   0   4  684.35   27.14
  -3   0   4  724.88   27.21
  -3   0   4  672.82   35.60
   3   0  -3  133.67   17.09
   3   0  -3  120.44   19.25
   3   0  -3  102.53    9.42
   3   0  -3  109.33    5.61
   3   0  -3  134.81    7.70
  -3   0   3  131.67    6.20
  -3   0   3  152.36    7.71
  -3   0   3  132.41   13.09
   3   0  -2   91.51   12.04
   3   0  -2  109.91    5.71
   3   0  -2   85.77    8.70
   3   0  -2  122.58    7.81
  -3   0   2   94.56   11.75
  -3   0   2   99.16   12.03
  -3   0   2  110.60    6.95
  -3   0   2   96.60    5.10
   3   0  -1   75.70   10.02
   3   0  -1   70.77    7.41
   3   0  -1   74.11    6.21
   3   0  -1   87.38    5.10
  -3   0   1   71.68   11.41
  -3   0   1   68.95    9.52
  -3   0   1   84.50    6.17
   3   0   0 2319.03   99.01
   3   0   0 2438.71  113.95
   3   0   0 2432.44  102.25
  -3   0   0 2419.65   95.74
  -3   0   0 2402.64   98.03
  -3   0   0 2185.02  109.07
  -3   0   0 2385.04  112.05
   3   0   1 2218.70   98.99
   3   0   1 2200.91  103.57
   3   0   1 2184.33   91.34
   3   0   1 2406.54  100.96
  -3   0  -1 1941.44   91.86
  -3   0  -1 2334.30   96.76
  -3   0  -1 2197.05   92.13
  -3   0  -1 2184.48  111.30
   3   0   2 4316.83  214.09
   3   0   2 4280.26  196.45
   3   0   2 4353.26  196.65
  -3   0  -2 4239.49  205.73
  -3   0  -2 4164.08  188.24
  -3   0  -2 4268.14  223.53
  -3   0  -2 4371.15  203.25
   3   0   3   48.12    9.60
   3   0   3   39.52    5.66
   3   0   3   -0.07    9.24
  -3   0  -3   44.87    5.64
  -3   0  -3   51.44    8.31
  -3   0  -3   45.87    7.28
  -3   0  -3   42.43    9.46
  -3   0  -3   43.72    6.95
   3   0   4  884.04   44.67
   3   0   4  878.98   50.94
   3   0   4  940.94   43.28
  -3   0  -4  798.80   38.74
  -3   0  -4  824.10   36.24
  -3   0  -4  923.36   45.74
  -3   0  -4  858.61   48.68
  -3   0  -4  852.16   48.10
   3   0   5   79.07   10.35
   3   0   5   74.92    8.50
   3   0   5   83.00   14.71
  -3   0  -5   76.59    7.62
  -3   0  -5   86.55    9.20
  -3   0  -5   86.18   15.33
  -3   0  -5   88.07   12.03
   3   0   6  149.99   14.88
   3   0   6  144.86   11.61
   3   0   6  143.61   21.18
  -3   0  -6  137.02   15.10
  -3   0  -6  138.01   11.93
  -3   0  -6   27.52   18.70
  -3   0  -6  149.35   16.63
   3   0   7  927.07   52.96
   3   0   7  766.32   41.84
   3   0   7  980.49   66.81
  -3   0  -7  868.43   43.94
  -3   0  -7  864.96   49.19
  -3   0  -7  915.13   56.28
   3   0   8   -0.12    4.68
   3   0   8    0.06    3.26
  -3   0  -8   -0.68    5.24
  -3   0  -8    0.08    4.26
  -3   0  -8   -0.22    3.11
   3   0   9  428.90   36.87
  -3   0  -9  413.86   39.25
   3   0  10  205.01   26.82
  -3   0 -10  180.26   29.69
  -3   0 -11   -0.34    7.84
   3   0  12    2.08    9.14
  -3   0 -12    0.02   15.39
   3   0  13   -1.07    9.78
  -3   0 -13   -1.28   10.80
   3   0  14    0.61   15.67
  -3   0 -14    1.68   11.83
   3   0  15    1.29   10.36
  -3   0 -15    0.27   11.10
   3   0  16   91.85   44.87
  -3   0 -16  106.05   32.32
   3   0  17   26.70   18.10
  -3   0 -17   10.95   19.96
   3   0  18   18.63   16.23
  -3   0 -18    8.93   18.05
   3   0  19   32.20   28.79
  -3   0 -19   19.18   19.56
   3   0  20  -10.02    9.41
  -3   0 -20   14.03    9.77
   3   1 -22    0.13   10.47
  -3   1  22   12.86    7.91
   3   1 -21    6.10   14.24
  -3   1  21   13.52   11.60
   3   1 -20   20.24   18.30
  -3   1  20    7.26   23.55
   3   1 -19   20.21   21.14
  -3   1  19   18.84   27.89
   3   1 -18   27.54   23.26
  -3   1  18    9.56   29.88
   3   1 -17    5.47   18.53
  -3   1  17   11.05   15.26
   3   1 -16   -0.04   29.80
  -3   1  16   78.47   23.59
   3   1 -15   -0.00   11.57
  -3   1  15   -0.86    9.94
  -3  -1  15   -0.12    8.02
   3  -1 -15    0.18    6.93
   3   1 -14    0.09   28.78
  -3   1  14   -0.58   25.68
   3  -1 -14   -0.22   20.92
   3  -1 -14   98.35   19.01
  -3  -1  14  138.13   21.60
  -3   1  13   -0.01   11.38
   3   1 -13    0.68   12.43
   3  -1 -13    0.82    8.75
   3  -1 -13    0.11    8.49
   3  -1 -13   22.78   11.85
  -3  -1  13   -0.42    7.99
  -3  -1  13   -0.35    7.25
  -3  -1  13    2.23    9.17
   3   1 -12    0.80   35.11
   3   1 -12   66.09   21.50
  -3   1  12   -0.02   21.95
  -3   1  12    0.50   20.05
   3  -1 -12   59.21   14.14
   3  -1 -12   -0.48   16.03
  -3  -1  12   80.16   13.83
  -3  -1  12    1.12   26.16
   3  -1 -12   88.76   16.57
  -3  -1  12   86.74   13.24
   3   1 -11  175.41   24.66
   3   1 -11  185.95   31.76
   3   1 -11  178.64   28.42
  -3   1  11  152.60   20.87
  -3   1  11  233.13   25.62
  -3   1  11  190.56   31.58
  -3   1  11  197.50   30.40
   3  -1 -11  213.30   24.56
   3  -1 -11  173.88   22.18
  -3  -1  11  193.12   19.98
  -3  -1  11  220.09   25.35
  -3  -1  11  175.02   18.41
   3  -1 -11  183.43   20.58
   3   1 -10  240.88   22.15
   3   1 -10  294.96   27.86
   3   1 -10  290.94   32.00
  -3   1  10  272.52   31.52
  -3   1  10  342.31   28.63
   3  -1 -10  319.72   28.69
   3  -1 -10  268.38   22.12
   3  -1 -10  258.05   22.25
  -3  -1  10  275.14   20.15
  -3  -1  10  348.81   47.09
   3  -1 -10  250.10   25.17
  -3  -1  10  271.38   20.55
  -3  -1  10  335.20   29.19
   3   1  -9   39.76    8.44
   3   1  -9   43.12   10.92
   3   1  -9   44.60   14.30
  -3   1   9   47.89   10.86
  -3   1   9   -0.38    9.13
  -3   1   9    0.67   13.86
   3  -1  -9   52.36   12.22
   3  -1  -9    0.77    8.66
  -3  -1   9   47.81   11.07
   3  -1  -9   42.41    7.58
  -3  -1   9   55.68   12.43
  -3  -1   9   45.09    6.87
  -3  -1   9   45.28    7.15
   3  -1  -9   39.27    9.65
  -3   1   8 2879.52  145.78
   3   1  -8 2753.63  140.00
   3   1  -8 2639.81  147.19
   3   1  -8 3026.79  195.11
  -3   1   8 3042.17  173.83
  -3   1   8 3056.71  160.48
   3  -1  -8 2860.62  156.70
   3  -1  -8 3119.38  151.59
   3  -1  -8 2572.45  142.56
  -3  -1   8 3181.35  167.55
  -3  -1   8 2739.59  124.71
  -3  -1   8 2872.11  136.35
  -3  -1   8 3005.35  160.11
   3  -1  -8 2610.83  133.20
   3   1  -7  855.54   48.95
  -3   1   7  950.24   60.83
  -3   1   7  939.60   50.24
   3   1  -7  776.02   42.75
  -3   1   7  839.19   46.26
   3  -1  -7  856.77   50.56
   3  -1  -7  951.46   40.22
  -3  -1   7  971.57   51.99
  -3  -1   7  936.61   52.10
  -3  -1   7  948.20   38.22
   3  -1  -7  829.56   39.77
   3  -1  -7  855.64   43.28
   3   1  -6  431.81   43.44
  -3   1   6  425.19   26.16
   3   1  -6  367.32   25.57
   3   1  -6  380.36   24.97
  -3   1   6  439.40   34.31
  -3   1   6  417.06   27.02
   3  -1  -6  387.29   18.01
   3  -1  -6  406.79   23.67
   3  -1  -6  416.50   16.73
  -3  -1   6  441.10   26.05
   3  -1  -6  396.99   27.35
  -3  -1   6  466.24   16.89
   3   1  -5  751.21   40.34
   3   1  -5  804.68   42.64
   3   1  -5  804.28   48.84
  -3   1   5  832.13   41.47
  -3   1   5  763.14   52.70
  -3   1   5  856.44   51.63
   3  -1  -5  779.15   42.25
   3  -1  -5  785.94   37.99
  -3  -1   5  819.31   23.00
  -3  -1   5  943.85   45.27
   3  -1  -5  779.07   26.91
  -3  -1   5  764.94   21.22
   3  -1  -5  766.76   26.77
  -3  -1   5  835.92   43.23
   3   1  -4  579.05   32.53
   3   1  -4  587.02   31.28
   3   1  -4  583.04   37.66
  -3   1   4  639.75   40.67
  -3   1   4  579.79   30.18
  -3   1   4  588.55   37.63
  -3  -1   4  645.30   31.50
   3  -1  -4  552.50   32.23
  -3  -1   4  591.09   32.14
  -3   1   3  308.28   23.65
   3   1  -3  276.83   17.61
   3   1  -3  270.17   30.06
   3   1  -3  263.65   19.36
  -3   1   3  278.10   23.65
  -3   1   3  229.93   14.67
   3  -1  -3  280.95   16.17
  -3  -1   3  281.79   16.93
  -3  -1   3  274.09   17.91
   3   1  -2   -0.45    4.70
   3   1  -2   10.55    6.62
  -3   1   2   10.44    5.87
  -3   1   2    0.35    6.99
  -3   1   2   -0.15    3.86
  -3   1   2    2.08    6.12
   3  -1  -2    9.41    4.93
   3  -1  -2    8.88    6.63
  -3  -1   2    5.12    4.16
  -3  -1   2   28.60    4.83
  -3  -1   2    8.30    7.05
   3   1  -1 1456.34   68.64
   3   1  -1 1448.20   64.72
   3   1  -1 1460.91   76.07
  -3   1   1 1529.10   74.48
  -3   1   1 1141.77   64.66
  -3   1   1 1468.18   64.97
   3  -1  -1 1471.76   68.73
   3  -1  -1 1518.00   74.19
  -3  -1   1 1612.76   70.52
   3  -1  -1 1310.36   66.53
  -3  -1   1 1521.74   63.72
  -3  -1   1 1461.40   64.79
   3   1   0  931.57   45.80
  -3   1   0  927.38   45.42
   3   1   0  913.85   41.93
   3   1   0  918.73   25.69
   3   1   0  939.97   61.09
  -3   1   0  727.76   43.36
  -3   1   0  794.93   39.11
  -3   1   0  979.64   29.70
   3  -1   0  928.24   43.83
   3  -1   0  834.17   43.42
   3  -1   0 1046.03   53.79
  -3  -1   0  849.06   38.16
  -3  -1   0  963.51   44.27
   3   1   1   13.01    2.26
   3   1   1   25.86    5.64
   3   1   1    9.89    6.58
   3   1   1   23.37    6.74
  -3   1  -1   25.41    8.16
  -3   1  -1   19.50    2.72
  -3   1  -1   -0.68    7.01
   3  -1   1   21.33    5.31
   3  -1   1   21.86    7.17
   3  -1   1   20.20    5.09
  -3  -1  -1   26.68    4.54
   3  -1   1   -0.09    3.94
  -3  -1  -1   -0.45    4.57
  -3  -1  -1   -0.39    5.58
   3   1   2  126.56   12.28
   3   1   2  117.65   14.32
   3   1   2  122.60    7.82
  -3   1  -2  112.11    7.94
  -3   1  -2  126.16   11.81
  -3   1  -2  101.88   13.31
   3  -1   2  130.07   10.76
  -3  -1  -2  133.42   10.41
  -3  -1  -2  119.74   12.55
   3  -1   2  133.03   14.32
  -3  -1  -2  118.13    9.07
  -3  -1  -2  118.43    9.08
   3  -1   2  113.55   15.84
   3  -1   2  123.78    7.95
   3   1   3 7908.77  409.44
   3   1   3 8249.05  468.49
   3   1   3 8138.62  443.17
  -3   1  -3 8397.02  476.08
  -3   1  -3 7962.19  461.01
  -3   1  -3 7576.16  397.16
   3  -1   3 5502.50  328.89
  -3  -1  -3 7805.57  391.01
  -3  -1  -3 7908.94  409.23
   3  -1   3 7836.49  408.67
  -3  -1  -3 8074.91  439.41
  -3  -1  -3 8044.79  403.37
   3  -1   3 7750.72  380.79
   3  -1   3 8052.90  445.63
   3   1   4 1446.60   81.57
   3   1   4 1239.01   58.90
   3   1   4 1180.52   61.70
  -3   1  -4 1244.50   61.16
  -3   1  -4 1196.25   67.54
  -3   1  -4 1208.41   67.48
   3  -1   4 1285.22   73.25
   3  -1   4 1251.20   65.59
  -3  -1  -4 1215.56   56.51
  -3  -1  -4 1220.63   49.01
  -3  -1  -4 1213.34   48.47
  -3  -1  -4 1279.68   66.22
   3  -1   4 1215.41   53.93
   3  -1   4 1292.51   64.99
   3   1   5  171.47   22.24
   3   1   5  153.13   14.23
   3   1   5  142.26   14.45
  -3   1  -5  140.60   14.95
  -3   1  -5  170.19   20.91
  -3   1  -5  149.81   17.18
   3  -1   5  164.32   15.57
   3  -1   5  149.33   15.56
  -3  -1  -5  148.60    7.97
  -3  -1  -5  153.07    8.68
  -3  -1  -5  153.05   16.61
  -3  -1  -5  144.88   12.62
   3  -1   5   84.20   15.46
   3  -1   5  131.96    8.52
   3   1   6 1611.64  130.11
   3   1   6 1565.54   92.38
   3   1   6 1519.22   81.59
  -3   1  -6 1493.54   83.65
  -3   1  -6 1531.96   83.56
  -3   1  -6 1641.87  102.67
   3  -1   6 1370.12   63.96
  -3  -1  -6 1496.56   83.69
   3  -1   6 1657.69  101.17
   3  -1   6 1428.95   59.61
  -3  -1  -6 1485.60   73.60
   3   1   7  441.23   32.06
   3   1   7  451.13   33.58
   3   1   7  500.88   49.62
  -3   1  -7  421.82   32.90
  -3   1  -7  458.43   45.45
  -3   1  -7  415.35   34.24
  -3  -1  -7  437.53   35.25
   3  -1   7  465.67   45.43
   3  -1   7  472.73   33.57
  -3  -1  -7  432.91   27.70
   3   1   8    0.28    7.41
   3   1   8    0.04    8.52
   3   1   8   28.00   13.82
  -3   1  -8   21.32    7.75
  -3   1  -8    0.67    9.06
  -3   1  -8   30.21   13.52
  -3  -1  -8    0.28    6.04
   3  -1   8   27.37    8.77
   3  -1   8   -0.27    8.39
  -3  -1  -8   -0.32    9.54
   3   1   9  151.41   32.59
   3   1   9  114.55   17.44
   3   1   9  104.06   19.89
  -3   1  -9   80.57   24.31
  -3   1  -9  106.85   22.27
  -3   1  -9  109.06   32.48
  -3  -1  -9  101.94   15.23
   3  -1   9  114.89   19.72
   3  -1   9  121.19   19.83
  -3  -1  -9  112.69   21.39
   3   1  10    0.41   13.11
   3   1  10   -0.12   14.83
  -3   1 -10   -1.38   16.02
  -3   1 -10   46.84   12.19
  -3  -1 -10   -0.20   15.30
  -3  -1 -10   -1.10   10.70
   3  -1  10   66.28   13.55
   3  -1  10   94.93   14.27
   3   1  11    0.36   12.54
  -3   1 -11   -1.98    9.09
   3  -1  11   -1.71    8.29
  -3  -1 -11   -0.44    8.96
  -3  -1 -11   -0.50    8.93
   3   1  12    1.87    8.67
  -3   1 -12    1.68    9.62
  -3  -1 -12    0.92    9.87
   3  -1  12   -0.47    8.42
   3   1  13   20.07   19.42
  -3   1 -13    8.19   13.78
  -3  -1 -13    4.77   14.22
   3  -1  13   -1.69   12.67
   3   1  14   20.63   15.02
  -3   1 -14   -0.35   16.52
  -3  -1 -14   19.97   16.35
   3  -1  14   -0.25   15.05
  -3   1 -15   -0.78   11.57
  -3  -1 -15   -6.88   18.66
   3  -1  15   -0.24   10.95
   3   1  16   -5.87   12.98
  -3   1 -16   18.62   14.09
  -3  -1 -16    0.79   14.88
   3  -1  16    7.57   20.97
   3   1  17   19.49   18.14
  -3   1 -17   10.32   19.40
  -3  -1 -17    9.49   21.22
   3  -1  17   43.28   20.20
   3   1  18   13.54   23.71
  -3   1 -18    4.84   16.99
  -3  -1 -18   25.37   17.60
   3  -1  18   12.23   16.26
   3   1  19   15.64   13.54
  -3   1 -19   14.07   14.92
  -3  -1 -19   16.33   15.94
   3  -1  19    4.85   14.67
   3   1  20   -4.00    9.25
  -3   1 -20  -11.97   10.34
  -3  -1 -20    0.32   10.43
   3  -1  20    0.72   10.45
   3   2 -21  -11.57   11.82
  -3   2  21    8.84   14.59
   3   2 -20   19.96   16.16
  -3   2  20    0.45   13.25
   3   2 -19   13.15   17.15
  -3   2  19    0.65   14.42
   3   2 -18   15.52   17.42
  -3   2  18   -0.76   14.63
  -3  -2  18    4.51   14.77
  -3   2  17   10.31   20.37
   3   2 -17    8.85   21.80
   3  -2 -17   12.25   14.34
  -3  -2  17   18.52   16.88
  -3   2  16   -0.35   11.90
   3   2 -16   -0.03   13.10
   3  -2 -16   -0.22    8.08
  -3  -2  16   -0.68   10.38
  -3   2  15   -0.33   58.54
   3   2 -15    0.02   42.20
   3  -2 -15  131.38   28.13
  -3  -2  15  164.18   31.12
  -3   2  14   -0.05   50.20
   3   2 -14    0.19   37.32
   3  -2 -14  106.35   23.78
  -3  -2  14  131.02   28.19
  -3   2  13   -1.15   19.40
   3   2 -13   -0.22   19.74
   3  -2 -13   39.91   14.18
  -3  -2  13   -1.26   15.44
   3  -2 -12 1030.46   73.48
   3  -2 -12  983.36   80.91
  -3  -2  12 1107.24   87.61
  -3  -2  12 1225.91  100.49
   3  -2 -11  141.62   22.31
   3  -2 -11  149.62   39.32
  -3  -2  11  147.22   28.28
  -3  -2  11  194.76   35.80
   3  -2 -10   -0.14   10.74
   3  -2 -10   31.29   13.31
  -3  -2  10   31.34   13.60
  -3  -2  10   31.68   14.75
   3   2  -9   66.91   28.29
   3   2  -9   79.01   22.29
  -3   2   9   92.42   25.05
  -3   2   9   75.50   18.44
   3  -2  -9   85.40   17.84
   3  -2  -9   80.67   15.66
  -3  -2   9   76.99   19.28
  -3  -2   9  100.44   19.03
   3   2  -8  111.42   21.54
   3   2  -8  132.90   24.89
  -3   2   8  133.47   20.85
  -3   2   8  159.79   41.78
  -3   2   8  120.52   16.69
  -3  -2   8  156.44   20.37
   3  -2  -8  145.63   18.05
   3  -2  -8  134.66   29.99
  -3  -2   8  161.27   21.21
   3   2  -7  255.76   37.57
   3   2  -7  243.54   20.84
   3   2  -7  289.12   31.21
  -3   2   7  294.63   28.79
  -3   2   7  278.25   47.63
  -3   2   7  229.65   23.91
  -3  -2   7  326.20   28.65
   3  -2  -7  267.25   22.66
   3  -2  -7  278.03   26.36
  -3  -2   7  142.95   23.30
   3   2  -6  413.89   29.67
   3   2  -6  437.11   37.86
   3   2  -6  412.59   34.05
  -3   2   6  411.54   35.28
  -3   2   6  479.26   55.82
  -3  -2   6  439.82   33.03
  -3  -2   6  431.12   31.55
   3  -2  -6  393.32   32.55
   3  -2  -6  416.13   29.71
   3   2  -5    1.65   13.10
   3   2  -5   59.86   11.72
   3   2  -5   77.93   15.11
  -3   2   5   70.11   13.53
  -3   2   5   84.08   17.21
  -3   2   5   63.58   15.46
  -3  -2   5    0.63   19.82
   3  -2  -5   80.93   17.85
   3  -2  -5   71.20   12.92
  -3  -2   5   72.38   12.51
   3   2  -4  731.88   46.81
   3   2  -4  788.64   51.39
  -3   2   4  749.31   45.14
  -3   2   4  834.88   56.56
  -3   2   4  733.60   53.23
  -3  -2   4  746.66   44.21
   3  -2  -4  775.48   46.17
  -3  -2   4  804.44   39.10
  -3  -2   4  764.25   44.85
   3   2  -3   -0.43    7.84
   3   2  -3   -1.37    8.26
  -3   2   3   25.12    9.20
  -3   2   3   19.60    7.47
  -3   2   3    0.53    9.60
   3  -2  -3   13.87    7.29
   3  -2  -3   16.11    7.48
  -3  -2   3   -0.73    6.51
   3  -2  -3   17.40    6.63
  -3  -2   3   18.86    5.21
  -3  -2   3    0.84    7.33
   3   2  -2  473.80   33.12
   3   2  -2  485.69   34.30
  -3   2   2  508.16   36.43
   3  -2  -2  461.26   29.98
   3  -2  -2  490.90   33.28
  -3  -2   2  486.20   27.03
  -3  -2   2  491.91   31.57
  -3  -2   2  474.54   28.73
   3  -2  -2  479.38   30.63
   3   2  -1  799.25   47.04
   3   2  -1  795.22   49.71
  -3   2   1  819.34   50.80
  -3   2   1  756.62   46.60
   3  -2  -1  908.46   53.80
  -3  -2   1  753.95   39.51
  -3  -2   1  787.60   39.84
   3  -2  -1  767.52   44.09
  -3  -2   1  817.99   46.11
   3   2   0  118.45    5.25
   3   2   0  116.82    6.00
   3   2   0  143.01   16.66
   3   2   0  138.00   16.07
  -3   2   0  139.41   15.69
  -3   2   0  120.58   15.26
   3  -2   0  125.14   18.16
  -3  -2   0  136.69   15.34
  -3  -2   0  141.58   12.82
   3  -2   0  128.18   14.68
  -3  -2   0  130.43   11.42
   3   2   1    0.19    3.06
   3   2   1   23.44    8.22
   3   2   1    0.23    3.82
   3   2   1   -1.81    7.19
  -3   2  -1   21.28    7.59
  -3   2  -1   -1.12    8.92
  -3   2  -1   16.79    1.77
  -3   2  -1   -0.04    6.94
   3  -2   1   -0.16    7.58
  -3  -2  -1   23.47    5.60
  -3  -2  -1   23.26    7.24
   3  -2   1   18.37    8.03
  -3  -2  -1   19.92    7.36
   3  -2   1    1.91    8.43
   3  -2   1   -0.13    7.07
   3   2   2    0.09    6.40
   3   2   2    0.99    8.61
   3   2   2   -0.59    9.79
   3   2   2   38.65   10.87
  -3   2  -2   44.69   10.17
  -3   2  -2   33.15    4.78
  -3   2  -2    0.71   12.14
   3  -2   2   51.42   10.88
   3  -2   2   39.78    6.57
  -3  -2  -2   37.20    7.57
  -3  -2  -2   40.00    9.88
   3  -2   2   -2.93    9.57
  -3  -2  -2   37.50    5.81
   3  -2   2   36.16    5.11
   3   2   3 3872.01  206.75
   3   2   3 4158.33  244.93
   3   2   3 4289.36  239.59
  -3   2  -3 3868.53  196.14
  -3   2  -3 4289.98  242.90
  -3   2  -3 3952.87  239.66
   3  -2   3 4531.59  252.69
   3  -2   3 4067.16  200.84
  -3  -2  -3 4307.64  195.94
  -3  -2  -3 3985.84  208.81
  -3  -2  -3 4366.30  240.30
  -3  -2  -3 4230.77  202.00
   3  -2   3 3900.42  179.00
   3  -2   3 4457.95  249.20
   3   2   4  552.47   36.91
   3   2   4  621.12   49.31
   3   2   4  605.77   42.59
  -3   2  -4  556.18   34.68
  -3   2  -4  540.55   59.08
  -3   2  -4  587.65   43.63
  -3  -2  -4  549.34   33.35
   3  -2   4  580.56   42.21
   3  -2   4  576.07   38.26
  -3  -2  -4  557.85   39.45
   3   2   5  221.66   30.87
   3   2   5  197.38   24.05
  -3   2  -5  180.98   24.71
  -3   2  -5  174.88   20.16
  -3   2  -5  183.04   24.77
  -3  -2  -5  172.29   17.58
   3  -2   5  207.06   21.90
   3  -2   5  204.38   34.71
  -3  -2  -5  198.88   32.01
   3   2   6  612.14   57.72
   3   2   6  538.19   43.91
   3   2   6  571.36   45.52
  -3   2  -6  519.44   64.11
  -3   2  -6  540.07   46.55
  -3   2  -6  544.91   42.70
  -3  -2  -6  545.61   36.31
   3  -2   6  665.14   67.29
   3  -2   6  636.72   44.64
  -3  -2  -6  615.33   46.93
   3   2   7   -0.49   28.76
   3   2   7  108.62   26.96
   3   2   7  101.36   18.52
  -3   2  -7    0.22   25.05
  -3   2  -7   86.69   19.38
  -3   2  -7   88.00   18.64
  -3  -2  -7  103.84   15.46
   3  -2   7   93.75   31.87
   3  -2   7  116.53   19.03
  -3  -2  -7  111.40   19.88
   3   2   8   -0.09   11.47
  -3   2  -8   -0.07   18.96
  -3   2  -8   23.19   12.08
   3  -2   8   34.95   13.56
  -3  -2  -8   23.40   12.66
  -3  -2  -8    0.04    9.76
   3  -2   8   34.26   11.94
   3   2   9    0.43   11.96
  -3   2  -9   -0.03   12.87
   3  -2   9   22.70   13.53
   3  -2   9   21.55   12.00
  -3  -2  -9   22.35   12.32
  -3  -2  -9   -0.16   14.73
   3   2  10   11.35    9.62
  -3   2 -10    0.28   10.12
   3  -2  10    0.53    9.91
  -3  -2 -10    0.61    9.39
  -3  -2 -10    0.06    7.08
   3  -2  10    0.11    9.04
   3   2  11    5.25   11.62
  -3   2 -11    4.78   12.18
   3  -2  11    0.44   10.56
  -3  -2 -11    7.98    8.35
  -3  -2 -11    0.13   11.10
   3  -2  11    0.52   11.78
   3   2  12   -4.05   10.11
  -3   2 -12   12.67   11.54
   3  -2  12    0.90   10.39
   3  -2  12    0.44   10.60
  -3  -2 -12    1.92    8.04
  -3  -2 -12   -0.07   10.99
   3   2  13   -1.26   11.90
  -3   2 -13    9.29   12.59
   3  -2  13    0.01   12.96
   3  -2  13    0.75   11.89
  -3  -2 -13    5.51    8.85
  -3  -2 -13    0.04   12.74
   3   2  14   -3.88   11.85
  -3   2 -14   19.42   13.03
  -3  -2 -14   -0.66   13.68
   3  -2  14    0.77   12.67
   3   2  15   -2.48   10.19
  -3   2 -15   -1.22   10.86
  -3  -2 -15    3.94   11.57
   3  -2  15   12.09   17.43
   3   2  16    1.12   12.94
  -3   2 -16    3.49   21.32
   3  -2  16    8.43   14.31
  -3  -2 -16    7.75   14.57
   3   2  17   25.45   17.72
  -3   2 -17   27.66   19.43
  -3  -2 -17   56.23   20.45
   3  -2  17    9.31   20.30
   3   2  18   -2.43   10.96
  -3   2 -18    9.54   11.17
   3  -2  18   10.38   12.47
  -3  -2 -18    5.39   12.71
   3   2  19    3.50   10.04
  -3   2 -19   12.99   10.36
   3  -2  19    8.02   13.40
  -3  -2 -19   13.83   12.60
   3   3 -20    9.81   12.36
  -3   3  20    2.08   10.52
  -3   3  19    5.52   11.94
   3   3 -19   21.22   13.94
   3  -3 -19   -3.95   10.15
  -3  -3  19   -1.24   13.56
  -3   3  18    0.34   14.48
   3   3 -18   18.74   17.25
   3  -3 -18    0.27   10.15
  -3  -3  18   14.15   14.06
  -3   3  17   25.85   26.22
   3   3 -17   36.31   26.91
   3  -3 -17   23.90   17.58
  -3  -3  17   59.08   23.75
  -3   3  16   71.22   31.96
   3   3 -16   29.56   35.47
   3  -3 -16   43.04   21.97
  -3  -3  16   80.27   26.66
  -3   3  15   30.23   27.37
   3   3 -15   -1.26   30.40
   3  -3 -15   35.34   19.08
  -3  -3  15   40.39   24.32
  -3   3  14   -1.23   40.56
   3   3 -14    0.93   43.38
   3  -3 -14  143.69   43.33
  -3  -3  14  198.41   35.50
  -3   3  13  184.50   50.75
   3   3 -13   -3.95   51.25
   3  -3 -13  198.17   35.86
  -3  -3  13  238.19   40.32
   3  -3 -12  151.28   28.72
   3  -3 -12  132.80   31.02
  -3  -3  12    1.22   52.59
  -3  -3  12  182.94   42.03
   3  -3 -11   68.21   17.01
   3  -3 -11   -0.05   15.15
  -3  -3  11    0.30   19.79
  -3  -3  11   -0.04   25.05
   3  -3 -10   22.15   11.55
   3  -3 -10   -0.18    9.76
  -3  -3  10   -0.58   12.73
  -3  -3  10    0.21   12.92
   3  -3  -9   27.93   11.38
   3  -3  -9    0.11    9.91
  -3  -3   9   -0.82   12.22
  -3  -3   9   -0.41   12.85
   3  -3  -8    0.48    7.82
   3  -3  -8   -0.90    8.83
  -3  -3   8    7.75    8.83
  -3  -3   8    1.16    9.37
   3  -3  -7   -2.27   15.16
   3  -3  -7   52.97   15.83
  -3  -3   7   58.31   17.38
  -3  -3   7   66.52   19.21
  -3   3   6    0.14   15.67
   3  -3  -6   31.14   13.29
   3  -3  -6   25.99   21.22
  -3  -3   6   42.79   15.19
  -3  -3   6   41.19   13.99
   3   3  -5    0.16   12.72
  -3   3   5   13.77   11.37
  -3   3   5   -0.07   21.16
   3   3  -5    0.61    9.78
   3   3  -5   17.46   11.50
  -3   3   5   18.75   22.03
   3  -3  -5   10.55   10.73
   3  -3  -5   18.39    9.94
  -3  -3   5   15.47   10.92
  -3  -3   5   21.97   11.26
  -3   3   4  191.78   29.76
   3   3  -4  155.83   26.16
   3   3  -4  158.87   25.13
  -3   3   4  157.94   24.11
  -3   3   4  152.83   30.14
   3  -3  -4  160.75   23.56
   3  -3  -4  156.88   22.44
  -3  -3   4  168.70   23.55
  -3  -3   4  146.96   16.67
  -3  -3   4  177.98   25.07
   3   3  -3  526.85   48.51
  -3   3   3  559.35   51.93
  -3   3   3  545.32   48.91
   3   3  -3  505.51   47.03
   3  -3  -3  641.88   48.43
   3  -3  -3  516.24   41.24
   3  -3  -3  598.48   47.55
  -3  -3   3  592.05   44.54
  -3  -3   3  604.46   37.37
  -3  -3   3  598.60   44.54
   3   3  -2  392.05   53.36
  -3   3   2  368.01   36.56
  -3   3   2  403.15   40.75
   3   3  -2  385.21   53.00
   3  -3  -2  428.82   37.47
   3  -3  -2  412.40   36.27
   3  -3  -2  345.08   31.46
  -3  -3   2  409.28   33.21
  -3  -3   2  419.31   28.71
  -3  -3   2  436.83   37.00
   3   3  -1  250.04   27.43
   3   3  -1  262.55   30.73
  -3   3   1  247.37   32.07
   3   3  -1  259.40   43.38
  -3   3   1  241.98   29.38
   3  -3  -1  271.74   24.91
   3  -3  -1  294.54   33.04
   3  -3  -1  288.03   30.99
  -3  -3   1  269.83   27.62
  -3  -3   1  283.45   32.09
  -3  -3   1  254.13   25.54
   3   3   0  195.64   24.55
   3   3   0  157.22   24.25
  -3   3   0  199.03   27.35
   3   3   0  113.74   24.76
  -3   3   0  180.98   24.86
   3  -3   0  248.71   42.76
   3  -3   0  177.05   19.28
   3  -3   0  183.87   23.46
  -3  -3   0  193.52   20.40
  -3  -3   0  192.66   19.71
  -3  -3   0  207.54   24.87
   3   3   1  145.26   22.53
  -3   3  -1  133.69   32.33
  -3   3  -1  123.89   22.91
   3   3   1  140.85   24.31
   3  -3   1  166.99   24.57
   3  -3   1  158.70   22.26
   3  -3   1  123.89   15.80
  -3  -3  -1  154.41   22.36
  -3  -3  -1  153.82   17.69
  -3   3  -2  243.19   30.54
  -3   3  -2  199.75   33.49
   3   3   2  275.96   34.15
   3   3   2  303.24   43.93
   3  -3   2  290.71   30.42
   3  -3   2  286.29   47.43
  -3  -3  -2  287.06   25.25
  -3  -3  -2  270.89   29.92
   3   3   3  170.64   29.32
   3   3   3  172.84   25.43
   3  -3   3  146.32   25.71
   3  -3   3  154.52   34.08
  -3  -3  -3  145.11   28.50
  -3  -3  -3  135.29   23.59
   3  -3   4  191.05   27.52
   3  -3   4  217.14   31.35
  -3  -3  -4  185.02   22.51
  -3  -3  -4  185.55   27.54
   3  -3   5   43.87   18.03
   3  -3   5   53.17   19.40
  -3  -3  -5   40.02   13.44
  -3  -3  -5   34.15   16.31
   3  -3   6  316.50   38.52
   3  -3   6  284.76   38.57
  -3  -3  -6  249.46   29.38
  -3  -3  -6  270.58   35.53
   3  -3   7   -0.43   13.35
   3  -3   7   51.44   14.33
  -3  -3  -7   -0.37   10.09
  -3  -3  -7    0.86   12.82
   3   3   8    9.96   12.30
   3  -3   8   16.89   13.45
   3  -3   8    1.20   12.12
  -3  -3  -8    0.19    9.36
  -3  -3  -8   -0.21   18.13
   3   3   9    6.14   10.29
   3  -3   9    5.13   12.61
   3  -3   9    0.75   12.14
  -3  -3  -9   -0.25    8.92
  -3  -3  -9    1.96   11.42
   3   3  10   14.05   13.00
   3  -3  10   22.16   15.24
   3  -3  10   -0.87   14.52
  -3  -3 -10    0.69   14.35
  -3  -3 -10   -0.01   10.82
   3   3  11   13.20   13.26
   3  -3  11   20.29   14.82
   3  -3  11   -0.84   14.86
  -3  -3 -11   -0.03   10.80
  -3  -3 -11    0.39   14.14
   3   3  12   10.65   15.70
   3  -3  12    0.62   11.65
   3  -3  12    0.87   10.97
  -3  -3 -12   -0.09    8.55
  -3  -3 -12   -0.57   11.10
   3   3  13    0.27   12.63
   3  -3  13   15.68   15.23
   3  -3  13   -1.20   14.62
  -3  -3 -13    2.59   10.42
  -3  -3 -13    8.03   13.65
   3   3  14    4.10   13.05
  -3   3 -14    1.67   13.53
   3  -3  14    8.18   15.06
   3  -3  14   16.52   24.96
  -3  -3 -14    4.84   10.69
  -3  -3 -14   11.10   22.65
   3   3  15    9.62   13.61
  -3   3 -15   -1.51   20.97
   3  -3  15   -3.42   16.23
   3  -3  15   18.97   13.69
  -3  -3 -15   16.14   14.98
  -3  -3 -15    5.60   10.68
  -3   3 -16   -1.54    8.18
   3   3  16   -3.82    8.68
   3  -3  16   -4.64   12.34
  -3  -3 -16    9.86   11.11
  -3  -3 -16   -5.15    6.03
  -3   3 -17   -5.25    5.77
   3   3  17   -0.14    6.45
   3  -3  17   11.64   10.37
  -3  -3 -17   12.62    8.73
   3  -3  18    8.51   10.47
  -3  -3 -18    8.87    8.87
  -3   4  18    1.78   11.36
   3   4 -18   10.24   12.77
   3  -4 -18    2.95    7.05
  -3  -4  18   15.78   10.14
  -3   4  17    3.09   15.78
   3   4 -17    0.81   15.42
   3  -4 -17    6.84   10.36
  -3  -4  17   20.01   13.32
   3   4 -16   -0.12   13.88
  -3   4  16   22.20   14.10
   3  -4 -16   -1.98    9.29
  -3  -4  16   -3.46   11.98
  -3   4  15   25.53   24.83
   3   4 -15   -1.25   26.49
   3  -4 -15   31.73   17.26
  -3  -4  15   31.34   21.48
  -3   4  14   -7.72   22.31
   3   4 -14    0.09   22.15
   3  -4 -14   24.66   22.81
  -3  -4  14   21.51   19.47
  -3   4  13    6.13   26.75
   3   4 -13   -1.14   25.83
   3  -4 -13   29.96   16.83
  -3  -4  13   18.95   34.89
  -3   4  12   11.92   31.49
   3  -4 -12   34.86   21.97
   3  -4 -12   35.03   19.41
  -3  -4  12   53.87   24.53
   3  -4 -11    6.85   12.80
   3  -4 -11    6.42   11.32
  -3  -4  11   -1.72   14.22
  -3  -4  11   -0.37   16.17
   3  -4 -10   43.30   23.46
   3  -4 -10   35.87   27.35
  -3  -4  10   -0.44   21.58
  -3  -4  10   -0.69   24.61
   3  -4  -9    8.00   12.59
   3  -4  -9   14.76   14.29
  -3  -4   9    1.31   17.18
  -3  -4   9    0.54   16.16
   3  -4  -8   25.94   15.50
   3  -4  -8   14.74   14.28
  -3  -4   8    1.29   18.61
  -3  -4   8   -0.19   16.61
   3  -4  -7    6.36   11.60
   3  -4  -7    6.86   10.88
  -3  -4   7   -0.99   14.28
  -3  -4   7   -0.78   12.81
   3  -4  -6   15.26   13.50
   3  -4  -6   12.77   13.04
  -3  -4   6   -1.09   24.47
  -3  -4   6   -0.70   13.95
   3  -4  -5   -2.87   12.78
   3  -4  -5    0.39    9.47
  -3  -4   5    5.72   10.28
  -3  -4   5    0.01   10.57
   3  -4  -4    2.30   17.88
   3  -4  -4   -1.60   11.45
  -3  -4   4   11.04   13.93
  -3  -4   4   15.76   12.27
  -3   4   3   55.29   30.96
   3  -4  -3   -1.58   34.82
   3  -4  -3   73.29   21.17
  -3  -4   3  102.65   25.61
  -3  -4   3  103.76   23.61
   3  -4  -2   48.43   19.56
   3  -4  -2    1.84   16.95
   3  -4  -2   29.46   15.15
  -3  -4   2   45.71   18.68
  -3  -4   2   29.35   13.12
  -3  -4   2   45.28   18.48
   3  -4  -1  126.32   28.99
   3  -4  -1  110.58   25.69
  -3  -4   1  116.68   30.49
  -3  -4   1   97.77   36.57
   3  -4   0   28.55   24.86
   3  -4   0   -1.34   13.38
  -3  -4   0   18.94   10.83
  -3  -4   0   11.00   12.90
   3  -4   1    1.66   21.64
   3  -4   1    0.14   24.24
  -3  -4  -1   76.75   16.35
  -3  -4  -1   81.93   20.16
   3  -4   2   -1.28   16.32
   3  -4   2    0.41    8.98
  -3  -4  -2    0.02    6.95
  -3  -4  -2   -2.52    8.19
   3  -4   3    0.09   18.34
   3  -4   3   -0.24   20.41
  -3  -4  -3    0.03   22.07
  -3  -4  -3   79.16   17.57
   3  -4   4   -0.19   11.54
   3  -4   4   -0.43   12.95
  -3  -4  -4    0.01    9.49
  -3  -4  -4   12.08   11.11
   3  -4   5  172.24   35.54
   3  -4   5  143.35   32.34
  -3  -4  -5  118.74   30.56
  -3  -4  -5  120.98   26.77
   3  -4   6    0.24    8.93
   3  -4   6   -0.04   10.07
  -3  -4  -6   -0.05    7.38
  -3  -4  -6   -0.95    8.50
   3  -4   7   -0.66    8.98
   3  -4   7    0.06   12.43
  -3  -4  -7   -0.03    6.44
  -3  -4  -7    0.35    7.75
   3  -4   8    0.28    9.97
   3  -4   8    3.85   11.02
  -3  -4  -8    0.00    8.38
  -3  -4  -8   -0.45    9.59
   3  -4   9   11.22   15.90
   3  -4   9    9.24   14.12
  -3  -4  -9   15.21   18.03
  -3  -4  -9   -6.53   13.51
   3  -4  10   30.64   19.10
   3  -4  10   22.90   20.92
  -3  -4 -10   15.47   16.07
  -3  -4 -10   18.54   17.78
   3  -4  11   20.31   16.97
   3  -4  11   20.29   20.97
  -3  -4 -11    4.95   14.26
  -3  -4 -11   15.91   16.26
   3  -4  12   14.12   20.75
   3  -4  12   26.00   17.59
  -3  -4 -12    8.98   13.88
  -3  -4 -12   16.95   15.90
   3  -4  13    8.74   14.10
   3  -4  13    0.56   13.42
  -3  -4 -13   -0.55   12.20
  -3  -4 -13   13.76   10.75
   3  -4  14   -1.18   10.78
   3  -4  14    3.36   10.90
  -3  -4 -14    0.60    8.17
  -3  -4 -14    7.71    8.89
   3  -4  15   18.39   12.21
   3  -4  15    1.61   11.36
  -3  -4 -15   15.28    8.89
  -3  -4 -15    8.44    8.89
   3  -4  16   -0.16    4.86
  -3   5  14  -14.59   13.01
   3   5 -14   -9.05   11.14
   3  -5 -14    0.52    9.08
  -3  -5  14    3.83   12.45
  -3   5  13   -1.20   13.76
   3   5 -13    4.28   13.17
   3  -5 -13    3.37    9.54
  -3  -5  13    3.89   12.13
  -3   5  12   -1.93   18.09
   3   5 -12    8.61   16.42
   3  -5 -12    7.90   11.39
  -3  -5  12    6.80   14.31
  -3   5  11   20.89   20.43
   3   5 -11   -0.55   17.87
   3  -5 -11    7.38   12.04
  -3  -5  11    5.12   15.89
   3   5 -10    0.27   11.99
   3  -5 -10   -2.54   13.06
   3  -5 -10   -4.79    8.06
  -3  -5  10   10.95   10.35
   3  -5  -9   13.10   15.76
   3  -5  -9   21.85   14.85
  -3  -5   9   12.62   19.22
  -3  -5   9   14.64   20.21
   3  -5  -8   15.81   17.64
   3  -5  -8   38.76   17.70
  -3  -5   8   33.51   22.13
  -3  -5   8   25.84   25.02
   3  -5  -7    9.47    9.50
   3  -5  -7  -10.52    9.31
  -3  -5   7    2.51   11.65
  -3  -5   7   14.10   20.57
   3  -5  -6   14.94   13.73
   3  -5  -6   12.40   15.10
  -3  -5   6    7.05   17.56
  -3  -5   6   16.86   17.70
   3  -5  -5   12.04   13.44
   3  -5  -5    6.06   12.20
  -3  -5   5    8.84   15.60
  -3  -5   5    5.90   14.76
   3  -5  -4   -7.73    8.41
   3  -5  -4    5.31   10.09
  -3  -5   4    1.22    9.64
  -3  -5   4   -0.05   10.57
  -3  -5   3   -4.58   12.11
   3  -5  -2   24.05   17.68
  -3  -5   2   12.84   18.70
  -3   5   1    8.65   20.70
   3  -5  -1   14.44   14.03
  -3  -5   1    4.24   14.14
   3  -5   0   23.79   19.16
   3  -5   0   12.28   15.77
  -3  -5   0   11.03   15.34
   3  -5   1   20.73   16.84
   3  -5   1   16.81   18.58
  -3  -5  -1    7.45   12.87
  -3  -5  -1   18.39   16.47
   3  -5   2   18.94   19.22
   3  -5   2   36.76   21.61
  -3  -5  -2   18.64   18.66
  -3  -5  -2   26.81   15.49
   3  -5   3   61.21   25.24
   3  -5   3   68.40   27.71
  -3  -5  -3   58.70   20.05
  -3  -5  -3   50.70   24.33
   3  -5   4   26.78   15.48
   3  -5   4   -6.84   13.84
  -3  -5  -4    6.63   10.95
  -3  -5  -4   -1.87   12.94
   3  -5   5   65.43   25.44
   3  -5   5   39.44   21.83
  -3  -5  -5   42.46   18.31
  -3  -5  -5   26.60   19.27
   3  -5   6   -6.04   12.12
   3  -5   6   11.09   14.33
  -3  -5  -6    3.08   10.57
  -3  -5  -6    6.33   10.77
   3  -5   7   19.17   17.23
   3  -5   7    0.06   20.93
  -3  -5  -7   34.36   15.26
  -3  -5  -7   17.63   15.11
   3  -5   8    7.50   11.62
   3  -5   8   -1.49    9.10
  -3  -5  -8  -11.42    8.29
  -3  -5  -8    5.42    7.68
   3  -5   9  -17.84    8.14
   3  -5   9   12.61   10.24
  -3  -5  -9    8.89    7.48
  -3  -5  -9    0.55    6.16
   3  -5  10   -7.20    8.38
   3  -5  10   -0.52   10.98
  -3  -5 -10   12.31   12.41
   3  -5  11    2.36   21.22
   3  -5  11   11.81    9.37
  -3  -5 -11   -3.20    9.50
   3  -5  12   -4.28   13.24
   3  -5  12    6.30    8.30
  -3  -5 -12   21.09   14.43
  -3   6   9   10.33   13.24
  -3   6   8    1.95   11.37
   3  -6  -7    9.39    9.71
   3  -6  -6    1.79    7.41
   3  -6  -5    3.00    8.14
   3  -6  -4    8.45    8.30
  -3  -6   4   -2.04    7.29
   3  -6  -3    3.95    9.25
   3  -6  -2   -0.58    7.13
   3  -6  -1   -3.37    9.26
   3  -6   0    8.12   10.70
   3  -6   1    2.73    8.73
   3  -6   2    3.62    8.87
   3  -6   3    0.79    6.66
  -3   6  -4   19.91   15.86
   3  -6   4    5.72   15.19
  -3   6  -5   -9.85   11.26
  -3  -6  -5    4.54    5.46
  -3   6  -6    2.20   16.17
  -3  -6  -6   -1.40    5.05
  -3   6  -7    0.96   12.00
  -3  -6  -7   -4.51    5.75
   4   0 -19    3.93   11.87
   4   0 -18   64.68   26.45
   4   0 -17    0.47   10.05
   4   0 -16    0.09    9.18
   4   0 -15   -0.53   10.17
   4   0 -14    1.21   11.70
  -4   0  14    0.29    9.41
  -4   0  14    4.96    9.23
   4   0 -13    1.96    8.73
   4   0 -13    0.01    6.34
  -4   0  13   -1.55    6.67
  -4   0  13   -0.14    6.39
   4   0 -12   -1.17   23.09
   4   0 -12   -0.03   10.88
   4   0 -12    1.27   12.06
   4   0 -12   -0.02   17.68
  -4   0  12   -2.34   11.60
  -4   0  12   41.21   12.81
  -4   0  12   37.53   10.46
   4   0 -11  185.36   43.20
   4   0 -11  179.91   22.33
   4   0 -11  172.07   25.17
   4   0 -11  169.56   34.65
  -4   0  11  191.02   31.20
  -4   0  11  213.98   39.12
  -4   0  11  214.73   25.66
   4   0 -10  207.07   40.42
   4   0 -10  212.62   21.97
   4   0 -10  218.88   24.39
   4   0 -10  230.02   35.29
  -4   0  10  251.90   25.79
  -4   0  10  250.42   22.99
   4   0  -9  349.73   33.03
   4   0  -9  393.90   31.87
   4   0  -9  440.41   63.60
   4   0  -9  397.81   28.30
  -4   0   9  342.20   30.04
  -4   0   9  445.61   29.37
  -4   0   9  482.05   34.11
   4   0  -8    0.21    5.76
   4   0  -8   -0.15    7.62
   4   0  -8   29.89   17.14
  -4   0   8   24.58    7.28
  -4   0   8   -0.22    6.69
  -4   0   8    0.38    5.12
  -4   0   8   30.86    7.50
   4   0  -7 6496.00  352.45
   4   0  -7 6543.19  421.41
   4   0  -7 6559.89  378.65
  -4   0   7 6616.07  343.82
  -4   0   7 6758.87  385.79
  -4   0   7 7177.78  390.28
   4   0  -6 2279.84  143.45
   4   0  -6 2080.57  114.29
   4   0  -6 2100.75   99.98
  -4   0   6 2217.73   96.22
  -4   0   6 2142.70  114.76
  -4   0   6 2286.15  113.35
   4   0  -5  378.12   20.17
   4   0  -5  414.83   39.50
  -4   0   5  390.92   27.04
   4   0  -4  204.07   16.97
   4   0  -4  246.80   29.39
   4   0  -4  255.79   18.35
  -4   0   4  292.99   14.96
  -4   0   4  266.26   21.60
  -4   0   4  236.30   11.17
  -4   0   4  273.65   23.44
   4   0  -3   13.16    4.68
   4   0  -3   10.09    5.23
   4   0  -3    8.58    2.50
   4   0  -3   16.29    9.89
  -4   0   3   -0.54    3.31
  -4   0   3   -0.24    3.52
  -4   0   3   16.27   10.40
  -4   0   3    7.81    6.32
   4   0  -2 1145.98   56.07
   4   0  -2 1163.04   76.00
   4   0  -2 1264.07   61.57
   4   0  -2 1411.28   53.44
  -4   0   2 1308.52   50.36
  -4   0   2 1233.33   65.95
  -4   0   2 1448.56   58.65
  -4   0   2 1266.92   68.69
   4   0  -1 2235.46  106.81
   4   0  -1 2293.49  112.10
   4   0  -1 2456.75   99.43
   4   0  -1 2291.83  119.65
  -4   0   1 2536.75  130.43
  -4   0   1 2326.64  108.44
  -4   0   1 2358.72  125.94
  -4   0   1 2361.89   98.65
   4   0   0 4411.89  235.49
   4   0   0 4831.33  237.61
   4   0   0 4469.71  220.85
  -4   0   0 4599.93  252.94
  -4   0   0 4608.95  216.04
  -4   0   0 4649.11  221.05
  -4   0   0 4161.34  221.00
   4   0   1   67.42    8.73
   4   0   1   61.21    6.79
   4   0   1   78.42   12.30
   4   0   1   66.54   10.23
  -4   0  -1   73.08    8.22
  -4   0  -1   70.08   11.17
  -4   0  -1   70.27   13.13
  -4   0  -1   60.25    8.24
   4   0   2 1375.21   60.87
   4   0   2 1254.10   59.13
   4   0   2 1229.33   68.39
   4   0   2 1152.00   63.45
  -4   0  -2 1302.73   67.88
  -4   0  -2 1251.86   59.85
  -4   0  -2 1188.75   61.32
  -4   0  -2 1165.39   81.55
   4   0   3 1600.81   76.74
   4   0   3 1619.20   88.07
   4   0   3 1583.96   87.93
   4   0   3 1666.69   77.07
  -4   0  -3 1636.35   84.67
  -4   0  -3 1678.52   82.84
  -4   0  -3 1577.22   85.18
  -4   0  -3 1631.03   95.57
   4   0   4 2625.81  143.33
   4   0   4 2758.41  176.02
   4   0   4 2919.51  140.75
   4   0   4 2708.65  135.03
  -4   0  -4 2489.74  144.17
  -4   0  -4 2784.69  142.34
  -4   0  -4 2779.84  144.29
  -4   0  -4 2695.30  154.16
   4   0   5    3.64   11.29
   4   0   5   -0.05    4.67
   4   0   5   -0.13    4.33
   4   0   5    9.08    5.57
  -4   0  -5    0.06    5.38
  -4   0  -5    5.94    7.21
  -4   0  -5    0.29    6.85
  -4   0  -5    1.98    5.25
   4   0   6  458.27   43.24
   4   0   6  443.97   30.90
   4   0   6  456.59   29.85
   4   0   6  448.93   34.22
  -4   0  -6  461.37   32.03
  -4   0  -6  460.74   34.53
  -4   0  -6  382.60   37.05
   4   0   7  673.02   47.84
   4   0   7  738.77   62.72
   4   0   7  731.07   47.29
   4   0   7  678.22   41.86
  -4   0  -7  698.09   50.26
  -4   0  -7  647.48   52.47
  -4   0  -7  697.80   45.00
   4   0   8  339.18   32.94
   4   0   8  432.89   35.32
   4   0   8  349.19   28.30
  -4   0  -8  417.04   38.52
   4   0   9  159.16   23.68
  -4   0  -9  144.50   26.06
   4   0  10   93.38   18.18
  -4   0 -10   -0.90   19.47
   4   0  11    0.85    9.19
  -4   0 -11    2.17   10.28
   4   0  12   -0.10    7.40
  -4   0 -12   -0.22    8.27
   4   0  13   -0.49    8.84
  -4   0 -13    1.31    9.57
   4   0  14    0.39    8.69
  -4   0 -14    0.10    9.34
   4   0  15   14.93   21.96
  -4   0 -15    4.32   15.44
   4   0  16    3.90   16.67
  -4   0 -16   28.83   18.76
   4   0  17   34.16   20.09
  -4   0 -17   23.35   21.22
   4   0  18   38.10   20.30
  -4   0 -18   35.46   20.75
   4   0  19    3.35    7.96
  -4   0 -19   -2.06    8.99
   4   1 -21    6.66   11.54
  -4   1  21    9.07    8.17
   4   1 -20    0.82   11.69
  -4   1  20    3.40    8.85
   4   1 -19   11.03   16.21
  -4   1  19    6.63   12.46
   4   1 -18   10.30   19.17
  -4   1  18   13.67   23.47
   4   1 -17   28.13   23.67
  -4   1  17   23.44   18.98
   4   1 -16   11.93   19.11
  -4   1  16   14.29   14.87
  -4  -1  16    1.65   14.84
   4   1 -15    7.44   13.52
  -4   1  15    0.22   11.39
  -4  -1  15   -0.74    9.91
   4  -1 -15   -0.76   14.03
  -4   1  14    0.32   31.43
   4   1 -14  113.35   33.87
   4  -1 -14  118.43   25.40
  -4  -1  14  129.35   27.08
   4   1 -13   -0.57    9.21
  -4   1  13    0.21    8.66
  -4  -1  13   -0.07    7.10
   4  -1 -13   -0.18    6.81
   4   1 -12    0.11   21.20
  -4   1  12   89.09   21.07
  -4  -1  12   69.11   17.29
   4  -1 -12   -2.42   16.56
   4   1 -11   45.02   15.31
  -4   1  11    0.12   14.15
  -4   1  11    2.68   19.93
  -4   1  11   73.12   21.27
  -4   1  11   71.10   14.94
   4  -1 -11   49.68   17.35
  -4  -1  11   63.68   18.87
  -4  -1  11   69.52   15.77
   4   1 -10    3.12    7.67
   4   1 -10    6.64   12.06
   4   1 -10   -0.43    6.86
  -4   1  10    1.96   10.22
  -4   1  10    7.54    7.31
  -4   1  10   -0.17    7.20
   4  -1 -10    7.45    5.85
   4  -1 -10   -0.21   13.33
  -4  -1  10    2.94   10.31
  -4  -1  10    9.47   12.74
  -4   1   9    0.06    8.29
   4   1  -9    0.15    8.97
   4   1  -9   22.67    9.26
   4   1  -9   22.79   14.99
  -4   1   9    0.42   12.72
  -4   1   9   32.11    8.64
   4  -1  -9    1.29   10.40
  -4  -1   9   27.71   10.29
   4  -1  -9    0.03   10.36
  -4  -1   9   29.03   10.54
   4   1  -8  139.76   18.24
   4   1  -8  130.94   18.07
   4   1  -8  142.16   43.06
  -4   1   8  152.11   25.49
  -4   1   8  151.90   17.10
  -4   1   8  159.71   26.90
  -4  -1   8  163.62   18.37
   4  -1  -8  129.46   14.62
   4  -1  -8  142.96   20.11
  -4  -1   8  162.13   20.23
   4   1  -7  642.99   43.39
   4   1  -7  640.27   41.88
   4   1  -7  722.21   61.25
  -4   1   7  708.05   55.30
  -4   1   7  683.09   41.93
  -4   1   7  684.43   45.36
  -4  -1   7  838.74   49.55
   4  -1  -7  600.29   34.63
   4  -1  -7  631.91   44.00
  -4  -1   7  714.28   46.13
   4   1  -6  378.08   31.09
   4   1  -6  379.12   27.99
   4   1  -6  400.69   42.14
  -4   1   6  438.04   33.36
  -4   1   6  436.44   28.35
  -4   1   6  430.11   39.08
  -4  -1   6  434.12   28.34
   4  -1  -6  384.88   30.49
   4   1  -5    5.03    9.04
   4   1  -5   -0.10    4.49
   4   1  -5    2.75    7.81
  -4   1   5    2.44    3.69
  -4   1   5    0.08    7.32
  -4   1   5    2.56    6.10
  -4  -1   5    1.85    4.87
   4  -1  -5    0.31    5.48
   4  -1  -5    2.14    3.69
  -4  -1   5    1.94    5.10
   4   1  -4    0.17    6.33
   4   1  -4    0.82   10.45
   4   1  -4   29.94    7.93
  -4   1   4   -0.08    7.68
  -4   1   4   -0.09    9.81
  -4   1   4    1.49    9.00
   4  -1  -4   25.62    7.43
   4  -1  -4   17.61    5.57
  -4  -1   4   23.88    6.77
  -4  -1   4   -0.95    5.94
   4   1  -3  331.95   27.20
   4   1  -3  320.95   22.23
   4   1  -3  387.37   34.58
  -4   1   3  326.43   21.30
  -4   1   3  378.76   29.80
  -4   1   3  204.42   24.84
  -4   1   3  324.44   29.61
   4  -1  -3  306.86   24.50
   4  -1  -3  362.63   21.95
   4  -1  -3  341.88   25.85
  -4  -1   3  355.11   22.92
   4   1  -2  571.69   33.92
   4   1  -2  666.63   41.23
   4   1  -2  636.35   45.64
   4   1  -2  729.96   51.05
  -4   1   2  643.90   48.35
  -4   1   2  710.36   42.26
  -4  -1   2  666.30   36.80
  -4  -1   2  738.03   45.19
   4  -1  -2  667.21   40.15
   4  -1  -2  677.96   34.67
   4   1  -1  876.34   46.69
   4   1  -1  937.64   59.55
   4   1  -1  928.14   49.78
  -4   1   1  834.56   59.00
  -4   1   1  944.55   46.50
  -4   1   1  727.80   50.74
  -4   1   1  828.69   23.17
   4  -1  -1  887.39   48.66
  -4  -1   1  838.59   52.21
   4  -1  -1  914.56   44.70
  -4  -1   1  911.76   45.04
  -4  -1   1  925.01   47.18
   4  -1  -1  860.66   48.43
   4   1   0  533.66   31.88
   4   1   0  586.79   35.40
  -4   1   0  449.35   36.04
  -4   1   0  542.18   19.77
  -4   1   0  534.60   43.35
   4  -1   0  648.09   34.95
   4  -1   0  540.78   33.25
  -4  -1   0  536.53   31.10
  -4  -1   0  603.80   33.36
  -4  -1   0  582.49   34.24
  -4  -1   0  570.31   30.28
   4  -1   0  543.46   28.03
   4   1   1  909.94   34.36
   4   1   1  939.85   51.40
   4   1   1  945.51   54.22
  -4   1  -1  806.78   53.74
  -4   1  -1  962.96   39.11
  -4   1  -1  959.11   52.02
   4  -1   1  945.61   51.10
   4  -1   1 1070.82   54.04
  -4  -1  -1 1010.79   53.10
  -4  -1  -1  994.12   48.43
  -4  -1  -1  892.90   45.89
  -4  -1  -1  955.86   48.85
   4  -1   1  891.68   53.20
   4  -1   1  943.32   44.00
  -4   1  -2  461.38   30.81
   4   1   2  464.45   30.05
   4   1   2  444.57   33.27
   4   1   2  338.80   17.29
  -4   1  -2  464.37   35.17
  -4   1  -2  467.11   23.04
   4  -1   2  477.29   28.89
   4  -1   2  441.81   26.95
   4  -1   2  451.97   23.37
  -4  -1  -2  467.56   30.26
  -4  -1  -2  475.49   26.61
  -4  -1  -2  410.60   30.43
  -4  -1  -2  475.04   26.86
   4  -1   2  443.76   32.71
  -4   1  -3  295.83   34.25
   4   1   3  301.99   17.78
   4   1   3  363.16   26.54
  -4   1  -3  337.59   20.52
   4   1   3  308.79   29.01
  -4   1  -3  316.93   27.40
   4  -1   3  334.61   18.88
   4  -1   3  336.81   24.11
  -4  -1  -3  354.82   21.93
  -4  -1  -3  364.76   27.66
  -4  -1  -3  310.14   20.56
  -4  -1  -3  352.90   23.12
   4  -1   3  347.92   24.45
   4  -1   3  348.73   39.29
   4   1   4 3480.39  206.97
   4   1   4 3756.98  200.47
   4   1   4 3313.87  166.14
  -4   1  -4 3597.24  185.67
  -4   1  -4 3375.14  213.85
   4  -1   4 3623.96  193.32
   4  -1   4 3454.62  194.05
   4  -1   4 3371.37  178.63
  -4  -1  -4 3530.92  214.36
  -4  -1  -4 3337.43  164.40
  -4  -1  -4 3187.61  169.27
  -4  -1  -4 3833.94  194.49
   4  -1   4 3479.73  169.91
   4   1   5 1146.77   66.30
   4   1   5 1274.02   88.00
   4   1   5 1184.03   62.91
  -4   1  -5 1136.93   65.58
  -4   1  -5 1102.07   92.07
  -4   1  -5 1172.08   73.86
   4  -1   5 1115.89   55.02
   4  -1   5 1372.74   75.80
  -4  -1  -5 1218.19   74.57
   4  -1   5 1107.97   68.69
   4  -1   5 1058.36   60.18
  -4  -1  -5 1189.60   75.33
   4   1   6   93.64   25.30
   4   1   6   85.64   13.75
   4   1   6   86.81   15.29
  -4   1  -6   92.88   17.28
  -4   1  -6  101.83   32.72
  -4   1  -6   96.80   15.83
  -4  -1  -6   79.67   17.24
   4  -1   6   99.58   17.21
   4  -1   6   77.73   16.16
  -4  -1  -6   87.56   13.00
   4   1   7   83.67   21.42
   4   1   7    0.25   11.59
  -4   1  -7   70.14   13.13
  -4   1  -7    0.57   26.75
   4   1   7    0.02   11.99
  -4   1  -7   67.93   13.06
  -4  -1  -7    0.26   13.94
   4  -1   7   -0.03   19.67
   4  -1   7   84.29   13.17
  -4  -1  -7   -0.24   14.85
   4   1   8  223.64   26.55
   4   1   8  226.56   26.19
  -4   1  -8  205.85   29.15
  -4   1  -8  208.29   39.53
  -4  -1  -8  216.34   22.58
  -4  -1  -8  219.29   30.02
   4  -1   8  239.70   28.56
   4  -1   8  221.61   27.08
  -4   1  -9    1.52    7.50
   4   1   9   -0.35    7.02
  -4   1  -9    3.29    6.70
   4  -1   9    2.11   11.29
  -4  -1  -9   -0.36    8.02
  -4  -1  -9   -0.17    5.45
   4  -1   9    0.60    7.43
   4   1  10   10.24    9.02
  -4   1 -10   -0.47    9.61
   4  -1  10    2.65    9.55
  -4  -1 -10   -0.06   10.19
  -4  -1 -10   -0.17    6.77
   4   1  11  149.38   41.58
  -4   1 -11  147.52   30.95
   4  -1  11  167.00   30.40
  -4  -1 -11  142.51   31.05
   4   1  12    1.54    8.55
  -4   1 -12    0.67    9.61
  -4  -1 -12    0.44   10.34
   4  -1  12   -0.36    8.82
   4   1  13   -0.49    9.20
  -4   1 -13    2.06   10.17
   4  -1  13    1.22   10.52
  -4  -1 -13    0.03   10.91
   4   1  14    0.04    9.43
  -4   1 -14   -0.30    9.98
  -4  -1 -14   -0.58   17.43
   4  -1  14   -2.32   10.69
   4   1  15   22.48   16.78
  -4   1 -15   35.20   18.85
  -4  -1 -15   23.42   20.12
   4  -1  15   -3.41   19.36
   4   1  16   -0.11   10.35
  -4   1 -16   -5.94   11.36
  -4  -1 -16    7.23   12.38
   4  -1  16    7.06   11.35
   4   1  17   14.27   20.07
  -4   1 -17   -8.09   14.36
  -4  -1 -17    8.58   15.60
   4  -1  17   22.89   14.67
   4   1  18   -0.17   10.27
  -4   1 -18    7.73   11.60
  -4  -1 -18  -11.00   13.19
   4  -1  18   20.14   12.14
   4   1  19   18.91   10.44
  -4   1 -19   -4.95   10.97
  -4  -1 -19   16.63   12.96
   4  -1  19    7.92   11.96
   4   2 -21    0.97    8.40
  -4   2  21   -1.86    5.87
   4   2 -20   10.66   12.02
  -4   2  20   -2.11    9.51
   4   2 -19   12.57   16.88
  -4   2  19   -2.05   13.91
  -4  -2  19   12.45   11.97
   4   2 -18   19.10   19.92
  -4   2  18    6.08   16.09
  -4  -2  18    6.07   15.63
   4  -2 -18   13.95   12.46
   4   2 -17   -8.37   15.88
  -4   2  17   13.48   14.48
   4  -2 -17  -10.25   10.63
  -4  -2  17    5.18   20.01
   4   2 -16   17.67   19.30
  -4   2  16    1.71   16.86
  -4  -2  16   -4.71   22.39
   4  -2 -16    5.35   12.72
   4   2 -15   -0.38   12.22
  -4   2  15    0.48   10.56
  -4  -2  15   -0.76    9.32
   4  -2 -15    0.03    7.75
   4   2 -14    0.00   40.65
  -4   2  14   -2.67   38.56
  -4  -2  14  178.75   30.70
   4  -2 -14  140.74   27.74
   4   2 -13  297.63   62.82
  -4   2  13  343.77   62.13
   4  -2 -13  346.67   46.53
  -4  -2  13  430.41   51.00
   4  -2 -12  202.59   28.79
   4  -2 -12  209.92   36.06
  -4  -2  12  232.44   38.44
  -4  -2  12  264.60   44.35
   4  -2 -11  395.97   36.88
   4  -2 -11  375.64   44.98
  -4  -2  11  401.68   46.68
  -4  -2  11  551.41   62.31
   4  -2 -10   22.77   12.90
   4  -2 -10   -0.39   10.31
  -4  -2  10   28.41   13.34
  -4  -2  10   20.20   14.92
  -4   2   9   45.29   13.41
   4  -2  -9    0.20   12.78
  -4  -2   9   55.27   16.79
   4  -2  -9   54.01   16.00
  -4  -2   9   57.43   24.04
   4   2  -8  196.88   25.59
   4   2  -8  268.37   31.70
   4   2  -8  257.42   38.87
  -4   2   8  264.74   29.94
  -4   2   8  310.59   43.06
  -4   2   8  229.66   28.48
  -4  -2   8  246.83   28.70
   4  -2  -8  236.99   25.00
   4  -2  -8  250.91   30.98
  -4  -2   8  269.57   30.73
   4   2  -7   -1.50   11.01
   4   2  -7    1.23   14.07
   4   2  -7    0.36   15.19
  -4   2   7   34.37    9.28
  -4   2   7    0.04   15.58
  -4   2   7   39.66   11.16
   4  -2  -7   -0.96    9.23
   4  -2  -7   34.07   11.32
  -4  -2   7    0.48   10.19
  -4  -2   7    0.36   15.58
   4   2  -6  183.38   23.38
   4   2  -6  180.23   23.58
   4   2  -6  178.62   29.49
  -4   2   6  178.98   29.40
  -4   2   6  210.28   32.11
  -4   2   6  176.12   26.68
  -4  -2   6  230.99   24.26
   4  -2  -6  161.65   24.08
   4  -2  -6  173.16   29.42
  -4  -2   6  188.84   22.14
   4   2  -5  209.75   23.82
   4   2  -5  224.08   25.82
   4   2  -5  229.31   30.99
  -4   2   5  220.50   23.26
  -4   2   5  270.00   34.44
  -4   2   5  228.79   29.99
  -4  -2   5  274.58   26.39
   4  -2  -5  224.53   25.35
   4  -2  -5  255.74   25.13
  -4  -2   5  231.25   24.27
   4   2  -4  196.21   23.88
   4   2  -4  229.72   24.63
   4   2  -4  222.40   31.24
  -4   2   4  208.31   21.81
  -4   2   4  237.52   31.22
  -4   2   4  211.71   31.49
  -4  -2   4  247.49   22.87
   4  -2  -4  228.64   24.35
   4  -2  -4  242.56   23.68
  -4  -2   4  224.13   23.37
   4   2  -3  115.00   22.21
   4   2  -3   93.09   18.55
  -4   2   3  120.89   23.63
  -4   2   3  110.74   21.22
  -4   2   3  116.18   16.74
   4  -2  -3   97.09   17.05
  -4  -2   3  123.39   17.07
   4  -2  -3  114.88   16.03
  -4  -2   3  112.24   16.17
  -4  -2   3  124.42   14.04
   4   2  -2  936.71   67.50
  -4   2   2  873.30   71.56
  -4   2   2  900.74   56.53
   4   2  -2  937.05   60.38
  -4   2   2  955.89   66.68
   4  -2  -2  875.80   54.72
  -4  -2   2  918.50   69.04
   4  -2  -2  957.89   56.19
  -4  -2   2  943.35   54.88
  -4  -2   2 1049.38   56.81
   4   2  -1  652.11   47.20
   4   2  -1  680.57   70.00
  -4   2   1  600.44   42.19
  -4   2   1  698.38   50.84
   4  -2  -1  678.83   48.60
  -4  -2   1  717.19   51.66
  -4  -2   1  669.42   43.88
   4  -2  -1  664.35   43.20
   4  -2  -1  578.35   38.78
  -4  -2   1  656.41   39.44
   4   2   0  235.27   26.09
   4   2   0  234.76   29.82
  -4   2   0  210.75   31.62
  -4   2   0  163.63   23.26
  -4   2   0  185.63   28.49
   4  -2   0  248.26   23.34
   4  -2   0  245.82   25.59
  -4  -2   0  253.20   23.24
   4  -2   0  229.92   20.24
  -4  -2   0  248.64   20.88
  -4  -2   0  247.37   20.17
   4   2   1    7.49    9.94
   4   2   1    0.39    9.04
  -4   2  -1   14.46    8.81
   4   2   1   17.28    9.97
  -4   2  -1   -0.36   17.75
   4  -2   1   -0.32    5.44
   4  -2   1   13.98    6.83
  -4  -2  -1   20.75    6.39
   4  -2   1   -0.06    8.52
  -4  -2  -1   19.91    8.51
  -4  -2  -1   16.57    7.26
   4  -2   1   17.92    9.25
   4   2   2  307.11   32.92
   4   2   2  282.69   27.83
  -4   2  -2  246.67   32.65
  -4   2  -2  269.26   28.33
   4  -2   2  294.14   18.83
   4  -2   2  268.90   22.03
   4  -2   2  352.45   31.25
  -4  -2  -2  318.78   21.62
  -4  -2  -2  277.95   25.80
  -4  -2  -2  309.26   28.30
  -4  -2  -2  290.41   24.07
   4  -2   2  341.52   34.26
   4   2   3  857.66   66.18
   4   2   3  812.05   54.92
  -4   2  -3  769.43   63.63
  -4   2  -3  819.55   60.17
   4  -2   3  791.68   38.94
   4  -2   3  970.52   66.97
  -4  -2  -3  907.85   64.78
  -4  -2  -3  877.87   58.42
   4  -2   3  923.36   59.70
   4  -2   3  637.97   40.17
   4   2   4  912.01   63.61
   4   2   4  821.74   70.57
  -4   2  -4  767.24   67.00
  -4   2  -4  882.77   68.54
  -4  -2  -4  913.09   56.89
   4  -2   4  978.85   71.85
   4  -2   4  968.32   81.07
  -4  -2  -4  935.25   65.05
   4   2   5  988.10  112.13
   4   2   5 1027.24   71.86
  -4   2  -5  907.13   72.84
  -4   2  -5  974.21   77.17
  -4  -2  -5  962.23   63.30
  -4  -2  -5  949.56   68.47
   4  -2   5 1192.24   84.30
   4  -2   5  945.03   64.37
   4  -2   6  114.62   23.10
   4  -2   6   72.81   26.17
  -4  -2  -6   67.11   19.04
  -4  -2  -6   67.56   16.34
   4   2   7    0.98   16.81
   4  -2   7   87.79   18.45
   4  -2   7  111.71   23.54
  -4  -2  -7   82.60   16.70
  -4  -2  -7   78.21   19.72
   4   2   8    0.08   19.04
  -4   2  -8   -0.15   19.96
   4  -2   8  131.61   25.29
  -4  -2  -8  102.72   17.72
  -4  -2  -8  112.67   23.02
   4  -2   8  117.75   20.55
   4   2   9   20.13   10.05
  -4   2  -9    7.94   16.97
   4  -2   9    1.10   11.16
  -4  -2  -9    0.93   12.44
   4  -2   9   -0.99   13.32
  -4  -2  -9    0.13    8.94
   4   2  10   -0.01    9.42
  -4   2 -10    0.39   10.19
   4  -2  10   -0.36   10.83
  -4  -2 -10    6.95    7.88
  -4  -2 -10    1.57   11.58
   4  -2  10    0.00   18.83
   4   2  11   20.97   19.23
  -4   2 -11    1.17   13.31
   4  -2  11   -0.67   13.62
  -4  -2 -11   18.18   10.19
  -4  -2 -11    0.82   15.38
   4  -2  11   -1.79   14.25
   4   2  12    7.62   11.11
  -4   2 -12    0.25   18.76
   4  -2  12    1.83   12.58
  -4  -2 -12    3.75    8.97
  -4  -2 -12    0.33   13.45
   4  -2  12    0.25   18.77
   4   2  13    5.67   16.59
  -4   2 -13   -2.59   11.67
  -4  -2 -13    0.22   12.81
   4  -2  13    1.10   12.02
  -4  -2 -13    6.19    8.65
   4   2  14    0.37   13.26
  -4   2 -14   -3.24   14.47
  -4  -2 -14   18.14   15.14
   4  -2  14   10.71   14.85
   4   2  15   14.97   12.55
  -4   2 -15    5.10   13.31
   4  -2  15   -5.35   13.40
  -4  -2 -15    5.63   15.04
   4   2  16    2.23    9.64
  -4   2 -16   -0.15   10.23
  -4  -2 -16   16.99   12.20
   4  -2  16   -8.74   11.23
   4   2  17   -3.23    8.63
  -4   2 -17    4.36   14.09
  -4  -2 -17    9.08   12.55
   4  -2  17   25.81   19.78
   4   2  18    4.76    5.44
  -4   2 -18    4.77    8.78
  -4  -2 -18   -1.13    9.04
   4  -2  18  -11.65    9.39
   4   3 -20   16.80    7.70
  -4   3  20   -9.32    5.96
   4   3 -19    7.13   13.82
  -4   3  19   19.85   11.17
  -4  -3  19    4.34   14.39
   4  -3 -19   -1.14    6.56
   4   3 -18  -25.56   19.94
  -4   3  18   14.35   10.12
  -4  -3  18   -5.75   10.35
   4  -3 -18    1.15    7.45
   4   3 -17   -2.75   17.00
  -4   3  17  -20.80   14.51
  -4  -3  17    9.42   12.07
   4  -3 -17   -2.50   10.05
   4   3 -16    8.25   23.82
  -4   3  16    9.21   20.74
  -4  -3  16   23.67   19.37
   4  -3 -16   11.55   15.21
   4   3 -15    5.85   24.83
  -4   3  15   24.40   22.37
  -4  -3  15   36.69   32.55
   4  -3 -15    9.80   16.96
   4   3 -14  103.66   68.49
  -4   3  14  117.66   44.15
  -4  -3  14  138.50   34.90
   4  -3 -14  116.09   46.88
   4   3 -13   -0.01   22.90
  -4   3  13   -1.07   23.31
  -4  -3  13   -0.59   18.46
   4  -3 -13   30.72   15.76
   4  -3 -12   -0.49    9.96
   4  -3 -12    6.76   12.01
  -4  -3  12    7.36   15.69
  -4  -3  12   -0.90   13.62
   4  -3 -11  529.49   52.42
   4  -3 -11  527.61   61.23
  -4  -3  11  563.46   67.56
  -4  -3  11  713.62   85.72
   4  -3 -10    0.67    9.82
   4  -3 -10   -0.02   12.22
  -4  -3  10    0.17   12.52
  -4  -3  10   18.30   14.25
   4  -3  -9   -0.35    8.36
   4  -3  -9   -0.78    9.68
  -4  -3   9    0.92   10.07
  -4  -3   9    7.95   10.38
   4  -3  -8   -1.37    9.03
   4  -3  -8    0.17   10.25
  -4  -3   8    1.10   10.78
  -4  -3   8   15.91   10.59
  -4   3   7   -1.00    6.80
   4  -3  -7    0.72    6.49
  -4  -3   7   -0.53    6.70
  -4  -3   7    3.96    7.44
   4  -3  -7   -1.63    5.83
  -4   3   6    0.40   26.45
   4  -3  -6   28.99   13.63
  -4  -3   6   30.09   14.66
  -4  -3   6   -0.24   22.94
   4  -3  -6   27.48   21.96
   4   3  -5    0.26   14.03
  -4   3   5    0.04   18.42
   4  -3  -5   30.79   11.91
  -4  -3   5    0.59   13.50
  -4  -3   5   40.22   14.01
   4  -3  -5   31.15   12.91
   4   3  -4    0.04   10.34
  -4   3   4    0.11   13.75
   4  -3  -4    6.67    9.76
  -4  -3   4    0.32    9.49
  -4  -3   4   16.46   10.77
   4  -3  -4    7.82    9.18
   4   3  -3  133.06   44.87
  -4   3   3  131.46   33.17
  -4   3   3  159.44   42.42
   4  -3  -3  118.59   20.90
  -4  -3   3  150.11   19.66
  -4  -3   3  128.97   23.04
   4  -3  -3  153.32   24.66
  -4  -3   3  127.59   22.13
   4   3  -2   16.58   12.76
  -4   3   2   -0.87   14.28
  -4   3   2   12.16   11.53
   4  -3  -2   13.04    9.26
  -4  -3   2   13.95    9.99
  -4  -3   2   -0.02    9.21
   4  -3  -2   -0.28    8.67
  -4  -3   2    0.07    7.88
   4   3  -1   10.48   13.23
  -4   3   1   21.70   12.04
   4  -3  -1    0.65    8.71
   4  -3  -1    0.08   10.90
  -4  -3   1    0.24    9.18
  -4  -3   1   11.75    8.57
  -4  -3   1   14.33   10.43
   4  -3  -1   17.91   12.20
  -4   3   0  195.48   29.73
   4  -3   0  214.63   31.55
   4  -3   0  178.19   22.31
  -4  -3   0  213.57   34.60
  -4  -3   0  233.73   28.72
   4  -3   0  216.63   27.14
  -4  -3   0  189.17   23.76
   4  -3   1   -0.24    6.78
   4  -3   1    0.06    6.13
  -4  -3  -1    0.27    5.13
  -4  -3  -1    0.52    9.27
   4  -3   2   28.46   16.96
   4  -3   2    0.04   21.19
  -4  -3  -2   21.45   13.58
  -4  -3  -2   24.13   11.48
   4  -3   3    0.18   14.92
   4  -3   3   40.92   18.99
  -4  -3  -3   34.29   12.79
  -4  -3  -3   27.88   15.84
   4  -3   4   70.75   22.01
   4  -3   4   55.43   17.40
  -4  -3  -4    0.03   15.08
  -4  -3  -4   51.59   17.38
   4  -3   5   27.80   18.74
   4  -3   5   36.36   15.02
  -4  -3  -5   -0.01   13.04
  -4  -3  -5   23.78   14.97
   4  -3   6   14.73   13.62
   4  -3   6   -1.18   12.39
  -4  -3  -6    0.00    9.54
  -4  -3  -6    7.89   11.34
   4  -3   7  473.98   62.88
   4  -3   7  492.01   58.66
  -4  -3  -7  408.07   45.86
  -4  -3  -7  409.30   51.99
   4  -3   8   35.29   16.64
   4  -3   8    0.84   15.04
  -4  -3  -8   -0.37   14.16
  -4  -3  -8    0.18   11.82
   4  -3   9    6.59   13.72
   4  -3   9    0.41   20.26
  -4  -3  -9    0.04   14.67
  -4  -3  -9    1.08   12.26
   4  -3  10    7.39   12.87
   4  -3  10   -0.58   11.89
  -4  -3 -10    0.25   11.16
  -4  -3 -10    0.39    8.27
   4  -3  11   12.80   14.09
   4  -3  11    0.23   13.64
  -4  -3 -11   -1.28   10.14
  -4  -3 -11    9.77   14.03
   4  -3  12    7.60   19.22
   4  -3  12   -6.25   11.75
  -4  -3 -12   -3.20   11.38
  -4  -3 -12    5.78    8.20
   4  -3  13    5.19   16.30
   4  -3  13   15.29   17.79
  -4  -3 -13    7.19   11.90
  -4  -3 -13   10.27   16.13
  -4   3 -14   -1.60   10.90
   4  -3  14   -7.03   10.17
  -4  -3 -14   13.96    9.34
  -4  -3 -14   -2.71    6.40
   4  -3  15    9.58   15.11
  -4  -3 -15    2.46    7.38
  -4  -3 -15   17.58   13.52
   4  -3  16   18.71   14.44
  -4  -3 -16    5.78   13.88
   4  -3  17  -12.75   12.82
  -4  -3 -17    2.46    7.21
   4   4 -17   -1.25   15.32
  -4   4  17   19.21   14.90
  -4  -4  17   -2.14   12.88
   4  -4 -17   13.85    9.83
   4   4 -16    3.98   18.83
  -4   4  16   18.63   16.76
  -4  -4  16    4.37   14.89
   4  -4 -16    8.25   11.96
   4   4 -15   -0.13   18.78
  -4   4  15    2.60   17.33
  -4  -4  15   10.95   16.19
   4  -4 -15    9.24   19.06
   4   4 -14   -0.33   19.92
  -4   4  14    7.37   19.61
  -4  -4  14   10.38   15.53
   4  -4 -14    4.81   13.21
   4   4 -13   -0.17   25.70
  -4   4  13   12.69   26.58
  -4  -4  13   25.07   19.19
   4  -4 -13   21.75   17.47
   4  -4 -12    8.44   15.40
   4  -4 -12   25.69   17.70
  -4  -4  12   23.71   22.11
  -4  -4  12    7.69   22.36
   4  -4 -11   28.39   16.96
   4  -4 -11   21.29   20.95
  -4  -4  11   31.38   24.97
  -4  -4  11   35.60   39.76
   4  -4 -10    0.78    9.15
   4  -4 -10    2.05   10.63
  -4  -4  10    0.50   14.67
  -4  -4  10   -0.95   18.61
   4  -4  -9    1.21    9.79
   4  -4  -9    2.95   10.71
  -4  -4   9    0.45   12.33
  -4  -4   9    0.64   12.37
   4  -4  -8   -1.38    8.96
   4  -4  -8   -1.11    9.49
  -4  -4   8    0.33   10.41
  -4  -4   8   -0.39   11.07
   4  -4  -7   -0.38   10.13
   4  -4  -7   10.39   10.64
  -4  -4   7   -1.49   12.19
  -4  -4   7   -1.20   11.40
   4  -4  -6    0.82   13.52
   4  -4  -6    9.11   12.59
  -4  -4   6   18.64   15.14
  -4  -4   6    0.61   16.38
   4  -4  -5   59.49   21.86
   4  -4  -5   82.12   25.00
  -4  -4   5   71.14   25.75
  -4  -4   5   78.82   25.04
  -4   4   4   13.71   22.71
   4  -4  -4   24.08   14.40
  -4  -4   4   19.14   25.82
  -4  -4   4   28.21   16.77
   4  -4  -4    0.47   16.08
   4   4  -3    1.37   12.36
  -4   4   3   -6.98   16.30
   4  -4  -3    4.65    9.54
  -4  -4   3    6.46   12.05
   4  -4  -3    0.61   11.84
  -4  -4   3    7.03   11.30
  -4   4   2   -1.83   23.16
   4  -4  -2   18.09   13.03
  -4  -4   2   28.60   12.53
  -4  -4   2   20.55   17.63
   4  -4  -2   -1.48   16.56
  -4   4   1   -8.80   21.45
   4  -4  -1   -0.64   15.67
  -4  -4   1   24.60   15.04
  -4  -4   1   20.18   12.20
   4  -4   0   -0.16   22.14
   4  -4   0    2.12   19.02
  -4  -4   0   47.02   15.18
  -4  -4   0   36.90   17.79
   4  -4   1    0.00   30.22
   4  -4   1    0.68   31.37
  -4  -4  -1   -0.11   15.08
  -4  -4  -1   65.55   18.06
   4  -4   2   -0.21   21.46
   4  -4   2    0.66   19.73
  -4  -4  -2    0.00   23.20
  -4  -4  -2   70.08   18.45
   4  -4   3    1.17   13.83
   4  -4   3   -0.55   15.73
  -4  -4  -3    0.02   11.50
  -4  -4  -3   25.38   13.72
   4  -4   4  135.34   30.31
   4  -4   4    0.15   34.10
  -4  -4  -4  121.23   25.80
  -4  -4  -4  135.41   29.83
   4  -4   5    0.44   29.28
   4  -4   5    0.94   23.52
  -4  -4  -5   23.50   14.76
  -4  -4  -5   -0.01   12.41
   4  -4   6    0.45   24.21
   4  -4   6   -0.80   12.47
  -4  -4  -6   -0.04   10.08
  -4  -4  -6   10.49   12.16
   4  -4   7   45.33   32.81
   4  -4   7   -0.63   16.83
  -4  -4  -7   32.28   16.73
  -4  -4  -7   -0.04   13.81
   4  -4   8   62.80   26.80
   4  -4   8   47.30   23.88
  -4  -4  -8   43.29   23.38
  -4  -4  -8   33.33   19.88
   4  -4   9    9.89   16.36
   4  -4   9   12.04   18.03
  -4  -4  -9    7.73   13.54
  -4  -4  -9   10.55   15.62
   4  -4  10   20.38   17.51
   4  -4  10   12.78   15.82
  -4  -4 -10   -1.11   19.78
  -4  -4 -10    2.09   15.28
   4  -4  11   15.09   14.16
   4  -4  11    3.51   22.68
  -4  -4 -11    7.29   11.03
  -4  -4 -11   -5.64   13.24
   4  -4  12    3.47   14.07
   4  -4  12   -5.14   13.06
  -4  -4 -12    1.95   10.11
  -4  -4 -12   17.49   12.02
  -4   4 -13    5.32   15.08
   4  -4  13   -4.68   11.17
  -4  -4 -13   -3.78   10.03
  -4  -4 -13   10.34    8.20
  -4   4 -14   -7.21   17.46
   4  -4  14   12.10    9.30
  -4  -4 -14    2.04    7.85
  -4  -4 -14   -1.34    6.25
   4   5 -14    7.40   11.80
  -4   5  14   10.72   12.41
  -4  -5  14   14.41   17.83
   4  -5 -14   -4.00    8.55
   4   5 -13   17.48   14.61
  -4   5  13  -12.08   14.95
  -4  -5  13   14.62   12.66
   4  -5 -13    2.31    9.85
   4   5 -12    3.52   22.96
  -4   5  12   17.76   24.99
  -4  -5  12   25.60   30.40
   4  -5 -12   46.01   15.45
   4   5 -11    4.28   19.74
  -4   5  11   15.94   22.41
  -4  -5  11   14.21   16.68
   4  -5 -11   11.84   13.18
   4  -5 -10   12.93   11.41
   4  -5 -10    3.94   11.30
  -4  -5  10   10.07   14.07
  -4  -5  10  -16.25   15.24
   4  -5  -9   28.44   16.47
   4  -5  -9   29.91   16.55
  -4  -5   9    7.75   22.55
  -4  -5   9   25.07   20.39
   4  -5  -8   30.28   21.17
   4  -5  -8   11.99   13.63
  -4  -5   8   -6.46   20.21
  -4  -5   8    7.56   16.38
   4  -5  -7    9.08   12.82
   4  -5  -7    6.74   13.45
  -4  -5   7   14.86   16.30
  -4  -5   7    6.34   15.69
   4  -5  -6    3.54   13.30
   4  -5  -6   17.54   14.90
  -4  -5   6   21.97   16.14
  -4  -5   6    7.79   16.55
   4  -5  -5    8.06   21.60
   4  -5  -5   17.81   16.08
  -4  -5   5   16.86   17.95
  -4  -5   5   17.17   17.13
   4  -5  -4   13.85   16.33
  -4  -5   4   13.78   16.08
   4  -5  -3   -5.92   12.79
  -4  -5   3   -1.61   14.04
  -4   5   2   -0.27   16.96
  -4  -5   2    9.82   12.96
   4  -5  -2   -1.59   11.92
  -4   5   1    2.21   21.14
  -4  -5   1   -4.49   13.43
   4  -5  -1   20.88   13.63
  -4   5   0   -3.93   20.69
   4  -5   0    8.51   12.78
  -4  -5   0   11.64   13.92
  -4  -5   0    1.81   10.41
  -4   5  -1   16.61   22.37
   4  -5   1   18.21   15.44
  -4  -5  -1    8.12   15.16
  -4  -5  -1    1.61   11.73
  -4   5  -2   35.76   30.39
   4  -5   2   42.67   21.24
  -4  -5  -2   18.60   16.76
  -4  -5  -2   35.63   21.34
  -4   5  -3   27.02   22.09
   4  -5   3    8.48   18.05
  -4  -5  -3   16.46   12.39
  -4  -5  -3   -5.06   14.78
   4  -5   3   -0.24   15.47
   4  -5   4    5.68   14.95
   4  -5   4    9.89   18.23
  -4  -5  -4    8.69   12.17
  -4  -5  -4    7.06   14.82
   4  -5   5   19.67   21.60
   4  -5   5   14.92   17.69
  -4  -5  -5   12.25   23.03
  -4  -5  -5   18.97   15.90
   4  -5   6   43.61   23.65
   4  -5   6   18.58   19.11
  -4  -5  -6   23.16   24.87
  -4  -5  -6   20.43   16.73
   4  -5   7   -9.27   15.92
   4  -5   7   -8.86   12.52
  -4  -5  -7   -2.49   17.32
  -4  -5  -7   -0.25   11.02
   4  -5   8   14.98   18.34
   4  -5   8   12.31   13.95
  -4  -5  -8    9.79   12.52
  -4  -5  -8    5.84   11.88
  -4   5  -9    3.70   25.35
   4  -5   9   28.50   15.30
  -4  -5  -9    8.93   11.53
  -4  -5  -9   28.84   13.97
  -4   5 -10  -24.16   11.20
   4  -5  10   13.14    6.57
  -4  -5 -10    0.93    4.53
  -4  -5 -10   -5.35    6.07
  -4   5 -11   -9.32   17.08
  -4  -5 -11   -6.89    9.25
   4  -5  11   -8.48   15.06
   4  -6  -7   -1.70    6.96
   4  -6  -6    4.21    8.24
   4  -6  -5    4.97   12.49
  -4  -6   5    1.64    7.56
   4  -6  -4    3.88    8.00
  -4  -6   4   -1.36   11.99
   4  -6  -3   -6.18    9.48
  -4  -6   3   -3.22    9.63
   4  -6  -2   -0.67    7.15
  -4  -6   2    3.05    9.32
   4  -6  -1   -4.95    8.92
  -4  -6   1   -2.26    6.98
   4  -6   0    2.52    9.39
  -4  -6   0    6.51    7.31
   4  -6   1    9.93   10.24
  -4  -6  -1    6.33    6.76
   4  -6   2   -9.16   10.35
   4  -6   3   -6.74    9.08
   4  -6   4   -8.47    8.57
  -5   0  15    0.10    7.63
  -5   0  14    0.06    7.27
   5   0 -13   -0.52    7.68
  -5   0  13    0.07    7.18
   5   0 -12    0.59    6.52
  -5   0  12   -1.21   10.12
   5   0 -11   -0.28    6.75
  -5   0  11    0.95    6.94
   5   0 -10   -0.19    7.40
   5   0 -10    0.83    6.82
  -5   0  10   -2.37    6.83
   5   0  -9   -0.31    6.67
   5   0  -9    0.86   13.84
  -5   0   9   14.08    7.52
  -5   0   9    2.70    8.68
   5   0  -8   -0.18    9.08
   5   0  -8    0.27   13.59
  -5   0   8   73.02   11.80
  -5   0   8   63.17   12.98
   5   0  -7  244.98   27.50
   5   0  -7  211.59   17.95
  -5   0   7  248.15   20.72
  -5   0   7  232.13   24.33
   5   0  -6   -0.73   14.65
   5   0  -6   57.91    8.92
  -5   0   6   74.45   14.34
  -5   0   6   -0.11   24.33
  -5   0   6   66.31    9.24
   5   0  -5  181.79   27.68
   5   0  -5  204.37   16.59
  -5   0   5  263.46   27.10
  -5   0   5  241.03   16.08
  -5   0   5  235.89   24.03
   5   0  -4    2.11    5.36
   5   0  -4    1.32    6.99
   5   0  -4    1.95    3.85
  -5   0   4    7.54    7.10
  -5   0   4   -0.19    6.10
  -5   0   4    5.82    6.65
   5   0  -3   24.90    7.79
   5   0  -3   21.60   10.18
   5   0  -3   21.71    6.00
   5   0  -3   15.01    3.46
  -5   0   3   25.70   11.75
  -5   0   3   -0.68    8.28
  -5   0   3   22.51   14.78
  -5   0   3   13.73    3.84
   5   0  -2   39.91   11.75
   5   0  -2   -0.00    7.66
   5   0  -2   30.19    4.76
   5   0  -2   38.31    9.30
  -5   0   2   39.07    9.61
  -5   0   2   34.40    5.03
  -5   0   2   42.12   11.76
  -5   0   2   41.43   11.58
   5   0  -1  105.84   13.55
   5   0  -1  114.24   26.86
   5   0  -1  104.05   12.18
   5   0  -1  100.82    8.77
  -5   0   1  116.19   24.96
  -5   0   1   90.35   12.89
  -5   0   1  115.91   11.20
  -5   0   1  109.86   17.76
   5   0   0  810.87   46.11
   5   0   0  866.69   58.91
   5   0   0  840.93   47.91
   5   0   0  865.63   40.08
  -5   0   0  783.01   50.62
  -5   0   0  878.96   68.03
  -5   0   0  899.87   46.65
  -5   0   0  815.97   55.72
   5   0   1   53.80    8.94
   5   0   1   44.83   12.08
   5   0   1   -1.38   10.20
   5   0   1   51.73    7.44
  -5   0  -1    0.58   13.21
  -5   0  -1    0.26    8.44
  -5   0  -1   47.34   12.57
  -5   0  -1   55.91   17.46
   5   0   2 1134.00   72.95
   5   0   2 1131.64   70.73
   5   0   2 1205.02   65.46
  -5   0  -2 1242.67   65.78
  -5   0  -2 1160.68   70.40
  -5   0  -2 1095.59   74.27
   5   0   3    5.42    4.86
   5   0   3   -0.07    4.37
   5   0   3    0.16    7.16
   5   0   3    4.60    6.94
  -5   0  -3   -0.64    5.97
  -5   0  -3    0.52    6.30
  -5   0  -3   -0.48    5.54
  -5   0  -3    7.64    7.34
   5   0   4    0.28    6.52
   5   0   4   -1.02    9.54
   5   0   4   54.54   12.97
  -5   0  -4   -0.62   12.02
  -5   0  -4   -0.29    7.12
  -5   0  -4    7.92    8.92
  -5   0  -4   -0.02    9.17
   5   0   5  364.16   30.96
   5   0   5  312.50   39.02
   5   0   5  336.81   49.98
   5   0   5  324.79   27.87
  -5   0  -5  365.99   34.29
  -5   0  -5  290.78   49.64
  -5   0  -5  350.09   31.18
   5   0   6  152.79   29.90
   5   0   6  154.85   38.55
   5   0   6  175.47   21.55
   5   0   6  158.11   20.85
  -5   0  -6  172.33   24.22
  -5   0  -6  153.74   26.58
  -5   0  -6  163.44   22.88
   5   0   7  117.32   24.15
   5   0   7  118.76   19.40
   5   0   7  139.01   21.30
  -5   0  -7  142.24   24.26
   5   0   8    0.87   15.42
  -5   0  -8   79.68   17.15
   5   0   9  232.10   31.81
  -5   0  -9  259.53   36.58
   5   0  10    0.70    6.14
  -5   0 -10   -0.90    6.90
   5   0  11  134.87   24.09
  -5   0 -11    0.88   26.47
   5   0  12   -0.17    6.76
  -5   0 -12    0.27    7.80
   5   0  13    0.86    9.49
  -5   0 -13    1.09   11.27
   5   0  14   -5.75    9.34
  -5   0 -14    7.67    9.95
   5   0  15   15.51   15.95
  -5   0 -15   10.25   16.31
   5   0  16   12.68   13.28
  -5   0 -16   -0.25   23.04
   5   0  17   -4.75   16.27
  -5   0 -17    8.56   11.77
   5   0  18    1.03    9.51
  -5   0 -18   12.24   10.59
   5   1 -21    4.56    6.51
   5   1 -20    4.10    9.89
   5   1 -19    4.29   12.37
   5   1 -18    5.76   15.22
   5   1 -17   29.11   24.52
  -5  -1  17   38.18   21.87
   5   1 -16   24.21   16.89
   5  -1 -16    0.08   12.39
  -5  -1  16   -0.36   14.16
   5   1 -15   10.34   13.65
  -5   1  15   -0.80   11.94
   5  -1 -15   -0.44   10.47
  -5  -1  15   -0.29   11.14
   5   1 -14    3.07   11.39
  -5   1  14   -1.45    9.79
  -5  -1  14    0.42    8.69
   5  -1 -14    0.19    8.57
   5   1 -13    6.35   12.88
  -5   1  13    0.45   11.53
  -5  -1  13    1.19   10.48
   5  -1 -13    0.34    9.87
   5   1 -12   16.85   13.45
  -5   1  12    9.00   12.53
  -5   1  12   -0.16    9.83
   5  -1 -12    0.14   11.36
  -5  -1  12   -0.30   10.42
  -5   1  11   21.15   16.22
   5   1 -11   -0.12   12.18
  -5   1  11    0.16   12.56
  -5  -1  11   30.37   13.76
   5  -1 -11   -1.43   22.51
  -5  -1  11   44.00   15.25
   5   1 -10  230.80   28.51
   5   1 -10  250.38   30.34
  -5   1  10  229.29   27.50
  -5   1  10  263.02   29.85
  -5  -1  10  292.29   34.69
  -5  -1  10  356.95   53.68
   5  -1 -10  127.52   31.34
   5  -1 -10  214.72   22.46
   5   1  -9    0.42   13.24
   5   1  -9   -0.73   12.04
  -5   1   9   -0.28    9.60
  -5   1   9   73.10   20.44
  -5  -1   9   51.99   14.42
  -5  -1   9   73.79   12.96
   5  -1  -9   57.09   13.71
   5  -1  -9   -1.89   15.31
   5   1  -8   -1.04    6.59
   5   1  -8    2.55   13.04
   5   1  -8   -0.11    7.60
  -5   1   8    0.28    5.56
  -5   1   8    2.41   10.66
  -5   1   8    9.85    7.66
   5  -1  -8    5.89    5.36
   5  -1  -8   -1.51    8.25
  -5  -1   8    0.54    6.72
  -5  -1   8    6.62    7.96
  -5   1   7  131.56   22.18
   5   1  -7  112.12   21.07
   5   1  -7  107.67   17.14
   5   1  -7  114.91   50.77
  -5   1   7  144.44   27.32
  -5   1   7  124.87   15.27
  -5  -1   7  168.51   20.73
  -5  -1   7  136.67   21.02
   5  -1  -7  116.23   21.08
   5  -1  -7  108.27   14.42
   5   1  -6  694.38   53.25
   5   1  -6  640.41   44.34
   5   1  -6  788.14   73.24
  -5   1   6  669.73   40.30
  -5   1   6  752.76   57.18
  -5   1   6  786.00   62.43
  -5  -1   6  716.66   50.47
   5  -1  -6  696.17   51.66
   5  -1  -6  693.15   52.04
  -5  -1   6  850.47   63.66
   5   1  -5  551.96   38.03
   5   1  -5  615.57   60.77
  -5   1   5  581.81   48.22
   5   1  -5  546.92   45.00
  -5   1   5  606.09   37.93
   5  -1  -5  528.29   37.46
  -5  -1   5  729.67   43.77
   5  -1  -5  572.20   43.29
   5  -1  -5  568.63   34.80
  -5  -1   5  585.39   42.01
   5   1  -4  306.13   31.92
  -5   1   4  318.84   44.82
   5   1  -4  292.09   25.77
   5   1  -4  339.11   41.74
  -5   1   4  220.24   30.25
  -5   1   4  297.02   22.78
  -5  -1   4  339.36   24.61
  -5  -1   4  329.93   27.40
   5  -1  -4  312.97   29.44
   5  -1  -4  336.19   31.14
   5  -1  -4  312.68   25.25
   5   1  -3  654.37   48.19
   5   1  -3  755.08   63.78
  -5   1   3  723.55   49.93
   5   1  -3  661.27   43.25
  -5   1   3  661.88   54.03
  -5   1   3  553.02   48.68
   5  -1  -3  720.01   40.50
   5  -1  -3  707.68   48.34
  -5  -1   3  711.17   45.46
  -5  -1   3  744.31   42.73
   5  -1  -3  690.26   42.27
   5   1  -2  250.67   25.26
   5   1  -2  314.68   30.64
   5   1  -2  331.18   35.41
  -5   1   2  331.66   23.79
  -5   1   2  255.97   32.12
  -5   1   2  308.89   35.13
   5  -1  -2  259.77   22.32
  -5  -1   2  378.76   30.12
   5  -1  -2  341.18   28.96
   5  -1  -2  301.17   22.23
  -5  -1   2  319.42   24.11
  -5  -1   2  326.88   26.00
   5   1  -1  182.93   20.92
   5   1  -1  197.87   25.23
   5   1  -1  218.11   21.60
  -5   1   1  204.38   29.81
  -5   1   1  213.11   18.92
  -5   1   1  171.79   25.42
   5  -1  -1  203.13   22.91
   5  -1  -1  184.53   17.26
  -5  -1   1  216.23   29.85
   5  -1  -1  186.30   17.39
  -5  -1   1  233.85   22.33
  -5  -1   1  203.91   19.40
  -5   1   0   69.57   11.48
   5   1   0   69.81   16.79
   5   1   0   72.05   14.48
  -5   1   0    0.97   20.61
  -5   1   0    3.06   25.91
   5   1   0   65.19   13.30
   5  -1   0   84.46   14.80
   5  -1   0   77.38   11.64
  -5  -1   0   76.30   13.25
   5  -1   0   70.91   10.72
  -5  -1   0   92.25   15.46
  -5  -1   0  101.37   19.25
   5   1   1  787.81   51.28
   5   1   1  750.48   55.49
   5   1   1  800.07   55.56
  -5   1  -1  726.52   56.67
  -5   1  -1  698.93   55.78
  -5   1  -1  697.64   63.58
   5  -1   1  956.14   53.40
   5  -1   1  795.49   53.10
  -5  -1  -1  776.34   47.38
   5  -1   1  798.57   51.39
  -5  -1  -1  857.33   52.46
  -5  -1  -1  854.07   51.57
   5   1   2   99.77   15.33
   5   1   2   79.25   17.05
  -5   1  -2   -0.05   23.11
  -5   1  -2   92.81   18.86
  -5   1  -2   -1.07   14.08
   5  -1   2   91.52   14.37
   5  -1   2   91.53   15.59
  -5  -1  -2  110.11   15.52
  -5  -1  -2  103.13   13.55
  -5  -1  -2   98.29   13.20
  -5  -1  -2   -0.46   20.88
   5  -1   2  105.07   11.85
  -5   1  -3   10.28    8.19
   5   1   3    6.04    8.93
   5   1   3   -0.07    7.02
  -5   1  -3   -0.98   11.15
  -5   1  -3   -0.19    5.36
  -5  -1  -3   -0.20    6.63
   5  -1   3    0.21    7.39
   5  -1   3    0.62    6.27
  -5  -1  -3    3.23    5.99
   5  -1   3   10.74    5.39
  -5  -1  -3    8.44    6.44
  -5  -1  -3   11.55    7.44
   5   1   4   97.06   22.05
   5   1   4  118.03   17.71
  -5   1  -4   94.33   15.10
  -5   1  -4   -0.82   24.93
  -5   1  -4    3.22   28.81
  -5   1  -4  104.60   31.09
   5  -1   4   96.05   16.45
  -5  -1  -4  124.50   18.35
  -5  -1  -4   99.07   13.87
  -5  -1  -4   96.05   14.52
  -5  -1  -4  111.44   15.04
   5  -1   4   83.07   12.28
   5  -1   4   49.39   15.01
   5   1   5  409.59   46.84
   5   1   5  432.63   35.74
  -5   1  -5  402.56   45.64
  -5   1  -5  432.90   41.21
  -5   1  -5  361.42   49.44
   5  -1   5  384.09   38.32
  -5  -1  -5  460.83   45.10
   5  -1   5  452.87   36.66
   5  -1   5  375.07   34.44
  -5  -1  -5  470.20   41.51
   5   1   6   -0.21   18.06
   5   1   6   -0.10   14.12
  -5   1  -6   56.82   22.16
  -5   1  -6   53.35   13.58
  -5   1  -6   60.11   16.42
  -5  -1  -6   50.91   18.86
   5  -1   6   49.48   14.16
  -5  -1  -6   51.64   16.57
   5   1   7    0.01    9.40
  -5   1  -7   19.15   10.46
  -5   1  -7   18.17   16.45
   5  -1   7   21.05   10.79
  -5  -1  -7   17.93   12.60
  -5  -1  -7   -0.46    8.79
   5   1   8    0.84   10.11
  -5   1  -8   19.49   16.31
  -5   1  -8   32.24   11.02
  -5  -1  -8   -0.17   19.87
  -5  -1  -8   -0.56    9.05
   5  -1   8   -0.32   11.17
   5   1   9   -0.42   11.60
  -5   1  -9    0.66   19.47
   5  -1   9    0.66   13.26
  -5  -1  -9   30.33    9.98
  -5  -1  -9    0.06   14.45
   5   1  10   61.39   20.98
   5   1  10    0.51   17.20
  -5   1 -10    0.99   19.11
  -5  -1 -10    0.33   21.24
   5  -1  10  118.53   19.63
   5   1  11    2.22   14.29
  -5   1 -11    1.54   10.08
  -5  -1 -11   -0.42   11.00
   5  -1  11    1.45   10.11
   5   1  12    0.85    9.06
  -5   1 -12    0.29    9.62
  -5  -1 -12   -0.31   16.48
   5  -1  12    1.42    9.91
   5   1  13    8.44   14.16
  -5   1 -13   16.91   15.53
  -5  -1 -13    1.48   17.01
   5  -1  13   15.75   15.14
   5   1  14   18.77   15.38
  -5   1 -14    7.27   17.47
  -5  -1 -14    5.57   18.16
   5  -1  14   16.38   16.30
   5   1  15   -1.91   12.17
  -5   1 -15   -5.07   13.62
  -5  -1 -15   12.83   14.68
   5  -1  15   16.48   13.35
   5   1  16    8.32   14.34
  -5   1 -16   25.10   14.94
  -5  -1 -16    6.45   16.75
   5  -1  16    9.66   15.29
   5   1  17    2.67    8.91
  -5   1 -17   13.15   10.33
   5  -1  17   -1.56   11.39
  -5  -1 -17   10.65   12.81
   5   1  18    4.81    5.27
  -5   1 -18   -2.01    5.95
  -5  -1 -18   -1.37    9.13
   5  -1  18    3.89    8.70
   5   2 -20    0.33   10.65
  -5   2  20   -6.22    6.55
   5   2 -19  -15.16   12.67
  -5   2  19   -2.70    8.87
  -5  -2  19    3.47    8.64
   5   2 -18   -5.70   26.55
  -5   2  18    2.43   13.68
  -5  -2  18    7.03   15.90
   5  -2 -18   15.59   11.92
   5   2 -17   13.10   27.80
  -5   2  17   10.05   22.86
  -5  -2  17   -1.82   13.53
   5  -2 -17    6.09   12.50
   5   2 -16    6.66   20.63
  -5   2  16    6.81   17.91
  -5  -2  16    7.12   16.20
   5  -2 -16   10.59   13.77
   5   2 -15   -0.52   15.10
  -5   2  15    7.74   13.52
  -5  -2  15   -0.28   11.94
   5  -2 -15    0.25   10.52
   5   2 -14    0.78   12.61
  -5   2  14    2.56   11.86
  -5  -2  14   -0.90    9.80
   5  -2 -14    0.10    9.09
  -5   2  13  186.28   48.67
  -5  -2  13  244.42   41.76
   5  -2 -13  205.55   38.15
   5  -2 -12   35.68   13.35
   5  -2 -12   -0.12   16.95
  -5  -2  12   -1.04   18.47
  -5  -2  12   43.52   34.47
   5  -2 -11   43.52   12.60
   5  -2 -11   -0.16   17.09
  -5  -2  11    0.53   17.94
  -5  -2  11   51.50   29.11
  -5   2  10  253.65   36.57
   5  -2 -10  438.95   46.67
  -5  -2  10  437.53   47.24
  -5  -2  10  491.21   48.45
   5  -2 -10  397.96   36.22
  -5   2   9   67.29   20.73
   5  -2  -9   -0.29   22.82
  -5  -2   9  105.89   22.47
  -5  -2   9   95.99   20.73
   5  -2  -9   84.50   17.37
   5   2  -8    0.05    9.91
  -5   2   8    1.07   10.60
   5  -2  -8    8.13   10.69
  -5  -2   8   -0.19    9.89
  -5  -2   8    8.92   11.25
   5  -2  -8    9.98    8.23
   5   2  -7    0.40   10.88
  -5   2   7    8.22    8.90
  -5   2   7   16.87   11.51
  -5  -2   7    0.07   10.24
  -5  -2   7   -0.34   10.43
   5  -2  -7   20.82    8.83
   5  -2  -7   -0.35   11.13
   5   2  -6   -0.10   38.17
   5   2  -6  161.78   23.24
  -5   2   6  139.96   30.91
  -5   2   6  172.67   28.03
  -5  -2   6  159.76   24.54
  -5  -2   6  195.12   24.98
   5  -2  -6  101.41   24.49
   5  -2  -6  168.08   31.03
   5   2  -5  104.95   21.89
   5   2  -5   34.80   30.98
   5   2  -5   -2.32   48.09
  -5   2   5  130.18   27.41
  -5   2   5   -1.15   26.65
  -5   2   5  122.77   19.61
  -5  -2   5  141.26   22.37
   5  -2  -5  118.50   21.65
   5  -2  -5  129.23   19.91
  -5  -2   5  126.69   21.02
   5   2  -4    3.45    6.67
   5   2  -4   -0.04    7.35
   5   2  -4    0.48    9.95
  -5   2   4   -0.05    7.94
  -5   2   4   -0.10    5.76
  -5   2   4   -0.18    8.78
  -5  -2   4    1.06    6.03
   5  -2  -4    0.20    6.56
   5  -2  -4    1.12    6.04
  -5  -2   4   -0.28    6.04
   5   2  -3    0.10   15.33
   5   2  -3   63.04   13.27
   5   2  -3   -0.70   18.90
  -5   2   3   -1.22   19.23
  -5   2   3   52.78   11.47
  -5   2   3   -0.05   15.57
  -5  -2   3    1.44   13.03
   5  -2  -3   -0.43   12.48
   5  -2  -3   61.25   11.91
   5   2  -2  222.56   28.69
   5   2  -2  252.09   39.64
  -5   2   2  240.97   26.17
   5   2  -2  229.03   31.92
  -5   2   2  225.51   39.19
   5  -2  -2  235.97   22.02
  -5  -2   2  253.40   26.34
   5  -2  -2  229.58   26.42
   5  -2  -2  286.19   28.64
  -5  -2   2  295.71   28.68
   5   2  -1  222.12   29.32
   5   2  -1  267.94   39.45
  -5   2   1  216.38   39.28
  -5   2   1  243.47   26.72
  -5   2   1  144.99   30.27
   5  -2  -1  214.52   24.94
   5  -2  -1  243.04   21.38
  -5  -2   1  274.69   27.78
   5  -2  -1  239.37   25.95
  -5  -2   1  257.11   24.67
  -5  -2   1  250.72   25.16
   5   2   0   33.08   11.91
   5   2   0    0.29   10.57
  -5   2   0   -0.23   15.29
  -5   2   0   24.70    9.80
  -5   2   0   -1.39   13.73
   5  -2   0   -0.25    9.68
   5  -2   0    0.78    9.16
  -5  -2   0   30.26    9.88
  -5  -2   0   33.23   10.41
  -5  -2   0    0.76    8.73
  -5  -2   0   33.12   13.68
   5  -2   0   -0.30    7.34
   5   2   1  281.29   35.63
   5   2   1  324.55   32.90
  -5   2  -1  228.67   42.33
  -5   2  -1  247.33   29.50
  -5   2  -1  228.42   38.81
   5  -2   1  326.12   30.67
   5  -2   1  270.84   22.36
  -5  -2  -1  277.18   30.10
   5  -2   1  237.08   25.76
  -5  -2  -1  314.69   28.62
  -5  -2  -1  305.36   28.90
   5   2   2  132.34   27.65
  -5   2  -2  120.80   22.66
   5  -2   2  134.89   15.36
   5  -2   2  143.20   22.51
   5  -2   2  111.82   18.08
  -5  -2  -2  133.87   22.35
   5  -2   2  124.86   26.15
  -5  -2  -2  146.38   20.57
   5  -2   3    2.32   10.33
   5  -2   3    9.36   11.02
  -5  -2  -3    6.50    8.08
  -5  -2  -3    2.50    9.46
   5  -2   4   80.71   23.49
   5  -2   4   82.33   32.71
  -5  -2  -4   75.68   17.16
  -5  -2  -4   72.83   20.86
   5  -2   5  425.42   49.41
   5  -2   5  427.67   45.15
  -5  -2  -5  370.23   37.53
  -5  -2  -5  395.25   60.16
   5  -2   6  135.32   30.44
   5  -2   6  144.82   27.70
  -5  -2  -6  113.73   26.99
  -5  -2  -6  113.20   21.93
   5  -2   7   35.50   13.55
   5  -2   7   -0.84   11.52
  -5  -2  -7   -0.24    9.91
  -5  -2  -7   -0.21   12.77
   5  -2   8  390.18   50.68
   5  -2   8  371.04   44.62
  -5  -2  -8  346.94   38.49
  -5  -2  -8  371.25   51.20
   5  -2   9    0.28   19.89
   5  -2   9   -1.76   16.97
  -5  -2  -9   59.66   14.50
  -5  -2  -9    0.08   18.98
  -5   2 -10   -0.59   21.02
  -5  -2 -10    0.22   16.49
   5  -2  10   -1.23   14.70
  -5  -2 -10   26.43   12.08
  -5   2 -11    0.13   15.43
   5  -2  11    1.99   10.74
  -5  -2 -11   -0.09   12.10
  -5  -2 -11    5.43   13.37
   5  -2  12    7.30   13.55
  -5  -2 -12   13.58   22.62
  -5  -2 -12    3.24   10.07
   5  -2  13   -2.49    9.13
  -5  -2 -13    2.43   10.49
   5  -2  14  -14.57   27.40
  -5  -2 -14  -11.46   18.12
   5  -2  15   11.23   18.85
  -5  -2 -15   26.08   18.96
   5   2  16    8.68    7.19
   5  -2  16    6.07   14.53
  -5  -2 -16   12.19   14.44
   5  -2  17   -2.60    9.70
  -5  -2 -17   -0.70   15.54
   5   3 -19   -2.66   10.26
  -5   3  19   -4.77    6.99
  -5  -3  19   -7.51    7.15
   5  -3 -19    2.86    4.79
   5   3 -18    9.40   14.91
  -5   3  18   11.59   11.02
  -5  -3  18    3.35   12.54
   5  -3 -18   -7.36   13.95
   5   3 -17   16.48   22.16
  -5   3  17   18.88   18.05
   5  -3 -17   19.93   13.95
  -5  -3  17    2.41   16.41
   5   3 -16   16.14   23.18
  -5   3  16    9.80   19.87
  -5  -3  16   18.12   19.59
   5  -3 -16   10.23   24.56
   5   3 -15   -5.24   19.81
  -5   3  15    9.12   17.80
   5  -3 -15   -1.80   14.38
  -5  -3  15   20.75   15.90
   5   3 -14    5.00   20.92
  -5   3  14    4.19   20.09
  -5  -3  14   20.37   17.02
   5  -3 -14    1.19   14.54
  -5   3  13   38.92   31.34
  -5  -3  13   33.45   28.56
   5  -3 -13   38.88   22.68
  -5  -3  13   46.61   25.34
   5  -3 -12  341.36   41.47
   5  -3 -12  267.53   71.48
  -5  -3  12  330.24   53.76
  -5  -3  12  458.07   69.36
   5  -3 -11   -0.20   28.59
   5  -3 -11  111.56   22.22
  -5  -3  11    0.38   45.13
  -5  -3  11  133.68   31.07
   5  -3 -10  204.35   41.22
   5  -3 -10  222.64   32.34
  -5  -3  10  256.90   42.89
  -5  -3  10  261.33   62.82
   5  -3  -9   -0.19   11.99
   5  -3  -9    0.21   14.65
  -5  -3   9   -3.21   15.19
  -5  -3   9   40.53   15.35
   5  -3  -8    3.15   15.12
   5  -3  -8   -0.45   27.86
  -5  -3   8   46.71   19.08
  -5  -3   8   45.54   18.58
  -5   3   7   39.12   20.20
   5  -3  -7    0.07   17.62
  -5  -3   7   64.48   18.61
  -5  -3   7   81.12   20.88
   5  -3  -7   -1.86   16.88
   5   3  -6    0.42   19.10
  -5   3   6   42.96   22.04
   5  -3  -6   41.28   16.04
  -5  -3   6   51.54   17.34
  -5  -3   6   39.27   16.91
   5  -3  -6   -0.23   16.56
   5   3  -5   -0.30   17.81
  -5   3   5   36.96   21.57
   5  -3  -5   38.66   15.26
  -5  -3   5   39.82   16.45
  -5  -3   5   34.09   17.27
   5  -3  -5   -0.72   23.43
   5   3  -4    0.51   14.04
  -5   3   4   20.88   17.72
   5  -3  -4   19.81   12.08
  -5  -3   4    0.00   11.69
  -5  -3   4   15.23   13.13
   5  -3  -4    0.02   11.14
   5   3  -3    0.29   14.48
  -5   3   3   34.31   19.29
   5  -3  -3   21.72   13.36
  -5  -3   3    0.02   12.61
  -5  -3   3   27.05   12.49
   5  -3  -3    0.01   11.41
  -5   3   2   -3.31   15.33
   5  -3  -2    5.20    9.87
  -5  -3   2    5.84    8.30
  -5  -3   2    9.94   10.20
  -5  -3   2   -0.30    9.50
   5  -3  -2   -0.24    9.03
  -5   3   1   92.71   27.91
   5  -3  -1   98.59   19.36
  -5  -3   1   -0.02   16.34
  -5  -3   1   88.22   15.44
  -5  -3   1   -0.88   17.96
   5  -3  -1   -0.29   15.61
  -5   3   0   19.48   16.40
   5  -3   0    0.12   13.98
  -5  -3   0   -0.08    9.47
  -5  -3   0   -0.20   10.95
   5  -3   0   13.28   10.77
   5  -3   1   -0.04   12.60
   5  -3   1   13.80   10.11
  -5  -3  -1   -0.06    9.43
  -5  -3  -1    1.05   10.43
   5  -3   2  209.79   37.28
   5  -3   2  180.03   30.96
  -5  -3  -2  177.39   27.28
  -5  -3  -2  181.54   31.81
   5  -3   3  301.51   46.35
   5  -3   3  278.96   54.81
  -5  -3  -3  273.24   34.71
  -5  -3  -3  269.48   39.64
   5  -3   4  152.22   37.67
   5  -3   4  141.01   29.34
  -5  -3  -4  119.77   26.96
  -5  -3  -4  133.67   30.93
   5  -3   5  314.37   74.80
   5  -3   5  265.81   64.20
  -5  -3  -5  299.37   39.25
  -5  -3  -5  297.04   45.35
   5  -3   6  337.29   73.54
   5  -3   6  273.88   43.61
  -5  -3  -6  245.32   37.50
  -5  -3  -6  251.95   62.39
   5  -3   7   43.57   26.59
   5  -3   7   70.31   23.60
  -5  -3  -7   -0.41   19.25
  -5  -3  -7   76.28   23.21
   5  -3   8   33.35   19.97
   5  -3   8   35.86   21.38
  -5  -3  -8    0.29   15.36
  -5  -3  -8   32.96   19.93
   5  -3   9   33.14   21.90
   5  -3   9    0.32   20.90
   5  -3   9   39.26   19.39
  -5  -3  -9   -0.29   14.84
  -5  -3  -9   38.57   19.19
   5  -3  10    3.29   16.78
   5  -3  10    2.80   24.94
   5  -3  10   24.75   16.81
  -5  -3 -10    2.00   12.14
  -5  -3 -10    9.85   16.00
  -5   3 -11    9.50   23.61
   5  -3  11   17.90   17.54
  -5  -3 -11   12.48   12.85
  -5  -3 -11    8.21   17.63
   5  -3  11   11.52   18.67
  -5   3 -12   17.71   22.47
   5  -3  12    9.73   17.62
  -5  -3 -12   15.71   17.34
  -5  -3 -12   13.04   12.41
  -5   3 -13    0.42   15.36
   5  -3  13   35.80   13.97
  -5  -3 -13   -2.45   13.90
  -5  -3 -13   -3.12    9.47
   5   3  14   -6.85    8.59
   5  -3  14   19.17   10.39
  -5  -3 -14  -13.28   16.29
   5  -3  15   14.29   13.74
  -5  -3 -15    8.27   13.76
   5   4 -17   13.98   12.26
   5  -4 -17    2.72    7.49
  -5  -4  17   -0.21   10.14
   5   4 -16    3.11   11.73
  -5   4  16  -13.71   10.58
  -5  -4  16   -1.27   10.32
   5  -4 -16    9.29    7.80
   5   4 -15    5.89   13.67
  -5   4  15    1.89   12.18
  -5  -4  15  -17.33   18.29
   5  -4 -15    3.19    9.08
   5   4 -14    1.91   18.23
  -5   4  14   18.23   18.21
  -5  -4  14    8.30   14.08
   5  -4 -14   -0.61   12.96
   5   4 -13   16.87   20.64
  -5   4  13   11.87   21.38
  -5  -4  13    6.83   17.15
   5  -4 -13    1.35   14.45
   5  -4 -12   22.38   16.40
   5  -4 -12   26.89   19.95
  -5  -4  12   30.28   24.65
  -5  -4  12   15.95   23.45
   5  -4 -11    5.35   12.33
   5  -4 -11   -0.29   15.10
  -5  -4  11    9.95   16.93
  -5  -4  11   25.13   20.93
   5  -4 -10   69.66   22.87
   5  -4 -10   56.96   25.94
  -5  -4  10   79.48   30.69
  -5  -4  10   82.59   30.57
   5  -4  -9    8.04   14.06
   5  -4  -9   12.95   16.02
  -5  -4   9   20.19   18.15
  -5  -4   9    5.67   29.89
   5  -4  -8    0.23   11.57
   5  -4  -8   13.32   12.43
  -5  -4   8   -0.03   14.37
  -5  -4   8   -1.02   22.37
   5  -4  -7   -1.74   10.80
   5  -4  -7   -0.59   11.56
  -5  -4   7  -10.72   13.13
  -5  -4   7   -0.14   12.45
   5  -4  -6    1.46   13.94
   5  -4  -6   16.52   13.76
  -5  -4   6   10.74   15.14
  -5  -4   6   -0.27   16.94
  -5   4   5  -11.07   13.42
   5  -4  -5    7.12    9.97
  -5  -4   5   -1.25   10.38
  -5  -4   5   -0.33   10.62
   5  -4  -5    5.37    9.68
  -5   4   4   -0.11   15.32
   5  -4  -4   -4.32   10.30
  -5  -4   4   14.81   19.16
   5  -4  -4    2.15   10.85
  -5  -4   4   15.73   17.52
   5   4  -3    7.65   20.66
  -5   4   3   24.01   25.33
   5  -4  -3   16.97   15.24
  -5  -4   3   28.23   19.34
   5  -4  -3   28.00   25.28
   5   4  -2    3.82   11.47
  -5   4   2    2.10   22.85
  -5  -4   2  -13.96   11.18
   5  -4  -2   10.30    9.86
  -5   4   1   41.96   29.19
   5  -4  -1   41.05   21.51
  -5  -4   1   35.38   20.31
  -5  -4   1   22.54   16.41
  -5   4   0   59.78   29.41
   5  -4   0   38.06   30.09
  -5  -4   0    8.50   19.45
  -5  -4   0   26.79   16.26
  -5   4  -1   -8.51   17.09
   5  -4   1    8.00   11.28
  -5  -4  -1    2.75   11.74
  -5  -4  -1    0.09    9.80
  -5   4  -2   65.86   34.30
   5  -4   2   71.03   24.49
  -5  -4  -2   58.54   23.02
  -5  -4  -2   -0.08   19.52
   5  -4   3    0.60   23.82
   5  -4   3   55.21   20.83
  -5  -4  -3   -0.03   17.52
  -5  -4  -3   41.77   19.56
   5  -4   4    0.70   23.64
   5  -4   4   39.18   19.09
  -5  -4  -4    0.13   16.85
  -5  -4  -4   44.70   19.63
   5  -4   5   49.77   28.80
   5  -4   5   49.68   23.46
  -5  -4  -5   33.60   19.94
  -5  -4  -5   36.17   35.50
   5  -4   6  109.83   37.75
   5  -4   6   90.56   29.83
  -5  -4  -6   99.99   40.87
  -5  -4  -6   92.46   30.44
   5  -4   7   54.80   29.58
   5  -4   7   44.11   24.53
  -5  -4  -7   47.01   20.82
  -5  -4  -7   44.49   24.53
   5  -4   8   30.57   21.89
   5  -4   8   14.24   18.71
  -5  -4  -8   12.42   15.36
  -5  -4  -8   17.00   18.29
  -5   4  -9    5.71   17.31
   5  -4   9   -5.71   11.73
  -5  -4  -9    5.46   11.58
  -5  -4  -9   -5.99    9.54
  -5   4 -10   19.83   25.72
   5  -4  10   26.95   18.00
  -5  -4 -10   23.19   17.39
  -5  -4 -10    6.67   14.38
  -5   4 -11   22.69   23.28
   5  -4  11   -4.16   15.84
  -5  -4 -11    2.14   10.08
  -5  -4 -11   -0.26    7.94
  -5   4 -12    4.11   14.70
   5  -4  12    8.33   11.15
  -5  -4 -12    1.93   10.28
  -5  -4 -12    1.55    8.10
   5   4  13   -8.86    8.73
  -5   4 -13    1.22    9.31
  -5  -4 -13    4.36    7.69
   5  -4  13   -3.13    8.51
   5   5 -13   -5.91   11.94
  -5   5  13   -2.00   11.97
  -5  -5  13   15.10    9.73
   5  -5 -13    0.73    7.54
   5   5 -12   11.90   12.59
  -5   5  12    3.62   13.69
  -5  -5  12   -3.05   10.17
   5  -5 -12    0.97    8.43
   5   5 -11   -3.41   13.82
  -5   5  11    5.93   15.19
  -5  -5  11   -4.22   11.00
   5  -5 -11   -3.62    8.94
   5  -5 -10   -3.57    9.99
   5  -5 -10   -0.40    9.84
  -5  -5  10   24.57   14.23
  -5  -5  10    5.04   12.16
   5  -5  -9   -1.42   11.21
   5  -5  -9   13.04   11.06
  -5  -5   9   17.64   21.57
  -5  -5   9   -4.27   16.99
   5  -5  -8    0.12    9.93
   5  -5  -8    0.58   10.56
  -5  -5   8    8.67   12.65
  -5  -5   8    7.20   15.81
   5  -5  -7    9.83   14.91
   5  -5  -7   30.62   16.45
  -5  -5   7   22.79   29.06
  -5  -5   7   34.09   20.22
   5  -5  -6   12.70   10.06
   5  -5  -6    9.74   18.71
  -5  -5   6   -6.91   11.74
  -5  -5   6    1.34   13.69
   5  -5  -5  -13.62   11.55
  -5  -5   5    7.63   11.92
   5  -5  -4   12.69   17.44
  -5  -5   4   27.27   17.64
  -5   5   3    1.89    9.40
  -5  -5   3   -1.76    8.87
  -5   5   2   23.39   20.12
  -5  -5   2   -6.77   26.53
   5  -5  -2    7.18   14.82
   5   5  -1   -2.36    9.70
  -5   5   1    9.16   18.52
  -5  -5   1    0.67    8.60
   5  -5  -1   -1.37    8.47
   5   5   0    8.73   18.97
  -5   5   0   14.22   23.16
  -5  -5   0   17.21   17.03
   5  -5   0   12.00   15.20
   5   5   1   11.92   17.33
  -5   5  -1  -11.98   33.39
  -5  -5  -1    5.05   14.83
   5  -5   1   12.26   15.30
   5   5   2   27.21   20.25
  -5   5  -2    0.84   26.96
  -5  -5  -2   34.10   28.72
   5  -5   2   17.81   18.63
  -5   5  -3   -0.06   25.18
   5  -5   3   18.57   16.94
  -5  -5  -3   30.28   17.30
  -5  -5  -3    6.79   13.45
  -5   5  -4   16.00   24.30
   5  -5   4   18.74   16.57
  -5  -5  -4   14.13   16.23
  -5  -5  -4    5.23   13.38
  -5   5  -5    4.16   18.77
   5  -5   5   11.97   12.82
  -5  -5  -5    5.35   12.24
  -5  -5  -5   -2.55   10.24
  -5   5  -6   22.73   20.04
   5  -5   6    3.92   13.21
  -5  -5  -6  -13.98   19.60
  -5  -5  -6    7.54   10.71
  -5   5  -7   12.50   23.77
   5  -5   7    3.49   15.11
  -5  -5  -7   26.31   20.55
  -5  -5  -7   17.14   12.62
  -5   5  -8   13.54   23.08
   5  -5   8   33.65   14.77
  -5  -5  -8   -2.84   18.65
  -5  -5  -8   14.96   12.33
   5   5   9   -7.73   14.44
  -5   5  -9   18.70   17.76
  -5  -5  -9   10.06    9.08
   5  -5   9    7.86   11.38
   5  -6  -4    3.81    8.11
  -5  -6   4    6.27   12.69
   5  -6  -3   -3.92    9.06
  -5  -6   3    1.32    5.92
   5  -6  -2   -3.96    6.44
  -5  -6   2    3.90    5.34
   5  -6  -1   11.53   16.23
   5  -6   0  -10.14    9.44
  -6   0  16  183.32   54.30
  -6   0  15    0.44    9.05
   6   0 -14   -0.87   13.63
  -6   0  14   -0.23    8.33
   6   0 -13   -0.11    8.54
  -6   0  13    0.59    8.32
   6   0 -12   -0.04    9.07
  -6   0  12    0.96    8.84
   6   0 -11   -0.04    6.74
  -6   0  11    0.06    6.62
   6   0 -10    0.12    7.10
  -6   0  10   -0.32    6.81
   6   0  -9   -0.55   11.29
  -6   0   9   17.56   16.61
   6   0  -8  153.96   28.80
  -6   0   8  159.24   25.90
   6   0  -7  412.31   43.68
  -6   0   7  403.02   39.04
   6   0  -6  137.19   21.93
   6   0  -6  171.43   26.66
  -6   0   6  174.96   26.58
  -6   0   6  229.45   32.74
   6   0  -5 1045.16   71.49
   6   0  -5 1194.18   85.80
  -6   0   5 1618.24  106.87
  -6   0   5 1311.18   86.60
   6   0  -4   56.69   13.65
   6   0  -4    0.63   17.35
  -6   0   4   64.04   17.46
  -6   0   4   50.62   15.43
   6   0  -3  330.81   30.24
   6   0  -3  345.88   53.45
  -6   0   3  405.13   37.87
  -6   0   3  424.13   40.06
   6   0  -2  180.20   30.39
   6   0  -2  164.82   19.21
   6   0  -2  184.80   27.07
  -6   0   2  180.58   17.27
  -6   0   2  215.28   26.95
  -6   0   2  156.89   25.92
   6   0  -1    1.70    6.55
   6   0  -1   -0.72    6.42
   6   0  -1   -2.81    8.51
  -6   0   1    0.14    4.99
  -6   0   1   21.05    8.61
  -6   0   1    5.80    8.48
   6   0   0   67.71   12.35
   6   0   0   -1.20   13.84
   6   0   0   56.82   16.88
  -6   0   0   70.57   16.82
  -6   0   0   -0.35   15.88
  -6   0   0   62.86   16.09
   6   0   1  147.02   17.40
   6   0   1   86.38   19.45
   6   0   1   94.54   21.66
  -6   0  -1  132.05   30.12
  -6   0  -1  107.99   15.24
  -6   0  -1   20.10   20.06
   6   0   2 1174.20   72.39
   6   0   2 1099.62   81.46
   6   0   2 1136.97   85.33
  -6   0  -2 1106.47   70.49
  -6   0  -2 1096.42   80.66
  -6   0  -2 1187.13   80.26
   6   0   3  102.03   16.02
   6   0   3    0.58   21.73
   6   0   3  106.74   22.48
  -6   0  -3  107.19   20.55
  -6   0  -3   88.26   16.46
  -6   0  -3   -1.73   20.74
   6   0   4   78.35   14.25
   6   0   4   -1.72   20.67
   6   0   4   79.54   19.99
  -6   0  -4    0.42   16.59
  -6   0  -4   85.89   15.20
  -6   0  -4   -0.55   18.28
   6   0   5  169.64   32.44
   6   0   5  144.14   22.48
  -6   0  -5  166.76   38.91
  -6   0  -5  152.32   24.72
  -6   0  -5  152.46   27.70
   6   0   6    0.78   10.74
   6   0   6    4.28   10.33
  -6   0  -6   -0.30    8.31
   6   0   7   44.92   16.12
   6   0   7    1.39   11.89
  -6   0  -7   -0.97   14.04
   6   0   8  227.74   33.88
  -6   0  -8  300.74   40.34
   6   0   9  206.56   33.48
  -6   0  -9  240.91   40.06
   6   0  10    0.87    9.24
  -6   0 -10    1.22   10.84
   6   0  11   -0.09    7.96
  -6   0 -11    0.41    8.93
   6   0  12   44.24   22.15
  -6   0 -12   60.41   24.46
   6   0  13   -2.94   21.95
  -6   0 -13  -10.82   15.08
   6   0  14    1.86   12.78
  -6   0 -14    9.46   12.82
   6   0  15   -0.39    9.53
  -6   0 -15    8.01   10.94
   6   0  16    6.77    9.36
  -6   0 -16   14.15   11.89
  -6   0 -17   10.99   14.89
  -6  -1  18    5.89   12.57
   6  -1 -17   -0.21   10.03
  -6  -1  17   -3.75   11.53
   6   1 -16    6.83   15.06
   6  -1 -16    3.83   13.19
  -6  -1  16    4.04   13.75
   6   1 -15   -0.62   12.16
   6  -1 -15    1.25    9.73
  -6  -1  15    1.03   10.17
   6   1 -14    5.37   13.12
   6  -1 -14   -0.52   10.46
  -6  -1  14    0.80   11.00
   6   1 -13    8.28   12.63
  -6   1  13    0.16   10.45
  -6  -1  13   -0.08   10.85
   6  -1 -13   -0.26   10.89
   6   1 -12    8.97   11.92
   6   1 -12   -0.02    9.62
  -6   1  12    0.03    9.65
  -6  -1  12    0.69   10.07
   6  -1 -12   -0.74   10.84
   6   1 -11  128.34   29.82
  -6   1  11  167.10   30.32
   6  -1 -11  166.11   34.29
  -6  -1  11  184.02   33.70
  -6  -1  11  183.81   33.89
   6   1 -10  106.42   21.45
  -6   1  10    0.40   20.50
  -6  -1  10  145.19   25.51
   6  -1 -10   -0.40   23.30
  -6   1   9  108.69   20.35
   6   1  -9    0.15   20.68
  -6  -1   9  115.26   23.17
  -6  -1   9  118.27   20.05
   6  -1  -9    0.42   22.72
   6   1  -8   -1.08   41.26
   6   1  -8  138.46   22.54
  -6   1   8  144.27   27.26
   6  -1  -8  140.84   27.46
  -6  -1   8  169.31   24.28
  -6  -1   8  151.28   25.42
   6   1  -7    0.58   27.17
   6   1  -7   60.80   15.16
  -6   1   7   69.75   17.88
   6  -1  -7    1.65   17.77
  -6  -1   7    2.15   15.48
  -6  -1   7   83.95   16.72
   6   1  -6   -0.83   23.86
   6   1  -6  102.53   19.39
  -6   1   6  123.23   24.51
  -6   1   6   96.15   16.38
  -6  -1   6  134.35   21.61
  -6  -1   6  136.31   19.19
   6  -1  -6  113.35   22.99
   6   1  -5  295.99   38.47
   6   1  -5  290.92   43.79
  -6   1   5  286.65   26.89
  -6   1   5  263.67   38.48
  -6   1   5  308.74   38.50
   6  -1  -5  310.95   35.10
  -6  -1   5  312.03   46.51
   6  -1  -5  258.30   24.96
  -6  -1   5  424.93   42.59
  -6  -1   5  359.53   45.71
   6   1  -4  160.98   23.14
  -6   1   4  154.69   28.90
   6   1  -4  156.22   27.51
  -6   1   4  149.09   18.83
  -6   1   4  146.36   29.51
   6  -1  -4  175.16   26.77
  -6  -1   4  232.03   42.66
   6  -1  -4  157.97   18.55
  -6  -1   4  168.18   24.54
  -6  -1   4  174.32   21.36
   6  -1  -4  182.21   22.16
  -6   1   3    0.14   17.26
   6   1  -3    0.06   16.17
   6   1  -3   54.93   12.48
  -6   1   3   50.99   15.93
  -6   1   3    0.03   10.31
   6   1  -3    0.81   12.50
   6  -1  -3    0.21   10.03
   6  -1  -3   51.80   14.13
  -6  -1   3    3.52   11.99
   6  -1  -3   41.69   10.91
  -6  -1   3   48.48   14.14
  -6  -1   3   69.94   11.72
   6   1  -2    1.65    7.73
  -6   1   2    5.20    9.78
   6   1  -2    0.06   10.06
   6   1  -2    3.87    7.52
  -6   1   2   -0.36    5.71
  -6   1   2    1.95   10.86
   6  -1  -2    3.61    8.43
  -6  -1   2   11.89    9.17
  -6  -1   2    4.12    7.23
   6  -1  -2   -0.32    6.39
   6  -1  -2    6.49    6.39
  -6  -1   2    0.07    6.71
   6   1  -1    7.52    8.39
   6   1  -1   10.06   10.60
   6   1  -1    2.35    8.51
  -6   1   1   -1.18    7.09
  -6   1   1    0.71   11.89
  -6   1   1   14.81   11.03
   6  -1  -1   10.90    9.43
   6  -1  -1    6.83    7.19
  -6  -1   1   12.94    7.82
   6  -1  -1   -0.13    6.82
  -6  -1   1    0.09    7.32
  -6  -1   1    6.64    8.93
   6   1   0  168.95   23.95
   6   1   0   65.41   42.36
   6   1   0  165.58   24.12
  -6   1   0  154.30   31.71
  -6   1   0  149.75   20.92
  -6   1   0  156.32   28.51
   6  -1   0  181.45   37.00
   6  -1   0  152.64   18.95
  -6  -1   0  162.34   20.51
   6  -1   0  156.12   20.06
  -6  -1   0  178.09   34.93
  -6  -1   0  163.92   21.32
   6   1   1   38.75   14.82
   6   1   1    0.34   18.28
  -6   1  -1   -0.14   10.27
  -6   1  -1   38.69   14.47
  -6   1  -1    1.44   16.14
   6  -1   1   46.05    8.91
  -6  -1  -1   -0.43    9.86
   6  -1   1    0.65   11.88
   6  -1   1    1.04    9.90
  -6  -1  -1   -0.56   10.28
  -6  -1  -1   42.48   11.96
   6   1   2   48.24   13.35
   6   1   2   -2.42   18.22
  -6   1  -2   -0.63   10.80
  -6   1  -2   -0.35   14.26
   6  -1   2   33.24    8.34
   6  -1   2    1.09    9.44
  -6  -1  -2   -0.61    9.58
  -6  -1  -2    0.18    8.53
   6  -1   2    0.97   10.95
  -6  -1  -2   -1.27   10.52
   6   1   3  362.75   46.01
  -6   1  -3  334.33   41.83
  -6   1  -3  342.28   52.55
   6  -1   3  441.62   39.87
   6  -1   3  342.61   37.85
  -6  -1  -3  372.57   37.51
  -6  -1  -3  325.72   31.35
   6  -1   3  390.96   33.25
  -6  -1  -3  368.17   35.97
   6   1   4   68.25   35.17
  -6   1  -4   -0.52   28.02
   6  -1   4  113.27   19.60
   6  -1   4    0.55   18.85
  -6  -1  -4   81.31   29.44
   6  -1   4   93.55   15.69
   6   1   5   20.64   14.78
  -6   1  -5   10.76   17.82
  -6  -1  -5   11.06   13.13
   6  -1   5    0.30   16.95
   6   1   6  238.46   57.37
  -6   1  -6  205.84   48.78
   6  -1   6  252.93   32.40
  -6  -1  -6  272.43   36.73
   6   1   7  137.31   34.52
  -6   1  -7    1.49   56.38
  -6  -1  -7  161.69   29.93
   6  -1   7  148.20   26.45
   6   1   8   64.98   20.56
   6  -1   8   -0.57   24.05
  -6  -1  -8   -0.08   18.36
   6   1   9    5.35   11.59
   6  -1   9   -0.17    9.55
  -6  -1  -9   -0.11   10.43
   6  -1  10   -0.20    7.83
  -6  -1 -10   -0.25    8.90
  -6   1 -11    2.92   13.49
  -6  -1 -11    9.82   14.71
   6  -1  11   12.17   20.39
  -6   1 -12   11.82   23.71
  -6  -1 -12   10.02   16.75
   6  -1  12   13.98   14.71
  -6   1 -13    7.09   13.20
  -6  -1 -13   -0.47   14.63
   6  -1  13   10.99   12.77
  -6   1 -14   -3.05    6.82
  -6  -1 -14   -4.30    7.83
   6  -1  14    6.10    6.67
   6   1  15   -5.21    5.49
  -6   1 -15    3.18    6.57
   6  -1  15   12.11    8.91
  -6  -1 -15    0.35    9.40
  -6   1 -16    1.78    6.43
  -6  -1 -16   10.20   10.76
   6  -1  16    3.22    9.99
   6   2 -19    2.77    7.83
   6  -2 -19   -1.37    4.34
  -6  -2  19    3.36    6.31
   6   2 -18    0.82   11.71
   6  -2 -18    1.99   13.07
  -6  -2  18    4.06   10.69
   6   2 -17    7.21   10.64
   6  -2 -17   -6.33    8.24
  -6  -2  17    3.75    9.42
   6   2 -16   11.59   19.68
  -6   2  16   14.16   15.78
  -6  -2  16   13.22   16.41
   6  -2 -16    1.19   14.35
   6   2 -15   31.47   39.15
  -6   2  15    8.58   21.94
  -6  -2  15   33.74   21.32
   6  -2 -15   36.26   20.15
   6   2 -14   -2.21   23.41
  -6   2  14   -4.00   13.03
  -6  -2  14   22.10   19.65
   6  -2 -14    0.82   11.88
   6   2 -13   10.88   15.92
  -6   2  13    1.88   14.75
  -6  -2  13    0.11   13.46
   6  -2 -13    0.50   19.83
  -6   2  12    1.72   15.84
   6  -2 -12    0.03   13.19
  -6  -2  12   27.82   21.96
  -6  -2  12   -0.94   13.35
  -6   2  11  298.06   40.73
   6  -2 -11  395.23   49.13
  -6  -2  11  168.77   44.42
  -6  -2  11  440.34   69.04
   6  -2 -11  296.29   34.04
  -6   2  10  149.21   29.94
   6  -2 -10  175.10   36.40
  -6  -2  10  197.90   36.65
  -6  -2  10  185.62   49.74
   6  -2 -10  155.73   25.18
   6   2  -9  194.46   34.69
  -6   2   9  219.11   53.01
   6  -2  -9  221.94   38.05
  -6  -2   9  229.89   34.70
  -6  -2   9  249.45   50.22
   6  -2  -9  222.65   28.70
   6   2  -8    1.14   37.58
  -6   2   8   82.20   24.88
   6  -2  -8   89.23   25.05
  -6  -2   8   83.68   22.84
  -6  -2   8  106.47   25.76
   6  -2  -8   83.81   19.33
   6   2  -7    0.73   21.48
  -6   2   7   -2.21   32.91
   6  -2  -7   75.93   20.58
  -6  -2   7    6.59   28.62
  -6  -2   7   69.49   18.47
   6  -2  -7   61.47   16.39
   6   2  -6    0.71   23.28
  -6   2   6    0.03   24.24
   6  -2  -6   98.13   18.50
  -6  -2   6  109.00   22.22
  -6  -2   6  103.42   22.18
   6  -2  -6   94.61   22.19
   6   2  -5  176.34   36.15
  -6   2   5  196.52   37.44
   6  -2  -5  220.55   27.45
  -6  -2   5  197.29   30.71
  -6  -2   5  243.38   33.42
   6  -2  -5  181.18   32.01
   6   2  -4    0.14    8.73
  -6   2   4    0.35    9.82
   6  -2  -4    0.07    6.70
  -6  -2   4   -0.43   10.48
  -6  -2   4    0.70    6.76
   6  -2  -4    0.47   11.35
   6   2  -3    0.00    8.21
  -6   2   3    0.24    9.40
   6  -2  -3    0.21    6.25
  -6  -2   3    0.53    6.31
  -6  -2   3   -0.67    6.69
   6  -2  -3   -1.28    6.67
   6   2  -2    0.08   10.30
  -6   2   2   -2.00   11.65
   6  -2  -2   -0.13    7.21
  -6  -2   2   -0.19    7.92
  -6  -2   2    8.63    8.07
   6  -2  -2    0.30    8.02
   6   2  -1    0.10   17.55
  -6   2   1   -1.20   21.69
   6  -2  -1    0.19   12.94
  -6  -2   1   73.45   14.15
  -6  -2   1   -0.29   12.89
  -6  -2   1   79.86   20.74
   6  -2  -1    0.12   13.43
   6   2   0  131.00   29.72
  -6   2   0   -2.86   39.05
   6  -2   0  125.19   23.83
  -6  -2   0  131.25   22.64
  -6  -2   0  182.83   28.04
  -6  -2   0  153.15   24.82
   6  -2   0  165.00   23.86
   6   2   1   -0.32   13.08
  -6   2  -1   -0.22   16.00
   6  -2   1   -0.05    9.26
   6  -2   1    1.23    9.90
  -6  -2  -1   20.02   10.36
   6   2   2   -2.27    7.48
  -6   2  -2   -0.43    9.58
  -6  -2  -2    2.49    6.41
   6  -2   2   -0.53    6.02
  -6   2  -3  196.83   47.96
   6  -2   3  218.34   46.90
  -6  -2  -3  226.80   33.00
  -6  -2  -3  214.02   29.17
  -6   2  -4  170.05   48.64
   6  -2   4  233.18   33.59
  -6  -2  -4  230.78   34.58
  -6  -2  -4  200.54   29.51
  -6   2  -5  239.42   56.70
   6  -2   5  308.25   42.86
  -6  -2  -5  303.09   40.82
  -6  -2  -5  280.90   36.06
  -6   2  -6  324.66   67.36
   6  -2   6  424.84   52.56
  -6  -2  -6  389.13   50.07
  -6  -2  -6  374.46   42.35
  -6   2  -7   -1.30   13.67
   6  -2   7   -0.86    9.77
  -6  -2  -7   -0.01    9.55
  -6  -2  -7   -0.04    7.51
  -6   2  -8   -0.52   12.54
   6  -2   8    0.28    8.74
  -6  -2  -8    0.82    9.11
  -6  -2  -8   -0.01    6.99
   6   2   9   70.27   21.48
  -6   2  -9   -0.33   40.17
  -6  -2  -9    0.12   20.01
   6  -2   9    2.03   19.78
   6   2  10   29.57   22.11
  -6   2 -10   10.14   25.98
  -6  -2 -10   37.89   20.41
   6  -2  10   15.79   19.97
   6   2  11    8.69   12.69
   6  -2  11   -3.40   11.96
  -6  -2 -11    0.66   12.34
   6   2  12    4.13   14.60
   6  -2  12   12.41   24.91
  -6  -2 -12    9.09   15.77
   6  -2  13   12.08   14.10
  -6  -2 -13   -1.98   14.21
   6  -2  14   -0.36   11.06
  -6  -2 -14    6.58   16.88
   6  -2  15   10.21   13.47
  -6  -2 -15   16.58   14.35
  -6  -2 -16    7.99   10.78
   6   3 -18   19.03   10.56
  -6   3  18   -4.43    6.24
  -6  -3  18  -15.27    9.08
   6  -3 -18   -1.89    6.81
   6   3 -17   13.07   25.00
   6  -3 -17  -11.62   11.09
  -6  -3  17   -5.05   14.46
   6   3 -16    9.82   18.67
  -6   3  16    4.25   15.26
  -6  -3  16    1.94   15.34
   6  -3 -16   16.62   13.84
   6   3 -15   17.73   22.34
  -6   3  15   11.55   19.13
  -6  -3  15   17.61   29.49
   6  -3 -15   15.82   16.42
   6   3 -14   20.66   18.31
  -6   3  14   -8.09   16.34
  -6  -3  14   19.41   15.50
   6  -3 -14   -6.48   13.46
  -6   3  13   -3.74   15.98
   6  -3 -13    1.44   11.98
  -6  -3  13    5.66   14.60
  -6  -3  13    3.09   12.97
   6  -3 -12   62.90   20.80
   6  -3 -12   74.83   27.85
  -6  -3  12   67.30   29.61
  -6  -3  12   92.49   35.88
   6  -3 -11   39.32   14.61
   6  -3 -11   -1.80   30.54
  -6  -3  11   -0.32   21.20
  -6  -3  11   28.93   32.97
   6  -3 -10   -0.12    7.12
   6  -3 -10    0.17    9.70
  -6  -3  10   -1.44   10.07
  -6  -3  10    0.38   15.21
   6  -3  -9  224.12   32.54
   6  -3  -9  212.76   60.03
  -6  -3   9  243.98   43.77
  -6  -3   9  232.68   41.21
  -6   3   8   18.31   16.81
   6  -3  -8   -0.62   16.14
  -6  -3   8   20.90   17.05
  -6  -3   8   27.20   15.79
   6  -3  -8    0.67   13.08
  -6   3   7   18.44   18.31
   6  -3  -7   -0.65   16.42
  -6  -3   7   35.58   17.57
  -6  -3   7   31.55   18.85
   6  -3  -7    0.58   14.48
   6   3  -6    9.48   14.20
  -6   3   6    1.47   15.32
   6  -3  -6    7.49   11.85
  -6  -3   6   11.61   13.87
  -6  -3   6    6.57   13.38
   6  -3  -6   -0.86   12.81
   6   3  -5   33.10   23.24
  -6   3   5   59.08   25.97
   6  -3  -5   -0.16   19.00
  -6  -3   5   69.37   22.07
   6  -3  -5   61.36   17.58
  -6  -3   5   -0.21   19.45
   6   3  -4   -2.31   14.87
  -6   3   4   -5.23   17.47
   6  -3  -4   12.05   12.59
  -6  -3   4   -0.57   12.58
  -6  -3   4   20.76   14.32
   6  -3  -4   10.73   12.37
   6   3  -3    0.63   24.92
  -6   3   3    6.50   17.81
   6  -3  -3   13.74   20.21
  -6  -3   3   -0.08   12.68
  -6  -3   3    5.92   13.37
   6  -3  -3   15.83   12.22
   6   3  -2    0.79   24.05
  -6   3   2   51.67   30.57
   6  -3  -2   43.66   17.58
  -6  -3   2   71.58   20.53
   6  -3  -2   56.64   19.90
  -6  -3   2   -0.04   18.52
   6   3  -1   -0.14   23.28
  -6   3   1   30.42   29.97
   6  -3  -1   49.23   18.16
  -6  -3   1   43.42   20.41
   6  -3  -1   29.17   16.50
   6   3   0    1.43   24.63
  -6   3   0   65.48   31.33
  -6  -3   0    1.71   20.93
   6  -3   0   91.00   21.67
  -6   3  -1   96.46   44.49
   6  -3   1  111.78   40.76
  -6  -3  -1  123.98   29.72
  -6  -3  -1  108.19   26.60
  -6   3  -2   21.02   20.90
  -6  -3  -2    1.07   13.15
   6  -3   2    9.03   12.47
  -6  -3  -2    0.13   11.54
  -6   3  -3    1.12   17.58
   6  -3   3    4.02   10.66
  -6  -3  -3    2.15   17.40
  -6  -3  -3   -0.03    9.46
  -6   3  -4   -0.51   30.48
  -6  -3  -4    1.07   19.79
   6  -3   4   85.28   19.39
  -6  -3  -4   -0.03   17.46
  -6   3  -5   -0.17   22.87
   6  -3   5   51.03   23.16
  -6  -3  -5    1.09   16.20
  -6  -3  -5    0.01   13.35
  -6   3  -6   -2.00   20.17
  -6  -3  -6    0.90   20.95
   6  -3   6   14.21   13.20
  -6  -3  -6    0.00   11.30
  -6   3  -7   28.21   53.58
   6  -3   7   48.60   22.67
  -6  -3  -7   32.79   23.33
  -6  -3  -7   42.63   18.65
  -6   3  -8   26.46   22.36
   6  -3   8   -1.96   15.50
  -6  -3  -8    4.88   15.73
  -6  -3  -8    7.83   12.17
  -6   3  -9   41.01   36.33
   6  -3   9   58.96   25.44
  -6  -3  -9   53.48   25.49
  -6  -3  -9   51.28   19.87
   6   3  10   16.16   21.30
  -6   3 -10  -12.32   39.52
   6  -3  10   26.24   19.00
  -6  -3 -10   21.12   19.32
   6   3  11    4.18   16.98
  -6   3 -11   15.40   19.65
  -6  -3 -11   18.94   15.29
   6  -3  11   -0.76   15.28
   6   3  12    3.34   14.16
  -6   3 -12    6.12   13.10
   6  -3  12   13.71   13.27
  -6  -3 -12    1.67   13.85
   6   3  13   11.98    7.85
   6  -3  13   -5.04    9.66
  -6  -3 -13   -8.62   10.11
   6  -3  14   -6.03    9.74
  -6  -3 -14   12.34    9.85
   6   4 -16  -10.14   12.53
  -6   4  16    4.46    8.94
  -6  -4  16  -11.38   11.44
   6  -4 -16   -5.43    8.51
   6   4 -15    3.81   14.14
  -6   4  15    1.95   11.25
  -6  -4  15    5.70   11.19
   6  -4 -15    2.46    9.67
   6   4 -14    9.88   16.07
  -6   4  14   -3.14   14.11
  -6  -4  14   16.59   13.32
   6  -4 -14   -2.21   11.83
   6   4 -13   13.92   13.00
  -6   4  13    8.48   19.72
  -6  -4  13   -7.17   11.61
   6  -4 -13   -2.96    9.82
  -6   4  12   -2.33   24.99
   6  -4 -12   10.94   18.22
  -6  -4  12   49.18   33.70
  -6  -4  12   32.80   22.74
   6  -4 -12   22.98   14.11
   6  -4 -11    7.04   12.36
   6  -4 -11   17.66   15.14
  -6  -4  11   16.26   17.45
  -6  -4  11   -6.02   21.52
   6  -4 -10    1.77   20.17
   6  -4 -10   21.09   16.27
  -6  -4  10    7.03   18.76
  -6  -4  10   26.31   29.45
   6  -4  -9   59.18   20.74
   6  -4  -9   40.43   22.42
  -6  -4   9   81.28   41.46
  -6  -4   9   61.19   28.26
   6  -4  -8    9.20   13.83
   6  -4  -8    6.85   15.69
  -6  -4   8   19.31   16.89
  -6  -4   8   10.33   17.52
   6  -4  -7    0.20    9.11
   6  -4  -7    6.29    9.88
  -6  -4   7    5.45   11.17
  -6  -4   7   -8.34   10.96
  -6   4   6    4.50   17.47
   6  -4  -6   13.05   15.18
  -6  -4   6    7.96   16.80
  -6  -4   6   20.93   18.94
   6  -4  -6   13.06   14.90
  -6   4   5   10.41   15.70
   6  -4  -5   -5.48   12.96
  -6  -4   5   10.46   13.78
  -6  -4   5    8.40   14.14
   6  -4  -5    6.37   12.36
   6   4  -4    7.76   15.56
  -6   4   4    3.25   17.62
   6  -4  -4   11.19   11.96
  -6  -4   4    9.15   13.86
   6  -4  -4   -6.01   12.66
   6   4  -3    1.45   17.10
  -6   4   3   11.51   31.56
   6  -4  -3   14.47   14.09
  -6  -4   3    8.58   16.46
   6   4  -2   -4.90   16.96
  -6   4   2    9.65   19.43
  -6  -4   2   19.59   15.95
   6  -4  -2    3.39   14.07
   6   4  -1   10.72   18.40
  -6   4   1   13.13   22.75
   6  -4  -1    8.40   15.41
  -6  -4   1    8.61   17.09
   6   4   0    4.54   19.02
  -6   4   0   -6.74   24.93
  -6  -4   0   13.83   16.48
   6  -4   0   25.96   17.26
   6   4   1   18.87   20.12
  -6   4  -1   -1.81   25.35
  -6  -4  -1   20.75   16.97
   6  -4   1    5.19   26.88
   6   4   2    5.71   22.04
  -6   4  -2   25.24   29.23
  -6  -4  -2   29.72   19.02
   6  -4   2   16.57   18.40
   6   4   3    3.41   15.71
  -6   4  -3  -29.25   19.74
   6  -4   3    3.52   12.72
  -6  -4  -3   16.80   13.10
  -6   4  -4   17.89   29.55
   6  -4   4   14.17   20.51
  -6  -4  -4   27.04   29.93
  -6  -4  -4   23.25   16.62
  -6   4  -5   10.12   24.69
   6  -4   5   16.94   16.82
  -6  -4  -5   -0.29   15.62
  -6  -4  -5   10.50   13.33
  -6   4  -6    8.52   28.15
   6  -4   6   10.61   19.89
  -6  -4  -6   30.04   18.83
  -6  -4  -6   19.94   16.23
  -6   4  -7   30.34   26.69
   6  -4   7    6.05   27.65
  -6  -4  -7   19.48   17.94
  -6  -4  -7   12.80   14.94
   6   4   8   -3.79   13.80
  -6   4  -8   -4.70   16.69
  -6  -4  -8    2.02   11.51
   6  -4   8    8.01   11.21
   6   4   9    7.14   16.63
  -6   4  -9    4.85   19.97
  -6  -4  -9   -2.87   13.46
   6  -4   9   16.68   13.39
   6   4  10    7.24   13.85
  -6   4 -10   -8.54   16.13
  -6  -4 -10   17.19   11.48
   6  -4  10  -18.63   18.24
   6   4  11   -5.45   10.07
  -6   4 -11    4.55   10.17
   6  -4  11    2.03    9.46
  -6  -4 -11    3.29    8.55
   6   5 -11   -6.89    8.14
  -6   5  11    9.62    8.71
  -6  -5  11    1.65    5.51
   6  -5 -11   -1.82    4.77
   6  -5 -10   -4.10    9.50
   6  -5 -10    9.27    9.18
  -6  -5  10   15.49   10.33
  -6  -5  10    6.04   14.16
   6  -5  -9   20.49   12.27
   6  -5  -9   -2.32    8.23
  -6  -5   9   -4.64    8.70
  -6  -5   9   16.46   19.42
   6  -5  -8    2.96    9.11
   6  -5  -8    5.05   10.62
  -6  -5   8   29.11   16.74
  -6  -5   8    2.96    9.97
   6  -5  -7   14.25    8.73
   6  -5  -7    5.14   10.92
  -6  -5   7    5.31    9.43
  -6  -5   7  -11.37   13.83
   6  -5  -6   -1.30    5.75
   6  -5  -6    6.03    8.27
  -6  -5   6   -0.71    9.65
   6  -5  -5    2.64    9.57
  -6  -5   5    1.01   11.45
   6  -5  -4    7.47   14.94
  -6  -5   4   -0.98   10.74
  -6   5   3   -1.70   10.54
  -6  -5   3   12.95   12.51
   6  -5  -3   -1.76   10.27
  -6   5   2    6.24   25.60
  -6  -5   2   18.70   16.87
   6  -5  -2   -0.10   22.26
   6   5  -1    6.80   14.89
  -6   5   1   12.47   18.51
  -6  -5   1   16.27   15.12
   6  -5  -1   11.95   15.05
   6   5   0    5.02   13.43
  -6   5   0   11.87   24.64
  -6  -5   0    2.96   12.11
   6  -5   0    3.26   11.70
   6   5   1    4.57   14.53
  -6   5  -1   -2.76   17.95
  -6  -5  -1    9.30   14.04
   6  -5   1   13.66   12.97
   6   5   2    2.74   10.11
  -6   5  -2   -7.27   12.27
  -6  -5  -2   -2.78    9.18
   6  -5   2    5.43    8.43
   6   5   3   -6.78   14.34
  -6   5  -3   -6.94   16.28
  -6  -5  -3   14.91   12.29
   6  -5   3    9.80   12.34
   6   5   4   -2.58    8.84
  -6   5  -4  -12.05   17.41
  -6  -5  -4   20.47   11.98
   6  -5   4   -4.14    7.51
   6   5   5    5.88   14.54
  -6   5  -5    5.57   28.76
  -6  -5  -5    4.04   12.43
   6  -5   5    7.80   12.05
   6   5   6    1.18    8.41
  -6   5  -6  -19.09    9.83
  -6  -5  -6    2.20    6.74
   6  -5   6    5.86    6.84
   6   5   7    1.11   14.41
  -6   5  -7   -5.15   16.72
  -6  -5  -7   18.11   10.98
   6  -5   7   12.12   11.40
  -7   0  16    5.36   13.50
   7   0 -15    1.59   24.50
  -7   0  15   17.07   17.24
   7   0 -14   -1.58   11.90
  -7   0  14    5.81   11.25
   7   0 -13   -0.03    9.76
  -7   0  13    1.01    9.85
   7   0 -12   -0.22    8.14
  -7   0  12    0.31    8.24
   7   0 -11   -0.84   10.38
  -7   0  11   -1.17   10.23
   7   0 -10   -0.63    8.76
  -7   0  10    2.17   13.10
   7   0  -9    0.55   25.20
  -7   0   9  119.00   22.91
   7   0  -8   -0.14    8.44
  -7   0   8   -0.35    7.66
   7   0  -7  331.68   44.21
  -7   0   7  332.40   41.46
   7   0  -6   -0.80    8.18
  -7   0   6    0.22    7.33
   7   0  -5    0.02   13.23
  -7   0   5   -0.39    7.60
   7   0  -4  150.25   31.57
  -7   0   4  160.54   43.00
   7   0  -3    3.18   11.36
  -7   0   3    3.52   10.27
   7   0  -2   12.47   16.21
  -7   0   2   23.75   14.76
   7   0  -1   63.18   36.40
  -7   0   1   71.75   22.70
   7   0   0   19.01   16.51
  -7   0   0   18.26   15.30
   7   0   1   -0.84    8.43
  -7   0  -1    0.24    7.66
   7   0   2   -2.34   10.70
  -7   0  -2   -1.23   10.23
   7   0   3   -0.76    7.85
  -7   0  -3    0.84    7.55
   7   0   4  212.86   39.05
  -7   0  -4  207.53   35.83
   7   0   5    1.79   11.32
   7   0   6   -2.71   11.34
  -7   0  -6    1.17   14.94
  -7   0  -7    0.83    9.46
  -7   0  -8    0.75    9.50
  -7   0  -9   15.10   16.22
  -7   0 -10   26.52   19.61
  -7   0 -11   -6.76   13.92
  -7   0 -12    4.01   12.14
  -7   0 -13    6.76   11.97
   7   0  14    1.82    6.10
  -7   0 -14    1.63    7.38
  -7   0 -15    4.44    6.26
  -7  -1  19    2.42    5.97
  -7  -1  18    2.09    9.11
   7  -1 -17    6.79    8.08
  -7  -1  17   -8.52    9.84
   7  -1 -16    8.67   20.20
  -7  -1  16    3.60   13.82
   7  -1 -15   51.01   24.92
  -7  -1  15   52.77   24.38
  -7   1  14   22.93   19.82
  -7  -1  14   46.80   32.59
   7  -1 -14   27.39   20.28
  -7   1  13   -0.30    8.04
  -7  -1  13    0.51    8.33
   7  -1 -13   -0.23   12.97
   7   1 -12   -0.06    7.73
  -7   1  12    0.25    7.86
  -7  -1  12   -0.11    8.14
   7  -1 -12    0.16    8.61
   7   1 -11   -0.06   29.89
  -7   1  11  151.79   29.14
  -7  -1  11  159.27   33.70
   7  -1 -11  167.30   32.61
  -7   1  10   -0.79    7.90
   7   1 -10   -0.14    8.52
   7  -1 -10    0.71    8.80
   7   1  -9    0.99    9.83
  -7   1   9   -0.08    9.20
  -7  -1   9    2.60   10.31
   7  -1  -9    0.25   10.33
   7   1  -8  265.02   41.32
  -7   1   8  278.64   41.89
  -7  -1   8  309.27   40.33
   7  -1  -8  241.74   41.73
   7   1  -7  186.41   35.09
  -7   1   7  193.28   34.66
   7  -1  -7  149.20   32.77
  -7  -1   7  162.86   27.62
  -7  -1   7  178.84   31.42
  -7   1   6   -0.08   17.30
   7   1  -6   -1.52   18.93
  -7  -1   6   52.35   14.37
  -7  -1   6    0.10   16.21
   7  -1  -6   79.61   26.08
   7   1  -5    0.39   27.23
  -7   1   5   -1.88   26.44
   7  -1  -5  133.72   25.17
  -7  -1   5  132.54   23.64
  -7  -1   5  126.81   21.76
   7   1  -4  124.57   29.10
  -7   1   4    2.42   29.48
   7  -1  -4  127.73   38.69
  -7  -1   4  115.72   23.95
  -7  -1   4  147.16   23.47
   7   1  -3    0.23   28.27
  -7   1   3  124.53   29.28
   7  -1  -3  121.95   26.27
  -7  -1   3  121.25   23.42
  -7  -1   3  132.96   21.20
  -7   1   2    0.74   21.20
   7   1  -2    1.20   20.93
  -7  -1   2   58.64   15.24
  -7  -1   2   65.55   15.87
   7  -1  -2   -0.35   18.36
   7   1  -1   10.56   10.94
  -7   1   1    0.16   10.55
   7  -1  -1    1.49    9.09
  -7  -1   1   -0.51    7.73
  -7  -1   1   -0.75    7.28
   7   1   0   13.86   11.54
  -7   1   0   -0.89   11.12
   7  -1   0   -0.30    9.43
  -7  -1   0    0.09   12.70
  -7  -1   0   -1.02    7.86
   7   1   1   92.07   18.55
  -7   1  -1   -0.28   19.43
   7  -1   1    1.01   15.35
  -7  -1  -1   -0.20   19.59
  -7  -1  -1    0.39   13.02
  -7   1  -2    0.35   15.52
   7   1   2   29.09   14.42
  -7  -1  -2    0.60   10.67
  -7  -1  -2   -0.17   15.43
   7  -1   2    0.08   11.95
   7   1   3    8.01   11.59
  -7   1  -3   -0.33   11.90
  -7  -1  -3    0.09    8.59
   7  -1   3   -0.64    9.30
   7   1   4   82.68   29.76
  -7   1  -4   -1.27   30.97
   7  -1   4   83.25   21.85
  -7  -1  -4  106.06   22.94
   7   1   5   57.88   21.98
  -7   1  -5    0.73   22.85
   7  -1   5   -0.51   16.75
  -7  -1  -5   -0.03   16.83
   7  -1   5   56.98   16.37
   7   1   6    3.04   10.94
  -7   1  -6   -0.46   11.49
  -7  -1  -6    0.77    8.88
   7  -1   6   -1.12    9.12
   7   1   7    8.23   19.51
  -7   1  -7   -0.22   11.73
  -7  -1  -7    0.22   10.08
   7  -1   7    1.33   10.76
   7   1   8   29.14   18.55
   7  -1   8    0.23   23.95
  -7  -1  -8    1.21   15.33
   7  -1   9    6.73   11.95
  -7  -1  -9   -1.13   11.81
   7  -1  10   -1.96   14.97
  -7  -1 -10   15.53   14.49
   7  -1  11    9.69   27.50
  -7  -1 -11   18.99   17.34
   7  -1  12   16.65   18.23
  -7  -1 -12   29.58   18.17
   7  -1  13   17.19   11.80
  -7  -1 -13   -5.72   12.37
   7  -1  14    6.64    8.29
  -7  -1 -14    2.54   10.36
  -7  -1 -15   10.24   14.76
  -7  -2  19   10.41    7.75
   7   2 -18   11.30    7.35
   7  -2 -18    3.50    7.27
  -7  -2  18  -13.03    9.74
   7   2 -17    2.69   16.82
   7  -2 -17    2.76    9.96
  -7  -2  17    6.69   12.23
   7   2 -16   -4.43    9.97
   7  -2 -16   -4.89    8.34
  -7  -2  16    9.12    9.38
   7   2 -15    2.07   18.95
   7  -2 -15   10.52   16.30
  -7  -2  15   25.72   17.98
   7   2 -14   -1.15   16.03
   7  -2 -14    0.52   13.58
  -7  -2  14  -13.31   14.83
   7   2 -13    3.44   25.75
   7  -2 -13   99.06   24.31
  -7  -2  13    8.28   24.66
  -7   2  12   10.28   15.96
   7  -2 -12   29.41   18.43
  -7  -2  12   16.89   19.84
  -7  -2  12    9.62   19.04
  -7   2  11    0.27   15.50
   7  -2 -11   -0.55   17.95
  -7  -2  11   57.92   20.82
  -7  -2  11    0.48   27.69
   7   2 -10    1.10   21.91
  -7   2  10   -0.18   21.25
   7  -2 -10   -0.42   24.50
  -7  -2  10  108.48   23.35
  -7  -2  10  102.77   23.90
   7   2  -9   -0.01   26.02
  -7   2   9   80.67   26.22
   7  -2  -9    0.00   28.44
  -7  -2   9  120.05   25.12
  -7  -2   9  134.02   26.69
   7   2  -8  201.27   43.01
  -7   2   8  249.91   42.55
   7  -2  -8  279.93   46.09
  -7  -2   8  280.13   39.75
  -7  -2   8  310.75   43.26
   7   2  -7    1.39   17.02
  -7   2   7   -1.99   17.28
   7  -2  -7   24.54   17.17
  -7  -2   7   24.61   16.35
  -7  -2   7   15.26   15.73
   7   2  -6    2.45   18.44
  -7   2   6    0.44   28.77
   7  -2  -6   38.27   18.00
  -7  -2   6   32.17   16.82
  -7  -2   6    2.26   15.09
   7  -2  -6   18.48   13.06
   7   2  -5    0.39   15.71
  -7   2   5    1.42   16.38
   7  -2  -5    0.04   11.24
  -7  -2   5   21.33   13.01
  -7  -2   5   -0.80   13.18
   7  -2  -5   25.46   14.74
   7   2  -4  255.74   47.33
  -7   2   4  266.74   47.99
   7  -2  -4  285.48   35.80
  -7  -2   4  298.95   39.44
  -7  -2   4  342.22   42.81
   7  -2  -4  249.80   40.58
   7   2  -3   -0.81   15.08
  -7   2   3   -1.70   15.47
   7  -2  -3    1.04   10.52
  -7  -2   3    0.20   11.58
  -7  -2   3   -0.99   10.96
   7  -2  -3   25.86   11.82
   7   2  -2   -0.26   22.06
  -7   2   2   69.15   24.82
   7  -2  -2    0.08   17.30
  -7  -2   2   86.27   17.93
   7  -2  -2   -0.73   16.48
   7   2  -1   -1.13   12.65
  -7   2   1    0.60   14.06
   7  -2  -1    0.88    8.56
  -7  -2   1   -0.00   13.39
  -7  -2   1    3.75    9.16
   7  -2  -1    0.08    9.56
   7   2   0   -0.58   16.26
  -7   2   0    0.78   18.37
   7  -2   0    0.03   11.67
  -7  -2   0   -0.69   11.40
   7  -2   0   21.45   11.69
   7   2   1   52.96   22.87
  -7   2  -1    1.16   24.66
   7  -2   1    0.01   15.39
  -7  -2  -1    0.57   15.95
   7  -2   1   46.57   14.96
   7   2   2   29.83   21.04
  -7   2  -2    0.78   23.11
  -7  -2  -2   -0.05   15.09
   7  -2   2   42.65   22.66
   7   2   3   12.09   19.29
  -7   2  -3   -0.32   21.08
  -7  -2  -3   -1.17   13.94
   7  -2   3   21.26   13.55
   7   2   4   48.41   23.94
  -7   2  -4    0.80   26.29
  -7  -2  -4    0.46   17.80
   7  -2   4   37.54   17.37
   7   2   5   44.75   25.15
  -7   2  -5    0.54   26.75
   7  -2   5   48.58   18.18
  -7  -2  -5    0.40   18.81
   7   2   6   11.97   18.06
  -7   2  -6    0.17   19.02
  -7  -2  -6   -0.28   13.86
   7  -2   6   11.72   13.70
   7   2   7   16.56   21.27
  -7   2  -7   18.32   22.85
  -7  -2  -7   15.98   24.76
   7  -2   7    9.81   15.90
   7   2   8   12.89   19.79
  -7   2  -8   13.25   20.15
  -7  -2  -8    9.30   15.43
   7  -2   8    8.21   14.90
   7   2   9  -14.78   16.52
  -7   2  -9   17.09   17.37
  -7  -2  -9   15.06   14.23
   7  -2   9    6.38   13.91
   7   2  10   30.76   23.53
   7  -2  10   47.93   20.50
  -7  -2 -10   29.60   21.91
   7   2  11   14.57   17.27
   7  -2  11   20.49   16.25
  -7  -2 -11   22.07   27.34
   7  -2  12    3.33   20.39
  -7  -2 -12   12.48   14.05
   7  -2  13   -4.17    8.53
  -7  -2 -13    9.39    9.56
   7  -2  14   17.83   14.34
  -7  -2 -14   -3.59   17.56
   7   3 -17   12.98   13.07
   7  -3 -17   19.54   11.62
  -7  -3  17   16.91   15.37
   7   3 -16   13.49   13.61
   7  -3 -16   -3.64   11.19
  -7  -3  16    8.06   12.56
  -7   3  15   12.02   11.94
   7   3 -15   -6.10   17.72
   7  -3 -15    7.08   13.96
  -7  -3  15   48.54   25.55
  -7   3  14   16.47   15.33
   7   3 -14   15.13   19.47
   7  -3 -14    2.89   15.76
  -7  -3  14   12.30   17.96
  -7   3  13   -1.17   17.82
   7   3 -13   -2.85   19.93
   7  -3 -13   13.54   16.07
  -7  -3  13   28.06   17.87
  -7   3  12    1.95   16.81
   7  -3 -12   -2.79   13.72
  -7  -3  12    2.26   15.20
  -7  -3  12   21.26   16.20
   7  -3 -11   12.30   14.03
   7  -3 -11    8.13   19.06
  -7  -3  11   28.84   19.86
  -7  -3  11   31.45   23.06
   7  -3 -10   72.68   21.29
   7  -3 -10   79.35   29.16
  -7  -3  10   87.60   30.15
  -7  -3  10   83.48   29.13
  -7   3   9   11.33   17.86
   7  -3  -9    4.22   29.54
   7  -3  -9   19.71   14.06
  -7  -3   9   15.48   19.77
  -7  -3   9   38.65   18.82
  -7   3   8   66.07   25.21
   7  -3  -8    0.30   26.21
   7  -3  -8   68.96   20.20
  -7  -3   8   72.14   26.29
  -7  -3   8   72.45   23.76
   7   3  -7   -0.07   20.80
  -7   3   7   40.85   22.03
   7  -3  -7   34.37   16.17
   7  -3  -7   -0.68   20.03
  -7  -3   7   39.72   20.72
  -7  -3   7   47.88   22.05
   7   3  -6   -2.85   18.80
  -7   3   6   31.08   18.52
   7  -3  -6   26.63   14.63
   7  -3  -6   -0.44   16.21
  -7  -3   6   -0.04   17.18
  -7  -3   6   22.50   16.38
   7   3  -5    2.93   11.86
  -7   3   5   -0.17   19.55
   7  -3  -5    5.83   10.13
   7  -3  -5    0.01    9.31
  -7  -3   5   -0.28   16.50
  -7  -3   5   -8.42   15.67
   7   3  -4   84.09   42.50
  -7   3   4    5.57   28.38
   7  -3  -4   87.19   22.27
   7  -3  -4   -0.31   21.14
  -7  -3   4   -0.25   34.13
  -7  -3   4  116.34   24.87
   7   3  -3   -1.06   20.79
  -7   3   3   26.91   23.53
   7  -3  -3   18.59   15.41
   7  -3  -3    0.40   16.87
  -7  -3   3    0.07   16.51
  -7  -3   3   55.77   18.14
   7   3  -2    0.08   18.49
  -7   3   2   -1.48   21.25
   7  -3  -2   23.31   13.57
   7  -3  -2    1.40   14.75
  -7  -3   2   15.02   14.81
  -7   3   1    2.80   20.25
   7   3  -1   -2.00   17.62
   7  -3  -1   -0.48   13.57
  -7  -3   1   20.08   13.62
  -7   3   0   65.45   31.69
   7   3   0    0.24   27.41
   7  -3   0   -1.14   20.97
  -7  -3   0   93.64   22.57
  -7   3  -1   46.08   22.55
   7   3   1    0.61   19.78
   7  -3   1    0.85   14.35
  -7  -3  -1    1.15   23.42
  -7   3  -2    0.42   31.00
   7   3   2   -0.17   16.77
   7  -3   2    6.13   12.77
  -7  -3  -2    3.03   12.69
  -7   3  -3   -1.84   15.40
   7   3   3   -0.14   12.73
   7  -3   3   -0.24   15.27
  -7  -3  -3   -0.44    9.74
  -7   3  -4   20.78   34.59
   7   3   4   41.01   29.99
   7  -3   4   42.29   21.70
  -7  -3  -4   53.48   23.27
   7   3   5    8.78   37.43
  -7   3  -5   16.66   29.38
   7  -3   5   10.34   17.63
  -7  -3  -5   34.58   18.87
   7   3   6   15.16   24.85
  -7   3  -6   18.54   28.29
  -7  -3  -6   24.38   19.14
   7  -3   6   16.41   27.63
   7   3   7   43.79   30.77
  -7   3  -7   24.51   32.89
  -7  -3  -7   74.74   38.39
   7  -3   7   66.50   23.62
   7   3   8    3.21   23.53
  -7   3  -8   41.65   25.76
  -7  -3  -8   29.83   19.78
   7  -3   8   22.37   18.93
   7   3   9    0.64   18.30
  -7   3  -9   23.44   19.12
  -7  -3  -9   -0.83   15.40
   7  -3   9   16.17   14.58
   7   3  10   12.61    8.85
  -7   3 -10    3.68    8.91
  -7  -3 -10   -3.49   12.80
   7  -3  10  -11.04    7.55
   7   3  11   -9.98   16.88
  -7   3 -11    3.67    7.96
  -7  -3 -11   10.30   10.80
   7  -3  11   -6.03   15.41
   7  -3  12    0.18    8.61
  -7  -3 -12    6.23    9.64
   7   4 -14   -1.64   13.52
  -7   4  14    9.57    9.16
   7  -4 -14   11.15   10.18
  -7  -4  14   -4.40   11.26
  -7   4  13   11.98   21.53
   7   4 -13    4.73   16.35
   7  -4 -13   22.64   19.78
  -7  -4  13    0.41   14.85
   7   4 -12   89.90   19.82
  -7   4  12    7.91   17.68
   7  -4 -12   -1.60   14.08
  -7  -4  12  -26.69   16.53
   7  -4 -11    9.70   10.36
   7  -4 -11    6.93   13.36
  -7  -4  11   13.67   15.27
  -7  -4  11    4.20   17.10
   7  -4 -10   14.22   12.82
   7  -4 -10   20.71   16.73
  -7  -4  10   21.89   19.10
  -7  -4  10   31.40   23.25
   7  -4  -9    4.07   10.89
   7  -4  -9    3.52   13.26
  -7  -4   9    4.62   14.83
  -7  -4   9   23.83   15.69
   7  -4  -8   20.10   24.51
   7  -4  -8   33.61   18.78
  -7  -4   8   31.75   31.63
  -7  -4   8   26.32   20.68
  -7   4   7    5.13   14.22
   7  -4  -7   13.54   13.97
   7  -4  -7    7.50   12.41
  -7  -4   7   14.69   23.54
  -7  -4   7    7.40   15.08
  -7   4   6   21.98   15.78
   7  -4  -6   14.50   13.00
   7  -4  -6   -0.01   12.49
  -7  -4   6   14.04   22.03
  -7  -4   6   -5.96   14.45
   7   4  -5    1.87   13.37
  -7   4   5   16.76   15.19
   7  -4  -5    6.43   11.09
   7  -4  -5    5.09   10.89
  -7  -4   5  -12.48   14.39
   7   4  -4    5.12   15.62
  -7   4   4   -4.29   16.09
   7  -4  -4    7.32   12.78
   7  -4  -4    4.39   11.36
  -7  -4   4   14.54   14.36
  -7   4   3    9.65   22.62
   7   4  -3   26.12   33.76
   7  -4  -3   23.66   17.30
  -7  -4   3   27.56   18.91
  -7   4   2   28.71   22.64
   7   4  -2   12.82   19.82
   7  -4  -2    9.15   15.02
  -7  -4   2    9.96   18.02
  -7   4   1   21.38   24.94
   7   4  -1   26.86   20.93
   7  -4  -1   11.63   25.29
  -7  -4   1   12.57   19.88
   7   4   0   -0.08   13.96
  -7   4   0  -10.21   25.67
   7  -4   0   -2.85   11.63
  -7  -4   0   13.30   13.01
  -7   4  -1  -26.17   17.68
   7   4   1    1.64   14.77
   7  -4   1    4.41   19.08
  -7  -4  -1    2.66   12.41
   7   4   2  -23.72   13.32
  -7   4  -2   29.16   15.14
   7  -4   2   10.96   10.63
  -7  -4  -2   -7.18   10.52
  -7   4  -3    0.86   19.50
   7   4   3   -5.37   17.94
   7  -4   3   14.32   13.95
  -7  -4  -3    6.71   14.07
  -7   4  -4    5.72   19.05
   7   4   4   -6.99   17.33
   7  -4   4    1.99   13.04
  -7  -4  -4   16.85   13.78
  -7   4  -5   11.41   15.84
   7   4   5    1.56   14.19
   7  -4   5   -5.94   10.71
  -7  -4  -5    5.84   11.65
  -7   4  -6   15.85   17.02
   7   4   6  -10.78   14.84
   7  -4   6    0.63   11.40
  -7  -4  -6   10.91   12.79
  -7   4  -7  -14.88   19.24
   7   4   7    8.57   17.85
   7  -4   7   12.74   13.05
  -7  -4  -7   17.82   13.95
  -7   4  -8  -10.60   34.11
   7   4   8   22.35   19.69
   7  -4   8   34.29   15.54
  -7  -4  -8   21.32   17.18
  -7   4  -9   15.07   11.62
   7   4   9   18.74   11.33
   7  -4   9  -11.85    8.95
  -7  -4  -9   -0.09   10.09
   7  -5  -9    1.05    6.45
  -7  -5   9    8.34   10.73
   7  -5  -8   -2.66    7.46
  -7  -5   8  -11.18   13.61
   7  -5  -7   12.87   15.17
  -7  -5   7   -0.81   25.16
   7  -5  -6    6.86   10.30
  -7  -5   6   14.07   13.83
   7  -5  -5   -2.44    8.59
  -7  -5   5   12.36   10.97
  -7   5   4    3.00    6.31
   7  -5  -4    3.47    8.39
  -7  -5   4   -6.49   16.32
  -7   5   3    3.19    6.43
   7  -5  -3   -6.49    6.91
  -7  -5   3    5.51    7.96
  -7   5   2    6.56    9.67
   7   5  -2    4.16    6.83
   7  -5  -2   -3.55    9.55
  -7  -5   2    7.41   18.39
  -7   5   1    3.75   15.63
   7   5  -1    8.73    7.47
   7  -5  -1  -11.65    8.92
  -7  -5   1    8.23   11.04
  -7   5   0    0.67   11.05
   7  -5   0   -3.54    9.63
  -7  -5   0   14.40   11.36
  -7   5  -1   -6.94   11.79
   7   5   1   10.98   15.62
   7  -5   1    7.56    9.53
  -7  -5  -1    3.04   10.03
  -7   5  -2   11.11   12.58
   7   5   2    3.00   11.46
   7  -5   2    0.02    9.59
  -7  -5  -2    7.71   10.28
  -7   5  -3    9.07   14.02
   7   5   3    1.17    7.34
   7  -5   3   -0.24    9.51
  -7  -5  -3   -2.96    6.30
  -7   5  -4   -9.56   16.64
   7   5   4   -7.49    8.94
   7  -5   4    3.92    7.07
  -7  -5  -4   -0.77   11.27
  -8   0  17   -2.08    7.97
  -8   0  16    1.60   10.39
   8   0 -15    7.95   19.44
  -8   0  15    3.24   13.70
   8   0 -14   34.54   24.35
  -8   0  14   59.48   22.67
   8   0 -13   29.16   22.10
  -8   0  13   26.33   21.01
   8   0 -12   26.14   20.22
  -8   0  12   27.31   21.20
   8   0 -11   -0.11   11.11
  -8   0  11   -1.61   11.01
   8   0 -10    0.12   10.50
  -8   0  10    1.35   11.15
   8   0  -9   -0.04   10.26
  -8   0   9    0.97   10.13
   8   0  -8   -0.43    8.73
  -8   0   8    0.77   12.59
   8   0  -7    0.62   10.83
  -8   0   7    0.17    9.93
   8   0  -6  196.78   41.20
  -8   0   6  202.85   37.06
   8   0  -5   -2.83   12.08
  -8   0   5   -0.19   10.37
   8   0  -4    2.20   12.18
  -8   0   4   -0.11   17.27
   8   0  -3    0.09    9.41
  -8   0   3    0.23    8.85
   8   0  -2   -2.83   11.47
  -8   0   2    0.35   10.38
   8   0  -1   -1.42   11.09
  -8   0   1    0.59   15.13
   8   0   0    0.65   10.79
  -8   0   0    0.38    9.51
   8   0   1   -0.96   11.26
  -8   0  -1   -0.74    9.57
   8   0   2   -0.87   10.09
  -8   0  -2    0.13    9.04
   8   0   3    0.23   10.16
  -8   0  -3    0.74    9.19
   8   0   4   -1.11   11.26
   8   0   5    0.37    9.55
  -8  -1  18    4.43    8.10
   8  -1 -17    1.40    6.76
  -8  -1  17    1.64   14.43
   8  -1 -16    7.52   11.86
  -8  -1  16   -2.56   20.35
  -8   1  15    3.37   17.65
  -8  -1  15    9.64   19.84
   8  -1 -15   -2.16   18.14
  -8   1  14   27.54   21.54
  -8  -1  14   40.26   22.23
   8  -1 -14   30.99   32.97
   8   1 -13    0.86   13.90
  -8   1  13    6.02   15.25
  -8  -1  13   11.98   15.56
   8  -1 -13    6.57   14.29
   8   1 -12    4.84   13.34
  -8   1  12    1.48   13.24
  -8  -1  12    5.27   14.65
   8  -1 -12    8.99   14.51
   8   1 -11   23.27   15.78
  -8   1  11   11.65   15.24
  -8  -1  11    0.09   16.73
   8  -1 -11   -0.01   16.60
   8   1 -10   -0.07   10.55
  -8   1  10    4.04   15.62
  -8  -1  10    0.29   11.31
   8  -1 -10    0.16   11.19
   8   1  -9  240.03   43.50
  -8   1   9  223.60   40.97
  -8  -1   9  271.85   45.89
   8  -1  -9  235.39   46.02
   8   1  -8   -0.46   10.08
  -8   1   8    1.46    9.15
  -8  -1   8   -0.19    9.87
   8  -1  -8   -0.09   10.34
   8   1  -7  185.62   42.71
  -8   1   7  246.51   44.08
  -8  -1   7  253.46   41.60
   8  -1  -7  219.34   63.46
   8   1  -6    0.13   18.77
  -8   1   6    1.37   18.42
  -8  -1   6    1.16   17.11
   8  -1  -6   54.49   18.13
   8   1  -5    2.44   12.11
  -8   1   5   -0.65   11.91
   8  -1  -5    4.03   11.45
  -8  -1   5    0.09   10.69
   8   1  -4    1.96   14.19
  -8   1   4   -0.38   12.74
  -8  -1   4   -0.01   11.47
   8  -1  -4   10.52   12.71
   8   1  -3    1.58   33.14
  -8   1   3   -0.29   21.79
  -8  -1   3    0.12   17.72
   8  -1  -3   73.85   19.69
   8   1  -2   -2.57   18.37
  -8   1   2   -0.14   16.97
  -8  -1   2   29.38   13.72
   8  -1  -2   -0.81   15.28
   8   1  -1    1.62   16.14
  -8   1   1    0.25   15.58
   8  -1  -1   -1.21   13.65
  -8  -1   1   26.97   18.27
   8   1   0    9.79   15.61
  -8   1   0    0.06   15.16
  -8  -1   0    8.80   17.26
   8  -1   0    1.15   12.92
   8   1   1   12.57   14.60
  -8   1  -1    0.11   13.59
   8  -1   1    1.41   11.75
  -8  -1  -1    2.93   10.18
  -8  -1  -1    0.27    9.86
   8   1   2   17.18   14.56
  -8   1  -2   -0.13   13.80
  -8  -1  -2    0.26   10.27
   8  -1   2   -0.79   11.80
   8   1   3   -3.17   13.31
  -8   1  -3   -1.81   12.38
   8  -1   3   -0.72   10.15
  -8  -1  -3   -0.37   14.56
   8   1   4   23.87   16.65
  -8   1  -4   -1.25   15.19
  -8  -1  -4   -0.13   12.01
   8   1   5   38.32   19.16
  -8   1  -5    1.00   17.07
  -8  -1  -5    0.59   14.39
   8   1   6   24.91   22.02
  -8   1  -6   22.10   30.04
  -8  -1  -6   18.05   16.79
   8   1   7    5.51   13.89
  -8  -1  -7    1.76   11.99
   8   1   8   -2.99   10.78
  -8  -1  -8    0.70    9.70
  -8  -1  -9    5.80   12.80
  -8  -1 -10    3.57   11.02
  -8  -1 -11   12.14   12.15
  -8  -1 -12    1.00    6.30
   8  -2 -17    6.58    8.61
  -8  -2  17    7.30   11.99
   8  -2 -16   -2.56    9.90
  -8  -2  16   11.13   11.88
   8  -2 -15   -0.76   13.71
  -8  -2  15   19.57   15.22
   8  -2 -14   18.08   17.95
   8   2 -13    9.23   14.34
   8  -2 -13    4.31   14.12
  -8  -2  13    1.49   15.45
   8   2 -12    3.94   12.87
  -8   2  12   -3.61   11.02
  -8  -2  12   -8.73   12.87
   8  -2 -12    0.96   12.35
  -8   2  11    6.96   15.26
   8  -2 -11   -2.01   16.90
  -8  -2  11   10.60   16.69
  -8  -2  11   20.21   16.87
   8   2 -10   15.98   17.55
  -8   2  10   13.82   16.29
   8  -2 -10   33.04   29.92
  -8  -2  10    1.62   19.90
  -8  -2  10   21.94   18.48
   8   2  -9   40.52   22.61
  -8   2   9   45.88   21.29
   8  -2  -9   45.48   24.79
  -8  -2   9   33.12   21.90
  -8  -2   9   44.65   24.90
   8   2  -8    0.17   15.14
  -8   2   8   -0.57   15.14
  -8  -2   8   10.36   13.68
  -8  -2   8   14.73   14.49
   8   2  -7  174.52   39.65
  -8   2   7  196.60   41.28
  -8  -2   7  191.43   35.66
   8  -2  -7  224.85   43.06
  -8  -2   7  232.24   39.47
   8   2  -6    0.16   27.94
  -8   2   6    3.30   26.73
   8  -2  -6  105.52   28.03
  -8  -2   6   81.39   26.59
  -8  -2   6  107.56   25.14
   8   2  -5    1.94   23.57
  -8   2   5    6.09   24.06
   8  -2  -5   72.44   22.57
  -8  -2   5    1.71   19.22
  -8  -2   5   69.97   20.95
   8   2  -4    1.95   15.24
  -8   2   4    8.80   15.98
   8  -2  -4   10.74   13.77
  -8  -2   4    1.28   12.51
  -8  -2   4   -0.12   12.93
   8   2  -3  174.98   43.45
  -8   2   3  207.30   47.04
  -8  -2   3  209.40   38.59
   8  -2  -3  202.95   38.57
  -8  -2   3  193.31   36.72
   8   2  -2    1.01   10.94
  -8   2   2   -0.83   11.19
   8  -2  -2   -0.00    8.95
  -8  -2   2    0.57    8.04
  -8  -2   2    0.21    8.35
   8   2  -1   -1.64   11.34
  -8   2   1    0.58   11.11
  -8  -2   1    0.94    7.95
   8  -2  -1    0.02    8.41
   8   2   0   -0.45   10.61
  -8   2   0    0.01   10.09
  -8  -2   0    0.11    7.58
   8  -2   0    0.00    7.36
   8   2   1   -6.56   14.60
  -8   2  -1    0.61   13.65
  -8  -2  -1    0.01    9.66
   8   2   2   19.06   17.68
  -8   2  -2   -0.11   16.94
  -8  -2  -2    0.11   12.20
   8   2   3    7.48   22.70
  -8   2  -3   17.27   33.51
  -8  -2  -3   18.14   15.86
   8  -2   3   14.45   15.97
   8   2   4   -7.06   17.08
  -8   2  -4   28.78   24.51
  -8  -2  -4   -2.39   11.71
   8  -2   4    7.40   10.92
   8   2   5   -3.46   17.73
  -8   2  -5    8.26   15.97
  -8  -2  -5    0.73   12.41
   8  -2   5   10.35   12.62
   8   2   6   27.62   21.82
  -8   2  -6    7.36   19.29
  -8  -2  -6   13.73   15.97
   8  -2   6   10.44   15.30
   8   2   7    6.93   18.67
  -8   2  -7   13.61   16.67
  -8  -2  -7   18.70   14.32
   8  -2   7   -2.78   13.73
   8   2   8   11.01   25.58
  -8   2  -8   10.07   14.11
  -8  -2  -8   11.22   13.61
   8  -2   8    2.83   13.00
   8   2   9    7.12   12.70
   8  -2   9    2.53    9.65
  -8  -2  -9    2.82   11.22
   8   2  10    5.32    9.39
   8  -2  10    2.92   13.11
  -8  -2 -10    1.36   10.39
   8  -2  11    7.47    7.84
  -8  -2 -11   11.12   17.15
  -8  -2 -12    4.80    8.02
   8   3 -15    3.38    7.91
   8  -3 -15   -3.90    8.45
  -8  -3  15   -5.86   10.19
   8   3 -14   -0.90    6.70
   8  -3 -14  -11.60    9.87
  -8  -3  14    7.92    7.53
   8   3 -13   -4.94   23.73
   8  -3 -13  -16.25   13.02
  -8  -3  13    3.86   14.93
   8   3 -12   15.40   18.91
   8  -3 -12   22.77   16.59
  -8  -3  12    1.04   17.65
   8  -3 -11   -4.63   12.76
  -8  -3  11   12.46   13.49
  -8  -3  11    3.23   13.07
  -8   3  10    1.91   12.70
   8  -3 -10   17.22   15.47
  -8  -3  10    3.12   17.50
  -8  -3  10   10.59   15.42
  -8   3   9   17.98   18.75
   8  -3  -9   40.67   20.90
  -8  -3   9   18.44   19.97
  -8  -3   9   32.93   20.95
   8   3  -8    6.06   15.77
  -8   3   8   16.91   17.24
   8  -3  -8   10.20   16.57
  -8  -3   8   15.06   17.04
  -8  -3   8    8.96   15.31
   8  -3  -8   11.44   11.59
   8   3  -7   27.10   20.63
  -8   3   7   22.60   20.80
   8  -3  -7   33.21   19.74
  -8  -3   7   19.74   20.50
  -8  -3   7   38.70   18.52
   8  -3  -7   20.34   15.39
   8   3  -6    6.65   16.08
  -8   3   6   17.16   16.19
   8  -3  -6    4.65   13.95
  -8  -3   6    0.96   14.45
  -8  -3   6    1.51   15.55
   8  -3  -6    9.14   11.58
   8   3  -5    1.53   30.17
  -8   3   5   23.10   20.25
   8  -3  -5   15.85   25.88
  -8  -3   5   13.02   17.55
  -8  -3   5   25.10   17.10
   8  -3  -5   14.61   15.47
   8   3  -4   32.88   26.17
  -8   3   4   41.01   27.74
   8  -3  -4   44.41   32.71
  -8  -3   4   50.75   22.39
  -8  -3   4   55.41   21.88
   8  -3  -4   39.13   31.35
   8   3  -3    5.75   16.53
  -8   3   3    5.12   17.66
   8  -3  -3    9.03   20.21
  -8  -3   3    7.36   14.80
   8  -3  -3    7.00   12.94
   8   3  -2   18.69   20.50
  -8   3   2    7.98   21.93
   8  -3  -2   11.08   22.84
  -8  -3   2   23.76   17.87
   8  -3  -2   10.80   15.78
   8   3  -1   20.26   23.35
  -8   3   1   18.37   23.39
   8  -3  -1   17.65   18.02
  -8  -3   1   20.36   19.39
   8   3   0   32.72   25.21
  -8   3   0    4.02   24.56
  -8  -3   0   24.65   18.14
   8  -3   0   25.66   18.67
   8   3   1   10.36   20.48
  -8   3  -1    5.96   22.07
   8  -3   1    5.68   15.04
  -8  -3  -1   10.83   14.34
   8   3   2   14.38   20.17
  -8   3  -2   -5.24   14.13
  -8  -3  -2   -5.74    9.85
   8  -3   2    3.29    9.74
   8   3   3    8.53   19.18
  -8   3  -3    0.84   20.76
   8  -3   3   13.24   13.85
  -8  -3  -3    3.65   14.72
   8   3   4    6.68   18.08
  -8   3  -4   -8.71   19.69
   8  -3   4   12.27   13.04
   8   3   5   -5.53   25.95
  -8   3  -5   -8.91   17.49
  -8  -3  -5   11.79   12.79
   8  -3   5   10.82   18.62
   8   3   6   25.13   18.74
  -8   3  -6   30.22   29.46
  -8  -3  -6   -1.52   13.96
   8  -3   6    4.49   13.38
   8   3   7    9.88   16.89
  -8   3  -7   -2.47   15.02
  -8  -3  -7    3.89   13.01
   8  -3   7   12.74   12.00
   8   3   8    7.65   16.49
  -8   3  -8   10.69   14.08
   8  -3   8    1.69   11.93
  -8  -3  -8   16.96   13.11
   8   3   9   -5.18    8.91
  -8   3  -9   -5.59    6.63
  -8  -3  -9    9.65    7.92
   8  -3   9    4.36    6.88
   8   3  10   10.20    8.53
   8  -3  10    4.67    7.06
  -8  -3 -10    5.02    9.94
   8   4 -12   21.11   19.99
   8  -4 -12   -1.95   10.52
  -8  -4  12   12.95   11.68
   8   4 -11   28.45   14.12
  -8   4  11    2.36    9.48
  -8  -4  11    6.24   12.01
   8  -4 -11   -2.68   10.75
  -8   4  10    4.54   14.67
   8  -4 -10   27.55   13.30
  -8  -4  10    6.28   16.71
  -8  -4  10   27.59   24.03
   8  -4  -9    3.71    6.60
   8  -4  -9   -1.38    9.80
  -8  -4   9   -3.45   10.53
  -8  -4   9   22.27   13.72
  -8   4   8    4.41    9.37
   8  -4  -8    4.74    8.72
  -8  -4   8   -7.11    9.20
  -8  -4   8   -1.75   10.68
   8  -4  -8    4.30    6.39
  -8   4   7    9.75   12.61
   8  -4  -7    3.31   12.87
  -8  -4   7   18.70   15.52
  -8  -4   7   21.74   13.27
   8  -4  -7   23.08   11.09
  -8   4   6    4.08   12.07
   8  -4  -6   16.96   10.44
  -8  -4   6   -0.73   10.03
  -8  -4   6   22.87   20.28
   8  -4  -6    4.35   10.62
   8   4  -5    5.13   12.64
  -8   4   5   17.86   23.66
   8  -4  -5   23.09   12.88
  -8  -4   5   13.28   15.14
   8  -4  -5   12.48   10.99
   8   4  -4    1.22   13.66
  -8   4   4  -11.25   14.81
  -8  -4   4   21.35   15.29
   8  -4  -4   23.94   16.91
   8   4  -3    5.26   14.15
  -8   4   3    3.86   14.41
  -8  -4   3  -17.68   22.18
   8  -4  -3   10.53   10.49
   8   4  -2   -1.66   12.71
  -8   4   2   11.77   13.70
  -8  -4   2    9.77   11.49
   8  -4  -2   -3.32    9.60
   8   4  -1   -4.42   14.39
  -8   4   1   17.94   23.89
  -8  -4   1   14.09   12.88
   8  -4  -1    0.34   10.62
   8   4   0    6.23   13.73
  -8   4   0    0.74   14.34
  -8  -4   0   -5.22   12.19
   8  -4   0    7.84    9.72
   8   4   1    7.32   14.79
  -8   4  -1    7.34   14.49
  -8  -4  -1    6.36   18.71
   8  -4   1   -1.03    9.86
   8   4   2    5.42   16.38
  -8   4  -2   -0.23   16.10
  -8  -4  -2    8.00   13.42
   8  -4   2   11.43   18.25
   8   4   3    2.49   16.48
  -8   4  -3   15.41   16.25
  -8  -4  -3  -10.66   13.82
   8  -4   3   17.44   11.49
   8   4   4    2.17   10.62
  -8   4  -4   -4.96   10.20
  -8  -4  -4   -7.63    8.77
   8  -4   4    7.68    7.20
   8   4   5   25.55   16.60
  -8   4  -5    5.61   15.88
  -8  -4  -5    8.57   21.85
   8  -4   5    7.28   11.09
   8   4   6   17.46   16.25
  -8   4  -6   18.02   15.17
  -8  -4  -6   14.67   19.46
   8  -4   6    6.75   10.23
   9   0 -16   -5.18    8.21
  -9   0  16    6.88    7.78
   9   0 -15    5.37    8.68
  -9   0  15   -0.81   10.46
   9   0 -14   13.04   13.73
  -9   0  14    2.31   14.48
   9   0 -13    8.44   11.62
  -9   0  13   -3.70   11.79
   9   0 -12   -4.05   10.25
  -9   0  12    5.11   10.36
   9   0 -11   29.61   19.75
  -9   0  11    6.59   19.65
   9   0 -10   22.62   18.73
  -9   0  10   -3.89   29.41
   9   0  -9   36.56   40.21
  -9   0   9   59.59   26.11
   9   0  -8    6.88   12.52
  -9   0   8   -3.30   12.39
   9   0  -7    0.67    9.48
  -9   0   7   -0.71    8.76
   9   0  -6    0.79   11.39
  -9   0   6    0.34   10.51
   9   0  -5  287.53   52.09
  -9   0   5  306.07   46.90
   9   0  -4   -1.91   10.22
  -9   0   4    1.13    9.12
   9   0  -3   -1.46   11.75
  -9   0   3   -0.00   10.30
   9   0  -2   -1.13   11.13
  -9   0   2    0.06    9.47
   9   0  -1    0.36   14.59
  -9   0   1    6.73   12.41
   9   0   0    0.53   14.96
  -9   0   0    8.78   12.73
   9   0   1   27.69   23.00
  -9   0  -1   41.20   19.72
   9   0   2   12.97   17.23
  -9   0  -2   12.14   14.79
   9   0   3   25.24   19.62
   9   0   4    6.26   13.63
   9   0   5  -10.92   14.28
  -9  -1  17   -1.38    6.79
   9  -1 -16    2.70    7.75
  -9  -1  16    3.08   10.06
  -9   1  15    0.74    7.25
  -9  -1  15    6.04   10.44
   9  -1 -15   -0.72    9.23
  -9   1  14    1.31   10.97
   9  -1 -14   -6.25   11.44
  -9  -1  14   16.37   12.49
   9   1 -13   11.66   16.24
  -9   1  13   18.69   17.26
   9  -1 -13   30.11   17.90
  -9  -1  13   18.36   19.01
   9   1 -12    2.65   17.10
  -9   1  12   21.87   16.75
   9  -1 -12   12.48   18.24
  -9  -1  12   32.84   29.88
   9   1 -11   21.31   17.45
  -9   1  11   10.28   17.94
  -9  -1  11   22.14   19.09
   9   1 -10    0.26   18.59
  -9   1  10   22.38   18.76
  -9  -1  10   33.38   20.34
   9  -1 -10   23.31   20.68
   9   1  -9   -0.73   14.99
  -9   1   9    4.74   22.06
  -9  -1   9   14.65   15.74
   9  -1  -9    4.69   16.26
   9   1  -8    6.64   21.69
  -9   1   8   48.67   21.80
  -9  -1   8   36.30   22.55
   9  -1  -8   29.94   23.25
   9   1  -7    4.05   18.50
  -9   1   7   21.86   17.24
   9  -1  -7   14.03   18.48
  -9  -1   7   11.86   18.20
   9   1  -6   82.76   31.18
  -9   1   6  103.95   28.22
  -9  -1   6   20.85   28.11
   9  -1  -6   87.72   29.07
   9   1  -5    0.01   15.33
  -9   1   5   -1.24   15.08
   9  -1  -5   18.71   14.60
  -9  -1   5    0.17   13.82
   9   1  -4   -0.46   14.46
  -9   1   4    0.03   13.73
  -9  -1   4    0.12   12.30
   9  -1  -4   11.05   13.22
   9   1  -3    0.39   18.35
  -9   1   3    1.13   26.40
  -9  -1   3   16.89   15.15
   9  -1  -3   11.20   16.00
   9   1  -2   -2.09   13.35
  -9   1   2   -0.12   12.57
  -9  -1   2    1.18   10.72
   9  -1  -2    6.35   11.50
   9   1  -1   -1.10   18.79
  -9   1   1   13.63   17.15
  -9  -1   1   21.17   14.66
   9  -1  -1    0.50   16.00
   9   1   0   -8.66   16.27
  -9   1   0   10.39   14.19
  -9  -1   0    9.56   12.11
   9  -1   0    2.35   13.36
  -9   1  -1    1.16   10.40
   9   1   1    0.90   11.54
   9  -1   1   -0.23    9.31
   9   1   2    2.70   11.83
  -9   1  -2    2.58   10.85
   9  -1   2   -1.77    9.10
   9   1   3   -1.62   12.73
  -9   1  -3    4.11   11.43
   9   1   4    3.00   14.10
  -9   1  -4   -8.24   12.35
   9   1   5   -2.88   11.09
  -9   1  -5    0.41    9.59
   9   1   6    8.48   14.70
   9   1   7    1.61    8.95
   9  -2 -16    8.36    8.78
  -9  -2  16   10.40   11.57
   9  -2 -15  -11.97   11.52
  -9  -2  15   -4.43   13.35
   9  -2 -14   -0.34   10.19
  -9  -2  14   -5.03   11.59
  -9   2  13    2.62    8.10
  -9  -2  13   -1.28   12.61
   9  -2 -13    6.76   11.90
  -9   2  12    7.61   13.65
  -9  -2  12    9.32   16.24
   9  -2 -12   12.80   15.76
   9   2 -11    6.49   10.28
  -9   2  11   -7.14   11.61
  -9  -2  11   12.01   13.33
   9  -2 -11    0.04   19.74
   9   2 -10   11.18   12.59
  -9   2  10   -0.26   12.51
  -9  -2  10   10.00   14.39
   9  -2 -10   -2.84   14.10
   9   2  -9    5.35   13.88
  -9   2   9   -8.73   13.08
  -9  -2   9   18.66   14.43
   9  -2  -9    5.27   14.33
   9   2  -8    8.22   15.11
  -9   2   8   12.42   14.51
  -9  -2   8    0.93   16.14
   9  -2  -8    7.93   16.18
   9   2  -7   -3.20   14.13
  -9   2   7   -1.17   14.84
   9  -2  -7   15.64   14.62
  -9  -2   7    6.72   13.98
   9   2  -6  -10.64   28.04
  -9   2   6   17.23   17.83
  -9  -2   6   13.33   15.76
   9  -2  -6   10.91   17.46
   9   2  -5    6.26   18.37
  -9   2   5   22.87   18.56
   9  -2  -5    6.88   17.50
  -9  -2   5   12.06   15.83
   9   2  -4   38.74   23.53
  -9   2   4   35.17   22.61
   9  -2  -4   18.81   20.96
  -9  -2   4   25.30   28.08
  -9  -2   4   22.73   18.82
   9   2  -3   -0.36   17.43
  -9   2   3    6.64   17.52
   9  -2  -3    0.27   14.83
  -9  -2   3    9.26   13.46
  -9  -2   3   16.55   13.40
  -9   2   2   44.85   22.68
   9   2  -2   30.88   36.18
  -9  -2   2   24.68   16.76
  -9  -2   2   28.70   18.55
   9  -2  -2    1.67   19.01
   9   2  -1   19.19   20.59
  -9   2   1   23.20   19.68
  -9  -2   1   11.72   16.06
   9  -2  -1    1.27   15.38
   9   2   0    1.72    9.68
  -9   2   0   -3.85    9.17
  -9  -2   0    1.49    7.73
   9  -2   0    0.06    6.87
   9   2   1   15.63   17.44
  -9   2  -1   20.82   26.03
  -9  -2  -1   -2.95   12.27
   9   2   2   -0.63   17.43
  -9   2  -2   14.37   16.96
  -9  -2  -2    5.43   12.59
   9   2   3   -1.23   18.74
  -9   2  -3   -4.23   27.18
  -9  -2  -3   18.68   14.18
   9   2   4   17.32   16.32
  -9   2  -4   -5.78   14.33
  -9  -2  -4    6.86   12.30
   9   2   5   12.50   20.88
  -9   2  -5   28.47   18.06
  -9  -2  -5   17.79   15.96
   9   2   6    4.02   14.01
  -9   2  -6    4.53   11.48
   9   2   7   -9.90   14.17
  -9   2  -7    3.99    6.14
  -9  -2  -7   -3.59   10.41
   9   2   8    4.42    9.40
  -9  -2  -9    1.32    5.51
   9  -3 -13    6.00   10.63
  -9  -3  13    4.30   11.66
   9   3 -12   -3.84    7.80
   9  -3 -12   -3.86   10.27
  -9  -3  12    4.68   17.51
   9   3 -11    1.09   11.37
  -9   3  11    7.52   11.62
  -9  -3  11    3.95   13.82
   9  -3 -11   19.25   12.69
  -9   3  10    6.05    9.13
   9  -3 -10    9.83   13.15
  -9  -3  10    9.15   11.06
  -9  -3  10    2.19   14.02
  -9   3   9    8.28   11.72
   9  -3  -9    6.78   14.30
  -9  -3   9   16.39   14.20
  -9  -3   9    3.11   14.28
   9   3  -8    4.98   16.71
  -9   3   8    8.82   12.16
   9  -3  -8    7.53   13.72
  -9  -3   8    1.09   12.80
  -9  -3   8   10.43   13.62
   9   3  -7    9.22   20.42
  -9   3   7    0.17   21.90
   9  -3  -7    8.36   13.41
  -9  -3   7   10.13   12.78
  -9  -3   7    3.03   13.05
   9   3  -6   25.94   19.94
  -9   3   6   39.26   20.42
   9  -3  -6   34.96   17.78
  -9  -3   6   17.55   27.33
  -9  -3   6   22.49   18.23
   9   3  -5   33.96   20.33
  -9   3   5   43.72   22.32
   9  -3  -5   40.18   18.84
  -9  -3   5   31.00   19.25
  -9  -3   5   27.98   17.73
   9   3  -4   10.73   15.81
  -9   3   4    1.14   16.50
  -9  -3   4   13.30   15.42
   9  -3  -4    7.89   12.56
   9   3  -3    8.03   13.72
  -9   3   3   -8.11   14.36
  -9  -3   3    2.18   10.98
   9  -3  -3    7.04    9.56
   9   3  -2   27.33   22.83
  -9   3   2   49.23   22.91
  -9  -3   2   20.60   17.51
   9   3  -1    1.48   18.99
  -9   3   1   35.96   19.34
  -9  -3   1    6.39   15.05
   9   3   0   23.55   18.05
  -9   3   0    5.66   18.30
  -9  -3   0    2.87   14.05
   9   3   1    4.34   13.45
  -9   3  -1    0.42   13.80
  -9  -3  -1    1.67   10.71
   9   3   2  -11.79   14.70
  -9   3  -2  -13.19   14.09
  -9  -3  -2   -2.31   11.29
   9  -3   2    1.05    7.13
   9   3   3    8.24   12.37
  -9   3  -3   -8.81   11.52
  -9  -3  -3    6.97   13.85
   9  -3   3    1.24    9.82
   9   3   4    6.99   16.17
  -9   3  -4    4.66   14.97
  -9  -3  -4   15.64   11.33
   9  -3   4    5.06    7.85
   9   3   5    0.33   14.70
  -9   3  -5    9.19   20.41
  -9  -3  -5    7.99   10.48
   9  -3   5    7.79    6.63
   9   3   6   11.30   11.37
  -9   3  -6   -3.95    9.06
  -9  -3  -6    3.64    7.92
   9   3   7    5.54   10.30
  -9  -3  -7    4.38    7.65
  -9  -4   8   11.36   12.26
  -9  -4   7   11.64   13.21
  -9   4   6    4.55    8.21
  -9  -4   6   13.61   10.80
  -9   4   5    8.97    9.48
  -9  -4   5    1.96   10.03
   9   4  -4   11.04    8.43
  -9   4   4    2.14   11.27
  -9  -4   4    8.89   16.45
   9   4  -3   -4.19    6.49
  -9   4   3    1.08    8.08
  -9  -4   3   -2.31    7.04
   9  -4  -3    3.17    3.87
   9   4  -2  -16.14   14.35
  -9   4   2    6.45   10.71
  -9  -4   2    8.34   10.36
   9  -4  -2    4.31    5.15
   9   4  -1    1.82    8.29
  -9   4   1    9.31    9.48
  -9  -4   1   -2.01    8.59
   9  -4  -1    0.05    4.25
   9   4   0    6.05    8.88
  -9   4   0    1.12    9.61
  -9  -4   0   -1.17   13.46
   9  -4   0   -0.75    6.57
   9   4   1  -11.33   21.37
  -9   4  -1   18.21   14.26
  -9  -4  -1   18.64   11.18
   9   4   2   22.52   19.95
  -9   4  -2   -2.38   12.88
  -9  -4  -2   13.92    9.74
 -10   0  15    5.35    9.02
  10   0 -14    2.53    6.28
 -10   0  14  -15.38   13.03
  10   0 -13    5.48    6.31
 -10   0  13   -8.43    7.76
  10   0 -12    3.16   11.19
 -10   0  12    2.81   11.71
  10   0 -11   -8.46   12.10
 -10   0  11   14.23   12.46
  10   0 -10  -12.32   11.85
 -10   0  10   24.45   18.63
  10   0  -9   27.16   30.62
 -10   0   9   18.06   20.71
  10   0  -8   28.57   21.34
 -10   0   8   22.39   20.89
  10   0  -7   62.74   27.41
 -10   0   7   53.91   26.50
  10   0  -6   -6.66   14.83
 -10   0   6   27.30   21.63
  10   0  -5   45.37   26.31
 -10   0   5   49.19   24.25
  10   0  -4   20.13   18.96
 -10   0   4    8.96   17.21
  10   0  -3    1.67   16.58
 -10   0   3   13.82   15.01
  10   0  -2    9.71   13.76
 -10   0   2   -0.93   12.66
  10   0  -1   17.93   18.14
 -10   0   1    7.56   24.26
  10   0   0   -1.90   13.56
 -10   0   0    8.52   11.60
  10   0   1   10.63   11.95
 -10   0  -1   -3.29   10.00
  10   0   2    7.10   22.02
 -10   0  -2    9.55   11.13
  10   0   3    3.92   11.03
  10   0   4   -2.67    8.26
 -10   1  14    7.68    9.15
 -10  -1  14   14.08   12.36
  10  -1 -14    2.28   10.97
  10   1 -13   -7.51    7.34
 -10   1  13   -0.46    9.65
  10  -1 -13  -11.44   10.49
 -10  -1  13   11.31   11.79
  10   1 -12    0.65    7.31
 -10   1  12   -2.75    8.61
 -10  -1  12   -2.80    9.70
  10  -1 -12    1.96    8.81
  10   1 -11    6.40   14.13
 -10   1  11    8.81   15.25
  10  -1 -11   14.16   16.40
 -10  -1  11   19.17   16.57
  10   1 -10    5.16    8.42
 -10   1  10   -3.76    8.71
 -10  -1  10    0.22    9.11
  10  -1 -10   -1.30    9.43
  10   1  -9   -2.13   13.92
 -10   1   9   10.06   14.01
  10  -1  -9   19.65   15.06
 -10  -1   9   -2.44   14.02
  10   1  -8   11.28   17.67
 -10   1   8   27.58   17.54
 -10  -1   8    4.31   17.89
  10  -1  -8   15.41   18.61
  10   1  -7    2.74   14.46
 -10   1   7   -9.64   21.48
 -10  -1   7    6.23   14.17
  10  -1  -7   11.01   14.69
  10   1  -6   16.84   23.40
 -10   1   6    5.32   14.19
 -10  -1   6    5.02   14.11
  10  -1  -6   -0.47   15.12
  10   1  -5   33.00   22.12
 -10   1   5    6.35   20.20
  10  -1  -5   27.81   20.54
 -10  -1   5   38.08   31.07
  10   1  -4   14.46   24.61
 -10   1   4   62.26   23.32
 -10  -1   4   56.93   22.74
  10  -1  -4   29.10   23.61
  10   1  -3    9.68   13.56
 -10   1   3    3.35   12.15
  10  -1  -3   -6.91   12.01
 -10  -1   3    4.77   11.60
  10   1  -2    2.70   15.94
 -10   1   2   12.37   13.84
 -10  -1   2    5.87   12.82
  10  -1  -2    3.48   13.84
  10   1  -1    9.82   12.88
 -10   1   1   -9.32   11.53
  10  -1  -1   -0.65   11.22
 -10  -1   1    9.61   10.38
  10   1   0    0.72   15.40
 -10   1   0   11.17   13.50
  10   1   1  -11.24   21.33
 -10   1  -1   14.29   11.98
  10  -1   1   -0.53   10.79
  10   1   2   -0.07    9.55
 -10   1  -2    0.96    8.37
  10   1   3    7.45   15.25
 -10   1  -3   15.18   12.58
  10   1   4    1.34   10.27
 -10   1  -4    4.28   11.75
  10   1   5   -3.00    8.76
  10   1   6    0.67    5.30
  10  -2 -13    1.03    8.48
 -10  -2  13   -5.24    9.42
 -10   2  12    0.86    6.83
 -10  -2  12  -13.70   10.60
  10  -2 -12    0.58    9.98
  10   2 -11    9.89   13.45
 -10   2  11   14.77   12.23
 -10  -2  11   23.17   15.46
  10  -2 -11    3.28   14.60
  10   2 -10    2.21    9.66
 -10   2  10   11.89   11.75
 -10  -2  10   13.12   13.88
  10  -2 -10    6.22   13.37
  10   2  -9   -0.25    9.67
 -10   2   9   -2.54   10.29
 -10  -2   9  -14.66   11.19
  10  -2  -9    6.86   11.31
  10   2  -8   -1.23   11.82
 -10   2   8    3.58   19.07
 -10  -2   8   10.95   12.67
  10  -2  -8    4.30   12.29
  10   2  -7   11.68   14.18
 -10   2   7    1.81   14.33
 -10  -2   7   11.94   14.11
  10  -2  -7    4.89   22.26
  10   2  -6   25.14   17.66
 -10   2   6   16.54   16.83
 -10  -2   6   14.05   25.39
  10  -2  -6   11.28   17.56
  10   2  -5    5.18   15.70
 -10   2   5   22.32   14.87
 -10  -2   5    4.42   13.03
  10  -2  -5    1.42   14.29
  10   2  -4   11.77   15.82
 -10   2   4   15.15   16.01
 -10  -2   4    0.71   12.24
  10  -2  -4    7.58   13.83
  10   2  -3    7.18   20.25
 -10   2   3    9.61   13.51
 -10  -2   3    0.83    8.99
  10  -2  -3    0.62   11.11
  10   2  -2  -13.92   13.50
 -10   2   2    2.25   13.26
  10  -2  -2    0.17   10.30
  10   2  -1   14.73   14.45
 -10   2   1    8.40   14.75
  10  -2  -1    0.52   10.15
  10   2   0    6.42   15.66
 -10   2   0   12.17   23.69
  10   2   1    2.96   11.94
 -10   2  -1   -0.01   17.67
  10   2   2    6.32   15.03
 -10   2  -2   14.15   21.87
  10   2   3    4.55   13.63
 -10   2  -3    9.56   12.09
  10   2   4   21.59   14.83
 -10   2  -4   12.57   12.28
  10   2   5    3.72    6.08
 -10   2  -5   -1.79    4.07
  10   2   6    0.85    5.12
 -10   3   9   -1.28    6.40
 -10  -3   9   11.83    7.81
  10  -3  -9    1.03    8.52
 -10   3   8   -1.51    7.11
 -10  -3   8    5.53   10.83
  10  -3  -8    3.90    7.77
  10   3  -7    6.26    7.21
 -10   3   7   -1.19    9.20
 -10  -3   7    1.04   11.03
  10  -3  -7    5.17    8.44
  10   3  -6    8.67   12.67
 -10   3   6   11.95   14.64
  10  -3  -6   -1.96    7.35
  10   3  -5   -1.56    8.48
 -10   3   5   -0.04    8.95
 -10  -3   5   -2.50    5.49
  10  -3  -5    8.39    6.10
  10   3  -4   -0.59    7.91
 -10   3   4    7.46    8.90
 -10  -3   4    3.07    4.97
  10  -3  -4   -3.20    4.69
  10   3  -3   11.82   10.97
 -10   3   3    1.92   12.05
 -10  -3   3   -1.05   10.08
  10   3  -2   10.19   11.89
 -10   3   2    3.06   12.40
 -10  -3   2    3.92    6.87
  10   3  -1   15.20   12.03
 -10   3   1   19.51   19.13
 -10  -3   1   -0.77    7.63
  10   3   0  -18.98   10.55
 -10   3   0    5.33   10.89
 -10  -3   0    0.55    6.72
  10   3   1   -5.17   11.18
 -10   3  -1   -6.33   11.00
 -10  -3  -1   -3.23    6.74
  10   3   2    9.22    7.71
 -10   3  -2  -20.05   11.84
  11   0 -11    0.32    9.95
 -11   0  11   -8.59   10.32
  11   0 -10   20.29   14.42
 -11   0  10   -6.62    9.46
  11   0  -9   10.56   11.56
 -11   0   9   -3.68   11.50
  11   0  -8    4.49    8.23
 -11   0   8   -4.82    8.22
  11   0  -7   13.38   17.16
 -11   0   7   21.84   17.23
  11   0  -6    0.08   13.96
 -11   0   6   13.06   13.61
  11   0  -5   -5.86   14.43
 -11   0   5  -11.64   14.32
  11   0  -4    5.45   13.05
 -11   0   4    4.91   12.26
  11   0  -3   36.11   32.78
 -11   0   3   48.43   30.13
  11   0  -2   -1.66    9.43
 -11   0   2    0.07   13.44
  11   0  -1    5.96   13.29
 -11   0   1   13.86   11.07
  11   0   0    8.79    9.93
 -11   0   0    0.56    7.23
  11   0   1   11.47   17.10
  11   0   2   -9.40    8.19
  11   1 -11    3.97    5.30
 -11   1  11   -3.05   10.37
 -11  -1  11   -1.63    7.52
  11  -1 -11   -2.26    6.85
  11   1 -10   12.85   10.89
 -11   1  10    5.29   12.68
 -11  -1  10   17.04   13.21
  11  -1 -10    5.42   12.35
  11   1  -9    8.41    9.29
 -11   1   9   -0.04    9.99
 -11  -1   9   -3.74    9.89
  11  -1  -9    2.61   10.35
  11   1  -8  -10.28    9.16
 -11   1   8   16.80    9.94
 -11  -1   8   -3.72    9.79
  11  -1  -8   -6.93    9.97
  11   1  -7    0.20    8.36
 -11   1   7   -2.52    8.45
 -11  -1   7    2.94    7.75
  11   1  -6    1.38   13.72
 -11   1   6   20.43   13.22
 -11  -1   6    1.54   12.04
  11  -1  -6    7.81   13.85
  11   1  -5    9.58    8.82
 -11   1   5    7.99    8.45
 -11  -1   5   -9.36    7.37
  11  -1  -5   -2.92    8.53
  11   1  -4   -4.01   13.19
 -11   1   4    7.87   12.47
 -11  -1   4    1.65   10.03
  11  -1  -4   15.47   12.24
  11   1  -3    5.65   13.95
 -11   1   3   19.97   13.20
 -11  -1   3    8.00    9.76
  11  -1  -3    2.31   12.71
  11   1  -2    0.31   13.54
 -11   1   2   19.62   11.93
 -11  -1   2    3.37    7.74
  11  -1  -2    7.19   11.15
  11   1  -1    4.92   11.78
 -11   1   1    7.94   10.14
  11  -1  -1    1.05    8.76
  11   1   0    0.99    8.62
 -11   1   0    3.42    6.96
  11  -1   0   -0.92    5.33
  11   1   1    7.59    6.62
 -11   1  -1   -4.25    4.83
  11   1   2    7.41    9.74
 -11   2   8   11.71   10.49
 -11  -2   8    0.34   14.12
  11  -2  -8   10.05   10.24
  11   2  -7   16.47   15.68
 -11   2   7    4.50   11.12
 -11  -2   7   10.04   13.47
  11  -2  -7    7.02    9.81
  11   2  -6   10.85    9.20
 -11   2   6    6.28    9.73
  11  -2  -6   -5.31    7.86
  11   2  -5   12.31   11.35
 -11   2   5   -0.67   11.13
  11  -2  -5    6.94    8.56
  11   2  -4    8.24   12.66
 -11   2   4   16.74   12.17
  11  -2  -4    6.46    8.36
  11   2  -3   12.80   23.95
 -11   2   3   22.12   14.46
  11   2  -2    9.09   10.38
 -11   2   2   -1.74    9.51
  11   2  -1   -4.51   10.64
 -11   2   1   10.84    9.32
  11   2   0   11.73   12.21
 -11   2   0   11.70   10.42
;

_shelx_hkl_checksum   28228

#==============================================================================
#     End of CIF
#==============================================================================
