# Supplementary material for: Walking and rolling of crystals induced thermally by phase transition
Source: Nat Commun. 2018 Feb 7;9:538. doi: 10.1038/s41467-017-02549-2 (PMC5803265; doi:10.1038/s41467-017-02549-2)
Supplement: Supplementary file 17 — Supplementary Data 4 [file 41467_2017_2549_MOESM17_ESM.cif]

data_global
# start Validation Reply Form
_vrf_ATOM007_azos_398K
;
PROBLEM: _atom_site_aniso_label is missing
RESPONSE: This is because disorder of molecule and high temperature
measurement did not allow high quality of data.
;
_vrf_PLAT026_azos_398K
;
PROBLEM: Ratio Observed / Unique Reflections (too) Low ..
RESPONSE: Please see the response to ATOM007.
;
_vrf_PLAT201_azos_398K
;
PROBLEM: Isotropic non-H Atoms in Main Residue(s) .......
RESPONSE: Please see the response to ATOM007.
;
_vrf_PLAT210_azos_398K
;
PROBLEM: No Anisotropic ADP's Found in CIF ..............
RESPONSE: Please see the response to ATOM007.
;
# end Validation Reply Form
_audit_creation_date                               2016-10-23
_audit_creation_method                            'by CrystalStructure 4.2.2'
_audit_update_record                               ?

#==============================================================================
# PROCESSING SUMMARY (IUCr Office Use Only)

_journal_date_recd_electronic                      ?
_journal_date_from_coeditor                        ?
_journal_date_accepted                             ?
_journal_coeditor_code                             ?

#==============================================================================
# SUBMISSION DETAILS

_publ_contact_author_name                         'ENTER NAME'
_publ_contact_author_email                        'ENTER EMAIL ADDRESS'
_publ_contact_author_fax                          'ENTER FAX NUMBER'
_publ_contact_author_phone                        'ENTER PHONE NUMBER'
_publ_contact_letter
;
    ENTER TEXT OF LETTER
;
_publ_requested_journal                           'ENTER JOURNAL NAME HERE'
_publ_requested_category
                                               'CHOOSE FI FM FO CI CM CO or AD'
_publ_requested_coeditor_name                      ?

#==============================================================================
# TITLE AND AUTHOR LIST

_publ_section_title
;
    ENTER SECTION TITLE
;
_publ_section_title_footnote
;
    ENTER FOOTNOTE TO TITLE OF PAPER
;
loop_
_publ_author_name
_publ_author_footnote
_publ_author_address
' FIRST AUTHORS NAME '
;
  FIRST AUTHORS FOOTNOTES
;
;
  FIRST AUTHORS ADDRESS
;
_publ_section_synopsis
;
    ENTER SYNOPSIS
;

#==============================================================================
# TEXT

_publ_section_abstract
;
    ENTER ABSTRACT
;
_publ_section_comment
;
    ENTER TEXT
;
_publ_section_references
;
    ENTER OTHER REFERENCES

    Rigaku (2016). CrystalStructure. Version 4.2.2. 
    Rigaku Corporation, Tokyo, Japan.

    Sheldrick, G. M. (2008). Acta Cryst. A64, 112-122.
    SHELXD Version 2013/2

    Sheldrick, G.M. (2008) SHELXL Version 2014/6, Acta Cryst. A64, 112-122.

    Rigaku (1995). ABSCOR. 
    Rigaku Corporation, Tokyo, Japan.

;
_publ_section_figure_captions
;
    ENTER FIGURE CAPTIONS
;
_publ_section_exptl_prep
;
    ENTER COMPOUND PREPARATION DETAILS
;
_publ_section_exptl_refinement
;
    ENTER SPECIAL DETAILS OF THE REFINEMENT
;

#==============================================================================
data_azos_398K

#==============================================================================
# CHEMICAL DATA

_chemical_formula_sum                             'C23 H24 N4 O'
_chemical_formula_moiety                          'C23 H24 N4 O'
_chemical_formula_weight                           372.47
_chemical_melting_point                            ?
_chemical_absolute_configuration
                                                 'CHOOSE rm ad rmad syn or unk'

#==============================================================================
# CRYSTAL DATA
_space_group_crystal_system                        monoclinic
_space_group_name_H-M_alt                         'P 1 21 1'
_space_group_name_Hall                            'P 2yb'
_space_group_IT_number                             4
loop_
_space_group_symop_id
_space_group_symop_operation_xyz
1   '+X,+Y,+Z'
2   '-X,1/2+Y,-Z'
#------------------------------------------------------------------------------
_cell_length_a                                     9.7523(16)
_cell_length_b                                     5.5687(9)
_cell_length_c                                     19.131(3)
_cell_angle_alpha                                  90.0000
_cell_angle_beta                                   100.432(6)
_cell_angle_gamma                                  90.0000
_cell_volume                                       1021.8(3)
_cell_formula_units_Z                              2
_cell_measurement_reflns_used                      3738
_cell_measurement_theta_min                        4.61
_cell_measurement_theta_max                        66.97
_cell_measurement_temperature                      398
#------------------------------------------------------------------------------
_exptl_crystal_description                         platelet
_exptl_crystal_colour                              yellow
_exptl_crystal_size_max                            0.400
_exptl_crystal_size_mid                            0.200
_exptl_crystal_size_min                            0.100
_exptl_crystal_density_diffrn                      1.211
_exptl_crystal_density_meas                        ?
_exptl_crystal_density_method                     'not measured'
_exptl_crystal_F_000                               396.00
_exptl_absorpt_coefficient_mu                      0.603
_exptl_absorpt_correction_type                     multi-scan
_exptl_absorpt_process_details                    'ABSCOR (Rigaku, 1995)'
_exptl_absorpt_correction_T_min                    0.784
_exptl_absorpt_correction_T_max                    0.941

#==============================================================================
# EXPERIMENTAL DATA

_diffrn_ambient_temperature                        398
_diffrn_radiation_type                            'Cu K\a'
_diffrn_radiation_wavelength                       1.54187
_diffrn_measurement_device_type                   'Rigaku R-AXIS RAPID'
_diffrn_measurement_method                         \w
_diffrn_detector_area_resol_mean                   10.000
_diffrn_reflns_number                              9562
_diffrn_reflns_av_R_equivalents                    0.0578
_diffrn_reflns_theta_max                           68.105
_diffrn_reflns_theta_min                           4.610
_diffrn_reflns_theta_full                          67.687
_diffrn_measured_fraction_theta_max                0.973
_diffrn_measured_fraction_theta_full               0.973
_diffrn_reflns_Laue_measured_fraction_max          0.973
_diffrn_reflns_Laue_measured_fraction_full         0.973
_diffrn_reflns_point_group_measured_fraction_max   0.872
_diffrn_reflns_point_group_measured_fraction_full  0.874
_diffrn_reflns_limit_h_min                        -11
_diffrn_reflns_limit_h_max                         11
_diffrn_reflns_limit_k_min                        -6
_diffrn_reflns_limit_k_max                         6
_diffrn_reflns_limit_l_min                        -23
_diffrn_reflns_limit_l_max                         22
_diffrn_standards_number                           0
_diffrn_standards_interval_count                   .
_diffrn_standards_decay_%                          ?
_reflns_number_total                               3268
_reflns_number_gt                                  900
_reflns_threshold_expression                       F^2^>2.0\s(F^2^)
_reflns_Friedel_coverage          0.615
_reflns_Friedel_fraction_max      0.746
_reflns_Friedel_fraction_full     0.750

#==============================================================================
# REFINEMENT DATA

_refine_special_details
;
    Refinement was performed using all reflections. The weighted 
    R-factor (wR) and goodness of fit (S) are based on F^2^.
    R-factor (gt) are based on F. The threshold expression of
    F^2^ > 2.0 sigma(F^2^) is used only for calculating R-factor (gt).
;
_refine_ls_structure_factor_coef                   Fsqd
_refine_ls_R_factor_all                            0.1776
_refine_ls_R_factor_gt                             0.0681
_refine_ls_wR_factor_ref                           0.2732
_refine_ls_wR_factor_gt                            0.1864
_refine_ls_number_restraints                       25
_refine_ls_hydrogen_treatment                      constr
_refine_ls_number_reflns                           3268
_refine_ls_number_parameters                       161
_refine_ls_goodness_of_fit_ref                     0.886
_refine_ls_weighting_scheme                        calc
_refine_ls_weighting_details
                   'w = 1/[\s^2^(Fo^2^)+(0.1360P)^2^] where P=(Fo^2^+2Fc^2^)/3'
_atom_sites_solution_hydrogens                     geom
_atom_sites_solution_primary                       direct
_atom_sites_solution_secondary                     difmap
_refine_ls_shift/su_max                            0.024
_refine_diff_density_max                           0.18
_refine_diff_density_min                          -0.15
_refine_ls_extinction_method                       SHELXL
_refine_ls_extinction_coef                         0.010(3)
_refine_ls_abs_structure_details
;
 No quotients, so Flack parameter determined by classical intensity fit
;
_refine_ls_abs_structure_Flack                    -1.3(10)

loop_
_atom_type_symbol
_atom_type_description
_atom_type_scat_dispersion_real
_atom_type_scat_dispersion_imag
_atom_type_scat_source
  'C' 'C'  0.0181 0.0091 
;
International Tables for Crystallography
(Vol. C, Tables 4.2.6.8 and 6.1.1.4)
;
  'H' 'H'  0.0000 0.0000 
;
International Tables for Crystallography
(Vol. C, Table 6.1.1.4)
;
  'N' 'N'  0.0311 0.0180 
;
International Tables for Crystallography
(Vol. C, Tables 4.2.6.8 and 6.1.1.4)
;
  'O' 'O'  0.0492 0.0322 
;
International Tables for Crystallography
(Vol. C, Tables 4.2.6.8 and 6.1.1.4)
;

#==============================================================================
# ATOMIC COORDINATES AND THERMAL PARAMETERS

loop_
 _atom_site_label
 _atom_site_type_symbol
 _atom_site_fract_x
 _atom_site_fract_y
 _atom_site_fract_z
 _atom_site_U_iso_or_equiv
 _atom_site_adp_type
 _atom_site_occupancy
 _atom_site_site_symmetry_order  
 _atom_site_calc_flag
 _atom_site_refinement_flags_posn
 _atom_site_refinement_flags_adp
 _atom_site_refinement_flags_occupancy
 _atom_site_disorder_assembly
 _atom_site_disorder_group
O1A O 0.3560(13) 0.142(2) 0.3737(8) 0.116(6) Uiso 0.617(15) 1 d D . P A 1
N1A N 0.6697(11) 0.291(2) 0.1163(6) 0.127(5) Uiso 0.617(15) 1 d D . P A 1
N2A N 0.6423(12) 0.431(2) 0.0646(6) 0.134(5) Uiso 0.617(15) 1 d D . P A 1
N3A N 0.9419(17) 0.382(3) -0.1569(7) 0.148(10) Uiso 0.617(15) 1 d D . P A 1
N4A N 0.3315(15) 0.548(3) 0.3690(8) 0.100(6) Uiso 0.617(15) 1 d D . P A 1
H4N H 0.3372 0.6831 0.3479 0.119 Uiso 0.617(15) 1 calc R U P A 1
C1A C 0.7210(15) 0.392(3) 0.0099(6) 0.109(7) Uiso 0.617(15) 1 d DG . P A 1
C2A C 0.8051(16) 0.195(2) 0.0034(6) 0.140(7) Uiso 0.617(15) 1 d G . P A 1
H2A H 0.8146 0.0733 0.0373 0.168 Uiso 0.617(15) 1 calc R U P A 1
C3A C 0.8750(13) 0.179(2) -0.0536(6) 0.138(7) Uiso 0.617(15) 1 d G . P A 1
H3A H 0.9313 0.0475 -0.0579 0.166 Uiso 0.617(15) 1 calc R U P A 1
C4A C 0.8608(13) 0.361(3) -0.1042(5) 0.098(8) Uiso 0.617(15) 1 d DG . P A 1
C5A C 0.7767(16) 0.559(2) -0.0977(6) 0.144(12) Uiso 0.617(15) 1 d G . P A 1
H5A H 0.7672 0.6804 -0.1315 0.173 Uiso 0.617(15) 1 calc R U P A 1
C6A C 0.7069(14) 0.574(2) -0.0407(7) 0.142(9) Uiso 0.617(15) 1 d G . P A 1
H6A H 0.6506 0.7062 -0.0363 0.170 Uiso 0.617(15) 1 calc R U P A 1
C7A C 1.0547(17) 0.215(3) -0.1595(10) 0.127(6) Uiso 0.617(15) 1 d D . P A 1
H7A H 1.0993 0.2542 -0.1987 0.152 Uiso 0.617(15) 1 calc R U P A 1
H7B H 1.0181 0.0543 -0.1654 0.152 Uiso 0.617(15) 1 calc R U P A 1
H7C H 1.1213 0.2242 -0.1160 0.152 Uiso 0.617(15) 1 calc R U P A 1
C8A C 0.922(2) 0.566(4) -0.2103(11) 0.162(9) Uiso 0.617(15) 1 d D . P A 1
H8A H 0.9576 0.5116 -0.2512 0.194 Uiso 0.617(15) 1 calc R U P A 1
H8B H 0.9709 0.7084 -0.1918 0.194 Uiso 0.617(15) 1 calc R U P A 1
H8C H 0.8244 0.6007 -0.2237 0.194 Uiso 0.617(15) 1 calc R U P A 1
C9A C 0.5935(12) 0.329(2) 0.1725(6) 0.108(4) Uiso 0.617(15) 1 d DG . P A 1
C10A C 0.6120(11) 0.150(2) 0.2239(7) 0.128(5) Uiso 0.617(15) 1 d G . P A 1
H10A H 0.6721 0.0225 0.2205 0.154 Uiso 0.617(15) 1 calc R U P A 1
C11A C 0.5408(13) 0.161(2) 0.2806(6) 0.143(7) Uiso 0.617(15) 1 d G . P A 1
H11A H 0.5533 0.0413 0.3150 0.171 Uiso 0.617(15) 1 calc R U P A 1
C12A C 0.4511(15) 0.352(3) 0.2858(6) 0.101(8) Uiso 0.617(15) 1 d DG . P A 1
C13A C 0.4325(13) 0.531(2) 0.2343(6) 0.104(5) Uiso 0.617(15) 1 d G . P A 1
H13A H 0.3724 0.6581 0.2378 0.125 Uiso 0.617(15) 1 calc R U P A 1
C14A C 0.5037(13) 0.519(2) 0.1777(5) 0.125(5) Uiso 0.617(15) 1 d G . P A 1
H14A H 0.4913 0.6394 0.1433 0.150 Uiso 0.617(15) 1 calc R U P A 1
C15A C 0.3791(12) 0.345(2) 0.3462(6) 0.085(7) Uiso 0.617(15) 1 d D . P A 1
C16A C 0.2689(12) 0.527(4) 0.4325(9) 0.114(11) Uiso 0.617(15) 1 d D . P A 1
H16A H 0.2764 0.3602 0.4493 0.137 Uiso 0.617(15) 1 calc R U P A 1
C17A C 0.3521(18) 0.688(4) 0.4879(9) 0.135(8) Uiso 0.617(15) 1 d D . P A 1
H17A H 0.3187 0.6711 0.5319 0.162 Uiso 0.617(15) 1 calc R U P A 1
H17B H 0.3420 0.8515 0.4722 0.162 Uiso 0.617(15) 1 calc R U P A 1
H17C H 0.4487 0.6429 0.4949 0.162 Uiso 0.617(15) 1 calc R U P A 1
C18A C 0.1167(11) 0.591(3) 0.4092(8) 0.117(14) Uiso 0.617(15) 1 d DG . P A 1
C19A C 0.0554(16) 0.782(3) 0.4392(8) 0.163(8) Uiso 0.617(15) 1 d G . P A 1
H19A H 0.1094 0.8801 0.4726 0.195 Uiso 0.617(15) 1 calc R U P A 1
C20A C -0.0867(16) 0.825(3) 0.4192(9) 0.176(9) Uiso 0.617(15) 1 d G . P A 1
H20A H -0.1277 0.9520 0.4393 0.211 Uiso 0.617(15) 1 calc R U P A 1
C21A C -0.1675(11) 0.678(3) 0.3693(9) 0.173(10) Uiso 0.617(15) 1 d G . P A 1
H21A H -0.2626 0.7064 0.3559 0.208 Uiso 0.617(15) 1 calc R U P A 1
C22A C -0.1062(13) 0.487(3) 0.3393(7) 0.154(7) Uiso 0.617(15) 1 d G . P A 1
H22A H -0.1603 0.3890 0.3059 0.185 Uiso 0.617(15) 1 calc R U P A 1
C23A C 0.0359(14) 0.444(2) 0.3592(8) 0.142(7) Uiso 0.617(15) 1 d G . P A 1
H23A H 0.0769 0.3171 0.3392 0.170 Uiso 0.617(15) 1 calc R U P A 1
O1B O 0.357(3) 0.145(4) 0.3544(14) 0.144(12) Uiso 0.383(15) 1 d D . P A 2
N1B N 0.6093(16) 0.459(3) 0.0915(8) 0.102(7) Uiso 0.383(15) 1 d D . P A 2
N2B N 0.6824(18) 0.289(3) 0.0767(9) 0.121(8) Uiso 0.383(15) 1 d D . P A 2
N3B N 0.925(2) 0.330(5) -0.1639(10) 0.121(12) Uiso 0.383(15) 1 d D . P A 2
N4B N 0.352(3) 0.540(5) 0.3860(13) 0.129(13) Uiso 0.383(15) 1 d D . P A 2
H4M H 0.3993 0.6671 0.3815 0.155 Uiso 0.383(15) 1 calc R U P A 2
C1B C 0.740(2) 0.338(5) 0.0148(9) 0.136(14) Uiso 0.383(15) 1 d DG . P A 2
C2B C 0.851(2) 0.188(4) 0.0088(9) 0.124(10) Uiso 0.383(15) 1 d G . P A 2
H2B H 0.8816 0.0749 0.0441 0.149 Uiso 0.383(15) 1 calc R U P A 2
C3B C 0.916(2) 0.206(4) -0.0498(10) 0.109(9) Uiso 0.383(15) 1 d G . P A 2
H3B H 0.9903 0.1052 -0.0538 0.131 Uiso 0.383(15) 1 calc R U P A 2
C4B C 0.870(2) 0.374(5) -0.1025(9) 0.19(3) Uiso 0.383(15) 1 d DG . P A 2
C5B C 0.759(2) 0.524(4) -0.0965(9) 0.103(12) Uiso 0.383(15) 1 d G . P A 2
H5B H 0.7281 0.6368 -0.1318 0.124 Uiso 0.383(15) 1 calc R U P A 2
C6B C 0.694(2) 0.506(5) -0.0379(10) 0.113(9) Uiso 0.383(15) 1 d G . P A 2
H6B H 0.6194 0.6065 -0.0339 0.136 Uiso 0.383(15) 1 calc R U P A 2
C7B C 1.021(4) 0.152(8) -0.180(3) 0.28(3) Uiso 0.383(15) 1 d D . P A 2
H7D H 0.9987 0.1124 -0.2299 0.340 Uiso 0.383(15) 1 calc R U P A 2
H7E H 1.0149 0.0105 -0.1524 0.340 Uiso 0.383(15) 1 calc R U P A 2
H7F H 1.1144 0.2148 -0.1696 0.340 Uiso 0.383(15) 1 calc R U P A 2
C8B C 0.889(3) 0.485(6) -0.2248(14) 0.145(12) Uiso 0.383(15) 1 d D . P A 2
H8D H 0.9682 0.5058 -0.2473 0.174 Uiso 0.383(15) 1 calc R U P A 2
H8E H 0.8599 0.6388 -0.2097 0.174 Uiso 0.383(15) 1 calc R U P A 2
H8F H 0.8137 0.4150 -0.2579 0.174 Uiso 0.383(15) 1 calc R U P A 2
C9B C 0.556(2) 0.419(4) 0.1554(8) 0.096(7) Uiso 0.383(15) 1 d DG . P A 2
C10B C 0.5889(18) 0.223(3) 0.1999(10) 0.107(7) Uiso 0.383(15) 1 d G . P A 2
H10B H 0.6484 0.1041 0.1885 0.129 Uiso 0.383(15) 1 calc R U P A 2
C11B C 0.533(2) 0.203(3) 0.2615(9) 0.101(8) Uiso 0.383(15) 1 d G . P A 2
H11B H 0.5549 0.0710 0.2913 0.121 Uiso 0.383(15) 1 calc R U P A 2
C12B C 0.444(3) 0.380(4) 0.2786(10) 0.117(15) Uiso 0.383(15) 1 d DG . P A 2
C13B C 0.411(3) 0.577(4) 0.2340(12) 0.165(15) Uiso 0.383(15) 1 d G . P A 2
H13B H 0.3518 0.6952 0.2454 0.198 Uiso 0.383(15) 1 calc R U P A 2
C14B C 0.467(2) 0.597(3) 0.1724(10) 0.127(9) Uiso 0.383(15) 1 d G . P A 2
H14B H 0.4453 0.7283 0.1426 0.153 Uiso 0.383(15) 1 calc R U P A 2
C15B C 0.381(3) 0.367(6) 0.3424(12) 0.19(3) Uiso 0.383(15) 1 d D . P A 2
C16B C 0.2631(16) 0.577(6) 0.4390(11) 0.101(16) Uiso 0.383(15) 1 d D . P A 2
H16B H 0.2718 0.4263 0.4658 0.121 Uiso 0.383(15) 1 calc R U P A 2
C17B C 0.324(3) 0.762(4) 0.4938(11) 0.094(8) Uiso 0.383(15) 1 d D . P A 2
H17D H 0.2642 0.7806 0.5280 0.113 Uiso 0.383(15) 1 calc R U P A 2
H17E H 0.3330 0.9127 0.4707 0.113 Uiso 0.383(15) 1 calc R U P A 2
H17F H 0.4146 0.7093 0.5175 0.113 Uiso 0.383(15) 1 calc R U P A 2
C18B C 0.1079(14) 0.603(4) 0.4139(11) 0.11(2) Uiso 0.383(15) 1 d DG . P A 2
C19B C 0.0342(18) 0.815(3) 0.4170(12) 0.128(9) Uiso 0.383(15) 1 d G . P A 2
H19B H 0.0799 0.9516 0.4375 0.154 Uiso 0.383(15) 1 calc R U P A 2
C20B C -0.1077(17) 0.824(3) 0.3894(12) 0.128(8) Uiso 0.383(15) 1 d G . P A 2
H20B H -0.1570 0.9660 0.3915 0.154 Uiso 0.383(15) 1 calc R U P A 2
C21B C -0.1760(13) 0.620(4) 0.3587(10) 0.126(11) Uiso 0.383(15) 1 d G . P A 2
H21B H -0.2709 0.6262 0.3402 0.152 Uiso 0.383(15) 1 calc R U P A 2
C22B C -0.1023(17) 0.408(3) 0.3556(10) 0.154(12) Uiso 0.383(15) 1 d G . P A 2
H22B H -0.1480 0.2719 0.3351 0.185 Uiso 0.383(15) 1 calc R U P A 2
C23B C 0.0396(17) 0.399(3) 0.3832(11) 0.106(8) Uiso 0.383(15) 1 d G . P A 2
H23B H 0.0889 0.2574 0.3811 0.127 Uiso 0.383(15) 1 calc R U P A 2

#==============================================================================
_computing_data_collection                        'RAPID AUTO (Rigaku, ????)'
_computing_cell_refinement                        'RAPID AUTO'
_computing_data_reduction                         'RAPID AUTO'
_computing_structure_solution
                                      'SHELXD Version 2013/2 (Sheldrick, 2008)'
_computing_structure_refinement
                                      'SHELXL Version 2014/6 (Sheldrick, 2008)'
_computing_publication_material
                                        'CrystalStructure 4.2.2 (Rigaku, 2016)'
_computing_molecular_graphics                     'CrystalStructure 4.2.2'

#==============================================================================
# MOLECULAR GEOMETRY

_geom_special_details
;
 All esds (except the esd in the dihedral angle between two l.s. planes)
 are estimated using the full covariance matrix.  The cell esds are taken
 into account individually in the estimation of esds in distances, angles
 and torsion angles; correlations between esds in cell parameters are only
 used when they are defined by crystal symmetry.  An approximate (isotropic)
 treatment of cell esds is used for estimating esds involving l.s. planes.
;

loop_
 _geom_bond_atom_site_label_1
 _geom_bond_atom_site_label_2
 _geom_bond_distance
 _geom_bond_site_symmetry_2
 _geom_bond_publ_flag
O1A C15A 1.282(13) . ?
N1A N2A 1.247(11) . ?
N1A C9A 1.430(9) . ?
N2A C1A 1.423(9) . ?
N3A C4A 1.394(10) . ?
N3A C8A 1.436(11) . ?
N3A C7A 1.449(11) . ?
N4A C15A 1.325(12) . ?
N4A C16A 1.460(12) . ?
N4A H4N 0.8600 . ?
C1A C2A 1.3900 . ?
C1A C6A 1.3900 . ?
C2A C3A 1.3900 . ?
C2A H2A 0.9300 . ?
C3A C4A 1.3900 . ?
C3A H3A 0.9300 . ?
C4A C5A 1.3900 . ?
C5A C6A 1.3900 . ?
C5A H5A 0.9300 . ?
C6A H6A 0.9300 . ?
C7A H7A 0.9600 . ?
C7A H7B 0.9600 . ?
C7A H7C 0.9600 . ?
C8A H8A 0.9600 . ?
C8A H8B 0.9600 . ?
C8A H8C 0.9600 . ?
C9A C10A 1.3900 . ?
C9A C14A 1.3900 . ?
C10A C11A 1.3900 . ?
C10A H10A 0.9300 . ?
C11A C12A 1.3900 . ?
C11A H11A 0.9300 . ?
C12A C13A 1.3900 . ?
C12A C15A 1.458(10) . ?
C13A C14A 1.3900 . ?
C13A H13A 0.9300 . ?
C14A H14A 0.9300 . ?
C16A C17A 1.508(15) . ?
C16A C18A 1.514(10) . ?
C16A H16A 0.9800 . ?
C17A H17A 0.9600 . ?
C17A H17B 0.9600 . ?
C17A H17C 0.9600 . ?
C18A C19A 1.3900 . ?
C18A C23A 1.3900 . ?
C19A C20A 1.3900 . ?
C19A H19A 0.9300 . ?
C20A C21A 1.3900 . ?
C20A H20A 0.9300 . ?
C21A C22A 1.3900 . ?
C21A H21A 0.9300 . ?
C22A C23A 1.3900 . ?
C22A H22A 0.9300 . ?
C23A H23A 0.9300 . ?
O1B C15B 1.289(16) . ?
N1B N2B 1.248(13) . ?
N1B C9B 1.429(10) . ?
N2B C1B 1.424(10) . ?
N3B C4B 1.397(12) . ?
N3B C7B 1.437(13) . ?
N3B C8B 1.445(13) . ?
N4B C15B 1.335(15) . ?
N4B C16B 1.461(14) . ?
N4B H4M 0.8600 . ?
C1B C2B 1.3900 . ?
C1B C6B 1.3900 . ?
C2B C3B 1.3900 . ?
C2B H2B 0.9300 . ?
C3B C4B 1.3900 . ?
C3B H3B 0.9300 . ?
C4B C5B 1.3900 . ?
C5B C6B 1.3900 . ?
C5B H5B 0.9300 . ?
C6B H6B 0.9300 . ?
C7B H7D 0.9600 . ?
C7B H7E 0.9600 . ?
C7B H7F 0.9600 . ?
C8B H8D 0.9600 . ?
C8B H8E 0.9600 . ?
C8B H8F 0.9600 . ?
C9B C10B 1.3900 . ?
C9B C14B 1.3900 . ?
C10B C11B 1.3900 . ?
C10B H10B 0.9300 . ?
C11B C12B 1.3900 . ?
C11B H11B 0.9300 . ?
C12B C13B 1.3900 . ?
C12B C15B 1.468(13) . ?
C13B C14B 1.3900 . ?
C13B H13B 0.9300 . ?
C14B H14B 0.9300 . ?
C16B C17B 1.511(17) . ?
C16B C18B 1.510(12) . ?
C16B H16B 0.9800 . ?
C17B H17D 0.9600 . ?
C17B H17E 0.9600 . ?
C17B H17F 0.9600 . ?
C18B C19B 1.3900 . ?
C18B C23B 1.3900 . ?
C19B C20B 1.3900 . ?
C19B H19B 0.9300 . ?
C20B C21B 1.3900 . ?
C20B H20B 0.9300 . ?
C21B C22B 1.3900 . ?
C21B H21B 0.9300 . ?
C22B C23B 1.3900 . ?
C22B H22B 0.9300 . ?
C23B H23B 0.9300 . ?

loop_
 _geom_angle_atom_site_label_1
 _geom_angle_atom_site_label_2
 _geom_angle_atom_site_label_3
 _geom_angle
 _geom_angle_site_symmetry_1
 _geom_angle_site_symmetry_3
 _geom_angle_publ_flag
N2A N1A C9A 115.9(12) . . ?
N1A N2A C1A 115.0(13) . . ?
C4A N3A C8A 123.5(15) . . ?
C4A N3A C7A 120.4(14) . . ?
C8A N3A C7A 116.1(14) . . ?
C15A N4A C16A 115.3(14) . . ?
C15A N4A H4N 122.3 . . ?
C16A N4A H4N 122.3 . . ?
C2A C1A C6A 120.0 . . ?
C2A C1A N2A 126.2(11) . . ?
C6A C1A N2A 113.8(11) . . ?
C3A C2A C1A 120.0 . . ?
C3A C2A H2A 120.0 . . ?
C1A C2A H2A 120.0 . . ?
C2A C3A C4A 120.0 . . ?
C2A C3A H3A 120.0 . . ?
C4A C3A H3A 120.0 . . ?
C3A C4A C5A 120.0 . . ?
C3A C4A N3A 124.4(11) . . ?
C5A C4A N3A 114.9(11) . . ?
C4A C5A C6A 120.0 . . ?
C4A C5A H5A 120.0 . . ?
C6A C5A H5A 120.0 . . ?
C5A C6A C1A 120.0 . . ?
C5A C6A H6A 120.0 . . ?
C1A C6A H6A 120.0 . . ?
N3A C7A H7A 109.5 . . ?
N3A C7A H7B 109.5 . . ?
H7A C7A H7B 109.5 . . ?
N3A C7A H7C 109.5 . . ?
H7A C7A H7C 109.5 . . ?
H7B C7A H7C 109.5 . . ?
N3A C8A H8A 109.5 . . ?
N3A C8A H8B 109.5 . . ?
H8A C8A H8B 109.5 . . ?
N3A C8A H8C 109.5 . . ?
H8A C8A H8C 109.5 . . ?
H8B C8A H8C 109.5 . . ?
C10A C9A C14A 120.0 . . ?
C10A C9A N1A 114.1(9) . . ?
C14A C9A N1A 125.9(9) . . ?
C9A C10A C11A 120.0 . . ?
C9A C10A H10A 120.0 . . ?
C11A C10A H10A 120.0 . . ?
C12A C11A C10A 120.0 . . ?
C12A C11A H11A 120.0 . . ?
C10A C11A H11A 120.0 . . ?
C13A C12A C11A 120.0 . . ?
C13A C12A C15A 124.0(9) . . ?
C11A C12A C15A 115.9(9) . . ?
C12A C13A C14A 120.0 . . ?
C12A C13A H13A 120.0 . . ?
C14A C13A H13A 120.0 . . ?
C13A C14A C9A 120.0 . . ?
C13A C14A H14A 120.0 . . ?
C9A C14A H14A 120.0 . . ?
O1A C15A N4A 121.2(11) . . ?
O1A C15A C12A 119.5(12) . . ?
N4A C15A C12A 119.2(12) . . ?
N4A C16A C17A 106.4(13) . . ?
N4A C16A C18A 105.7(13) . . ?
C17A C16A C18A 116.1(16) . . ?
N4A C16A H16A 109.5 . . ?
C17A C16A H16A 109.5 . . ?
C18A C16A H16A 109.5 . . ?
C16A C17A H17A 109.5 . . ?
C16A C17A H17B 109.5 . . ?
H17A C17A H17B 109.5 . . ?
C16A C17A H17C 109.5 . . ?
H17A C17A H17C 109.5 . . ?
H17B C17A H17C 109.5 . . ?
C19A C18A C23A 120.0 . . ?
C19A C18A C16A 122.1(13) . . ?
C23A C18A C16A 117.7(13) . . ?
C20A C19A C18A 120.0 . . ?
C20A C19A H19A 120.0 . . ?
C18A C19A H19A 120.0 . . ?
C21A C20A C19A 120.0 . . ?
C21A C20A H20A 120.0 . . ?
C19A C20A H20A 120.0 . . ?
C20A C21A C22A 120.0 . . ?
C20A C21A H21A 120.0 . . ?
C22A C21A H21A 120.0 . . ?
C23A C22A C21A 120.0 . . ?
C23A C22A H22A 120.0 . . ?
C21A C22A H22A 120.0 . . ?
C22A C23A C18A 120.0 . . ?
C22A C23A H23A 120.0 . . ?
C18A C23A H23A 120.0 . . ?
N2B N1B C9B 112.7(15) . . ?
N1B N2B C1B 111.8(17) . . ?
C4B N3B C7B 132(3) . . ?
C4B N3B C8B 120(2) . . ?
C7B N3B C8B 108(3) . . ?
C15B N4B C16B 139(2) . . ?
C15B N4B H4M 110.5 . . ?
C16B N4B H4M 110.5 . . ?
C2B C1B C6B 120.0 . . ?
C2B C1B N2B 112.6(15) . . ?
C6B C1B N2B 127.4(15) . . ?
C3B C2B C1B 120.0 . . ?
C3B C2B H2B 120.0 . . ?
C1B C2B H2B 120.0 . . ?
C2B C3B C4B 120.0 . . ?
C2B C3B H3B 120.0 . . ?
C4B C3B H3B 120.0 . . ?
N3B C4B C5B 126.8(16) . . ?
N3B C4B C3B 111.6(17) . . ?
C5B C4B C3B 120.0 . . ?
C6B C5B C4B 120.0 . . ?
C6B C5B H5B 120.0 . . ?
C4B C5B H5B 120.0 . . ?
C5B C6B C1B 120.0 . . ?
C5B C6B H6B 120.0 . . ?
C1B C6B H6B 120.0 . . ?
N3B C7B H7D 109.5 . . ?
N3B C7B H7E 109.4 . . ?
H7D C7B H7E 109.5 . . ?
N3B C7B H7F 109.5 . . ?
H7D C7B H7F 109.5 . . ?
H7E C7B H7F 109.5 . . ?
N3B C8B H8D 109.4 . . ?
N3B C8B H8E 109.5 . . ?
H8D C8B H8E 109.5 . . ?
N3B C8B H8F 109.5 . . ?
H8D C8B H8F 109.5 . . ?
H8E C8B H8F 109.5 . . ?
C10B C9B C14B 120.0 . . ?
C10B C9B N1B 124.6(14) . . ?
C14B C9B N1B 115.4(14) . . ?
C9B C10B C11B 120.0 . . ?
C9B C10B H10B 120.0 . . ?
C11B C10B H10B 120.0 . . ?
C12B C11B C10B 120.0 . . ?
C12B C11B H11B 120.0 . . ?
C10B C11B H11B 120.0 . . ?
C11B C12B C13B 120.0 . . ?
C11B C12B C15B 122.4(17) . . ?
C13B C12B C15B 117.6(17) . . ?
C14B C13B C12B 120.0 . . ?
C14B C13B H13B 120.0 . . ?
C12B C13B H13B 120.0 . . ?
C13B C14B C9B 120.0 . . ?
C13B C14B H14B 120.0 . . ?
C9B C14B H14B 120.0 . . ?
O1B C15B N4B 121(2) . . ?
O1B C15B C12B 108(3) . . ?
N4B C15B C12B 131(3) . . ?
N4B C16B C17B 111.7(19) . . ?
N4B C16B C18B 118.5(19) . . ?
C17B C16B C18B 114(2) . . ?
N4B C16B H16B 103.6 . . ?
C17B C16B H16B 103.6 . . ?
C18B C16B H16B 103.6 . . ?
C16B C17B H17D 109.5 . . ?
C16B C17B H17E 109.5 . . ?
H17D C17B H17E 109.5 . . ?
C16B C17B H17F 109.5 . . ?
H17D C17B H17F 109.5 . . ?
H17E C17B H17F 109.5 . . ?
C19B C18B C23B 120.0 . . ?
C19B C18B C16B 124.3(17) . . ?
C23B C18B C16B 115.7(17) . . ?
C18B C19B C20B 120.0 . . ?
C18B C19B H19B 120.0 . . ?
C20B C19B H19B 120.0 . . ?
C21B C20B C19B 120.0 . . ?
C21B C20B H20B 120.0 . . ?
C19B C20B H20B 120.0 . . ?
C20B C21B C22B 120.0 . . ?
C20B C21B H21B 120.0 . . ?
C22B C21B H21B 120.0 . . ?
C23B C22B C21B 120.0 . . ?
C23B C22B H22B 120.0 . . ?
C21B C22B H22B 120.0 . . ?
C22B C23B C18B 120.0 . . ?
C22B C23B H23B 120.0 . . ?
C18B C23B H23B 120.0 . . ?

loop_
 _geom_torsion_atom_site_label_1
 _geom_torsion_atom_site_label_2
 _geom_torsion_atom_site_label_3
 _geom_torsion_atom_site_label_4
 _geom_torsion
 _geom_torsion_site_symmetry_1
 _geom_torsion_site_symmetry_2
 _geom_torsion_site_symmetry_3
 _geom_torsion_site_symmetry_4
 _geom_torsion_publ_flag
C9A N1A N2A C1A 179.0(13) . . . . ?
N1A N2A C1A C2A 11.6(18) . . . . ?
N1A N2A C1A C6A -169.2(10) . . . . ?
C6A C1A C2A C3A 0.0 . . . . ?
N2A C1A C2A C3A 179.1(15) . . . . ?
C1A C2A C3A C4A 0.0 . . . . ?
C2A C3A C4A C5A 0.0 . . . . ?
C2A C3A C4A N3A 169.8(15) . . . . ?
C8A N3A C4A C3A 177.5(15) . . . . ?
C7A N3A C4A C3A -3(2) . . . . ?
C8A N3A C4A C5A -12(2) . . . . ?
C7A N3A C4A C5A 166.9(13) . . . . ?
C3A C4A C5A C6A 0.0 . . . . ?
N3A C4A C5A C6A -170.7(13) . . . . ?
C4A C5A C6A C1A 0.0 . . . . ?
C2A C1A C6A C5A 0.0 . . . . ?
N2A C1A C6A C5A -179.2(13) . . . . ?
N2A N1A C9A C10A 171.2(9) . . . . ?
N2A N1A C9A C14A -7.0(15) . . . . ?
C14A C9A C10A C11A 0.0 . . . . ?
N1A C9A C10A C11A -178.2(11) . . . . ?
C9A C10A C11A C12A 0.0 . . . . ?
C10A C11A C12A C13A 0.0 . . . . ?
C10A C11A C12A C15A 178.8(13) . . . . ?
C11A C12A C13A C14A 0.0 . . . . ?
C15A C12A C13A C14A -178.7(14) . . . . ?
C12A C13A C14A C9A 0.0 . . . . ?
C10A C9A C14A C13A 0.0 . . . . ?
N1A C9A C14A C13A 178.0(13) . . . . ?
C16A N4A C15A O1A 7.8(18) . . . . ?
C16A N4A C15A C12A -176.2(12) . . . . ?
C13A C12A C15A O1A 151.9(10) . . . . ?
C11A C12A C15A O1A -26.8(14) . . . . ?
C13A C12A C15A N4A -24.1(16) . . . . ?
C11A C12A C15A N4A 157.1(11) . . . . ?
C15A N4A C16A C17A 120.6(15) . . . . ?
C15A N4A C16A C18A -115.4(17) . . . . ?
N4A C16A C18A C19A -120.4(13) . . . . ?
C17A C16A C18A C19A -3(2) . . . . ?
N4A C16A C18A C23A 63.6(17) . . . . ?
C17A C16A C18A C23A -178.7(12) . . . . ?
C23A C18A C19A C20A 0.0 . . . . ?
C16A C18A C19A C20A -175.9(16) . . . . ?
C18A C19A C20A C21A 0.0 . . . . ?
C19A C20A C21A C22A 0.0 . . . . ?
C20A C21A C22A C23A 0.0 . . . . ?
C21A C22A C23A C18A 0.0 . . . . ?
C19A C18A C23A C22A 0.0 . . . . ?
C16A C18A C23A C22A 176.1(15) . . . . ?
C9B N1B N2B C1B -177(2) . . . . ?
N1B N2B C1B C2B 162.7(14) . . . . ?
N1B N2B C1B C6B -20(3) . . . . ?
C6B C1B C2B C3B 0.0 . . . . ?
N2B C1B C2B C3B 178(2) . . . . ?
C1B C2B C3B C4B 0.0 . . . . ?
C7B N3B C4B C5B -168(3) . . . . ?
C8B N3B C4B C5B 15(3) . . . . ?
C7B N3B C4B C3B -3(3) . . . . ?
C8B N3B C4B C3B 180(2) . . . . ?
C2B C3B C4B N3B -166(2) . . . . ?
C2B C3B C4B C5B 0.0 . . . . ?
N3B C4B C5B C6B 164(3) . . . . ?
C3B C4B C5B C6B 0.0 . . . . ?
C4B C5B C6B C1B 0.0 . . . . ?
C2B C1B C6B C5B 0.0 . . . . ?
N2B C1B C6B C5B -178(3) . . . . ?
N2B N1B C9B C10B 4(2) . . . . ?
N2B N1B C9B C14B -176.4(15) . . . . ?
C14B C9B C10B C11B 0.0 . . . . ?
N1B C9B C10B C11B 179.1(19) . . . . ?
C9B C10B C11B C12B 0.0 . . . . ?
C10B C11B C12B C13B 0.0 . . . . ?
C10B C11B C12B C15B 179(2) . . . . ?
C11B C12B C13B C14B 0.0 . . . . ?
C15B C12B C13B C14B -179(2) . . . . ?
C12B C13B C14B C9B 0.0 . . . . ?
C10B C9B C14B C13B 0.0 . . . . ?
N1B C9B C14B C13B -179.2(17) . . . . ?
C16B N4B C15B O1B -22(5) . . . . ?
C16B N4B C15B C12B 161(3) . . . . ?
C11B C12B C15B O1B -34(3) . . . . ?
C13B C12B C15B O1B 145.7(18) . . . . ?
C11B C12B C15B N4B 144(3) . . . . ?
C13B C12B C15B N4B -36(3) . . . . ?
C15B N4B C16B C17B 153(3) . . . . ?
C15B N4B C16B C18B -72(4) . . . . ?
N4B C16B C18B C19B -111(3) . . . . ?
C17B C16B C18B C19B 24(3) . . . . ?
N4B C16B C18B C23B 66(3) . . . . ?
C17B C16B C18B C23B -159.4(17) . . . . ?
C23B C18B C19B C20B 0.0 . . . . ?
C16B C18B C19B C20B 177(2) . . . . ?
C18B C19B C20B C21B 0.0 . . . . ?
C19B C20B C21B C22B 0.0 . . . . ?
C20B C21B C22B C23B 0.0 . . . . ?
C21B C22B C23B C18B 0.0 . . . . ?
C19B C18B C23B C22B 0.0 . . . . ?
C16B C18B C23B C22B -177(2) . . . . ?

#==============================================================================

#==============================================================================
# Additional structures and associated data_? identifiers
# should be added at this point if there is more than one 
# structure analysis in the CIF.

_shelxl_version_number 2014/6

_shelx_res_file
;
TITL 20150304_160tani
CELL  1.54187 9.75228 5.56872 19.13070 90.000 100.432 90.000
ZERR  2 0.00159 0.00093 0.00300 0.000 0.006 0.000
LATT -1
SYMM    -X, 1/2+Y,    -Z
SFAC C H N O
UNIT 46 48 8 2
L.S. 10
FMAP 2
PLAN -33
WPDB -2
BOND $H
CONF
LIST 4
TEMP 160.0
ACTA
SIZE 0.400 0.200 0.100
SADI 0.01 N1A N2A N1B N2B
SADI 0.01 N1A C9A N1B C9B N2A C1A N2B C1B
SADI 0.01 C4A N3A C4B N3B
SADI 0.01 N3A C7A N3A C8A N3B C7B N3B C8B
SADI 0.01 C12A C15A C12B C15B
SADI 0.01 C15A O1A C15B O1B
SADI 0.01 C15A N4A C15B N4B
SADI 0.01 N4A C16A N4B C16B
SADI 0.01 C16A C17A C16B C17B
SADI 0.01 C16A C18A C16B C18B
FLAT 0.1 C12A C15A O1A N4A
FLAT 0.1 C12B C15B O1B N4B
FLAT 0.1 C4A N3A C7A C8A
FLAT 0.1 C4B N3B C7B C8B

REM HTAB
HTAB
WGHT    0.136000
EXTI    0.009507
FVAR       2.05425   0.61688
PART 1
O1A   4    0.356003    0.142434    0.373679    21.00000    0.11640
N1A   3    0.669736    0.291231    0.116255    21.00000    0.12685
N2A   3    0.642270    0.430750    0.064646    21.00000    0.13401
N3A   3    0.941923    0.381747   -0.156888    21.00000    0.14753
N4A   3    0.331544    0.548095    0.369006    21.00000    0.09950
AFIX  43
H4N   2    0.337205    0.683063    0.347865    21.00000   -1.20000
AFIX   6

C1A   1    0.721049    0.392287    0.009907    21.00000    0.10920
C2A   1    0.805132    0.194956    0.003426    21.00000    0.13991
AFIX  43
H2A   2    0.814632    0.073274    0.037257    21.00000   -1.20000
AFIX   5
C3A   1    0.875015    0.179491   -0.053615    21.00000    0.13845
AFIX  43
H3A   2    0.931269    0.047460   -0.057949    21.00000   -1.20000
AFIX   5
C4A   1    0.860823    0.361359   -0.104178    21.00000    0.09767
C5A   1    0.776742    0.558692   -0.097700    21.00000    0.14413
AFIX  43
H5A   2    0.767244    0.680373   -0.131531    21.00000   -1.20000
AFIX   5
C6A   1    0.706855    0.574159   -0.040658    21.00000    0.14195
AFIX  43
H6A   2    0.650600    0.706189   -0.036324    21.00000   -1.20000
AFIX   0

C7A   1    1.054676    0.214502   -0.159471    21.00000    0.12680
AFIX 137
H7A   2    1.099329    0.254201   -0.198748    21.00000   -1.20000
H7B   2    1.018089    0.054277   -0.165388    21.00000   -1.20000
H7C   2    1.121330    0.224198   -0.115989    21.00000   -1.20000
AFIX   0

C8A   1    0.922072    0.565901   -0.210345    21.00000    0.16162
AFIX 137
H8A   2    0.957599    0.511610   -0.251238    21.00000   -1.20000
H8B   2    0.970919    0.708438   -0.191803    21.00000   -1.20000
H8C   2    0.824430    0.600730   -0.223722    21.00000   -1.20000

AFIX   6

C9A   1    0.593466    0.329063    0.172496    21.00000    0.10798
C10A  1    0.612032    0.149904    0.223936    21.00000    0.12816
AFIX  43
H10A  2    0.672088    0.022499    0.220464    21.00000   -1.20000
AFIX   5
C11A  1    0.540834    0.161167    0.280566    21.00000    0.14261
AFIX  43
H11A  2    0.553256    0.041299    0.314983    21.00000   -1.20000
AFIX   5
C12A  1    0.451071    0.351588    0.285754    21.00000    0.10105
C13A  1    0.432505    0.530744    0.234313    21.00000    0.10422
AFIX  43
H13A  2    0.372448    0.658149    0.237784    21.00000   -1.20000
AFIX   5
C14A  1    0.503699    0.519486    0.177682    21.00000    0.12492
AFIX  43
H14A  2    0.491274    0.639352    0.143264    21.00000   -1.20000
AFIX   0

C15A  1    0.379092    0.345070    0.346214    21.00000    0.08538
C16A  1    0.268869    0.526691    0.432514    21.00000    0.11415
AFIX  13
H16A  2    0.276359    0.360169    0.449345    21.00000   -1.20000
AFIX   0

C17A  1    0.352131    0.687692    0.487907    21.00000    0.13466
AFIX 137
H17A  2    0.318705    0.671083    0.531875    21.00000   -1.20000
H17B  2    0.341971    0.851533    0.472216    21.00000   -1.20000
H17C  2    0.448716    0.642943    0.494891    21.00000   -1.20000
AFIX   6

C18A  1    0.116681    0.591465    0.409193    21.00000    0.11720
C19A  1    0.055371    0.781646    0.439169    21.00000    0.16278
AFIX  43
H19A  2    0.109422    0.880066    0.472585    21.00000   -1.20000
AFIX   5
C20A  1   -0.086725    0.824725    0.419198    21.00000    0.17622
AFIX  43
H20A  2   -0.127743    0.951973    0.439252    21.00000   -1.20000
AFIX   5
C21A  1   -0.167512    0.677621    0.369257    21.00000    0.17334
AFIX  43
H21A  2   -0.262584    0.706439    0.355898    21.00000   -1.20000
AFIX   5
C22A  1   -0.106204    0.487441    0.339280    21.00000    0.15383
AFIX  43
H22A  2   -0.160257    0.389022    0.305863    21.00000   -1.20000
AFIX   5
C23A  1    0.035890    0.444360    0.359247    21.00000    0.14169
AFIX  43
H23A  2    0.076907    0.317117    0.339190    21.00000   -1.20000
AFIX   0

PART 2
O1B   4    0.357303    0.144657    0.354428   -21.00000    0.14414
N1B   3    0.609308    0.459377    0.091469   -21.00000    0.10175
N2B   3    0.682387    0.289343    0.076716   -21.00000    0.12101
N3B   3    0.924939    0.329686   -0.163863   -21.00000    0.12066
N4B   3    0.351641    0.539861    0.385992   -21.00000    0.12917
AFIX  43
H4M   2    0.399277    0.667061    0.381471   -21.00000   -1.20000
AFIX   6

C1B   1    0.739690    0.337687    0.014813   -21.00000    0.13593
C2B   1    0.850823    0.187502    0.008829   -21.00000    0.12444
AFIX  43
H2B   2    0.881579    0.074865    0.044079   -21.00000   -1.20000
AFIX   5
C3B   1    0.915984    0.205666   -0.049838   -21.00000    0.10947
AFIX  43
H3B   2    0.990340    0.105186   -0.053841   -21.00000   -1.20000
AFIX   5
C4B   1    0.870013    0.374012   -0.102525   -21.00000    0.19304
C5B   1    0.758884    0.524200   -0.096540   -21.00000    0.10292
AFIX  43
H5B   2    0.728129    0.636839   -0.131789   -21.00000   -1.20000
AFIX   5
C6B   1    0.693724    0.506040   -0.037872   -21.00000    0.11307
AFIX  43
H6B   2    0.619372    0.606528   -0.033868   -21.00000   -1.20000
AFIX   0

C7B   1    1.021218    0.152088   -0.180311   -21.00000    0.28375
AFIX 137
H7D   2    0.998719    0.112385   -0.229899   -21.00000   -1.20000
H7E   2    1.014880    0.010494   -0.152448   -21.00000   -1.20000
H7F   2    1.114364    0.214762   -0.169570   -21.00000   -1.20000
AFIX   0

C8B   1    0.888664    0.485388   -0.224810   -21.00000    0.14466
AFIX 137
H8D   2    0.968241    0.505796   -0.247317   -21.00000   -1.20000
H8E   2    0.859945    0.638841   -0.209696   -21.00000   -1.20000
H8F   2    0.813699    0.414993   -0.257916   -21.00000   -1.20000

AFIX   6

C9B   1    0.556136    0.419471    0.155386   -21.00000    0.09604
C10B  1    0.588942    0.222550    0.199920   -21.00000    0.10725
AFIX  43
H10B  2    0.648384    0.104058    0.188512   -21.00000   -1.20000
AFIX   5
C11B  1    0.532905    0.202727    0.261506   -21.00000    0.10121
AFIX  43
H11B  2    0.554855    0.070972    0.291303   -21.00000   -1.20000
AFIX   5
C12B  1    0.444061    0.379825    0.278556   -21.00000    0.11724
C13B  1    0.411249    0.576749    0.234020   -21.00000    0.16539
AFIX  43
H13B  2    0.351805    0.695237    0.245428   -21.00000   -1.20000
AFIX   5
C14B  1    0.467286    0.596574    0.172435   -21.00000    0.12719
AFIX  43
H14B  2    0.445333    0.728326    0.142637   -21.00000   -1.20000
AFIX   0

C15B  1    0.380702    0.367360    0.342439   -21.00000    0.19210
C16B  1    0.263140    0.577248    0.439038   -21.00000    0.10111
AFIX  13
H16B  2    0.271829    0.426324    0.465824   -21.00000   -1.20000
AFIX   0

C17B  1    0.324329    0.761779    0.493785   -21.00000    0.09409
AFIX 137
H17D  2    0.264199    0.780623    0.527975   -21.00000   -1.20000
H17E  2    0.333036    0.912668    0.470716   -21.00000   -1.20000
H17F  2    0.414634    0.709297    0.517452   -21.00000   -1.20000
AFIX   6

C18B  1    0.107881    0.603055    0.413898   -21.00000    0.10533
C19B  1    0.034235    0.815327    0.416995   -21.00000    0.12794
AFIX  43
H19B  2    0.079916    0.951550    0.437532   -21.00000   -1.20000
AFIX   5
C20B  1   -0.107686    0.823997    0.389395   -21.00000    0.12830
AFIX  43
H20B  2   -0.156959    0.966025    0.391464   -21.00000   -1.20000
AFIX   5
C21B  1   -0.175964    0.620398    0.358705   -21.00000    0.12638
AFIX  43
H21B  2   -0.270920    0.626200    0.340242   -21.00000   -1.20000
AFIX   5
C22B  1   -0.102320    0.408121    0.355608   -21.00000    0.15440
AFIX  43
H22B  2   -0.148003    0.271898    0.335071   -21.00000   -1.20000
AFIX   5
C23B  1    0.039601    0.399447    0.383206   -21.00000    0.10610
AFIX  43
H23B  2    0.088874    0.257419    0.381136   -21.00000   -1.20000
PART 0
AFIX   0
HKLF 4

REM  20150304_160tani
REM R1 =  0.0681 for     900 Fo > 4sig(Fo)  and  0.1776 for all    3268 data
REM    161 parameters refined using     25 restraints

END

WGHT      0.1370      0.0000

REM Instructions for potential hydrogen bonds
EQIV $1 x, y+1, z
HTAB N4A O1A_$1
HTAB C17A O1A_$1
EQIV $2 -x+1, y+1/2, -z
HTAB C8B O1B_$2
HTAB C17B O1B_$1

REM Highest difference peak  0.176,  deepest hole -0.150,  1-sigma level  0.046
Q1    1  -0.0701  0.9517  0.3465  11.00000  0.05    0.18
Q2    1   0.3078  0.1751  0.4410  11.00000  0.05    0.16
Q3    1  -0.1470  0.7264  0.4081  11.00000  0.05    0.16
Q4    1   0.2181  0.3601  0.4537  11.00000  0.05    0.16
Q5    1   0.4034  0.1619  0.3952  11.00000  0.05    0.15
Q6    1   0.3345  0.2198  0.4722  11.00000  0.05    0.15
Q7    1  -0.1546  1.1476  0.4515  11.00000  0.05    0.15
Q8    1   0.5696  0.4653  0.1881  11.00000  0.05    0.15
Q9    1  -0.0935  0.7867  0.3586  11.00000  0.05    0.14
Q10   1  -0.1770  1.0051  0.4006  11.00000  0.05    0.14
Q11   1   0.6614  0.3305  0.0857  11.00000  0.05    0.14
Q12   1  -0.0755  0.8265  0.2838  11.00000  0.05    0.13
Q13   1   0.5122  0.2644  0.2964  11.00000  0.05    0.13
Q14   1   0.4872  0.3140  0.2937  11.00000  0.05    0.13
Q15   1   0.9462  0.2920 -0.1722  11.00000  0.05    0.13
Q16   1   0.6440  0.5893  0.0805  11.00000  0.05    0.13
Q17   1   0.9531  0.2229 -0.1768  11.00000  0.05    0.12
Q18   1   0.7630  0.2436  0.0012  11.00000  0.05    0.12
Q19   1   0.2240  0.5758  0.5042  11.00000  0.05    0.12
Q20   1   0.4649  0.0061  0.2781  11.00000  0.05    0.12
Q21   1   0.4772  0.7589  0.2889  11.00000  0.05    0.12
Q22   1  -0.2476  0.7959  0.4535  11.00000  0.05    0.12
Q23   1   0.7232  0.5152 -0.0059  11.00000  0.05    0.12
Q24   1  -0.1419  0.1714  0.3712  11.00000  0.05    0.11
Q25   1   0.5333  0.1822  0.1724  11.00000  0.05    0.11
Q26   1  -0.1372  0.5154  0.3798  11.00000  0.05    0.11
Q27   1   0.7895  0.4464 -0.1043  11.00000  0.05    0.11
Q28   1   0.3968  0.7358  0.3615  11.00000  0.05    0.11
Q29   1   0.8145  0.0863 -0.0205  11.00000  0.05    0.11
Q30   1   0.7599  0.3854 -0.0892  11.00000  0.05    0.10
Q31   1   0.9927  0.3831 -0.2461  11.00000  0.05    0.10
Q32   1   0.9009 -0.0385 -0.1508  11.00000  0.05    0.10
Q33   1  -0.0373  0.1668  0.3164  11.00000  0.05    0.10
;

_shelx_res_checksum   42276

_shelx_hkl_file
;
   0   0   2  116.04    4.97
   0   0   2  116.26    3.69
   0   0   2  112.57    3.94
   0   0  -2  123.87    6.79
   0   0  -2  108.78    3.77
   0   0  -2  106.35    5.20
   0   0  -2  120.41    3.73
   0   0   3  750.81   28.65
   0   0   3  687.51   26.33
   0   0   3  733.12   30.84
   0   0  -3  747.58   27.85
   0   0  -3  933.08   39.61
   0   0  -3  716.42   27.98
   0   0  -3  603.27   29.59
   0   0   4 7603.31  444.40
   0   0   4 6851.09  431.64
   0   0   4 6284.32  394.95
   0   0  -4 6722.29  398.66
   0   0  -4 7084.43  416.59
   0   0  -4 6098.83  416.10
   0   0  -4 7153.95  468.41
   0   0   5 5304.61  336.04
   0   0   5 5810.64  344.02
   0   0   5 5755.41  334.84
   0   0   5 5763.20  359.17
   0   0  -5 5404.95  367.79
   0   0  -5 5045.16  297.25
   0   0  -5 5782.74  332.11
   0   0   6  103.36    7.23
   0   0   6  131.12   10.41
   0   0   6   92.24   13.34
   0   0   6  115.98    8.83
   0   0  -6  111.00    6.96
   0   0  -6  101.83    7.44
   0   0  -6   87.49   11.68
   0   0   7 1126.74   64.38
   0   0   7 1119.98   63.21
   0   0   7 1299.71   65.13
   0   0   7 1248.01   63.59
   0   0  -7 1023.02   52.91
   0   0  -7 1124.88   61.54
   0   0  -7  990.48   69.13
   0   0   8  753.21   49.20
   0   0   8  671.54   36.80
   0   0   8  710.15   42.58
   0   0  -8  640.61   33.52
   0   0  -8  469.33   38.62
   0   0  -8  636.22   35.89
   0   0   9  131.10   13.72
   0   0   9  134.10   14.21
   0   0   9  154.55   17.47
   0   0   9  119.85   13.36
   0   0  -9  133.24   11.60
   0   0  -9  115.20    8.40
   0   0  -9  104.28   15.56
   0   0  10   74.95   11.17
   0   0  10   67.26    7.81
   0   0  10   73.74   16.46
   0   0  10   67.42   15.04
   0   0 -10   78.14   19.44
   0   0 -10   68.85   13.59
   0   0 -10   53.47    6.40
   0   0 -10   64.09    9.25
   0   0  11  475.44   44.71
   0   0  11  623.44   45.02
   0   0  11  670.73   48.54
   0   0 -11  469.92   36.00
   0   0 -11  466.00   48.74
   0   0  12   90.53   23.36
   0   0  12   85.86   21.36
   0   0 -12   55.27   24.10
   0   0 -12   70.30   20.37
   0   0  13    5.41    7.07
   0   0 -13   -4.82   18.08
   0   0  14  141.95   33.25
   0   0 -14  133.99   35.71
   0   0  15  255.67   33.02
   0   0 -15  211.26   46.24
   0   0  16    0.04    9.80
   0   0 -16   12.78   14.08
   0   0  17    0.78   11.53
   0   0 -17   16.93   16.45
   0   0  18   45.11   19.08
   0   0 -18   32.96   25.64
   0   0  19    2.06   10.95
   0   0 -19   14.17   22.92
   0   0  20  -10.11   11.19
   0   0 -20    2.42   14.63
   0   0  21    3.32   11.94
   0   0 -21   -1.02    9.74
   0   0  22   12.30   10.45
   0   0 -22   -9.94    8.39
   0   1   0   -0.11    0.92
   0   1   0    0.46    1.04
   0   1   0   -1.64    1.60
   0   1   0   -0.03    0.89
   0  -1   0    0.57    1.19
   0  -1   0    1.99    1.52
   0  -1   0   -0.00    1.03
   0  -1   0    0.71    1.05
   0   1   1 4060.90  228.13
   0   1   1 3964.52  221.44
   0   1  -1 3842.37  210.46
   0   1   1 4008.75  218.29
   0   1   1 3794.89  196.97
   0   1  -1 4016.49  220.39
   0   1  -1 4378.29  228.42
   0   1  -1 3986.84  216.31
   0  -1   1 4256.37  226.06
   0  -1   1 3774.32  205.94
   0  -1  -1 3971.81  214.44
   0  -1   1 4019.40  208.96
   0  -1  -1 3871.55  217.22
   0  -1  -1 3667.81  197.05
   0  -1  -1 4286.89  219.07
   0  -1   1 4145.02  225.88
   0   1  -2 4780.94  243.31
   0   1   2 4603.26  229.31
   0   1  -2 4545.37  260.51
   0   1   2 4746.53  276.51
   0   1  -2 4346.02  254.73
   0   1   2 4592.33  270.79
   0   1   2 4142.79  243.64
   0   1  -2 4503.15  253.82
   0  -1   2 4286.53  252.59
   0  -1   2 4143.57  213.81
   0  -1  -2 4984.30  245.62
   0  -1   2 4363.69  244.87
   0  -1   2 4489.58  253.17
   0  -1  -2 4354.48  249.45
   0  -1  -2 4405.08  248.96
   0   1   3 4120.43  193.95
   0   1  -3 4245.33  249.39
   0   1   3 3972.04  239.74
   0   1   3 4396.07  282.32
   0   1  -3 4244.66  258.46
   0   1   3 4229.88  258.47
   0   1   3 4085.87  184.05
   0   1  -3 4498.65  214.08
   0  -1   3 4088.54  237.11
   0  -1   3 4309.50  256.81
   0  -1   3 4414.75  203.25
   0  -1  -3 4034.13  231.41
   0  -1  -3 4173.67  246.67
   0  -1   3 4248.83  240.61
   0  -1  -3 4062.14  242.47
   0   1  -4 5175.71  316.82
   0   1   4 5179.58  332.90
   0   1   4 4486.93  290.96
   0   1  -4 5239.35  328.69
   0  -1   4 5308.78  333.77
   0  -1   4 4688.95  305.58
   0  -1  -4 4850.30  295.53
   0  -1  -4 5011.42  325.22
   0  -1   4 5398.32  321.79
   0  -1  -4 5725.12  350.93
   0   1  -5  864.97   46.43
   0   1   5  711.10   48.84
   0   1   5  838.74   47.95
   0   1  -5  760.20   44.14
   0  -1   5  898.93   45.70
   0  -1   5  976.03   55.51
   0  -1  -5  837.54   58.09
   0  -1  -5  875.64   51.74
   0  -1   5  891.45   49.38
   0  -1  -5  771.66   46.10
   0   1   6  509.36   31.06
   0   1   6  421.79   28.90
   0   1  -6  471.24   34.45
   0   1   6  483.28   34.22
   0   1  -6  543.01   33.93
   0  -1   6  491.88   32.36
   0  -1   6  512.50   29.15
   0  -1  -6  477.25   28.76
   0  -1  -6  461.15   33.02
   0  -1   6  567.04   33.27
   0   1   7  128.89   13.46
   0   1   7  143.55   13.81
   0   1  -7  127.98   11.99
   0   1   7  129.10   14.66
   0   1  -7  159.88   16.16
   0  -1   7  149.32   12.63
   0  -1   7  140.94   13.18
   0  -1  -7  131.07   11.22
   0  -1  -7  120.82   15.56
   0   1   8  406.14   31.38
   0   1   8  416.52   32.21
   0   1  -8  407.99   35.84
   0   1  -8  341.55   25.75
   0   1   8  367.97   31.34
   0  -1   8  422.74   36.75
   0  -1   8  434.53   28.93
   0  -1  -8  420.17   32.47
   0  -1  -8  372.75   34.72
   0  -1  -8  456.68   36.24
   0   1   9   88.57   20.55
   0   1   9  113.42   14.80
   0   1  -9  107.24   20.05
   0   1   9  113.42   18.97
   0   1  -9  102.23   17.08
   0   1  -9    9.80   17.50
   0  -1   9  104.50   13.52
   0  -1  -9   93.65   16.98
   0  -1   9  111.87   12.73
   0  -1  -9   98.57   11.40
   0  -1  -9  109.23   17.57
   0   1  10  214.26   23.24
   0   1  10  175.93   22.22
   0   1  10  172.87   27.78
   0   1 -10   56.09   26.84
   0   1 -10  167.31   18.49
   0  -1  10  214.35   22.03
   0  -1 -10  161.30   25.64
   0  -1  10  196.02   20.22
   0  -1 -10  189.55   18.64
   0  -1 -10  235.01   28.48
   0   1  11  466.29   48.24
   0   1  11  643.47   54.81
   0   1  11  505.14   46.06
   0   1 -11  478.47   42.80
   0  -1  11  722.87   68.29
   0  -1  11  648.49   48.90
   0  -1  11  557.16   46.52
   0  -1 -11  591.28   57.47
   0  -1 -11  528.51   41.76
   0   1 -12  149.42   22.14
   0   1  12  162.81   23.84
   0   1  12  163.14   25.84
   0  -1  12  200.97   26.00
   0  -1  12  197.74   22.52
   0  -1 -12  163.20   31.37
   0  -1 -12  161.69   25.92
   0  -1 -12  135.21   20.23
   0  -1  12  189.61   23.59
   0   1  13   38.29   12.66
   0   1 -13   40.39   14.47
   0   1 -13    2.85   21.14
   0   1 -13    9.03   13.30
   0  -1 -13   40.70   18.63
   0  -1  13   37.15   14.88
   0  -1  13   40.24   13.35
   0   1  14   -0.14    6.14
   0   1 -14   -2.78   10.44
   0  -1  14    1.07    6.37
   0  -1  14    3.59    7.44
   0  -1 -14   -2.97   13.18
   0  -1 -14    3.38   14.04
   0   1  15   28.83   13.32
   0   1 -15   29.62   21.87
   0  -1  15   -0.44   13.14
   0  -1 -15   20.00   18.75
   0   1  16   44.90   17.32
   0   1 -16   35.79   25.73
   0  -1 -16   70.17   33.87
   0  -1  16    0.94   16.31
   0   1  17   14.66   21.06
   0   1 -17   36.12   32.65
   0  -1  17    1.31   14.29
   0  -1 -17   21.31   18.30
   0   1  18   33.81   18.49
   0   1 -18   34.80   26.90
   0  -1  18   36.74   29.38
   0  -1 -18   36.64   25.96
   0   1  19   12.99   15.03
   0   1 -19    2.73   20.69
   0  -1  19   25.07   15.75
   0  -1 -19   14.84   19.44
   0   1  20   -1.84    8.79
   0   1 -20   -0.17   11.83
   0  -1 -20  -11.27   11.20
   0  -1  20    4.11    8.96
   0   1  21    7.10    9.80
   0   1 -21    7.35   12.86
   0  -1  21    6.69    9.69
   0  -1 -21    0.52   12.85
   0   1  22    6.75    5.77
   0   1 -22   -4.74    7.35
   0  -1  22   -5.60    5.84
   0  -1 -22    6.81    7.49
   0   2   0  460.31   26.79
   0   2   0  428.81   32.52
   0   2   0  427.33   23.62
   0   2   0  407.48   25.77
   0  -2   0  430.55   25.08
   0  -2   0  414.02   24.55
   0  -2   0  467.97   27.23
   0  -2   0  412.82   25.24
   0   2  -1  355.39   27.06
   0   2   1  367.78   20.25
   0   2   1  348.03   29.14
   0   2   1  418.12   24.92
   0   2  -1  365.46   22.57
   0   2   1  387.22   25.39
   0   2  -1  374.53   22.28
   0   2  -1  363.57   22.36
   0  -2   1  409.70   23.64
   0  -2   1  431.31   27.08
   0  -2  -1  394.49   25.56
   0  -2   1  360.20   20.75
   0  -2  -1  373.80   26.27
   0  -2   1  400.70   25.75
   0  -2  -1  382.60   24.40
   0  -2  -1  409.27   25.44
   0   2   2  235.51   13.08
   0   2   2  265.88   24.29
   0   2  -2  269.33   17.72
   0   2  -2  248.94   21.07
   0   2  -2  272.13   16.64
   0   2   2  248.12   19.73
   0   2   2  225.38   18.65
   0   2  -2  227.15   17.35
   0  -2   2  267.19   19.24
   0  -2   2  257.90   18.16
   0  -2  -2  259.47   21.20
   0  -2  -2  237.50   17.27
   0  -2   2  293.12   15.43
   0  -2  -2  269.36   17.86
   0  -2  -2  286.51   19.10
   0  -2   2  264.42   16.95
   0   2   3  256.28   26.94
   0   2  -3  221.34   17.73
   0   2   3  230.11   20.13
   0   2   3  233.62   11.13
   0   2   3  231.99   25.70
   0   2  -3  245.38   17.62
   0   2  -3  237.53   16.68
   0   2  -3  241.10   16.69
   0  -2   3  243.67   18.80
   0  -2   3  230.57   11.78
   0  -2  -3  225.44   17.74
   0  -2  -3  252.12   17.22
   0  -2  -3  238.06   13.32
   0  -2   3  252.50   16.59
   0  -2   3  250.01   18.17
   0  -2  -3  209.67   15.32
   0   2   4  627.13   44.70
   0   2   4  519.50   38.75
   0   2   4  522.38   29.37
   0   2   4  584.33   22.74
   0   2  -4  580.63   30.52
   0   2  -4  543.00   33.82
   0   2  -4  495.79   35.76
   0   2   4  447.00   33.30
   0   2  -4  531.48   40.83
   0  -2   4  572.11   26.30
   0  -2   4  563.99   37.34
   0  -2  -4  544.70   35.60
   0  -2  -4  613.76   35.38
   0  -2   4  558.66   33.75
   0  -2  -4  592.16   38.03
   0  -2   4  628.56   42.70
   0   2  -5 1319.33   79.77
   0   2  -5 1289.19   83.20
   0   2   5 1376.61   99.24
   0   2  -5 1052.20   46.49
   0  -2   5 1316.78   79.46
   0  -2   5 1458.57   95.10
   0  -2  -5 1369.55   80.54
   0  -2  -5 1317.09   82.79
   0  -2   5 1325.10   84.45
   0  -2   5 1240.73   47.70
   0  -2  -5 1342.17   83.22
   0   2  -6  528.12   37.88
   0   2  -6  473.72   36.97
   0   2   6  594.12   45.76
   0  -2   6  582.04   42.24
   0  -2   6  630.54   52.65
   0  -2   6  541.54   36.92
   0  -2  -6  524.90   39.11
   0  -2  -6  597.30   45.21
   0  -2  -6  540.73   38.79
   0   2  -7  682.12   52.92
   0   2  -7  825.32   60.25
   0   2   7  933.36   68.48
   0  -2   7  901.01   78.09
   0  -2   7  807.77   54.87
   0  -2  -7  792.96   55.82
   0  -2  -7  843.96   55.50
   0  -2   7  771.07   58.32
   0  -2  -7  774.37   59.05
   0   2   8   -4.87   20.11
   0   2   8   71.07   17.12
   0   2  -8   84.45   22.10
   0   2   8  100.00   16.56
   0   2  -8   75.73   12.95
   0  -2   8   97.96   15.96
   0  -2   8   90.32   12.82
   0  -2  -8   96.63   14.20
   0  -2  -8   79.58   15.21
   0   2   9   92.03   16.53
   0   2  -9   71.83   16.60
   0   2   9    2.04   13.08
   0   2  -9   74.06   12.49
   0   2   9   86.83   23.61
   0   2  -9   -0.89   12.14
   0  -2   9   90.84   19.29
   0  -2  -9   88.45   16.08
   0  -2  -9   87.06   13.42
   0  -2   9  112.10   16.83
   0   2  10   32.51   13.48
   0   2 -10   32.11   11.25
   0   2  10   42.45   20.17
   0   2 -10   35.92   15.52
   0   2 -10    1.52   11.31
   0  -2  10   41.38   11.77
   0  -2 -10   36.66   14.36
   0  -2 -10   43.45   11.04
   0  -2 -10   35.95   13.49
   0  -2  10   51.10   21.54
   0   2  11   53.83   14.23
   0   2  11   37.84   20.41
   0   2 -11   -2.07   11.94
   0  -2  11   47.16   12.15
   0  -2 -11   33.70   15.45
   0  -2  11   35.28   12.94
   0  -2 -11   -0.51   10.76
   0   2  12   66.32   16.48
   0   2 -12    3.19   23.49
   0  -2  12   59.45   16.07
   0  -2  12   36.83   24.38
   0  -2 -12   -0.59   22.24
   0  -2 -12   47.08   19.12
   0   2  13    4.84   10.09
   0   2 -13    3.37   10.70
   0  -2  13   -0.15   16.47
   0  -2  13    2.22   12.57
   0  -2 -13   20.90   10.65
   0  -2 -13   17.63   13.26
   0   2  14   -5.34    5.86
   0   2 -14    3.10    6.12
   0  -2  14    1.34    6.05
   0  -2  14    0.81    7.38
   0  -2 -14    0.20   11.41
   0  -2 -14    0.89    5.76
   0   2 -15   23.22   23.23
   0   2  15   17.62   13.87
   0  -2  15   17.26   14.96
   0  -2 -15   19.93   18.20
   0  -2  15    3.43   25.21
   0   2  16   25.46   16.00
   0   2 -16   21.86   25.37
   0  -2  16   26.35   16.66
   0  -2 -16   25.59   20.64
   0  -2  16   15.07   27.31
   0   2  17   -7.39   12.09
   0   2 -17   -7.48   11.99
   0  -2 -17    1.46   10.46
   0  -2  17    5.00    8.74
   0   2  18    6.44   11.55
   0   2 -18   11.73   15.62
   0  -2  18   -0.30   11.29
   0  -2 -18    4.21   14.04
   0   2 -19    2.91   14.06
   0   2  19    9.88    9.99
   0  -2  19   -0.50   10.69
   0  -2 -19   -0.75   12.76
   0   2  20    4.09    6.13
   0   2 -20   -1.04    7.58
   0  -2 -20   14.05   10.43
   0  -2  20   -7.82    5.81
   0   2  21   -5.67    7.32
   0   2 -21    5.99    8.22
   0  -2  21    4.57    6.72
   0  -2 -21    9.81   11.52
   0   3   0    0.65    5.19
   0   3   0   -0.05    2.78
   0   3   0    1.06    4.75
   0   3   0    1.07    3.71
   0  -3   0    2.20    2.83
   0  -3   0   -1.09    3.35
   0  -3   0   -5.36    3.34
   0  -3   0    1.55    4.79
   0   3   1   98.79   14.65
   0   3  -1  121.33   16.04
   0   3   1  109.00   16.18
   0   3   1  135.05   18.45
   0   3   1  125.46   16.49
   0   3  -1  110.64   14.82
   0   3  -1  129.64   22.58
   0   3  -1  102.98   12.90
   0  -3   1  121.93   15.33
   0  -3   1  128.78   14.76
   0  -3  -1  132.61   15.78
   0  -3  -1  131.07   15.06
   0  -3   1  120.70   14.98
   0  -3  -1  115.40   14.77
   0  -3  -1  128.27   15.99
   0  -3   1  102.32   11.88
   0   3  -2  212.91   21.60
   0   3  -2  185.52   20.20
   0   3   2  219.40   26.74
   0   3  -2  185.18   19.93
   0   3   2  186.24   15.77
   0   3   2  248.97   26.66
   0   3   2  206.06   23.80
   0  -3   2  222.05   28.42
   0  -3  -2  250.16   20.33
   0  -3   2  230.41   18.30
   0  -3  -2  233.99   22.82
   0  -3  -2  247.34   29.99
   0  -3   2  210.85   27.79
   0  -3   2  237.17   22.11
   0  -3  -2  252.78   28.80
   0   3  -3   28.61    7.11
   0   3   3   35.86   10.56
   0   3   3   14.49   10.68
   0   3   3   32.53    8.99
   0   3  -3   22.89    7.51
   0   3  -3   19.52   11.05
   0   3  -3   32.60    8.66
   0  -3   3   36.82   12.93
   0  -3   3   31.87    8.03
   0  -3  -3   22.69    7.67
   0  -3   3   -0.23    8.43
   0  -3  -3   -0.05    7.17
   0  -3  -3   30.60    8.39
   0  -3   3   -0.44    5.69
   0   3  -4  655.02   51.06
   0   3   4  722.53   63.47
   0   3   4  679.73   82.47
   0   3  -4  660.84   54.55
   0   3  -4  564.40   48.17
   0   3   4  574.13   54.57
   0  -3   4  675.50   53.08
   0  -3   4  690.58   52.27
   0  -3  -4  669.57   51.56
   0  -3   4  680.68   60.51
   0  -3  -4  711.86   50.65
   0  -3  -4  742.97   55.90
   0   3  -5   14.23    8.99
   0   3   5    2.53    7.41
   0   3  -5   16.53   11.21
   0   3  -5   22.16    7.05
   0   3   5   23.00   10.37
   0  -3   5   -0.13    7.29
   0  -3   5   16.34    8.25
   0  -3  -5   -0.13    6.97
   0  -3  -5   20.46    7.97
   0  -3   5   -0.14    7.21
   0  -3  -5   18.65    7.99
   0   3  -6   51.20   12.44
   0   3   6   77.41   17.30
   0   3   6   -0.82   12.20
   0   3  -6   58.96   11.35
   0  -3   6   -0.28   12.37
   0  -3   6   61.65   12.69
   0  -3  -6   62.23   12.14
   0  -3  -6   73.48   19.54
   0  -3  -6   63.34   13.68
   0  -3   6   65.78   14.97
   0   3   7  285.03   49.66
   0   3  -7  187.72   26.30
   0   3  -7  188.57   36.90
   0  -3   7  221.17   28.17
   0  -3   7  208.38   27.04
   0  -3  -7  200.78   25.81
   0  -3   7  303.70   36.20
   0  -3  -7  200.31   27.12
   0  -3  -7  235.84   25.38
   0   3   8    2.40    7.77
   0   3  -8    4.42    7.44
   0  -3   8    0.00    7.67
   0  -3   8    8.01    7.39
   0  -3  -8    6.10    6.93
   0  -3  -8    6.37    7.11
   0  -3  -8    0.50    7.40
   0  -3   8   -0.10    9.04
   0   3   9   20.20   13.02
   0   3   9   -1.03   10.12
   0   3  -9    0.58    9.38
   0  -3   9    0.02   15.41
   0  -3  -9   22.51   13.53
   0  -3   9   18.86   15.65
   0  -3  -9   16.22   10.79
   0   3  10   27.75   14.69
   0   3 -10   -1.06   12.05
   0  -3  10    0.80   14.07
   0  -3 -10   21.55   13.48
   0  -3 -10   47.93   11.90
   0  -3  10    1.88   12.35
   0   3  11    1.74    6.95
   0   3 -11    0.20    5.79
   0  -3  11   -2.92    6.24
   0  -3  11   -0.89    6.59
   0  -3 -11    7.12    8.81
   0  -3 -11   -2.20    6.28
   0   3 -12    6.90   12.01
   0   3  12    0.57    8.53
   0  -3  12    0.59    8.54
   0  -3 -12   -2.11    7.49
   0  -3  12    0.12    9.18
   0  -3 -12    4.18    8.78
   0   3 -13   -2.12   12.05
   0   3  13   21.73   18.30
   0  -3  13    0.92   13.88
   0  -3 -13   17.42   13.64
   0  -3  13    0.80   13.08
   0  -3 -13   16.72   11.41
   0   3  14   18.25   11.63
   0   3 -14    1.95   11.71
   0  -3  14    1.43   12.82
   0  -3 -14    3.75   13.98
   0  -3 -14   23.84   19.50
   0  -3  14    0.10   12.98
   0   3  15    4.20   11.08
   0   3 -15    3.70   19.81
   0  -3  15    7.49   12.45
   0  -3 -15    5.94   11.31
   0  -3  15   16.69   19.57
   0  -3 -15    4.54   13.57
   0   3 -16   14.73   13.30
   0   3  16   -1.90    8.23
   0  -3  16    5.11   10.26
   0  -3 -16   -3.90   11.21
   0  -3  16   -0.06    9.58
   0  -3 -16    1.64    8.94
   0   3  17   -0.56    9.67
   0   3 -17   -5.81   13.52
   0  -3  17    2.95    9.35
   0  -3  17   11.78    9.89
   0  -3 -17    2.57    9.29
   0   3  18   -2.40    9.08
   0   3 -18   -0.00   10.76
   0  -3  18    3.14    8.11
   0  -3 -18    7.50    8.24
   0  -3  18    2.50    7.32
   0   3  19  -12.32    8.10
   0   3 -19   -3.54    8.97
   0  -3  19   -2.25    7.29
   0  -3 -19    8.47   10.35
   0  -3  19   -1.70    6.00
   0   3  20    1.26    6.45
   0   3 -20    3.55    5.63
   0   4   0   23.48   17.26
   0  -4   0   62.35   27.69
   0  -4   0  101.51   17.38
   0  -4   0  105.89   18.99
   0   4  -1   29.57   14.28
   0   4  -1   24.87   17.41
   0  -4   1   35.03   10.75
   0  -4   1    1.16   13.19
   0  -4  -1   34.44   11.62
   0  -4   1   34.18   20.03
   0  -4  -1    0.69   12.15
   0  -4   2    0.36    8.38
   0  -4   2    1.88   11.90
   0  -4  -2   -0.51    6.60
   0  -4  -2   14.37   10.22
   0  -4   3   -0.31   29.65
   0  -4   3   89.06   19.35
   0  -4  -3   68.67   16.83
   0  -4  -3   78.82   17.32
   0  -4   4  100.82   22.34
   0  -4   4    0.22   20.00
   0  -4  -4   95.01   18.03
   0  -4  -4   92.10   18.00
   0  -4   5   -0.23    9.92
   0  -4   5   -0.33   11.38
   0  -4  -5   -0.56    9.07
   0  -4  -5   21.20    8.76
   0  -4   6   41.92   21.29
   0  -4   6    0.20   16.57
   0  -4  -6    0.34   12.39
   0  -4  -6   49.66   12.08
   0  -4   7   25.35   12.62
   0  -4   7    0.30   15.37
   0  -4  -7    0.31   18.21
   0  -4  -7   20.04   12.55
   0   4   8   -2.58   12.76
   0   4  -8   -3.61   10.11
   0  -4   8   -0.18   12.92
   0  -4  -8   -0.01   10.09
   0  -4   8   26.26   10.48
   0   4   9   26.42   17.30
   0   4  -9    0.79   13.50
   0  -4   9    0.89   16.34
   0  -4   9   23.32   15.59
   0  -4  -9   20.08   13.53
   0   4  10    6.25   10.76
   0   4 -10   -4.75    9.56
   0  -4  10    5.30   10.32
   0  -4  10   -0.14   16.53
   0  -4 -10    5.82   14.34
   0   4  11    0.16   11.97
   0   4 -11    1.66   17.19
   0  -4  11    8.62   12.20
   0  -4  11   -0.18   12.79
   0  -4 -11   10.74   11.15
   0   4  12   -6.10   10.63
   0   4 -12    3.56   15.87
   0  -4  12   -2.01   11.83
   0  -4 -12   -6.93   10.07
   0  -4  12    0.67   10.62
   0   4  13   10.63   10.69
   0   4 -13   -4.95    9.89
   0  -4  13   -2.31   11.01
   0  -4  13   22.91   12.95
   0  -4 -13    3.02   10.65
   0   4  14   -4.46    9.71
   0  -4  14    4.43   12.96
   0  -4  14    6.33    9.65
   0  -4 -14    9.60    9.99
   0   4  15   -4.91    7.89
   0  -4  15    5.52    9.89
   0  -4  15    4.81    6.67
   0  -4 -15    4.40   12.46
   0   4  16   -7.58    7.67
   0  -4  16    4.92    9.04
   0  -4 -16   -2.19   10.78
   0   4  17    0.53    7.56
   0  -4  17   17.10   12.72
   0  -4 -17    3.92    6.88
   0   4  18   -4.55    4.22
   0  -4  18    4.65    3.90
   0  -5   0    5.81   10.20
   0  -5   1   11.57   10.40
   0  -5  -1    2.30   10.75
   0  -5  -1   11.47   16.49
   0  -5   2   34.52   33.73
   0  -5  -2   69.51   21.70
   0  -5  -2   97.40   22.26
   0  -5   3    7.79   14.80
   0  -5  -3    0.18    8.88
   0  -5  -3    2.69    8.56
   0  -5   4   18.35   14.36
   0  -5  -4   12.07   11.72
   0  -5  -4    1.32   20.04
   0  -5   5   13.46   12.75
   0  -5  -5    3.04   17.42
   0  -5  -5    0.09   17.50
   0  -5   6    0.77   11.71
   0  -5  -6    8.60   10.42
   0  -5  -6    1.09   16.33
   0   5   7    2.84    9.21
   0  -5   7   -1.41    7.65
   0  -5  -7   -0.03    6.95
   0   5   8    7.23   15.30
   0  -5   8    9.88   14.76
   0  -5  -8   16.12   13.27
   0   5   9    6.22   13.14
   0  -5   9   17.43   13.91
   0  -5  -9    4.52   12.49
   0   5  10    3.74   10.95
   0  -5  10    7.84   12.67
   0  -5 -10   11.73   17.56
   0   5  11   -0.22   13.08
   0  -5  11    7.09   11.24
   0  -5 -11    3.41   10.17
   0   5  12    0.28    9.00
   0  -5  12    3.34    8.27
   0  -5 -12   -1.21    7.41
   0   5  13   -6.29    8.01
   0  -5  13   -6.92    7.97
   0  -5 -13    8.02    7.04
   0   5  14   -1.12    6.19
   0  -5  14    8.81    7.09
   0  -5 -14   -2.86    5.85
   0  -5  15   11.63   14.91
   0  -5 -15   12.24   14.63
   0  -6  -3   -0.76    5.21
   0  -6  -4   -0.57    5.46
   0  -6  -5    1.78    6.86
   0  -6   6   -0.44    3.92
   0  -6  -6    5.65    9.13
   0  -6   7   -3.87   11.52
   0  -6  -7  -10.02    9.09
   0  -6   8    5.13    8.55
   0  -6  -8   -0.57    6.34
   0  -6   9    1.74    9.73
   0  -6  -9   -7.16    7.33
   0  -6  10    8.57    5.96
   0  -6 -10    5.14   12.20
   1   0 -22   -0.27   10.02
  -1   0  22    4.34    7.53
   1   0 -21   10.99   12.72
  -1   0  21    0.11    9.66
   1   0 -20   -5.40   16.02
  -1   0  20   13.43   10.96
   1   0 -19   -3.85   17.79
  -1   0  19   13.29   12.16
   1   0 -18   39.86   31.42
  -1   0  18    1.10   23.01
   1   0 -17    8.76   14.13
  -1   0  17    0.46   10.05
   1   0 -16  119.37   45.96
  -1   0  16  166.03   30.89
   1   0 -15    5.08   22.56
  -1   0  15    6.91   14.77
   1   0 -14    5.59   10.28
  -1   0  14   -0.56    6.64
   1   0 -13   41.69   22.26
  -1   0  13   37.46   13.07
   1   0 -12  101.99   18.38
   1   0 -12   -2.37   20.51
   1   0 -12   80.87   16.42
   1   0 -12   85.80   23.77
  -1   0  12  114.57   21.59
  -1   0  12  117.93   14.71
  -1   0  12   -1.03   13.38
   1   0 -11  171.24   24.09
   1   0 -11  163.21   21.26
  -1   0  11  190.50   20.83
  -1   0  11  194.43   20.28
  -1   0  11  159.61   18.29
   1   0 -10    8.77    3.21
   1   0 -10   -0.25    5.86
   1   0 -10   14.07    7.77
   1   0 -10    0.83    8.46
  -1   0  10    6.10    4.21
  -1   0  10   18.83    5.52
  -1   0  10   -0.30    7.19
  -1   0  10   -0.39    5.69
   1   0  -9  759.50   47.22
   1   0  -9  704.63   57.84
   1   0  -9  824.18   52.55
  -1   0   9  746.05   48.43
  -1   0   9  740.17   43.99
  -1   0   9  770.42   50.35
  -1   0   9  733.04   45.29
   1   0  -8  555.35   41.17
   1   0  -8  551.18   43.13
   1   0  -8  563.94   31.13
  -1   0   8  689.24   39.89
  -1   0   8  691.36   42.25
  -1   0   8  605.25   33.65
  -1   0   8  603.31   37.93
   1   0  -7   80.02   16.50
   1   0  -7   88.41    8.15
   1   0  -7   82.81    6.76
  -1   0   7   89.92    8.61
  -1   0   7   88.76    9.57
  -1   0   7   80.68    7.51
  -1   0   7   93.43    7.91
   1   0  -6   -3.95    4.25
   1   0  -6   17.01    7.23
   1   0  -6   17.46    3.64
   1   0  -6   18.11    4.79
  -1   0   6   21.73    3.57
  -1   0   6    0.61    6.65
  -1   0   6   19.15    4.88
  -1   0   6   18.70    3.95
   1   0  -5 6200.34  434.18
   1   0  -5 6306.50  404.59
   1   0  -5 6882.42  431.50
  -1   0   5 6768.60  435.39
  -1   0   5 6749.22  422.44
  -1   0   5 6188.30  398.72
  -1   0   5 6137.88  391.17
   1   0  -4 7219.03  451.99
   1   0  -4 7185.00  477.83
   1   0  -4 7604.14  489.11
  -1   0   4 7438.13  477.95
  -1   0   4 7061.00  470.34
  -1   0   4 7337.07  460.44
  -1   0   4 6972.81  438.98
  -1   0   4 7330.43  470.29
   1   0  -3 3425.94  176.09
   1   0  -3 2702.57  138.41
   1   0  -3 3128.56  153.34
  -1   0   3 3026.58  149.79
  -1   0   3 2417.50  131.99
  -1   0   3 2846.61  140.60
  -1   0   3 2878.74  137.35
   1   0  -2  431.22   17.03
   1   0  -2  472.87   19.23
   1   0  -2  462.44   20.21
  -1   0   2  479.04   19.42
  -1   0   2  433.89   18.82
  -1   0   2  467.07   18.03
  -1   0   2  482.14   16.12
   1   0  -1 1445.32   56.37
   1   0  -1 1243.39   45.48
   1   0  -1 1321.30   62.78
   1   0  -1 1338.96   56.05
  -1   0   1 1702.01   63.69
  -1   0   1 1306.01   47.32
  -1   0   1 1454.16   58.95
  -1   0   1 1381.18   60.52
   1   0   0    0.03    0.66
   1   0   0    0.14    0.85
   1   0   0    0.54    1.50
   1   0   0    0.14    1.21
   1   0   1 3672.46  176.32
   1   0   1 3356.87  163.79
   1   0   1 3914.47  181.31
  -1   0  -1 4193.99  193.48
  -1   0  -1 3720.85  184.94
  -1   0  -1 3271.30  162.91
  -1   0  -1 3362.17  166.44
   1   0   210820.14  726.96
   1   0   211234.91  749.04
  -1   0  -210959.73  745.15
  -1   0  -211612.64  786.04
   1   0   3 2634.92  121.49
   1   0   3 2496.69  122.80
   1   0   3 2298.01  115.14
  -1   0  -3 2274.02  113.80
  -1   0  -3 2441.04  138.20
  -1   0  -3 2501.87  134.76
   1   0   4 2435.78  124.51
   1   0   4 2051.93  103.38
   1   0   4 2007.58  106.33
  -1   0  -4 2236.83  113.68
  -1   0  -4 2338.32  139.71
  -1   0  -4 2380.99  138.85
  -1   0  -4 2203.00  103.62
   1   0   5  926.52   47.96
   1   0   5  851.15   41.99
   1   0   5  949.48   42.40
  -1   0  -5  820.72   43.65
  -1   0  -5  857.42   65.70
  -1   0  -5  813.30   36.13
  -1   0  -5  966.58   55.61
   1   0   6  191.17   12.68
   1   0   6  192.10   13.36
   1   0   6  184.87   11.92
  -1   0  -6  175.34    9.47
  -1   0  -6  172.01   10.57
  -1   0  -6  175.74   17.03
  -1   0  -6  194.45   18.76
  -1   0  -6  176.00   25.68
   1   0   7  960.12   55.09
   1   0   7 1197.13   64.84
   1   0   7 1216.39   71.59
   1   0   7 1311.31   77.37
  -1   0  -7 1160.85   83.96
  -1   0  -7 1285.45   95.33
  -1   0  -7  984.97   51.25
  -1   0  -7 1126.89   57.97
   1   0   8   58.93    8.78
   1   0   8   79.42   14.30
   1   0   8   45.39    5.58
   1   0   8   58.49   11.16
  -1   0  -8   60.88   13.97
  -1   0  -8   59.25    6.09
  -1   0  -8   67.62   13.04
   1   0   9   24.23    6.98
   1   0   9   34.55    6.90
   1   0   9   14.33    4.80
   1   0   9   17.23    5.76
  -1   0  -9   30.72    9.90
  -1   0  -9   17.20    4.33
  -1   0  -9   -0.40   11.27
   1   0  10    1.11    3.84
   1   0  10   -1.80    3.80
  -1   0 -10    0.51    2.55
  -1   0 -10    2.76    6.84
  -1   0 -10    1.19    5.77
   1   0  11  180.27   21.52
   1   0  11  174.93   21.77
  -1   0 -11  155.95   29.98
  -1   0 -11  144.79   23.33
   1   0  12    6.07   10.26
  -1   0 -12   -0.53   15.62
   1   0  13   12.76    8.75
  -1   0 -13   -2.33   12.10
   1   0  14   13.48   12.41
  -1   0 -14   -4.44   11.52
   1   0  15    0.94   10.75
  -1   0 -15   18.10   15.23
   1   0  16    0.46   14.31
  -1   0 -16   48.23   30.75
  -1   0 -16   30.68   19.03
   1   0  17    0.01   11.01
  -1   0 -17   14.22   14.93
   1   0  18   25.32   16.21
  -1   0 -18   19.81   21.06
   1   0  19   15.67   15.99
  -1   0 -19   24.51   30.54
   1   0  20   25.68   26.11
  -1   0 -20   30.42   22.12
   1   0  21    4.82    7.69
  -1   0 -21   -4.63    9.04
   1   0  22   -1.75   10.91
  -1   0 -22    5.92    8.80
   1   1 -22   -4.86    8.78
  -1   1  22   -7.13   10.41
  -1  -1  22   -2.00    9.68
   1  -1 -22    4.03    8.16
   1   1 -21   -6.76   10.24
  -1   1  21    5.61    7.36
   1  -1 -21   -1.71    8.94
  -1  -1  21    3.54   10.23
   1   1 -20   22.72   19.16
  -1   1  20    5.52   12.96
   1  -1 -20   12.10   16.28
  -1  -1  20   14.15   19.52
   1   1 -19   -0.85   12.97
  -1   1  19   -4.50   13.08
   1  -1 -19    8.85   16.83
  -1  -1  19   -2.41    8.83
   1   1 -18   33.53   23.53
  -1   1  18   16.01   14.48
   1  -1 -18   15.59   19.45
  -1  -1  18   10.48   14.54
   1   1 -17   12.90   29.93
  -1   1  17   36.26   18.99
   1  -1 -17   51.19   24.00
  -1  -1  17   30.82   25.85
   1   1 -16   47.51   40.06
  -1   1  16   43.46   16.54
   1  -1 -16   31.64   21.64
   1  -1 -16   52.34   35.16
  -1  -1  16    1.02   15.56
   1   1 -15   23.15   17.74
  -1   1  15    5.05    9.54
   1  -1 -15   10.97   13.47
  -1  -1  15    0.45    9.68
   1   1 -14   -2.17   19.43
  -1   1  14  146.26   31.04
   1  -1 -14  139.82   41.81
  -1  -1  14  132.19   32.19
  -1  -1  14  130.90   20.31
   1   1 -13    1.23   20.74
   1   1 -13    7.83   12.33
  -1   1  13   37.36   11.73
  -1  -1  13   24.78   16.66
   1  -1 -13   27.53   15.74
  -1  -1  13   38.38   21.48
   1   1 -12   15.96   19.19
   1   1 -12    0.33   12.21
   1   1 -12    1.34   10.63
  -1   1  12   33.43   17.74
  -1   1  12   20.36   11.23
  -1   1  12   27.86   10.70
   1  -1 -12   15.03   13.76
   1  -1 -12   21.19   11.39
  -1  -1  12   34.55   11.78
  -1  -1  12   26.84    9.30
  -1  -1  12   30.04    9.82
   1  -1 -12   28.17    9.12
   1   1 -11  142.49   25.05
  -1   1  11  196.56   24.95
   1   1 -11    5.27   26.83
   1   1 -11  201.26   23.63
  -1   1  11  205.62   34.14
  -1   1  11  182.04   23.21
   1  -1 -11  177.91   19.95
   1  -1 -11  173.00   28.31
  -1  -1  11  195.59   26.80
  -1  -1  11  208.68   22.18
   1  -1 -11  168.73   31.76
  -1  -1  11  176.85   19.64
   1   1 -10  388.14   43.99
   1   1 -10  541.26   51.67
  -1   1  10  685.29   52.70
  -1   1  10  533.63   45.53
  -1   1  10  530.09   46.38
   1  -1 -10  520.27   53.60
   1  -1 -10  493.44   38.04
  -1  -1  10  611.13   45.49
  -1  -1  10  594.28   49.05
   1  -1 -10  523.11   44.33
  -1  -1  10  640.38   41.39
   1   1  -9  343.37   27.39
   1   1  -9  227.54   28.15
  -1   1   9  440.57   33.68
  -1   1   9  265.48   19.44
  -1   1   9  358.53   30.67
  -1   1   9  351.29   32.37
   1  -1  -9  374.93   26.64
   1  -1  -9  339.72   36.00
   1  -1  -9  388.35   42.40
  -1  -1   9  421.18   30.46
  -1  -1   9  462.64   29.65
  -1  -1   9  354.83   31.08
   1   1  -8  489.84   42.05
  -1   1   8  487.87   28.85
   1   1  -8  747.03   56.18
   1   1  -8  636.30   42.53
  -1   1   8  645.64   48.69
  -1   1   8  706.67   48.13
  -1   1   8  645.71   53.38
  -1  -1   8  701.69   44.40
   1  -1  -8  762.09   51.78
   1  -1  -8  597.51   60.55
   1  -1  -8  619.97   40.30
  -1  -1   8  671.39   44.26
  -1  -1   8  745.26   50.23
   1   1  -7  600.40   39.87
   1   1  -7  529.87   34.44
   1   1  -7  385.09   39.92
  -1   1   7  517.51   42.64
  -1   1   7  436.43   23.61
  -1   1   7  541.28   36.24
   1  -1  -7  416.99   36.01
   1  -1  -7  587.60   39.81
  -1  -1   7  481.78   32.01
  -1  -1   7  559.72   34.47
   1  -1  -7  507.53   31.77
  -1  -1   7  650.39   42.52
   1  -1  -7  490.55   31.21
   1   1  -6  525.95   37.25
   1   1  -6  692.08   23.71
  -1   1   6  660.18   41.87
   1   1  -6  691.62   41.81
  -1   1   6  784.73   47.21
   1   1  -6  631.13   45.20
  -1   1   6  687.32   29.53
   1  -1  -6  586.40   34.01
  -1  -1   6  786.60   45.73
  -1  -1   6  759.52   38.12
   1  -1  -6  654.88   46.48
   1  -1  -6  705.19   47.42
  -1  -1   6  628.66   37.99
  -1   1   5 1922.23   91.51
   1   1  -5 2111.56  115.28
  -1   1   5 2011.58  128.00
   1   1  -5 1953.84  112.41
   1   1  -5 1938.16  116.44
   1   1  -5 1976.26   88.63
  -1   1   5 2211.38  136.45
   1  -1  -5 2047.27  116.52
   1  -1  -5 2015.26  111.07
  -1  -1   5 2024.19  122.12
  -1  -1   5 2155.41  109.53
   1  -1  -5 1870.67  114.77
  -1  -1   5 2121.94  119.84
   1  -1  -5 1989.70  116.75
   1   1  -4 3418.56  202.31
  -1   1   4 3273.78  202.39
  -1   1   4 3613.30  223.00
   1   1  -4 3419.84  210.76
   1   1  -4 3616.31  201.51
  -1   1   4 3366.07  184.29
   1   1  -4 3135.03  158.78
   1  -1  -4 3496.28  208.08
  -1  -1   4 3748.48  217.71
  -1  -1   4 3394.44  208.75
   1  -1  -4 3732.88  222.03
   1  -1  -4 3389.48  201.51
  -1  -1   4 3541.78  192.63
   1   1  -3 6114.54  355.60
   1   1  -3 6350.62  404.59
  -1   1   3 5995.21  393.11
  -1   1   3 6440.55  433.79
   1   1  -3 6055.03  399.11
  -1   1   3 5998.64  390.45
   1   1  -3 5883.89  355.17
  -1  -1   3 6689.08  425.59
  -1  -1   3 6414.27  408.38
   1  -1  -3 6077.74  400.62
  -1  -1   3 6749.87  388.54
   1  -1  -3 5895.89  364.81
   1  -1  -3 6230.06  403.11
  -1  -1   3 6225.08  369.35
   1   1  -2 4755.08  284.83
   1   1  -2 5025.22  266.63
  -1   1   2 4684.62  286.92
  -1   1   2 4847.80  295.50
   1   1  -2 4793.37  285.05
   1   1  -2 4369.93  241.50
   1  -1  -2 4716.98  279.40
   1  -1  -2 4462.66  268.99
  -1  -1   2 4775.14  285.39
  -1  -1   2 5009.32  289.84
  -1  -1   2 4529.07  246.44
   1  -1  -2 4571.87  254.43
   1  -1  -2 4297.22  229.79
  -1  -1   2 4680.70  252.00
   1   1  -1 4079.32  245.53
   1   1  -1 4410.71  226.86
  -1   1   1 4321.76  258.67
   1   1  -1 4291.38  245.91
  -1   1   1 4155.62  246.59
   1   1  -1 4295.92  241.28
  -1   1   1 4526.73  224.91
   1  -1  -1 4109.43  196.18
   1  -1  -1 4080.07  242.06
  -1  -1   1 4424.90  260.26
  -1  -1   1 4030.27  220.56
   1  -1  -1 4101.55  234.95
  -1  -1   1 4288.99  239.29
   1  -1  -1 4327.90  242.14
  -1  -1   1 4586.96  234.55
   1   1   0 6133.17  371.49
   1   1   0 5613.07  327.45
   1   1   0 5846.95  328.68
  -1   1   0 6053.97  386.51
  -1   1   0 5980.52  374.32
  -1   1   0 6272.90  385.88
   1   1   0 6045.87  378.31
  -1   1   0 5843.81  306.38
   1  -1   0 5388.89  337.05
  -1  -1   0 6304.69  360.20
  -1  -1   0 5721.18  341.12
  -1  -1   0 5871.57  363.93
   1  -1   0 5962.64  361.81
   1  -1   0 5921.50  357.74
   1  -1   0 5798.01  304.65
  -1  -1   0 5410.54  305.60
   1   1   136967.31 3692.17
   1   1   137638.70 3825.08
   1   1   136483.26 3756.91
  -1   1  -135202.11 3558.21
  -1   1  -133831.93 3291.03
  -1   1  -137169.14 3869.74
  -1   1  -135282.01 3596.97
   1  -1   136420.50 3742.55
  -1  -1  -135425.23 3618.65
   1  -1   132352.92 3170.32
  -1  -1  -136860.31 3576.36
  -1  -1  -133841.52 3319.50
   1  -1   134085.11 3504.66
   1  -1   135642.54 3582.79
  -1  -1  -137095.58 3718.85
   1   1   210357.45  691.06
   1   1   210038.61  746.00
   1   1   2 8970.66  666.56
  -1   1  -210226.36  687.05
  -1   1  -2 9741.54  722.41
  -1   1  -210714.46  758.12
   1  -1   210223.58  681.61
   1  -1   210298.98  744.57
  -1  -1  -2 9637.86  601.79
  -1  -1  -2 9587.44  649.17
   1  -1   210034.23  686.94
  -1  -1  -210667.98  772.59
   1  -1   210064.52  713.35
  -1  -1  -210301.03  722.93
   1   1   3  106.99   13.53
   1   1   3  106.17   12.61
  -1   1  -3  107.37   14.09
  -1   1  -3  119.50    9.30
   1  -1   3  118.53    9.55
   1  -1   3   98.91   12.61
  -1  -1  -3  105.51    8.09
  -1  -1  -3  126.06    3.40
   1  -1   3  109.77    5.19
  -1  -1  -3  108.76   10.83
  -1  -1  -3  108.58    8.66
  -1   1  -4 3826.53  233.16
   1   1   4 4034.78  293.59
   1   1   4 4135.43  260.30
   1   1   4 4115.03  249.63
  -1   1  -4 3736.12  246.59
   1  -1   4 4142.02  189.21
   1  -1   4 3930.43  240.88
  -1  -1  -4 3818.03  233.61
   1  -1   4 3303.10  159.67
   1  -1   4 3959.45  238.02
  -1  -1  -4 4040.60  258.49
   1   1   5  523.56   32.86
   1   1   5  469.28   28.87
  -1   1  -5  466.82   29.34
  -1   1  -5  525.99   35.40
   1  -1   5  482.49   29.65
  -1  -1  -5  466.34   27.25
   1  -1   5  520.33   28.49
  -1  -1  -5  438.81   38.70
   1   1   6   57.08    8.62
   1   1   6   59.52    7.88
   1   1   6   -6.71   12.55
  -1   1  -6   56.98    8.75
  -1   1  -6   40.57    7.40
  -1  -1  -6   56.10    6.60
   1  -1   6   67.79    8.04
   1  -1   6   63.25    7.82
  -1  -1  -6   49.15    9.85
   1   1   7  656.09   42.35
  -1   1  -7  520.36   36.98
  -1   1  -7  698.89   47.97
   1   1   7  583.46   40.67
   1  -1   7  645.32   40.42
   1  -1   7  646.36   41.10
  -1  -1  -7  678.08   39.32
  -1  -1  -7  578.27   45.15
   1   1   8  605.50   51.14
  -1   1  -8  617.69   51.70
  -1   1  -8  434.91   34.05
   1   1   8  622.64   43.61
   1  -1   8  720.69   47.03
   1  -1   8  622.54   41.96
  -1  -1  -8  603.62   58.77
  -1  -1  -8  614.08   39.52
   1   1   9   24.61    8.01
  -1   1  -9    4.49   12.05
  -1   1  -9   23.48    9.88
   1   1   9   28.19    7.45
  -1   1  -9   25.77   10.96
  -1  -1  -9   29.77    9.80
   1  -1   9   32.03    8.10
   1  -1   9   22.42    8.49
  -1  -1  -9    1.68   10.65
  -1  -1  -9   26.13   15.64
   1   1  10   56.99   11.95
   1   1  10   49.36   11.64
  -1   1 -10    4.09   11.50
  -1   1 -10   88.61   18.83
  -1  -1 -10   54.65   15.09
   1  -1  10   56.48   11.41
   1  -1  10   78.47   18.14
  -1  -1 -10   59.71   11.00
  -1  -1 -10    0.96   23.73
  -1  -1 -10   63.32   16.09
   1   1  11  155.87   24.08
   1   1  11  127.50   28.23
   1   1  11  118.82   28.22
  -1   1 -11  127.28   32.85
  -1   1 -11  138.00   25.72
   1  -1  11  141.85   19.84
  -1  -1 -11  136.67   25.60
   1  -1  11  173.54   22.15
  -1  -1 -11  187.30   29.63
   1  -1  11  149.17   24.89
  -1  -1 -11  107.72   17.86
  -1   1 -12  201.95   38.39
  -1   1 -12  205.04   41.98
   1   1  12  213.65   27.23
   1  -1  12  223.89   37.97
   1  -1  12  282.90   34.68
  -1  -1 -12  208.35   34.95
   1   1  13   17.56   10.57
  -1   1 -13   35.27   17.98
   1  -1  13    0.77   10.31
   1  -1  13   14.73   17.60
  -1  -1 -13   23.65   14.53
  -1   1 -14   -2.68   13.95
   1   1  14   15.19   13.09
   1  -1  14   -0.08    8.19
  -1  -1 -14    8.48   11.41
   1   1  15   11.51   11.60
  -1   1 -15    1.31   26.65
   1  -1  15    0.11   17.29
  -1  -1 -15   12.19   15.03
  -1   1 -16   17.17   19.69
   1   1  16   31.42   13.76
   1  -1  16   -0.04   14.12
  -1  -1 -16    4.04   27.84
  -1   1 -17    8.49   17.70
   1   1  17   16.06   19.99
   1  -1  17   -0.06   20.08
  -1  -1 -17   11.76   16.69
  -1   1 -18   -1.27   15.52
   1   1  18   -0.27   11.63
   1  -1  18   18.57   12.50
  -1  -1 -18   -1.45   14.90
  -1   1 -19   20.81   26.19
   1   1  19    6.09   13.67
   1  -1  19    7.11   14.49
  -1  -1 -19   20.65   17.81
   1   1  20   11.75   10.18
  -1   1 -20    8.80   20.14
  -1  -1 -20   -3.77   13.83
   1  -1  20   -1.25   16.67
  -1   1 -21  -11.97   13.04
   1   1  21    0.94    7.14
   1  -1  21   -4.01    7.14
  -1  -1 -21    6.10    9.39
  -1   2  21    2.44    9.95
   1   2 -21   13.69   13.90
   1  -2 -21    1.31    5.69
  -1  -2  21   -4.41    4.63
  -1   2  20    0.51   13.92
   1   2 -20   -6.72   19.94
   1  -2 -20   -0.73    9.68
  -1  -2  20    6.16    7.19
  -1   2  19    1.17   15.58
   1   2 -19   26.56   23.52
   1  -2 -19    5.49   10.96
  -1  -2  19   -2.64    9.31
   1   2 -18  -19.44   24.91
  -1   2  18    9.26   15.66
  -1  -2  18    4.88    9.45
   1  -2 -18    1.83   12.33
   1   2 -17   21.87   24.96
  -1   2  17   38.59   23.51
  -1  -2  17   18.21   16.18
   1  -2 -17   22.27   19.71
  -1  -2  17   10.66   18.04
   1   2 -16   10.81   19.25
   1   2 -16   15.49   20.06
  -1   2  16   12.66   11.50
   1  -2 -16    8.65   14.82
  -1  -2  16   -0.47   12.05
  -1  -2  16    2.28   14.86
   1   2 -15    4.96   13.75
  -1   2  15   24.52   13.67
   1  -2 -15   29.82   16.82
  -1  -2  15    2.15   13.35
  -1  -2  15    3.93   16.38
   1   2 -14    8.45   19.10
  -1   2  14   96.07   19.90
   1  -2 -14   71.23   17.61
  -1  -2  14    4.73   19.69
  -1  -2  14    3.91   27.32
   1  -2 -14   76.58   23.09
   1   2 -13    3.65   13.58
  -1   2  13   -0.38   15.07
   1  -2 -13   47.21   13.28
  -1  -2  13    0.58   16.70
  -1  -2  13   49.14   14.36
   1  -2 -13   45.32   17.22
  -1   2  12   11.34    9.55
   1   2 -12    0.64    8.54
   1  -2 -12   10.08    8.19
  -1  -2  12    2.62   10.15
   1  -2 -12    0.66   15.59
  -1  -2  12    1.81    8.33
  -1   2  11   17.02   12.25
   1   2 -11   -2.03   10.20
  -1   2  11    9.59   18.78
   1  -2 -11   26.22   11.42
   1  -2 -11   21.21   14.86
  -1  -2  11   24.34    9.39
  -1  -2  11   17.63    9.89
   1  -2 -11    0.49   17.71
  -1  -2  11   15.84   11.78
   1   2 -10  114.52   25.71
   1   2 -10  113.79   20.30
  -1   2  10  125.08   31.04
  -1   2  10  132.19   23.68
  -1   2  10  153.15   25.67
   1  -2 -10  109.96   20.78
   1  -2 -10  106.68   21.77
  -1  -2  10  117.52   17.39
   1  -2 -10  114.82   18.50
  -1  -2  10  176.74   31.74
   1   2  -9   36.01   11.15
  -1   2   9   20.86   10.99
  -1   2   9   17.11   10.60
   1   2  -9   31.97   10.14
   1  -2  -9   -0.11    9.01
   1  -2  -9    3.16   11.08
   1  -2  -9   27.55    9.18
  -1  -2   9   33.48   10.33
  -1  -2   9   33.10   12.34
  -1  -2   9   43.63   11.83
   1  -2  -9    1.48   14.38
   1   2  -8  232.46   26.19
  -1   2   8  231.93   27.96
   1   2  -8  253.01   28.31
  -1   2   8  272.97   29.39
   1  -2  -8  214.42   24.41
   1  -2  -8  255.98   25.56
   1  -2  -8  249.48   32.30
  -1  -2   8  357.32   33.31
  -1  -2   8  242.92   21.11
  -1  -2   8  262.23   34.09
   1  -2  -8  232.48   21.44
   1   2  -7  601.08   53.57
   1   2  -7  571.19   44.20
  -1   2   7  640.44   62.56
  -1   2   7  520.34   44.98
   1  -2  -7  550.74   42.89
   1  -2  -7  638.35   42.12
  -1  -2   7  589.61   39.75
   1  -2  -7  603.45   44.54
  -1  -2   7  635.98   47.21
  -1  -2   7  677.27   61.21
   1   2  -6  704.14   49.44
  -1   2   6  739.86   54.95
  -1   2   6  675.17   50.86
   1   2  -6  659.64   44.36
   1  -2  -6  721.22   46.23
   1  -2  -6  629.00   42.97
   1  -2  -6  726.15   57.73
  -1  -2   6  666.14   41.95
  -1  -2   6  758.53   51.40
  -1  -2   6  734.01   49.49
   1   2  -5   99.98   12.35
   1   2  -5  105.84    7.40
  -1   2   5  114.18   15.86
  -1   2   5  109.54   14.82
   1   2  -5  111.69    9.97
  -1   2   5   89.22    6.60
   1  -2  -5  113.38   10.82
  -1  -2   5  113.42   10.99
  -1  -2   5  118.28    7.19
   1  -2  -5  109.23   16.07
  -1  -2   5  127.83   13.82
   1  -2  -5  102.75   13.09
  -1  -2   5  110.03   13.32
   1   2  -4  271.19   15.99
   1   2  -4  256.97   16.88
   1   2  -4  252.63   25.43
  -1   2   4  228.85   21.04
  -1   2   4  221.83   16.73
  -1   2   4  261.62   23.07
  -1   2   4  268.94   23.39
   1  -2  -4  256.63   19.10
   1  -2  -4  248.61   20.32
   1  -2  -4  227.62   19.02
  -1  -2   4  277.27   26.14
  -1  -2   4  266.23   23.20
  -1  -2   4  264.79   13.55
  -1  -2   4  261.85   20.74
   1   2  -3 2507.97  162.48
   1   2  -3 2722.07  157.74
  -1   2   3 2314.09  142.24
   1   2  -3 2556.62  167.52
  -1   2   3 2650.87  164.07
  -1   2   3 2570.05  170.88
   1   2  -3 2695.62  154.74
  -1   2   3 2646.66  175.16
   1  -2  -3 2511.14  159.48
  -1  -2   3 2762.88  149.19
  -1  -2   3 2860.34  176.18
   1  -2  -3 2876.96  155.50
  -1  -2   3 2627.29  164.98
   1  -2  -3 2469.36  144.82
  -1  -2   3 2767.49  160.75
   1  -2  -3 2558.68  165.79
   1   2  -2  220.73   17.84
   1   2  -2  224.56   19.57
  -1   2   2  259.38   20.90
  -1   2   2  264.41   16.08
  -1   2   2  218.28   19.24
   1   2  -2  243.93   17.77
   1   2  -2  221.78   13.72
  -1   2   2  246.82   20.30
   1  -2  -2  224.14   17.43
  -1  -2   2  245.06   14.85
  -1  -2   2  273.62   18.54
   1  -2  -2  262.61   15.96
   1  -2  -2  252.55   18.32
   1  -2  -2  255.37   15.84
  -1  -2   2  268.47   16.77
  -1  -2   2  250.96   18.69
   1   2  -1 1700.13  101.91
   1   2  -1 1599.70   92.87
   1   2  -1 1643.44   93.46
   1   2  -1 1715.46   98.81
  -1   2   1 1557.81   92.79
  -1   2   1 1591.51  108.60
  -1   2   1 1664.55   88.18
  -1   2   1 1628.06  103.62
  -1  -2   1 1775.38   95.51
  -1  -2   1 1783.93  101.78
   1  -2  -1 1928.53  108.37
   1  -2  -1 1669.88  100.17
  -1  -2   1 1791.05  106.14
   1  -2  -1 1591.38   94.95
   1  -2  -1 1869.08   95.44
  -1  -2   1 1756.73   95.33
   1   2   0  561.07   34.34
   1   2   0  566.63   35.09
   1   2   0  602.97   38.50
   1   2   0  553.85   32.28
  -1   2   0  552.63   35.94
  -1   2   0  561.02   35.65
  -1   2   0  577.41   35.82
  -1   2   0  585.96   29.09
   1  -2   0  636.33   36.84
  -1  -2   0  393.94   30.27
  -1  -2   0  699.10   39.76
   1  -2   0  595.69   30.69
   1  -2   0  600.14   34.89
  -1  -2   0  627.08   33.54
   1  -2   0  528.27   32.64
  -1  -2   0  552.35   31.58
   1   2   1 2421.61  138.79
   1   2   1 2468.14  150.51
   1   2   1 2618.06  174.48
  -1   2  -1 2554.80  154.63
  -1   2  -1 2517.45  160.44
  -1   2  -1 2514.91  136.78
   1   2   1 2599.76  167.12
  -1   2  -1 2488.22  157.33
   1  -2   1 2550.23  158.05
  -1  -2  -1 2208.14  133.17
  -1  -2  -1 2842.95  163.67
  -1  -2  -1 2439.71  150.22
   1  -2   1 2708.19  163.76
   1  -2   1 2388.73  147.97
   1  -2   1 2601.74  138.74
  -1  -2  -1 2692.37  154.55
   1   2   2  572.64   28.52
   1   2   2  516.16   32.82
  -1   2  -2  592.15   36.97
   1   2   2  630.63   41.22
   1   2   2  621.77   42.39
  -1   2  -2  551.15   39.15
  -1   2  -2  598.15   31.28
  -1   2  -2  552.19   32.39
   1  -2   2  585.25   37.02
   1  -2   2  576.17   29.40
  -1  -2  -2  554.13   33.52
   1  -2   2  617.98   37.92
  -1  -2  -2  618.51   39.06
  -1  -2  -2  606.71   32.54
  -1  -2  -2  696.02   32.47
   1  -2   2  516.07   30.01
   1   2   3  964.73   62.04
   1   2   3  808.21   40.09
   1   2   3  865.67   71.05
  -1   2  -3  887.80   48.18
  -1   2  -3  762.37   52.71
  -1   2  -3  969.39   52.05
   1   2   3  677.71   50.78
  -1   2  -3  919.29   56.14
   1  -2   3  948.73   57.66
  -1  -2  -3  815.28   51.58
   1  -2   3  912.38   55.27
   1  -2   3  974.98   52.89
   1  -2   3  860.99   43.59
  -1  -2  -3  854.50   38.09
  -1  -2  -3  857.51   50.99
  -1  -2  -3  905.83   48.94
  -1   2  -4  468.50   34.72
   1   2   4  510.41   38.02
  -1   2  -4  473.74   24.54
   1   2   4  551.45   43.78
  -1   2  -4  504.52   33.38
   1  -2   4  523.80   34.94
   1  -2   4  430.64   21.15
  -1  -2  -4  486.30   32.31
   1  -2   4  616.67   37.08
   1  -2   4  459.82   34.17
  -1  -2  -4  477.93   40.81
  -1  -2  -4  526.78   30.56
  -1   2  -5 1118.25   80.06
   1   2   5 1192.48   83.90
   1   2   5 1427.44  124.62
  -1   2  -5 1267.67   83.01
   1  -2   5 1132.53   42.31
   1  -2   5 1294.46   93.01
   1  -2   5 1299.82   82.71
   1  -2   5 1254.65   85.69
  -1  -2  -5 1356.57   90.94
  -1  -2  -5 1234.47   79.59
  -1  -2  -5 1185.46   75.51
  -1   2  -6  326.58   34.44
  -1   2  -6  293.43   28.34
   1   2   6  356.03   32.37
  -1  -2  -6  334.12   25.90
   1  -2   6  362.38   28.77
   1  -2   6  362.57   38.76
  -1  -2  -6  356.36   31.75
  -1   2  -7   95.48   15.50
  -1   2  -7  121.17   16.53
   1   2   7  102.50   25.92
   1   2   7  116.47   17.91
   1  -2   7  121.87   16.94
   1  -2   7  111.92   15.22
  -1  -2  -7  112.79   25.33
  -1  -2  -7  109.10   14.21
   1   2   8  709.46   57.67
  -1   2  -8  647.78   57.87
   1   2   8  591.64   55.33
  -1   2  -8  613.47   51.88
   1  -2   8  812.84   62.02
   1  -2   8  727.18   55.21
  -1  -2  -8  682.47   52.14
  -1  -2  -8  681.53   60.53
   1   2   9   38.06   12.18
  -1   2  -9   -2.70    9.53
   1   2   9   -4.86   11.79
   1   2   9   35.41   12.24
  -1   2  -9   43.02   10.20
  -1   2  -9   36.51   12.97
   1  -2   9   38.79   11.20
   1  -2   9   43.52   12.80
  -1  -2  -9   38.19   12.99
  -1  -2  -9   38.64   10.58
  -1   2 -10    6.19   10.22
  -1   2 -10    4.03    7.00
   1   2  10   -3.02    8.02
   1   2  10    3.24    7.47
   1   2  10    8.71   11.96
  -1   2 -10    2.75    9.66
   1  -2  10    3.56    7.26
  -1  -2 -10   11.65    8.84
  -1  -2 -10    1.38    6.80
   1  -2  10   14.18   12.90
   1   2  11   30.53   11.98
  -1   2 -11    1.87   11.30
   1  -2  11   33.93   13.99
   1  -2  11   38.31   12.30
  -1  -2 -11   30.33   15.31
  -1  -2 -11   -0.28   11.45
  -1   2 -12   -0.43   14.47
   1   2  12   59.68   15.07
  -1   2 -12   37.34   23.44
   1  -2  12   73.81   15.93
  -1  -2 -12   -0.27   15.27
  -1  -2 -12   58.18   18.73
   1  -2  12    1.47   24.89
  -1   2 -13    3.90   20.71
   1   2  13   17.25   13.01
   1  -2  13    0.58   13.37
  -1  -2 -13   28.71   16.41
   1  -2  13   31.59   13.49
  -1  -2 -13   18.03   18.68
   1   2  14   13.29    9.73
  -1   2 -14   -5.56   14.65
   1  -2  14    2.05   10.80
   1  -2  14    3.02   11.66
  -1  -2 -14    0.44   13.41
   1   2  15   51.77   20.11
  -1   2 -15   20.75   29.11
   1  -2  15   67.36   22.97
   1  -2  15   65.62   22.62
  -1  -2 -15   60.91   28.37
   1   2  16    0.30   11.23
  -1   2 -16   -2.35   23.80
   1  -2  16    8.04   18.38
   1  -2  16   10.78   12.96
  -1  -2 -16   15.14   16.10
  -1   2 -17   -2.33   11.56
   1   2  17    1.05   12.88
   1  -2  17    3.58    8.85
  -1  -2 -17   -2.01   16.65
  -1   2 -18   -0.99   12.76
   1   2  18    3.53    9.66
   1  -2  18    2.34   11.62
  -1  -2 -18    5.64   12.98
  -1   2 -19   -7.59   13.55
   1   2  19   22.90   11.72
   1  -2  19   -1.10   13.35
  -1  -2 -19   17.09   21.33
  -1   2 -20    2.75    8.45
   1   2  20   -2.04    7.80
   1  -2  20    5.91    8.63
  -1  -2 -20    4.44    9.42
  -1   2 -21   -3.01    4.73
   1   2  21   -3.00    7.35
   1  -2  21   -2.65    5.15
  -1  -2 -21    9.08    5.13
   1   3 -20    2.66    7.03
  -1   3  20   -0.38    5.82
   1   3 -19    4.99    9.67
  -1   3  19  -10.44    7.89
  -1  -3  19    0.70    5.59
   1   3 -18    2.39   12.94
  -1   3  18   -1.16    8.83
  -1  -3  18    7.73   12.04
   1   3 -17    9.21   15.56
  -1   3  17    1.15    9.65
  -1  -3  17    0.49   16.38
  -1  -3  17    6.62   16.76
   1   3 -16    2.32   20.46
   1   3 -16  -12.04   20.66
  -1   3  16   15.25   13.19
   1  -3 -16    5.10   11.33
  -1  -3  16   20.44   14.45
  -1   3  15   38.97   18.93
   1   3 -15    0.01   29.09
   1  -3 -15   29.08   19.06
  -1  -3  15   55.70   21.92
  -1  -3  15   28.45   19.61
  -1   3  14    3.38   11.21
   1   3 -14    8.08   10.61
   1  -3 -14    3.50    9.38
  -1  -3  14   -1.19   12.12
  -1  -3  14    0.29   17.51
   1   3 -13  -10.71    9.71
  -1   3  13    9.47   17.03
   1  -3 -13   -1.18    8.41
  -1  -3  13    1.71   15.15
  -1  -3  13   -1.02   10.73
   1   3 -12    6.59   11.47
  -1   3  12   45.70   21.11
   1  -3 -12    5.53   11.48
  -1  -3  12    2.18   17.83
  -1  -3  12    0.16   12.37
  -1   3  11   47.33   13.56
   1   3 -11    0.16   11.47
   1  -3 -11    3.64   11.58
  -1  -3  11    1.64   11.87
  -1  -3  11    0.88   19.02
  -1   3  10   13.79   10.57
   1  -3 -10    1.87    8.96
  -1  -3  10    0.55    9.77
  -1  -3  10    0.09    8.72
   1   3  -9    2.27   10.13
   1  -3  -9   15.87    8.32
   1  -3  -9    0.29    8.16
   1  -3  -9   -0.47   12.27
  -1  -3   9    8.53    9.99
  -1  -3   9   10.02   16.16
  -1  -3   9    0.01    8.74
   1   3  -8   45.53   15.81
   1  -3  -8   67.10   14.59
   1  -3  -8   76.08   13.17
   1  -3  -8   28.48   13.23
   1  -3  -8    4.45   14.51
  -1  -3   8   75.68   28.54
   1   3  -7   77.14   18.25
  -1   3   7   84.32   20.29
   1   3  -7   55.67   22.91
   1  -3  -7   61.88   14.89
   1  -3  -7   77.19   14.76
   1  -3  -7   70.47   16.21
  -1  -3   7   76.55   27.28
  -1  -3   7   82.03   17.08
  -1  -3   7   71.71   15.57
   1   3  -6  250.01   29.36
   1   3  -6  191.74   24.68
  -1   3   6  247.77   32.20
   1   3  -6  214.50   29.90
   1  -3  -6  198.78   24.84
   1  -3  -6  227.99   36.10
   1  -3  -6  294.69   28.35
  -1  -3   6  237.79   26.25
  -1  -3   6  256.18   28.28
  -1  -3   6  283.34   37.21
   1   3  -5  314.12   30.50
   1   3  -5  339.86   44.54
   1   3  -5  291.03   42.98
  -1   3   5  306.76   38.12
  -1   3   5  392.45   40.88
   1  -3  -5  315.54   29.39
   1  -3  -5  358.76   34.74
  -1  -3   5  390.95   37.67
   1  -3  -5  406.46   34.43
  -1  -3   5  373.97   35.34
  -1  -3   5  437.85   38.28
  -1   3   4  596.71   55.03
   1   3  -4  596.78   61.37
   1   3  -4  635.46   61.27
   1   3  -4  619.56   57.57
   1   3  -4  643.10   57.34
  -1   3   4  726.63   61.15
   1  -3  -4  609.64   45.56
  -1  -3   4  664.59   42.03
   1  -3  -4  637.00   51.86
   1  -3  -4  724.15   65.11
  -1  -3   4  706.75   55.21
  -1  -3   4  703.08   52.91
  -1  -3   4  633.97   48.20
   1   3  -3  152.22   27.35
  -1   3   3  155.96   21.63
  -1   3   3  121.95   14.60
   1   3  -3  137.36   15.78
   1   3  -3  127.20   24.37
   1   3  -3  151.56   18.14
  -1   3   3  105.53   19.53
  -1   3   3  141.53   29.94
   1  -3  -3  158.46   19.00
   1  -3  -3  134.10   14.34
  -1  -3   3  161.46   19.39
   1  -3  -3  152.95   14.35
  -1  -3   3  163.39   14.70
  -1  -3   3  158.29   17.23
   1  -3  -3  145.25   18.68
  -1  -3   3  156.03   18.30
   1   3  -2    0.10    8.49
  -1   3   2   16.66    7.57
  -1   3   2   15.90   10.42
   1   3  -2   18.82    6.35
  -1   3   2    0.21    9.52
   1   3  -2   11.94    6.39
   1   3  -2    0.73   11.26
  -1   3   2   -0.29    5.37
   1  -3  -2   19.74    7.17
   1  -3  -2   18.16    6.47
   1  -3  -2   -0.69    5.68
   1  -3  -2   13.86    4.71
  -1  -3   2   -0.11    6.57
  -1  -3   2    0.22    5.36
  -1  -3   2   13.32    6.11
  -1  -3   2   20.92    9.38
  -1   3   1   16.59    7.16
  -1   3   1   -0.15    5.85
   1   3  -1   16.77    6.50
   1   3  -1    0.35    5.87
   1   3  -1   14.89    7.45
   1   3  -1   12.35    6.18
  -1   3   1   -0.16    9.53
  -1   3   1    9.65    7.50
   1  -3  -1   11.39    6.47
   1  -3  -1    0.06    6.37
   1  -3  -1   24.47    7.32
  -1  -3   1   19.19    5.61
  -1  -3   1   23.95    6.87
  -1  -3   1   14.16    6.94
   1  -3  -1   13.16    7.03
  -1  -3   1    9.25    9.85
   1   3   0   32.24   11.15
   1   3   0   40.76   12.21
  -1   3   0   43.08    9.74
   1   3   0   32.28   13.99
   1   3   0   35.75   10.24
  -1   3   0    0.04   11.89
  -1   3   0   19.93    7.09
  -1   3   0   26.57    9.36
   1  -3   0   -0.21   11.61
   1  -3   0   37.32    9.13
   1  -3   0   39.61    9.09
  -1  -3   0   28.28    7.55
  -1  -3   0   15.93    7.67
  -1  -3   0   30.47    9.21
  -1  -3   0   37.41   12.68
   1  -3   0   18.11    8.97
   1   3   1  235.98   19.96
   1   3   1  259.08   36.53
  -1   3  -1  245.09   24.42
   1   3   1  228.06   23.27
  -1   3  -1  254.74   21.70
  -1   3  -1  279.44   35.97
   1   3   1  256.12   35.59
  -1   3  -1  190.34   30.30
   1  -3   1  235.40   19.91
   1  -3   1  254.90   24.42
   1  -3   1  249.60   22.23
   1  -3   1  272.42   25.73
  -1  -3  -1  253.74   22.89
  -1  -3  -1  222.05   25.71
  -1  -3  -1  289.58   23.44
  -1  -3  -1  257.03   31.83
   1   3   2   15.13   11.72
   1   3   2   11.42    6.30
   1   3   2    6.27    6.95
  -1   3  -2    8.62    6.53
  -1   3  -2   10.30    5.46
   1   3   2    3.45    8.26
  -1   3  -2    7.51    9.20
  -1   3  -2   10.61    5.96
   1  -3   2   11.99    6.34
  -1  -3  -2   14.91    8.76
  -1  -3  -2    9.16    4.62
   1  -3   2    0.02    6.73
   1  -3   2   14.82   10.68
  -1  -3  -2    4.17    9.67
   1  -3   2    0.10    7.79
  -1  -3  -2   -0.11    7.72
   1   3   3   11.81   12.04
   1   3   3   24.94   14.18
  -1   3  -3   22.16    8.16
   1   3   3    6.30   10.32
  -1   3  -3   24.82   11.50
  -1   3  -3   23.10    7.64
  -1   3  -3    0.01   10.16
   1  -3   3   38.13    8.96
  -1  -3  -3    0.51    6.49
  -1  -3  -3   34.89    7.84
   1  -3   3   -0.12    5.55
   1  -3   3   -0.33    6.99
  -1  -3  -3   34.02    7.54
   1  -3   3   34.92    9.35
   1   3   4  279.82   49.04
  -1   3  -4  240.39   25.21
   1   3   4  267.59   30.38
  -1   3  -4  244.22   27.60
  -1   3  -4  242.97   25.56
   1  -3   4  259.45   27.64
  -1  -3  -4  236.51   24.32
   1  -3   4  292.69   31.05
  -1  -3  -4  221.19   26.78
  -1  -3  -4  265.35   22.94
   1  -3   4  271.25   28.66
   1   3   5  137.22   29.24
   1   3   5  114.85   21.55
  -1   3  -5  113.32   19.89
  -1   3  -5  113.12   18.60
  -1   3  -5  105.34   18.90
   1  -3   5  109.58   18.64
   1  -3   5  139.80   21.11
   1  -3   5  132.01   20.26
  -1  -3  -5  124.43   15.41
  -1  -3  -5  115.93   16.99
  -1  -3  -5  121.87   27.27
   1   3   6  344.83   53.23
  -1   3  -6  320.60   35.37
  -1   3  -6  308.67   35.35
   1  -3   6  384.41   49.67
  -1  -3  -6  361.26   40.36
  -1  -3  -6  363.64   34.29
   1  -3   6  398.21   40.29
  -1  -3  -6  314.93   41.33
   1   3   7    0.77   17.46
   1   3   7  104.14   22.73
  -1   3  -7   -0.07   23.30
  -1   3  -7  102.00   18.07
  -1  -3  -7  122.12   17.60
   1  -3   7  146.74   21.66
   1  -3   7  108.14   20.14
  -1  -3  -7   92.78   18.56
   1   3   8   52.32   18.24
  -1   3  -8    0.94   14.01
   1  -3   8   77.47   18.26
  -1  -3  -8   59.41   16.84
  -1  -3  -8   77.30   15.36
   1  -3   8   78.85   18.64
   1   3   9   14.57   17.72
  -1   3  -9    2.82    9.54
   1  -3   9   10.75   15.85
   1  -3   9   -0.22   11.33
  -1  -3  -9   17.19   15.86
  -1  -3  -9   15.90   10.01
   1   3  10   10.61    9.91
  -1   3 -10   -0.66    8.79
   1  -3  10    0.81   14.31
   1  -3  10    5.75    9.14
  -1  -3 -10   -0.18    8.94
  -1  -3 -10    7.47    9.86
   1   3  11    5.38   11.43
  -1   3 -11   -0.08   16.91
   1  -3  11    0.08   12.82
   1  -3  11   16.18   12.21
  -1  -3 -11    9.19   12.02
  -1  -3 -11   13.25   11.21
  -1   3 -12    1.73    9.04
  -1   3 -12   -0.72   13.44
   1   3  12   -0.71    8.22
   1  -3  12   -1.06    9.76
   1  -3  12    5.41    9.60
  -1  -3 -12    0.77   10.34
  -1  -3 -12    5.44    7.84
   1   3  13   21.92   15.30
  -1   3 -13   -5.38   39.96
   1  -3  13   46.80   18.55
   1  -3  13    0.34   18.82
  -1  -3 -13   37.53   22.25
  -1  -3 -13   32.47   19.57
  -1   3 -14   -1.92   17.01
   1   3  14    9.78    9.89
   1  -3  14    0.09   19.48
  -1  -3 -14   -3.87   10.82
   1  -3  14   15.35   12.35
  -1  -3 -14    3.89   19.40
   1   3  15    8.58   18.49
  -1   3 -15    0.52   17.91
   1  -3  15   11.83   14.15
  -1  -3 -15    7.18   14.57
  -1  -3 -15   13.07   11.99
   1  -3  15   15.33   14.93
   1   3  16    8.28   15.00
  -1   3 -16    3.31   12.35
   1  -3  16    2.98   10.67
  -1  -3 -16   -0.18    8.02
  -1  -3 -16   11.17   11.21
   1  -3  16    2.59   11.94
   1   3  17   -2.59    7.10
  -1   3 -17    6.76    7.83
   1  -3  17    9.46   12.47
   1  -3  17   -0.60    6.42
  -1  -3 -17  -19.83   11.82
  -1   3 -18   -1.64    5.10
   1   3  18    4.76    5.30
   1  -3  18    3.01    5.58
  -1  -3 -18   -6.09    5.76
   1  -3  18   -0.43    3.75
   1   3  19   -1.04    9.32
  -1   3 -19    5.75    7.40
  -1  -3 -19    1.12    6.38
   1  -3  19   -0.26    5.83
  -1   4  18    1.58    6.50
  -1  -4  18    3.20    6.03
  -1   4  17    3.98    6.71
   1   4 -17   -6.39    7.64
   1  -4 -17    6.83    5.35
  -1  -4  17   -4.34    7.65
  -1   4  16    8.47    8.10
   1   4 -16    4.90   10.44
   1  -4 -16    0.01    7.11
  -1  -4  16   -5.18   10.45
  -1   4  15    8.48    9.55
   1   4 -15   -3.39   13.94
   1  -4 -15    6.75    9.21
  -1  -4  15   -4.51   11.92
  -1   4  14    4.13   10.78
   1   4 -14   -1.45   10.37
   1  -4 -14    3.24   11.15
  -1  -4  14   13.56   12.84
  -1   4  13   -4.97   11.12
   1   4 -13    1.82   10.61
   1  -4 -13    9.06   11.05
  -1  -4  13   19.76   19.55
  -1   4  12   18.47   17.66
   1   4 -12    4.65   16.27
   1  -4 -12   22.32   15.00
  -1  -4  12   31.83   18.70
   1   4 -11    5.50   13.68
  -1   4  11   24.33   15.29
   1  -4 -11    6.57   18.46
  -1  -4  11    0.31   15.11
  -1   4  10   32.87   19.52
   1   4 -10    1.32   15.49
   1  -4 -10   30.79   14.16
  -1  -4  10    0.28   17.12
   1  -4  -9    2.60   10.92
   1  -4  -9   10.20    9.91
  -1  -4   9   -0.40   12.23
   1  -4  -8    6.22    9.95
   1  -4  -8    4.40    9.71
  -1  -4   8    0.03   12.30
  -1  -4   8   11.31   19.33
   1  -4  -7   12.55   12.00
   1  -4  -7   19.98   16.74
  -1  -4   7   -0.04   13.99
  -1  -4   7   18.23   15.84
   1  -4  -6   42.84   15.12
   1  -4  -6   50.22   21.62
  -1  -4   6    0.03   17.40
  -1  -4   6   37.15   17.87
   1  -4  -5   15.73   10.02
   1  -4  -5   14.34    9.83
  -1  -4   5    0.07   11.28
  -1  -4   5    0.06   10.06
   1  -4  -4    8.96    7.94
   1  -4  -4    3.33   11.72
  -1  -4   4    0.15    8.78
  -1  -4   4   -0.15    8.03
   1   4  -3   -2.44    5.52
   1  -4  -3   -0.27    5.88
   1  -4  -3    6.45    5.94
  -1  -4   3    0.58    6.19
  -1  -4   3    0.16    7.00
  -1  -4   3    0.13    7.11
   1   4  -2   -0.21    7.03
   1   4  -2   -0.56    8.95
   1  -4  -2   16.20    8.39
   1  -4  -2   -0.03    7.16
  -1  -4   2   10.36    6.70
  -1  -4   2    0.20   13.07
  -1  -4   2    1.28    7.25
  -1  -4   2    0.01    7.87
   1   4  -1    1.37   11.31
   1   4  -1   38.85   12.71
   1  -4  -1    0.63   11.59
   1  -4  -1   84.96   12.97
  -1  -4   1    0.00   12.85
  -1  -4   1    3.20   11.30
  -1  -4   1   -0.29   13.42
  -1  -4   1   68.37   16.08
   1   4   0    0.41    8.67
   1   4   0   -0.21    5.72
   1  -4   0    1.74    6.21
   1  -4   0    2.07    6.91
   1  -4   0    0.02    5.76
  -1  -4   0    0.01    5.23
  -1  -4   0   -0.01    6.47
  -1  -4   0    5.69    5.94
  -1   4  -1   64.33   22.62
   1   4   1    1.35   17.83
   1  -4   1  110.31   20.56
   1  -4   1  129.47   21.71
   1  -4   1   74.94   15.86
  -1  -4  -1  104.22   26.74
  -1  -4  -1   86.88   18.96
  -1  -4  -1   89.68   17.13
   1  -4   2   83.80   27.04
   1  -4   2   60.94   26.44
  -1  -4  -2   64.07   14.64
  -1  -4  -2   -0.02   18.31
  -1  -4  -2   77.61   16.47
   1  -4   3  162.32   28.33
   1  -4   3  187.74   31.21
  -1  -4  -3  145.36   23.84
  -1  -4  -3  192.02   27.22
  -1  -4  -3  171.16   31.62
   1  -4   4   26.99   11.19
   1  -4   4    0.01   13.05
  -1  -4  -4    0.15   13.58
  -1  -4  -4   20.81   11.53
  -1  -4  -4   -0.08   11.19
   1  -4   5    0.16   13.51
   1  -4   5   36.86   17.13
  -1  -4  -5    0.00   12.36
  -1  -4  -5   35.47   14.36
  -1  -4  -5   -0.27   11.39
   1  -4   6   59.21   17.54
   1  -4   6   -0.16   20.80
  -1  -4  -6   75.50   16.34
  -1  -4  -6   -0.01   19.44
  -1  -4  -6   51.99   17.15
   1   4   7    2.82   12.02
   1  -4   7   -0.33   11.50
   1  -4   7   20.78   14.27
  -1  -4  -7    0.09    8.97
  -1  -4  -7   -0.01    9.65
   1   4   8   -4.08    9.13
   1  -4   8   -0.28    8.98
   1  -4   8    0.18    9.33
  -1  -4  -8   -0.02    7.71
  -1  -4  -8   -0.01    8.08
   1   4   9   -0.88   10.41
   1  -4   9    0.03   10.71
   1  -4   9   -6.32   10.85
  -1  -4  -9   -2.96   13.62
  -1  -4  -9    0.00   14.77
   1   4  10   14.69   14.42
   1  -4  10    0.03   15.85
   1  -4  10   27.64   15.75
  -1  -4 -10    0.01   14.46
  -1  -4 -10   15.89   12.80
   1   4  11   -4.55   14.44
   1  -4  11    0.00   11.19
   1  -4  11    5.10   11.16
  -1  -4 -11    2.32    8.79
  -1  -4 -11    4.20   10.15
   1   4  12    1.66   12.13
   1  -4  12   -1.41   10.22
   1  -4  12  -11.20    9.61
  -1  -4 -12    9.78    8.58
  -1  -4 -12    3.60    8.28
   1   4  13    4.28    9.46
   1  -4  13    7.07   11.71
   1  -4  13   -1.91   11.82
  -1  -4 -13    1.93   15.79
  -1  -4 -13    5.36    9.96
   1   4  14    6.79    7.88
   1  -4  14   -4.33   10.71
   1  -4  14    6.01   10.42
  -1  -4 -14   -3.30   13.20
  -1  -4 -14    2.99    9.23
   1   4  15    0.85    6.01
   1  -4  15    6.70    8.19
   1  -4  15    1.91    7.67
  -1  -4 -15    2.69    6.09
  -1  -4 -15   -6.21    6.61
   1   4  16    0.88    6.54
   1  -4  16    5.43    8.31
   1  -4  16    2.62    6.50
  -1  -4 -16    1.54    9.03
  -1  -4 -16    3.99    7.43
   1   4  17    3.36    4.19
   1  -4  17   -4.74    6.11
   1  -4  17   -0.50    4.91
  -1  -4 -17    1.33    5.27
  -1   5  15   -4.08    7.65
   1  -5 -15   -2.94    6.09
  -1  -5  15   -1.31    7.42
  -1   5  14    2.86    7.46
  -1  -5  14   11.50   15.87
   1  -5 -14   12.50   13.20
  -1   5  13   -3.54    7.05
   1  -5 -13    3.96    7.68
  -1  -5  13    6.35    8.72
  -1   5  12   11.56   11.43
   1  -5 -12    4.73   11.26
  -1  -5  12   10.62   20.02
  -1   5  11    2.61   10.51
   1  -5 -11    1.90    9.55
  -1  -5  11  -16.84   11.71
  -1   5  10    5.33   25.47
   1  -5 -10   16.64   14.67
  -1  -5  10   15.86   17.06
  -1   5   9    5.61   17.28
   1  -5  -9   -6.82    9.87
  -1  -5   9    0.64   11.73
  -1   5   8    2.68    8.45
  -1  -5   8   -5.23    7.51
   1  -5  -8    2.44    6.50
   1  -5  -7   17.60   22.42
   1  -5  -7   15.56   14.59
  -1  -5   7   10.64   26.38
   1  -5  -6   14.41   15.33
   1  -5  -6   20.02   13.75
  -1  -5   6   29.26   18.99
   1  -5  -5    0.54    8.01
   1  -5  -5   -0.34    8.40
  -1  -5   5   -5.08    9.81
   1  -5  -4    0.09   10.60
   1  -5  -4   14.67   15.25
  -1  -5   4    3.90   12.20
   1  -5  -3    0.45   22.99
   1  -5  -3   31.32   15.04
   1  -5  -2    0.39   11.48
   1  -5  -2   15.16   11.78
   1  -5  -1    3.11    8.67
   1  -5  -1    0.72    8.35
   1  -5   0   22.41   14.93
   1  -5   1  150.65   33.95
  -1  -5  -1  157.49   31.31
   1  -5   2   20.49   22.39
   1  -5   2   27.31   14.47
  -1  -5  -2    2.31   13.91
   1  -5   3    4.75   10.84
   1  -5   3   11.17   10.81
  -1  -5  -3   -2.01   10.69
   1  -5   4   16.12   16.01
   1  -5   4   32.35   15.65
  -1  -5  -4   -0.19   14.62
   1  -5   5   12.87   17.26
   1  -5   5   34.81   17.40
  -1  -5  -5   16.85   16.08
   1  -5   6    2.52   18.03
   1  -5   6   16.03   12.20
  -1  -5  -6   -3.99   11.07
   1  -5   7   -4.83    8.48
   1  -5   7    4.31    9.55
  -1  -5  -7   -1.29    8.76
   1  -5   8    1.20   11.55
   1  -5   8    7.36   13.21
  -1  -5  -8   11.00   11.97
   1  -5   9    8.30   13.34
   1  -5   9   20.82   15.71
  -1  -5  -9   22.43   22.20
   1   5  10   -1.70    6.50
   1  -5  10    7.43    8.09
   1  -5  10    3.58   10.64
  -1  -5 -10    1.92    9.67
   1   5  11    3.72    6.12
   1  -5  11    1.01    7.53
   1  -5  11   12.62   17.03
  -1  -5 -11    2.65    9.78
   1   5  12   -0.73    3.26
   1  -5  12    2.70    4.26
   1  -5  12    2.46    6.70
  -1  -5 -12   -4.23    5.96
   1   5  13    4.96    5.76
   1  -5  13    0.25    8.31
   1  -5  13    1.78    6.93
  -1  -5 -13   -3.31    7.28
   1  -5  14   -1.63    5.41
  -1  -5 -14    1.32    5.43
   1  -6 -10    1.49   10.73
  -1  -6  10   -6.78    5.61
   1  -6  -9    0.61    5.68
  -1  -6   9    1.21    4.54
   1  -6  -8    2.89    7.61
  -1  -6   8    6.31    9.23
   1  -6  -7    5.81    7.26
  -1  -6   7    1.72    5.35
   1  -6  -6   -1.12    6.21
  -1   6   5   -4.86    8.06
   1  -6  -5   -0.51    6.66
  -1   6   4    0.42    7.00
   1  -6  -4    0.72    5.22
   1  -6  -3    2.63    6.53
   1  -6  -2    0.17    4.16
   1  -6  -1   11.20    8.08
   1  -6   0    7.89    7.42
   1  -6   1    4.44   10.02
   1  -6   2    1.48    5.25
  -1  -6  -3    3.93    8.52
  -1  -6  -4    6.80   10.38
  -1  -6  -5    0.33    6.65
  -1  -6  -6    3.45    9.44
  -1  -6  -7   -3.03    8.89
  -1  -6  -8    4.87    9.27
  -1  -6  -9   -2.18    7.65
   2   0 -23   -5.46    8.28
   2   0 -22   -8.05   16.06
  -2   0  22   -3.35    7.07
   2   0 -21   -1.57   14.12
  -2   0  21    0.76    5.87
   2   0 -20    8.39   15.82
   2   0 -20    8.00    9.85
  -2   0  20   -4.27    6.43
   2   0 -19   -1.67   20.60
  -2   0  19    2.85    9.02
   2   0 -18    4.17   15.65
  -2   0  18    3.93   10.02
   2   0 -17   -8.48   15.26
  -2   0  17    2.22   12.53
   2   0 -16   23.68   27.08
  -2   0  16   28.63   15.22
   2   0 -15    4.91   13.96
  -2   0  15    2.07    8.12
   2   0 -14   28.96   21.51
  -2   0  14   19.70   11.64
   2   0 -13    1.47   14.13
  -2   0  13   75.12   13.37
   2   0 -12    0.05   12.24
   2   0 -12   -2.51    7.18
   2   0 -12    0.40    6.81
  -2   0  12    4.52    5.94
  -2   0  12    8.58    5.64
  -2   0  12    3.23    5.90
   2   0 -11    7.78   15.63
   2   0 -11   43.56   17.66
   2   0 -11    0.15   10.94
   2   0 -11    0.40   13.29
  -2   0  11   49.09   10.01
  -2   0  11   50.50   10.06
  -2   0  11   30.17    7.76
  -2   0  11   59.67   10.22
   2   0 -10    0.32   11.96
   2   0 -10    0.04    4.60
   2   0 -10    3.01    6.03
   2   0 -10   18.08    7.08
  -2   0  10   -0.04    5.33
  -2   0  10   16.94    8.54
  -2   0  10   21.28    8.60
  -2   0  10   14.85    4.76
   2   0  -9 9697.25  805.18
   2   0  -9 8237.80  696.58
   2   0  -9 8873.53  722.94
  -2   0   9 9170.51  736.55
  -2   0   9 9069.96  712.02
  -2   0   9 9379.72  729.74
  -2   0   9 8794.23  697.23
   2   0  -8  373.49   31.47
   2   0  -8  376.95   25.27
   2   0  -8  362.34   29.50
  -2   0   8  387.56   32.51
  -2   0   8  396.52   25.46
  -2   0   8  465.24   27.97
  -2   0   8  353.30   25.44
   2   0  -7  196.41   14.51
   2   0  -7  184.20   16.11
   2   0  -7  173.19   18.16
  -2   0   7  195.58   13.94
  -2   0   7  172.20   19.79
  -2   0   7  195.38   15.60
  -2   0   7  200.26   18.45
   2   0  -6  542.03   31.22
   2   0  -6  524.77   36.46
   2   0  -6  521.11   32.89
  -2   0   6  524.83   31.78
  -2   0   6  578.86   40.40
  -2   0   6  573.77   33.03
  -2   0   6  617.34   37.76
  -2   0   6  553.99   30.44
   2   0  -5 6886.47  474.31
   2   0  -5 7043.05  517.92
   2   0  -5 7893.87  531.98
  -2   0   5 6662.44  461.67
  -2   0   5 7085.53  461.69
  -2   0   5 7511.15  510.97
  -2   0   5 6626.76  452.87
  -2   0   5 7114.68  484.39
   2   0  -4  951.52   48.71
   2   0  -4  923.58   49.72
   2   0  -4  914.61   66.19
  -2   0   4  972.95   45.27
  -2   0   4  874.68   47.92
  -2   0   4 1001.85   52.60
  -2   0   4  917.25   45.48
   2   0  -3 3117.42  202.41
   2   0  -3 3151.31  188.84
   2   0  -3 3369.05  181.14
  -2   0   3 3243.41  166.83
  -2   0   3 3478.28  197.74
  -2   0   3 3538.90  203.16
  -2   0   3 3152.81  167.46
   2   0  -2  491.92   19.82
   2   0  -2  722.61   44.03
   2   0  -2  608.76   26.61
   2   0  -2  652.18   32.48
  -2   0   2  632.50   26.08
  -2   0   2  725.49   33.99
  -2   0   2  683.41   35.48
  -2   0   2  628.56   25.61
   2   0  -1  730.33   30.81
   2   0  -1  699.35   57.18
   2   0  -1  789.50   29.63
   2   0  -1  729.66   35.18
   2   0  -1  580.02   31.48
  -2   0   1  673.01   41.27
  -2   0   1  821.27   36.18
  -2   0   1  681.71   25.30
   2   0   0  882.67   36.12
   2   0   0  797.81   36.43
   2   0   0  850.15   40.20
   2   0   0  838.08   41.04
  -2   0   0  870.70   52.48
  -2   0   0  788.71   42.00
  -2   0   0  938.02   39.70
  -2   0   0  861.56   33.12
   2   0   1  652.53   37.04
   2   0   1  693.24   28.02
   2   0   1  660.56   31.98
  -2   0  -1  662.29   32.55
  -2   0  -1  632.16   33.23
  -2   0  -1  723.42   32.94
  -2   0  -1  690.38   28.50
  -2   0  -1  638.35   44.04
   2   0   266933.90 8351.12
   2   0   263689.00 8301.93
   2   0   267270.50 8423.36
  -2   0  -271013.43 8995.86
  -2   0  -264719.09 8253.24
  -2   0  -266549.87 8331.37
  -2   0  -264660.59 8247.59
   2   0   3 5318.30  310.71
   2   0   3 4415.64  265.74
  -2   0  -3 4257.51  264.84
  -2   0  -3 4427.86  272.70
  -2   0  -3 4710.64  299.32
  -2   0  -3 5116.55  310.09
   2   0   4  222.15   13.05
   2   0   4  240.39   14.97
  -2   0  -4  270.79   17.87
  -2   0  -4  232.34   18.84
  -2   0  -4  273.18   16.70
   2   0   5 1051.25   57.94
   2   0   5 1123.52   70.49
  -2   0  -5 1227.01   74.30
  -2   0  -5 1233.24   87.35
  -2   0  -5 1317.09   69.56
   2   0   6 1431.24   82.76
   2   0   6 1260.57   69.29
  -2   0  -6 1429.27   99.71
  -2   0  -6 1346.15   74.41
  -2   0  -6 1229.07   86.51
   2   0   7  450.67   27.79
   2   0   7  505.48   32.90
  -2   0  -7  445.01   38.53
  -2   0  -7  488.26   41.63
  -2   0  -7  462.66   33.14
   2   0   8  533.07   34.68
   2   0   8  636.06   49.45
  -2   0  -8  509.89   47.12
  -2   0  -8  581.59   38.15
   2   0   9  115.76   13.67
   2   0   9   91.14   14.04
  -2   0  -9  102.42   18.44
  -2   0  -9   65.22    9.23
   2   0  10  341.55   31.67
  -2   0 -10  362.76   57.42
   2   0  11    0.57    4.37
   2   0  11    0.57    4.56
  -2   0 -11   -0.90    6.66
   2   0  12   68.88   14.25
  -2   0 -12   -8.64   19.91
   2   0  13   32.68   13.34
  -2   0 -13   38.31   29.84
  -2   0 -13   22.82   18.87
   2   0  14    0.50    5.78
  -2   0 -14   -1.73    8.34
   2   0  15   14.21   13.43
  -2   0 -15   13.94   27.37
   2   0  16   36.55   18.08
  -2   0 -16   28.62   23.03
   2   0  17   36.00   18.30
  -2   0 -17   23.92   36.00
   2   0  18   -0.80   10.60
  -2   0 -18   -5.77   13.32
   2   0  19   -1.80    9.67
  -2   0 -19   -1.18   11.39
   2   0  20   10.01   20.84
  -2   0 -20   10.59   15.53
   2   0  21    5.02   13.88
   2   1 -22   13.57    9.25
  -2   1  22   -2.44    5.59
  -2  -1  22    2.70    4.51
   2  -1 -22   -2.13    6.97
   2   1 -21   -4.44   12.26
  -2   1  21   -3.28    8.11
  -2  -1  21   -1.10    9.96
   2  -1 -21   -0.54    9.27
   2   1 -20   10.96   17.55
  -2   1  20    4.25   11.34
   2  -1 -20   11.12   13.80
  -2  -1  20    4.12   15.01
   2   1 -19    0.05   19.32
  -2   1  19   17.53   11.90
   2  -1 -19    2.17   14.54
  -2  -1  19    2.77   11.55
   2   1 -18   17.18   25.65
  -2   1  18   25.69   15.63
  -2  -1  18    9.93   14.32
   2  -1 -18   14.19   19.10
   2   1 -17   21.22   44.10
  -2   1  17   27.71   17.33
   2  -1 -17   33.62   34.83
   2  -1 -17   29.54   21.74
  -2  -1  17   27.47   15.30
   2   1 -16   -2.97   29.27
   2   1 -16   51.31   30.68
  -2   1  16   46.31   26.78
  -2  -1  16   42.45   16.36
   2  -1 -16   35.73   24.01
   2   1 -15   -4.91   17.41
  -2   1  15   54.06   16.66
   2  -1 -15   41.26   21.81
  -2  -1  15   54.68   15.71
   2   1 -14    6.24   12.82
  -2   1  14   31.50   13.17
   2  -1 -14   27.86   16.58
  -2  -1  14   22.05   11.75
  -2  -1  14   11.50   20.28
  -2   1  13  138.65   26.07
  -2   1  13  176.88   27.18
   2  -1 -13  161.64   36.82
  -2  -1  13  218.91   40.50
  -2  -1  13  192.05   25.06
   2  -1 -13  131.19   22.91
   2   1 -12    0.32   18.34
   2   1 -12    2.16    9.86
  -2   1  12   22.19   11.40
  -2   1  12   18.37   11.36
  -2   1  12   15.83   10.60
  -2  -1  12   28.43    8.75
   2  -1 -12    0.64   10.15
   2  -1 -12   12.15   13.81
   2  -1 -12   25.43    9.02
  -2  -1  12   22.37   15.17
  -2  -1  12   23.14    9.13
   2   1 -11  155.09   25.31
   2   1 -11  108.57   24.54
  -2   1  11  159.53   22.99
  -2   1  11  153.98   23.31
  -2   1  11  145.07   23.81
   2  -1 -11  148.70   27.38
   2  -1 -11  129.26   29.07
   2  -1 -11  134.30   27.43
  -2  -1  11  155.45   25.99
  -2  -1  11  179.48   19.60
  -2  -1  11  155.60   20.76
   2   1 -10  540.92   55.06
   2   1 -10  663.95   68.15
  -2   1  10  715.73   60.37
  -2   1  10  687.20   56.90
  -2   1  10  725.42   61.17
  -2  -1  10  733.84   54.70
   2  -1 -10  648.68   58.66
   2  -1 -10  660.75   58.18
   2  -1 -10  617.10   64.11
  -2  -1  10  752.98   50.55
  -2  -1  10  636.79   43.00
   2   1  -9  537.64   50.28
  -2   1   9  491.00   37.56
   2   1  -9  635.62   51.59
  -2   1   9  678.56   56.31
  -2   1   9  733.24   56.94
  -2   1   9  799.53   56.26
  -2  -1   9  587.81   37.72
   2  -1  -9  645.07   52.13
   2  -1  -9  631.64   55.41
  -2  -1   9  702.30   64.90
  -2  -1   9  745.21   50.12
  -2  -1   9  775.30   46.72
   2  -1  -9  631.37   68.36
   2   1  -8  478.87   39.32
   2   1  -8  460.22   30.58
  -2   1   8  488.04   34.13
  -2   1   8  629.72   42.38
  -2   1   8  516.23   40.50
   2   1  -8  463.16   38.84
   2  -1  -8  464.99   42.40
  -2  -1   8  563.24   37.35
   2  -1  -8  528.72   46.47
  -2  -1   8  527.32   29.82
  -2  -1   8  422.28   26.79
  -2  -1   8  567.94   48.73
   2  -1  -8  439.70   41.85
   2  -1  -8  494.60   33.96
   2   1  -7  256.25   15.41
   2   1  -7  310.95   24.92
  -2   1   7  282.14   24.69
  -2   1   7  255.14   27.65
  -2   1   7  268.47   21.29
   2   1  -7  240.16   23.73
   2  -1  -7  229.55   17.53
  -2  -1   7  252.96   20.49
  -2  -1   7  252.58   15.00
  -2  -1   7  273.40   19.98
  -2  -1   7  251.91   15.40
   2  -1  -7  262.61   25.23
   2  -1  -7  226.41   22.68
   2  -1  -7  278.52   28.13
   2   1  -6  469.38   26.20
   2   1  -6  487.43   35.78
  -2   1   6  552.41   36.11
  -2   1   6  553.07   31.19
   2   1  -6  593.23   40.08
  -2   1   6  527.00   38.91
   2  -1  -6  500.37   39.19
  -2  -1   6  505.79   25.14
  -2  -1   6  547.35   25.51
   2  -1  -6  511.31   36.46
   2  -1  -6  471.09   32.69
  -2  -1   6  528.05   32.70
   2  -1  -6  501.44   29.85
  -2  -1   6  484.54   36.00
   2   1  -5  462.42   31.86
   2   1  -5  442.60   28.66
  -2   1   5  571.25   34.06
  -2   1   5  531.89   36.60
   2   1  -5  514.94   34.26
  -2   1   5  459.10   27.98
   2  -1  -5  469.21   30.59
   2  -1  -5  522.29   31.39
  -2  -1   5  595.01   24.94
  -2  -1   5  468.93   29.67
  -2  -1   5  522.16   30.81
  -2  -1   5  442.87   22.92
   2  -1  -5  528.85   30.11
   2  -1  -5  490.20   38.04
   2   1  -4  812.91   41.13
  -2   1   4  878.92   54.90
   2   1  -4  806.81   48.62
   2   1  -4  885.89   52.58
  -2   1   4  817.36   59.80
  -2   1   4  889.01   49.23
   2  -1  -4  899.10   40.69
  -2  -1   4  761.10   32.67
   2  -1  -4  847.81   44.23
   2  -1  -4  800.54   44.50
   2  -1  -4  861.85   56.82
  -2  -1   4  818.24   33.43
  -2  -1   4  872.61   55.81
  -2  -1   4  809.12   45.41
   2   1  -3  818.78   46.31
   2   1  -3  911.32   35.29
   2   1  -3  796.77   46.90
  -2   1   3  847.80   56.32
  -2   1   3  741.34   42.71
  -2   1   3  883.80   53.24
   2  -1  -3  743.86   34.34
   2  -1  -3  833.12   48.28
  -2  -1   3  778.22   48.64
  -2  -1   3  789.76   42.18
  -2  -1   3  741.77   28.95
  -2  -1   3  878.26   44.88
   2  -1  -3  851.63   44.95
   2  -1  -3  779.24   31.56
   2   1  -2 1753.55  104.63
   2   1  -2 1721.39   62.58
  -2   1   2 1866.57  104.75
  -2   1   2 1891.10  112.94
   2   1  -2 2230.17  120.06
  -2   1   2 1901.99  128.73
  -2  -1   2 1979.02  103.68
   2  -1  -2 1698.46   99.32
   2  -1  -2 1893.77  106.26
  -2  -1   2 1900.13  104.78
  -2  -1   2 1753.53   59.28
  -2  -1   2 1977.21  103.93
   2   1  -1  131.78   11.28
   2   1  -1  133.83   12.27
  -2   1   1  133.20   11.96
  -2   1   1  157.85   11.23
   2  -1  -1  119.80   10.19
   2  -1  -1  148.70   11.78
  -2  -1   1  128.36    9.23
  -2  -1   1  144.23    9.86
   2  -1  -1  125.34   10.88
  -2  -1   1  124.32   10.69
   2   1   0 1286.57   51.10
   2   1   0 1299.50   74.28
   2   1   0 1386.72   78.26
   2   1   0 1281.66   66.78
   2   1   0 1408.68   54.24
  -2   1   0 1219.86   71.13
  -2   1   0 1411.20   83.14
  -2   1   0 1176.40   64.07
   2  -1   0 1329.96   71.62
  -2  -1   0 1443.48   72.96
   2  -1   0 1351.72   71.66
   2  -1   0 1362.01   73.06
  -2  -1   0 1388.70   75.57
  -2  -1   0 1320.18   68.53
   2   1   1 3289.75  202.30
   2   1   1 3214.09  200.74
   2   1   1 3164.48  163.61
   2   1   1 3158.83  185.09
  -2   1  -1 3161.97  181.43
  -2   1  -1 3076.47  198.56
  -2   1  -1 3113.76  184.59
  -2   1  -1 3293.20  158.09
   2  -1   1 3121.84  186.88
  -2  -1  -1 3131.46  179.04
   2  -1   1 2823.94  172.66
  -2  -1  -1 3253.72  175.74
  -2  -1  -1 3362.96  198.26
   2  -1   1 3350.79  193.05
   2   1   215107.68 1221.82
   2   1   215693.13 1360.51
   2   1   215808.85 1363.15
  -2   1  -214840.44 1243.74
  -2   1  -214424.21 1261.00
  -2   1  -215281.08 1230.50
   2   1   217884.82 1477.43
  -2   1  -215768.37 1271.19
   2  -1   215339.42 1286.34
  -2  -1  -216664.15 1412.12
  -2  -1  -215732.09 1221.36
  -2  -1  -214764.19 1231.96
   2  -1   216401.26 1342.83
   2  -1   215446.86 1258.76
   2   1   310400.11  764.00
   2   1   3 8986.46  656.30
   2   1   3 9344.65  740.92
  -2   1  -3 8358.50  633.49
  -2   1  -3 9191.72  698.02
  -2   1  -3 8428.72  667.43
   2  -1   3 9744.66  697.85
   2  -1   3 8774.78  678.99
  -2  -1  -3 9186.50  675.13
  -2  -1  -3 9557.35  737.60
  -2  -1  -310038.96  667.50
  -2  -1  -3 9666.01  643.88
   2  -1   310276.48  746.60
   2  -1   3 9790.00  672.88
   2   1   4  853.63   50.72
   2   1   4  835.80   51.07
   2   1   4  875.87   64.66
  -2   1  -4  835.45   54.47
  -2   1  -4  776.97   47.67
  -2   1  -4  868.36   54.42
   2  -1   4  842.03   52.16
   2  -1   4  856.57   49.70
  -2  -1  -4  814.80   52.57
  -2  -1  -4  838.87   38.63
   2  -1   4  876.10   43.86
  -2  -1  -4  829.04   35.29
   2  -1   4  876.18   39.19
  -2  -1  -4  807.51   46.00
   2   1   5   -2.13   13.09
   2   1   5   58.32   14.20
   2   1   5   43.99    6.50
   2   1   5   54.52    7.61
  -2   1  -5   51.69    7.76
  -2   1  -5   46.81    8.31
  -2   1  -5   49.52   10.02
   2  -1   5   60.28   12.52
   2  -1   5   42.35    6.57
  -2  -1  -5   44.65    4.06
  -2  -1  -5   49.11    6.90
  -2  -1  -5   46.81    3.03
  -2  -1  -5   45.79    9.62
   2  -1   5   54.63    5.38
   2  -1   5   48.67    7.48
   2   1   6   47.91    7.78
   2   1   6    0.61    8.71
  -2   1  -6   53.40   12.53
  -2   1  -6    3.77    9.80
  -2   1  -6   48.16   12.46
   2   1   6   41.23   10.44
   2  -1   6   37.21    3.24
  -2  -1  -6   41.73    2.34
  -2  -1  -6   40.77    7.03
  -2  -1  -6   37.04    2.67
  -2  -1  -6   42.83   10.19
   2  -1   6   56.59   11.61
   2  -1   6   44.52    3.91
   2  -1   6   37.72    8.81
   2   1   7  689.70   46.59
   2   1   7  656.38   45.72
  -2   1  -7  752.50   55.48
  -2   1  -7  631.48   46.29
  -2   1  -7  652.33   68.54
  -2  -1  -7  702.44   55.26
   2  -1   7  723.95   47.72
   2  -1   7  825.62   62.57
  -2  -1  -7  681.27   53.58
   2   1   8  188.90   18.92
   2   1   8  192.70   25.42
  -2   1  -8  173.72   18.88
  -2   1  -8  162.74   25.94
  -2   1  -8  206.68   26.15
  -2  -1  -8  208.64   18.88
   2  -1   8  205.11   20.15
   2  -1   8  215.69   21.95
  -2  -1  -8  191.77   25.08
   2   1   9  226.30   24.81
   2   1   9  234.68   23.43
  -2   1  -9  300.12   35.06
  -2   1  -9  216.83   33.53
  -2   1  -9  236.51   22.37
  -2  -1  -9  263.22   25.16
   2  -1   9  256.46   26.02
   2  -1   9  262.62   25.02
  -2  -1  -9  262.50   31.31
   2   1  10   15.93   12.10
   2   1  10   -0.04   12.36
  -2   1 -10    1.08    7.15
  -2   1 -10   25.96   19.61
  -2   1 -10   -1.15   11.93
   2  -1  10   22.13    7.75
  -2  -1 -10   20.17   11.16
   2  -1  10   18.88    8.93
  -2  -1 -10   15.73   10.54
  -2  -1 -10    6.20    7.05
   2   1  11    5.02    5.63
   2   1  11   -0.33    5.89
  -2   1 -11   -1.82    8.67
  -2   1 -11    1.08    4.88
  -2  -1 -11   -4.43    7.55
  -2  -1 -11    0.84    7.77
   2  -1  11    8.79    5.95
   2  -1  11   -3.77    5.53
   2   1  12   17.27   10.60
  -2   1 -12   11.14    9.00
  -2   1 -12    0.19   21.51
  -2  -1 -12   15.33   13.52
   2  -1  12   12.07   16.49
   2  -1  12   10.32   14.93
   2   1  13   25.13   12.22
  -2   1 -13   11.95   16.64
  -2  -1 -13   27.06   15.16
   2  -1  13   -0.49   11.81
   2   1  14   13.86   10.44
  -2   1 -14    8.44   22.73
  -2  -1 -14    7.67   14.93
   2  -1  14   -0.37   11.30
   2   1  15   12.33   15.57
  -2   1 -15    6.89   14.38
  -2  -1 -15    4.90   14.25
   2  -1  15    0.77   10.54
   2   1  16   -5.27    7.05
  -2   1 -16    4.71    9.31
  -2  -1 -16    3.75    9.48
   2  -1  16   -0.43    7.82
   2   1  17   13.20   13.57
  -2   1 -17   13.68   26.74
  -2  -1 -17    8.34   18.52
   2  -1  17   16.18   15.71
   2   1  18   -1.59   16.71
  -2   1 -18   -3.53   13.34
  -2  -1 -18    1.10   14.91
   2  -1  18   15.80   11.96
   2   1  19    5.28    8.53
  -2   1 -19   -0.44   10.96
  -2  -1 -19   -2.33   18.57
   2  -1  19   -2.56   15.12
   2   1  20    0.90    9.60
  -2   1 -20    4.31   10.64
  -2  -1 -20    2.31   13.20
   2  -1  20   10.12   10.32
   2   1  21    7.79    8.71
  -2   1 -21   12.85    8.98
  -2  -1 -21    4.49   10.61
   2  -1  21   -2.97    9.71
   2   2 -21    4.42   16.27
  -2   2  21   -4.34    7.25
   2  -2 -21    4.18    4.99
   2   2 -20   -9.24   26.43
  -2   2  20   -0.59   10.13
   2  -2 -20   12.13    9.26
   2   2 -19   13.39   30.17
  -2   2  19   12.70   12.46
   2  -2 -19    0.70   11.56
   2   2 -18   30.94   30.54
  -2   2  18    2.23   12.17
  -2  -2  18    5.20   12.34
   2  -2 -18   15.89   20.06
   2   2 -17   11.06   13.95
   2   2 -17   -1.79   22.04
  -2   2  17   13.79   12.39
  -2  -2  17    6.99   15.37
   2  -2 -17   11.32   15.13
   2   2 -16   10.45   19.32
  -2   2  16    7.15   11.65
  -2  -2  16    1.76   12.70
   2  -2 -16    7.87   13.96
   2   2 -15   -0.20   25.18
  -2   2  15  175.57   29.48
   2  -2 -15   92.98   32.65
  -2  -2  15  103.57   26.02
  -2  -2  15  186.38   33.26
   2  -2 -15  133.35   37.52
   2   2 -14    2.50   28.84
  -2   2  14  261.56   37.39
   2  -2 -14  130.70   51.47
  -2  -2  14  180.89   30.10
  -2  -2  14  330.73   52.21
   2  -2 -14  218.35   33.80
   2   2 -13   -6.46   14.65
  -2   2  13    1.89   18.03
   2  -2 -13   45.34   17.71
  -2  -2  13   65.38   17.87
  -2  -2  13   -0.00   20.49
   2  -2 -13   69.85   15.00
   2   2 -12   -1.79    7.55
  -2   2  12   -0.44    8.42
   2  -2 -12   -3.89   10.30
  -2  -2  12    9.01    8.00
  -2  -2  12    5.59    5.64
  -2  -2  12    0.05    9.70
   2  -2 -12   -2.05    7.87
  -2   2  11   19.33   21.03
   2  -2 -11   20.64   10.32
   2  -2 -11   13.39   11.51
   2  -2 -11    1.99   17.52
  -2  -2  11    0.00   13.58
  -2  -2  11   18.73   11.95
  -2  -2  11   27.66   11.84
  -2  -2  11   26.62   13.03
   2   2 -10  418.33   55.89
   2   2 -10  276.01   42.12
  -2   2  10  385.63   45.56
  -2   2  10  390.13   43.26
   2  -2 -10  253.58   37.84
   2  -2 -10  398.13   39.05
   2  -2 -10  407.71   37.02
  -2  -2  10  417.34   39.87
  -2  -2  10  350.24   33.40
  -2  -2  10  561.22   51.50
  -2  -2  10  393.22   39.09
   2  -2 -10  282.72   33.79
   2   2  -9  102.91   19.09
   2   2  -9   87.33   20.01
  -2   2   9  119.08   19.05
  -2   2   9  114.46   30.08
   2  -2  -9   99.24   17.42
   2  -2  -9  102.80   14.53
   2  -2  -9   83.89   16.70
  -2  -2   9  144.10   20.00
  -2  -2   9  117.83   14.25
  -2  -2   9   89.72   13.49
  -2  -2   9  132.22   18.08
   2  -2  -9    4.66   20.58
   2   2  -8  123.28   21.51
   2   2  -8  137.37   19.85
   2   2  -8  128.61   20.65
  -2   2   8  150.88   22.93
  -2   2   8  152.09   20.76
   2  -2  -8  100.03   13.76
   2  -2  -8  140.35   25.75
   2  -2  -8  116.73   23.14
  -2  -2   8  148.27   17.97
  -2  -2   8  130.80   19.84
   2  -2  -8  142.80   16.25
  -2  -2   8  173.37   27.70
   2   2  -7  295.64   30.05
   2   2  -7  229.54   29.22
   2   2  -7  253.89   27.22
  -2   2   7  370.34   34.82
  -2   2   7  341.69   34.51
   2  -2  -7  271.40   24.72
   2  -2  -7  331.39   26.76
   2  -2  -7  316.25   28.74
  -2  -2   7  369.48   29.70
  -2  -2   7  311.14   23.13
   2  -2  -7  264.12   26.73
  -2  -2   7  343.41   28.83
   2   2  -6  163.47   21.79
   2   2  -6  178.99   29.16
   2   2  -6  200.45   27.78
   2   2  -6  150.51   12.62
  -2   2   6  178.93   17.71
  -2   2   6  226.26   25.21
   2   2  -6  196.06   17.68
  -2   2   6  240.55   25.32
   2  -2  -6  224.93   21.43
  -2  -2   6  206.94   20.15
   2  -2  -6  173.84   15.09
  -2  -2   6  257.22   23.10
  -2  -2   6  242.86   21.68
   2  -2  -6  244.87   19.95
   2  -2  -6  204.40   16.33
   2   2  -5  489.57   44.04
   2   2  -5  418.98   27.15
  -2   2   5  443.92   37.81
  -2   2   5  441.77   37.91
  -2   2   5  538.74   42.15
   2  -2  -5  503.66   42.51
   2  -2  -5  452.90   27.52
  -2  -2   5  518.66   30.36
  -2  -2   5  491.23   34.91
  -2  -2   5  499.16   43.77
  -2  -2   5  493.55   29.21
   2  -2  -5  487.39   36.64
   2  -2  -5  454.27   27.12
   2   2  -4  675.19   49.20
   2   2  -4  626.10   37.17
   2   2  -4  690.56   56.27
  -2   2   4  689.64   70.89
  -2   2   4  753.54   53.76
  -2   2   4  696.67   51.63
   2  -2  -4  674.88   47.74
   2  -2  -4  672.27   45.08
  -2  -2   4  691.42   45.87
  -2  -2   4  795.01   40.34
  -2  -2   4  796.63   43.41
  -2  -2   4  735.79   47.91
   2  -2  -4  767.79   41.44
   2  -2  -4  634.25   33.15
   2   2  -3 1889.31   99.64
   2   2  -3 1920.24  137.53
  -2   2   3 1597.60  131.56
  -2   2   3 1954.94  130.41
  -2   2   3 1927.58  128.59
   2   2  -3 1805.53  117.66
   2  -2  -3 1727.94   85.36
  -2  -2   3 1968.99  110.82
  -2  -2   3 1859.65  124.00
  -2  -2   3 1940.05  125.47
  -2  -2   3 2336.64  118.61
   2  -2  -3 1764.27  115.07
   2  -2  -3 1931.91  129.59
   2  -2  -3 1605.21   75.39
   2   2  -2 1091.09   65.33
   2   2  -2 1022.24   54.03
   2   2  -2 1022.40   65.79
   2   2  -2 1043.40   71.59
  -2   2   2 1190.13   85.20
  -2   2   2 1075.72   82.15
   2  -2  -2  999.02   64.53
   2  -2  -2 1178.13   66.15
   2  -2  -2 1038.32   74.92
  -2  -2   2 1248.99   59.69
  -2  -2   2 1109.74   71.41
  -2  -2   2 1119.04   73.63
  -2  -2   2 1106.67   62.60
   2   2  -1   41.14    6.24
   2   2  -1   49.69    9.99
   2   2  -1   53.33   10.85
   2   2  -1   41.61    7.60
  -2   2   1   43.55    8.29
  -2   2   1   31.81    8.10
  -2   2   1   44.11    9.26
   2  -2  -1   47.89    8.51
   2  -2  -1   51.24   10.87
  -2  -2   1   46.09    6.53
  -2  -2   1   52.19    4.43
  -2  -2   1   11.84    8.31
  -2  -2   1   51.20    7.37
   2  -2  -1   54.26   11.68
   2   2   0  590.69   36.84
   2   2   0  532.22   35.73
   2   2   0  531.45   31.32
   2   2   0  525.19   38.74
  -2   2   0  437.26   33.56
  -2   2   0  460.73   34.54
  -2   2   0  586.49   40.09
   2  -2   0  490.25   32.60
   2  -2   0  546.61   36.52
  -2  -2   0  500.46   34.63
  -2  -2   0  577.37   27.19
  -2  -2   0  498.00   30.66
  -2  -2   0  579.21   36.72
   2  -2   0  619.80   43.78
   2   2   1 1636.70  102.68
   2   2   1 1540.16   86.35
   2   2   1 1482.10   95.77
   2   2   1 1555.88  105.92
  -2   2  -1 1402.10   66.16
  -2   2  -1 1586.76   98.47
  -2   2  -1 1566.96   99.35
  -2   2  -1 1361.00   94.96
   2  -2   1 1673.14   98.27
  -2  -2  -1 1661.09   88.76
  -2  -2  -1 1568.47   79.86
  -2  -2  -1 1463.87   86.17
  -2  -2  -1 1484.92  102.42
   2  -2   1 1770.09  104.03
   2  -2   1 1535.56   96.00
   2   2   2  353.84   31.96
   2   2   2  324.39   30.18
   2   2   2  393.64   28.96
   2   2   2  248.42   22.83
  -2   2  -2  361.64   29.89
  -2   2  -2  314.03   28.06
  -2   2  -2  359.91   26.57
  -2   2  -2  331.61   16.81
   2  -2   2  379.04   34.19
  -2  -2  -2  364.00   19.76
  -2  -2  -2  344.97   24.37
  -2  -2  -2  369.30   28.59
  -2  -2  -2  384.07   20.39
   2  -2   2  340.13   27.61
   2  -2   2  384.17   28.56
   2   2   3  263.19   21.58
   2   2   3  291.42   28.96
   2   2   3  300.21   24.78
  -2   2  -3  266.44   25.48
  -2   2  -3  273.51   16.56
  -2   2  -3  282.81   23.43
  -2   2  -3  271.73   23.32
   2  -2   3  297.81   32.55
  -2  -2  -3  283.41   21.85
  -2  -2  -3  253.56   22.35
  -2  -2  -3  291.00   18.51
  -2  -2  -3  263.01   15.62
   2  -2   3  255.24   17.63
   2  -2   3  283.76   29.60
   2   2   4  565.03   50.18
   2   2   4  505.69   37.55
   2   2   4  554.70   41.50
  -2   2  -4  521.54   37.48
  -2   2  -4  494.06   51.36
   2  -2   4  457.15   28.39
   2  -2   4  585.62   41.64
  -2  -2  -4  563.60   38.12
  -2  -2  -4  536.12   40.92
   2  -2   4  422.60   27.09
   2  -2   4  528.98   38.41
   2   2   5  575.93   44.73
   2   2   5  507.61   39.83
   2   2   5  606.37   58.48
  -2   2  -5  615.25   48.45
  -2   2  -5  600.59   43.71
   2  -2   5  668.52   46.90
  -2  -2  -5  586.60   57.57
  -2  -2  -5  568.25   41.51
   2  -2   5  602.88   45.18
   2  -2   5  450.47   23.86
   2   2   6  409.05   47.95
   2   2   6  316.44   29.46
   2   2   6  353.45   34.04
  -2   2  -6  362.91   32.99
  -2   2  -6  334.24   30.54
  -2  -2  -6  347.77   30.38
  -2  -2  -6  377.73   37.14
   2  -2   6  334.14   31.63
   2  -2   6  337.39   29.84
   2   2   7    4.89   14.82
   2   2   7   93.27   15.73
   2   2   7   75.01   13.32
  -2   2  -7  102.50   16.37
  -2   2  -7   98.28   16.46
  -2  -2  -7  112.61   21.59
   2  -2   7  101.94   15.72
   2  -2   7   94.69   14.72
   2   2   8  172.60   32.66
   2   2   8  133.77   26.88
  -2   2  -8  123.84   22.59
  -2   2  -8   91.32   39.93
  -2   2  -8  127.52   20.03
  -2  -2  -8  160.67   20.72
   2  -2   8  141.14   28.63
   2  -2   8  176.50   23.39
  -2  -2  -8  152.56   23.73
   2   2   9  304.47   34.45
   2   2   9  337.73   39.37
  -2   2  -9  330.14   45.72
  -2   2  -9  173.82   45.07
   2  -2   9  339.03   34.70
  -2  -2  -9  329.62   34.25
  -2  -2  -9  308.48   39.93
   2  -2   9  382.04   53.34
   2   2  10   36.50   13.48
  -2   2 -10   16.40   20.71
   2  -2  10   63.03   14.86
  -2  -2 -10   53.86   17.16
  -2  -2 -10   -0.35   13.44
   2  -2  10   87.97   16.83
   2   2  11    6.95   11.02
  -2   2 -11   -0.59   12.30
   2  -2  11    0.04    9.30
  -2  -2 -11   -0.30    7.83
  -2  -2 -11    6.66    9.86
   2  -2  11    6.89    8.12
   2   2  12   25.23   14.26
  -2   2 -12   -0.84   22.87
   2  -2  12   41.04   15.58
  -2  -2 -12   50.35   18.82
  -2  -2 -12   34.46   15.15
   2  -2  12   35.25   16.37
   2   2  13   -9.26    6.10
  -2   2 -13    5.99   10.04
   2  -2  13   -4.04   10.76
  -2  -2 -13    9.84    9.99
  -2  -2 -13    3.52    8.92
   2  -2  13    3.23    7.52
   2   2  14   41.90   18.92
  -2   2 -14   12.72   27.07
   2  -2  14   59.75   20.74
  -2  -2 -14   56.61   25.55
   2  -2  14   47.23   21.09
   2   2  15   14.69   12.73
  -2   2 -15   10.53   18.08
   2  -2  15    3.26   13.10
  -2  -2 -15    0.00   26.45
   2  -2  15   14.51   13.89
   2   2  16    4.25   10.01
  -2   2 -16    8.77   20.70
  -2  -2 -16   -0.70   14.60
   2  -2  16    5.91   11.55
   2   2  17   11.73   14.88
  -2   2 -17   16.15   17.82
  -2  -2 -17   23.19   20.42
   2  -2  17   20.88   18.14
   2   2  18   10.53   11.90
  -2   2 -18    6.96   13.30
  -2  -2 -18    6.46   15.31
   2  -2  18   13.63   15.29
   2   2  19    6.58    8.56
  -2   2 -19   -3.25    8.82
  -2  -2 -19   -6.83   18.27
   2  -2  19   15.22   10.71
   2   2  20    3.73    7.49
  -2   2 -20    3.67   10.70
  -2  -2 -20    5.37    9.56
   2  -2  20   11.70    9.59
   2   3 -20   14.70   10.52
  -2   3  20   -0.78    8.04
   2   3 -19    5.86   14.56
  -2   3  19    4.96   15.32
  -2  -3  19    5.67   12.54
   2   3 -18  -16.39   14.91
  -2   3  18    6.79   13.98
  -2  -3  18    8.46    9.22
   2   3 -17    2.24   10.63
   2   3 -17   -6.76   15.31
  -2   3  17   -0.03   13.52
  -2  -3  17    3.84   10.89
   2  -3 -17    6.47   11.54
   2   3 -16   12.25   25.72
  -2   3  16   16.46   23.35
   2  -3 -16   12.60   13.76
  -2  -3  16   27.44   18.03
   2   3 -15    4.74   19.15
  -2   3  15    8.26   18.12
  -2  -3  15    8.79   20.10
   2  -3 -15    4.27   11.19
   2   3 -14   -0.42    9.80
  -2   3  14   -0.18   10.15
  -2  -3  14   -2.10    9.38
   2  -3 -14    8.60    8.72
   2   3 -13    3.02   27.45
  -2   3  13  176.57   36.50
  -2  -3  13  221.04   37.99
   2  -3 -13  191.65   29.76
   2   3 -12    3.85   11.89
  -2   3  12   24.33   14.20
   2  -3 -12    1.92   11.44
  -2  -3  12    1.04   13.55
  -2   3  11    4.36   12.38
   2  -3 -11    0.14    9.94
  -2  -3  11   13.35   10.27
  -2  -3  11   -0.02   12.27
   2  -3 -10   16.84   10.51
   2  -3 -10   -0.38   10.71
  -2  -3  10   -0.39   15.25
  -2  -3  10   29.42   12.24
   2  -3  -9    8.78    8.54
   2  -3  -9    0.89    7.13
  -2  -3   9    0.02    8.86
  -2  -3   9   12.22   10.49
   2  -3  -8   -0.07    7.12
   2  -3  -8   10.29    7.82
  -2  -3   8   10.21    8.63
  -2  -3   8    0.32    8.60
   2  -3  -7    0.04    7.37
   2  -3  -7   14.05    8.09
  -2  -3   7    0.45    8.16
  -2  -3   7    9.52    8.42
   2   3  -6    3.59    9.25
   2   3  -6   -0.89    6.37
  -2   3   6    6.05    7.44
  -2   3   6   -1.35    6.65
   2  -3  -6    0.16    5.34
  -2  -3   6    1.07    6.60
  -2  -3   6   -0.53    9.30
   2  -3  -6    2.90    5.49
   2   3  -5  452.92   45.03
   2   3  -5  420.09   44.02
  -2   3   5  456.88   50.08
  -2   3   5  428.12   45.30
  -2  -3   5  533.23   46.12
  -2  -3   5  487.46   44.13
   2  -3  -5  478.77   39.23
   2  -3  -5  447.61   53.03
  -2   3   4  120.35   29.87
   2   3  -4  114.70   18.96
   2   3  -4  114.15   24.06
   2   3  -4  109.61   20.05
  -2   3   4  108.19   22.22
  -2   3   4  106.06   27.59
   2  -3  -4  127.77   19.37
  -2  -3   4  117.24   18.34
  -2  -3   4  130.97   16.48
   2  -3  -4  118.47   17.99
  -2  -3   4  133.36   18.85
   2   3  -3  161.67   21.25
   2   3  -3   78.69   19.55
  -2   3   3  178.36   25.16
   2   3  -3  191.66   25.54
  -2   3   3  165.07   33.45
   2   3  -3  161.34   20.89
   2  -3  -3  159.95   15.96
  -2  -3   3  188.48   18.14
   2  -3  -3  201.15   31.34
  -2  -3   3  183.60   20.93
  -2  -3   3  171.74   21.07
   2  -3  -3  175.65   21.61
  -2  -3   3  153.56   16.95
   2   3  -2  429.02   49.28
   2   3  -2  381.84   44.72
   2   3  -2  430.17   41.31
   2   3  -2  330.33   26.03
  -2   3   2  437.25   54.31
  -2   3   2  341.07   36.41
   2  -3  -2  366.66   34.22
   2  -3  -2  398.65   36.35
   2  -3  -2  469.24   35.57
  -2  -3   2  413.67   43.34
  -2  -3   2  460.01   34.06
  -2  -3   2  364.66   29.23
  -2  -3   2  426.60   46.90
   2   3  -1   47.40    8.44
   2   3  -1   70.58   18.63
   2   3  -1   54.04   13.08
   2   3  -1   66.55   14.87
  -2   3   1   46.65   14.73
  -2   3   1   59.87   13.37
   2  -3  -1   74.34   11.82
   2  -3  -1   71.45   13.21
  -2  -3   1   68.57   14.80
  -2  -3   1   63.03   10.74
   2  -3  -1   56.54   12.20
  -2  -3   1   74.54   12.88
  -2  -3   1   63.95   11.73
   2   3   0   -0.18   10.07
   2   3   0   31.37   15.18
   2   3   0    0.33    6.91
   2   3   0   30.79   11.72
  -2   3   0   36.33   10.88
  -2   3   0   32.82   15.34
   2  -3   0   39.62    9.41
   2  -3   0   41.20    9.44
   2  -3   0   34.79    8.43
  -2  -3   0   38.03   12.15
  -2  -3   0   23.24    8.45
  -2  -3   0   24.90    6.51
  -2  -3   0   38.14   10.01
   2   3   1  166.08   25.54
   2   3   1  188.71   22.83
   2   3   1  251.44   40.44
   2   3   1  225.36   36.23
  -2   3  -1  200.11   31.35
  -2   3  -1  177.73   23.97
  -2   3  -1  223.14   35.93
   2  -3   1  251.55   24.99
   2  -3   1  225.87   24.10
  -2  -3  -1  246.65   26.73
  -2  -3  -1  232.87   19.59
  -2  -3  -1  223.37   21.91
  -2  -3  -1  231.47   22.40
   2  -3   1  225.25   22.50
   2   3   2  158.07   22.33
   2   3   2  165.89   25.91
   2   3   2  121.76   18.88
  -2   3  -2  116.51   19.60
  -2   3  -2  133.51   20.19
  -2   3  -2  130.45   18.84
   2  -3   2  165.52   21.49
   2  -3   2  172.56   20.73
  -2  -3  -2  145.82   15.00
   2  -3   2  128.88   16.56
  -2  -3  -2  158.43   18.04
  -2  -3  -2  144.85   21.10
   2   3   3  124.37   21.06
   2   3   3  190.50   29.35
   2   3   3  187.92   24.79
  -2   3  -3  151.42   22.31
  -2   3  -3  170.69   22.01
   2  -3   3  206.19   26.20
  -2  -3  -3  151.41   16.58
  -2  -3  -3  163.29   22.10
   2  -3   3  212.76   33.16
  -2  -3  -3  190.64   28.95
   2   3   4   45.29   15.31
   2   3   4   58.34   20.37
  -2   3  -4   49.75   12.86
  -2   3  -4   43.53   14.50
   2  -3   4   51.60   13.43
  -2  -3  -4   47.84   22.24
  -2  -3  -4   53.61   11.42
   2  -3   4   62.42   14.60
  -2  -3  -4   57.34   12.95
   2   3   5  173.52   27.11
   2   3   5  130.01   26.86
   2   3   5  196.31   35.89
  -2   3  -5  126.98   24.36
  -2   3  -5  154.62   23.56
  -2  -3  -5  167.28   31.16
  -2  -3  -5  143.32   25.05
   2  -3   5  170.12   25.57
   2  -3   5  178.46   24.16
   2   3   6   33.73   15.64
   2  -3   6   72.43   16.54
   2  -3   6   70.74   16.76
  -2  -3  -6   59.31   17.79
  -2  -3  -6    2.12   20.32
   2   3   7   20.38   12.95
   2  -3   7   28.44   13.77
   2  -3   7   25.33   13.86
  -2  -3  -7   21.07   14.36
  -2  -3  -7   19.21   11.15
   2   3   8   15.52   11.49
   2  -3   8    0.04   12.66
   2  -3   8   20.53   13.04
  -2  -3  -8   19.20   10.31
  -2  -3  -8   15.57   12.61
   2   3   9   10.27   12.90
   2  -3   9    3.93    9.26
   2  -3   9    0.18    9.17
  -2  -3  -9    2.00    7.73
  -2  -3  -9    0.08    9.23
   2   3  10    7.42    9.85
   2  -3  10   -0.32   12.07
   2  -3  10   15.59   18.28
  -2  -3 -10   10.13    9.75
  -2  -3 -10   -0.24   11.16
   2   3  11   -3.22    7.07
   2  -3  11   -0.21    8.05
   2  -3  11    2.76   13.09
  -2  -3 -11    4.90    6.96
  -2  -3 -11    0.01    8.39
   2   3  12    8.74   10.23
   2  -3  12    4.44   19.57
   2  -3  12    0.04   11.85
  -2  -3 -12    0.18   12.72
  -2  -3 -12    9.17   10.32
   2   3  13   17.19   14.96
   2  -3  13    0.22   10.94
   2  -3  13   -1.12   19.73
  -2  -3 -13    5.10   10.68
  -2  -3 -13    0.00   12.07
   2   3  14    1.30    9.85
   2  -3  14    5.30   12.54
   2  -3  14    7.53   10.57
  -2  -3 -14    0.97    9.83
  -2  -3 -14    3.49   12.06
   2   3  15    3.42    7.15
   2  -3  15   -7.47    7.56
   2  -3  15    7.88    9.04
  -2  -3 -15   -2.13    7.43
  -2  -3 -15   -1.95    8.35
   2   3  16    3.13   10.81
   2  -3  16   12.16   14.52
   2  -3  16   12.05   10.79
  -2  -3 -16    7.15   14.94
   2   3  17    2.23    6.57
   2  -3  17    0.56    4.76
   2  -3  17   -3.57    8.79
  -2  -3 -17    5.78    9.48
   2   3  18    1.74    4.36
  -2   3 -18    6.21    7.31
  -2  -3 -18   -1.96    5.94
   2  -3  18  -14.16    9.22
   2   3  19   -2.32    3.71
   2  -3  19    2.58    5.22
  -2  -3 -19   -0.88    5.17
   2   4 -18   -0.27    6.20
  -2   4  18   -7.49    5.40
  -2  -4  18    5.65    5.30
  -2   4  17    7.92    8.59
   2   4 -17    1.80   11.42
   2  -4 -17    2.40    6.78
  -2  -4  17    9.07   10.18
   2   4 -16    0.92   10.85
   2   4 -16    5.15   15.90
  -2   4  16   14.14   10.78
  -2  -4  16   13.40   12.30
   2  -4 -16    2.51    9.39
   2   4 -15    5.83   11.65
  -2   4  15   -1.41   11.47
   2  -4 -15   14.34   10.94
  -2  -4  15   -3.63   20.87
   2   4 -14   -2.51   18.11
  -2   4  14    5.70   11.94
   2  -4 -14    0.49   11.18
  -2  -4  14   14.99   14.03
   2   4 -13    2.71   25.86
  -2   4  13   16.19   19.23
   2  -4 -13   25.02   15.84
  -2  -4  13   27.68   19.93
   2   4 -12    4.56   25.10
  -2   4  12   12.26   19.53
  -2  -4  12   30.98   19.22
   2  -4 -12   26.29   15.29
  -2   4  11   -4.81   12.34
   2   4 -11    7.46    9.52
   2  -4 -11    0.67    8.93
  -2  -4  11    0.20   14.84
   2  -4 -10   32.54   14.10
   2  -4 -10    0.08   13.71
  -2  -4  10    0.12   14.37
  -2  -4  10   30.51   18.52
   2  -4  -9   34.53   17.23
   2  -4  -9   29.97   21.62
  -2  -4   9    0.13   16.80
  -2  -4   9   31.38   21.19
   2  -4  -8   21.55   19.13
   2  -4  -8   19.59   14.65
  -2  -4   8   23.62   16.64
  -2  -4   8    0.55   14.79
   2  -4  -7   10.17   12.43
   2  -4  -7   12.33   11.17
  -2  -4   7   -0.73   22.30
  -2  -4   7    9.13   11.60
   2  -4  -6   17.77   12.08
   2  -4  -6   15.87   19.54
  -2  -4   6   -0.50   14.12
  -2  -4   6   23.95   18.95
   2  -4  -5   -5.21    8.60
   2  -4  -5    8.25    8.95
  -2  -4   5   11.41   15.15
  -2  -4   5    8.50   15.49
   2  -4  -4   38.01   16.61
   2  -4  -4   57.76   16.36
  -2  -4   4   49.87   28.01
  -2  -4   4   42.90   25.44
   2  -4  -3    9.93    9.38
   2  -4  -3    6.74    8.80
  -2  -4   3   -1.69   14.27
  -2  -4   3    1.32    8.66
   2  -4  -2   23.93    9.51
   2  -4  -2    0.49    8.51
  -2  -4   2   -0.19    8.13
  -2  -4   2    0.14    8.57
   2  -4  -1   14.73    9.86
   2  -4  -1    0.25   15.86
   2  -4  -1   29.13   11.96
  -2  -4   1   -0.32    9.90
   2  -4   0   32.60   11.22
   2  -4   0    0.47   10.71
   2  -4   0   41.86   18.38
  -2  -4   0   -0.29   16.42
  -2  -4   0   -0.00   11.61
   2  -4   1    5.13    8.40
   2  -4   1    5.40    8.79
  -2  -4  -1    0.00    9.02
  -2  -4  -1    1.61    7.26
   2  -4   2   47.20   14.83
   2  -4   2   48.34   13.81
  -2  -4  -2    0.20   12.83
  -2  -4  -2    0.01   16.31
   2  -4   3    8.40    8.50
   2  -4   3   -0.09    8.50
  -2  -4  -3   -0.00    9.09
  -2  -4  -3    0.63    7.79
   2  -4   4   94.43   21.00
   2  -4   4   -0.06   31.36
  -2  -4  -4   95.87   22.54
  -2  -4  -4    0.22   29.14
   2  -4   5   98.05   19.96
   2  -4   5   55.49   18.44
  -2  -4  -5    0.00   24.50
  -2  -4  -5    0.00   22.32
   2  -4   6    0.01   17.13
   2  -4   6   55.07   15.67
  -2  -4  -6    0.02   26.72
  -2  -4  -6    0.15   21.95
   2  -4   7    3.64   12.28
   2  -4   7    0.09    7.23
  -2  -4  -7   -0.00    7.36
  -2  -4  -7   -0.57    6.16
   2  -4   8   -0.17   10.90
   2  -4   8    3.25   12.12
  -2  -4  -8   -0.07   11.64
  -2  -4  -8   10.06   10.08
   2  -4   9    5.89   10.04
   2  -4   9   -0.09   14.39
  -2  -4  -9   -1.35    8.06
  -2  -4  -9   -0.00   14.83
   2   4  10   -0.85    6.86
   2  -4  10   -0.23    8.72
   2  -4  10   -1.39    9.41
  -2  -4 -10    0.40   11.89
  -2  -4 -10    0.02    8.80
   2   4  11   10.72   13.60
   2  -4  11   -1.68   12.96
   2  -4  11    8.15   11.86
  -2  -4 -11   -1.25   10.33
  -2  -4 -11    5.55   11.96
   2   4  12   -1.92    6.49
   2  -4  12    3.44    9.62
   2  -4  12    5.33   10.06
  -2  -4 -12   -0.12    9.23
  -2  -4 -12    2.90   12.97
   2   4  13    9.43    8.50
   2  -4  13    6.98   13.43
   2  -4  13   12.01   14.05
  -2  -4 -13    4.29   11.76
  -2  -4 -13   -8.82   18.43
   2   4  14   -0.27    6.07
   2  -4  14   -0.69    9.53
   2  -4  14    4.51    9.14
  -2  -4 -14   -9.03    9.40
  -2  -4 -14   -3.18    8.22
   2   4  15    6.60    5.11
   2  -4  15   -5.76    7.83
   2  -4  15   -0.13   13.69
  -2  -4 -15    0.85    7.19
  -2  -4 -15   -0.22    7.27
   2   4  16    4.12    3.15
   2  -4  16    1.29    4.17
   2  -4  16   -3.90    4.72
  -2  -4 -16   -3.52    4.21
  -2  -4 -16   -1.19    4.67
  -2   4 -17   -4.19   14.65
   2  -4  17    9.07    5.78
  -2   5  15   11.86   11.20
  -2  -5  15   11.75    8.92
   2  -5 -15    1.44    7.27
  -2   5  14    5.96    6.86
   2  -5 -14    0.27   10.50
  -2  -5  14   -2.57    7.94
  -2   5  13    4.51    9.74
  -2  -5  13    3.75   11.58
   2  -5 -13    6.04    9.66
   2   5 -12    3.88    6.86
  -2   5  12   -4.51    9.62
  -2  -5  12  -12.04    9.85
   2  -5 -12   -0.83    8.64
   2   5 -11   -5.88    7.40
  -2   5  11    9.57   16.11
  -2  -5  11    7.17   10.26
   2  -5 -11    6.34    9.30
   2   5 -10   12.28    8.60
  -2   5  10   -5.32   11.53
  -2  -5  10   -1.51   11.16
   2  -5 -10   -0.89    9.76
   2   5  -9    4.36    9.11
  -2   5   9   -1.62   13.08
  -2  -5   9    1.50   11.11
   2  -5  -9    2.96    9.80
   2  -5  -8   15.75   12.42
   2  -5  -8    6.94   12.28
  -2  -5   8   -1.79   13.78
   2  -5  -7   11.79   11.79
   2  -5  -7    8.54   19.66
  -2  -5   7    8.05   22.87
  -2  -5   7    1.07   21.70
   2  -5  -6   -1.33    6.34
   2  -5  -6   -1.59    6.45
  -2  -5   6   -1.87    7.44
  -2  -5   6    7.59    8.25
   2  -5  -5    2.99   11.09
   2  -5  -5    2.19    7.06
  -2  -5   5    1.73    8.37
  -2  -5   5   -5.13    8.64
   2  -5  -4    1.42    5.85
   2  -5  -4   -0.83    5.72
  -2  -5   4   -0.49    5.82
   2  -5  -3    0.43   14.15
   2  -5  -3   -3.48    9.73
  -2  -5   3    9.87    9.61
   2  -5  -2    0.93   10.50
   2  -5  -2   11.77   11.15
   2  -5  -1   35.30   17.84
   2  -5   0   73.78   23.76
  -2  -5   0   53.92   25.51
   2  -5   1   12.27   13.54
  -2  -5  -1    8.05   12.34
   2  -5   2   10.01   21.37
   2  -5   2    5.44   14.43
  -2  -5  -2   20.61   13.46
   2  -5   3   12.00   16.52
   2  -5   3   21.85   15.51
  -2  -5  -3   14.34   23.08
   2  -5   4   55.11   22.25
   2  -5   4   44.08   22.89
  -2  -5  -4   49.99   21.23
   2  -5   5   24.35   25.34
   2  -5   5   11.20   25.93
  -2  -5  -5   16.60   15.39
   2  -5   6    0.22   11.69
   2  -5   6    1.75   12.00
  -2  -5  -6   10.47   11.35
   2  -5   7    8.35   12.80
   2  -5   7   -2.49   13.14
  -2  -5  -7   12.40   12.28
   2  -5   8    0.13   12.27
   2  -5   8    7.33   11.45
  -2  -5  -8    6.15   17.85
   2  -5   9    8.46   17.26
   2  -5   9  -15.24   19.35
  -2  -5  -9   11.59   11.58
   2  -5  10   -2.16   14.90
   2  -5  10    4.44   10.88
  -2  -5 -10    5.87   10.53
   2  -5  11    8.95   10.14
   2  -5  11    9.62   12.46
  -2  -5 -11   -0.31   22.04
   2  -5  12    0.89    6.35
   2  -5  12    4.83    8.29
  -2  -5 -12   -0.75    9.09
   2  -5  13    3.96    5.12
   2  -5  13    2.55    6.29
  -2  -5 -13   -4.52    6.99
   2  -6 -10   -9.20   11.80
  -2   6   9    4.70    8.37
  -2  -6   9   -3.11    3.84
   2  -6  -9    7.57    5.30
  -2   6   8  -10.11   11.02
  -2  -6   8    0.10    5.00
   2  -6  -8   -8.09    6.84
  -2   6   7   10.00    9.09
  -2  -6   7    3.18    5.15
   2  -6  -7    6.67    7.63
  -2   6   6    3.08   10.84
   2  -6  -6    6.93    7.44
   2  -6  -5   -2.57    5.76
   2  -6  -5    0.78    5.12
   2  -6  -4    3.34    5.68
   2  -6  -4   -0.36   11.17
   2  -6  -3    5.43    7.79
   2  -6  -2   10.10    9.32
   2  -6  -1    5.65    8.08
   2  -6   0    6.00    8.36
   2  -6   1   13.23   10.12
   2  -6   2    5.04    8.48
  -2  -6  -2    8.71    8.93
   2  -6   3    2.75    5.80
  -2  -6  -3   -2.79   10.06
   2  -6   4   -1.36    5.19
  -2  -6  -4   -0.33    6.44
   2  -6   5   -1.98    8.22
  -2  -6  -5   -3.01    7.71
   2  -6   6    5.56    8.31
  -2  -6  -6    3.89    8.96
   2  -6   7    3.60    6.83
  -2  -6  -7    5.87    8.74
  -2  -6  -8   -0.33    5.41
   3   0 -22   16.74    7.78
  -3   0  22   -3.79    4.57
   3   0 -21    6.02   12.14
  -3   0  21    3.47    6.86
   3   0 -20    1.29   17.43
  -3   0  20   13.00    9.85
   3   0 -19   13.89   11.05
  -3   0  19   -4.51    6.82
   3   0 -18   -9.01   13.39
  -3   0  18    4.44    7.89
   3   0 -17   26.12   34.64
  -3   0  17   10.24   12.39
   3   0 -16    7.51   19.87
  -3   0  16    9.94   16.79
   3   0 -15    2.55   17.49
  -3   0  15    7.42   10.00
   3   0 -14    7.32    8.69
  -3   0  14    0.11    8.18
   3   0 -13   -1.56    5.86
   3   0 -13    7.26   14.05
  -3   0  13   -0.37    4.96
  -3   0  13    2.02    5.32
   3   0 -12    0.19   28.77
   3   0 -12  170.22   35.66
   3   0 -12  173.46   36.34
  -3   0  12  180.23   21.21
  -3   0  12  183.70   25.00
  -3   0  12  157.49   30.19
   3   0 -11   -0.90    6.50
   3   0 -11    0.01    6.04
   3   0 -11   25.65   11.30
   3   0 -11   18.34   10.50
  -3   0  11   -0.56    5.02
  -3   0  11    0.14    5.81
  -3   0  11   21.40    6.16
  -3   0  11   -0.10    6.33
   3   0 -10  209.72   23.52
   3   0 -10  198.27   43.61
   3   0 -10  206.74   33.05
  -3   0  10  208.93   19.54
  -3   0  10  234.46   22.05
  -3   0  10  206.04   21.98
  -3   0  10  210.83   20.45
   3   0  -9  140.87   18.16
   3   0  -9  170.69   18.98
   3   0  -9  159.00   25.14
  -3   0   9  165.33   15.87
  -3   0   9  176.71   16.68
  -3   0   9  155.75   16.27
  -3   0   9  147.41   15.88
   3   0  -8  164.21   17.24
   3   0  -8  176.64   18.49
   3   0  -8  145.94   24.34
  -3   0   8  219.13   17.79
  -3   0   8  161.83   21.39
  -3   0   8  189.34   18.65
  -3   0   8  169.48   21.44
  -3   0   8  168.67   15.88
   3   0  -7 2777.78  182.68
   3   0  -7 2504.36  221.90
   3   0  -7 3025.01  205.06
  -3   0   7 3308.50  212.04
  -3   0   7 2643.24  172.41
  -3   0   7 3026.07  195.05
  -3   0   7 2734.84  177.70
  -3   0   7 2745.24  185.80
   3   0  -6 1585.10  122.11
   3   0  -6 1553.72   98.02
   3   0  -6 1442.67   90.83
  -3   0   6 1428.12   90.05
  -3   0   6 1646.48   96.40
  -3   0   6 1691.91  100.68
  -3   0   6 1838.59   98.42
  -3   0   6 1587.79   96.17
   3   0  -5  107.54   14.04
   3   0  -5  100.77   12.41
   3   0  -5   95.96   19.39
  -3   0   5  157.61   11.04
  -3   0   5  139.19   11.52
  -3   0   5  106.90   11.36
  -3   0   5  114.29   11.61
   3   0  -4  620.68   41.29
   3   0  -4  600.78   33.76
   3   0  -4  665.53   54.63
  -3   0   4  603.03   40.43
  -3   0   4  656.55   34.17
  -3   0   4  707.14   34.74
   3   0  -3  132.36   20.73
   3   0  -3  114.53    8.49
   3   0  -3   80.59   11.27
   3   0  -3   94.20   11.27
  -3   0   3  113.00   13.25
  -3   0   3  110.86    7.98
  -3   0   3  125.82    6.60
   3   0  -2  119.80   20.36
   3   0  -2   86.32    7.13
   3   0  -2   69.32   14.95
   3   0  -2   69.86    6.21
   3   0  -2   69.35    9.92
  -3   0   2  104.36    6.36
  -3   0   2  107.98   12.60
  -3   0   2  106.12    7.84
   3   0  -1   57.96    7.72
   3   0  -1   49.90    7.46
   3   0  -1   54.59    7.63
   3   0  -1   62.89    4.31
  -3   0   1   47.98    3.38
  -3   0   1   58.27    7.38
  -3   0   1   55.07   14.49
  -3   0   1   46.83    6.40
   3   0   0 2095.18  125.08
   3   0   0 2060.67  115.20
   3   0   0 2012.68  120.05
   3   0   0 1994.32  100.41
  -3   0   0 2406.72  156.83
  -3   0   0 2156.76  105.22
  -3   0   0 2314.35  125.62
  -3   0   0 2025.33  123.94
   3   0   1 2013.94  102.27
   3   0   1 1923.84  111.24
   3   0   1 2314.93  139.22
   3   0   1 2127.57  124.54
  -3   0  -1 1901.17  112.33
  -3   0  -1 2245.37  122.22
  -3   0  -1 2211.39  155.07
  -3   0  -1 1969.15  101.83
   3   0   2 4076.29  253.27
   3   0   2 3987.41  266.76
   3   0   2 3731.87  230.82
   3   0   2 3876.02  224.44
  -3   0  -2 3493.62  233.31
  -3   0  -2 3969.79  239.12
  -3   0  -2 3563.13  232.36
  -3   0  -2 4003.00  321.22
   3   0   3   41.86    8.81
   3   0   3   48.69   14.62
   3   0   3   43.23    5.49
  -3   0  -3   49.93    7.60
  -3   0  -3   45.60    6.18
  -3   0  -3   52.47   13.63
  -3   0  -3   51.79    7.53
   3   0   4  817.29   45.96
   3   0   4  813.31   46.78
  -3   0  -4  792.96   71.17
  -3   0  -4  731.47   49.66
  -3   0  -4  855.60   52.55
  -3   0  -4  799.57   52.07
  -3   0  -4  858.82   57.96
   3   0   5   70.60    8.09
   3   0   5   65.62    7.98
  -3   0  -5   78.08    9.99
  -3   0  -5   69.61   10.95
  -3   0  -5   64.74   10.92
  -3   0  -5   58.72    9.24
  -3   0  -5   -0.12   15.90
   3   0   6   93.82    9.92
   3   0   6  100.23   15.28
  -3   0  -6   87.98   19.18
  -3   0  -6   93.73   10.67
  -3   0  -6   -0.25   17.15
  -3   0  -6   85.61   10.98
  -3   0  -6   92.19   13.99
   3   0   7  771.01   50.12
   3   0   7  579.50   39.29
   3   0   7  735.61   45.68
  -3   0  -7  785.62   63.41
  -3   0  -7  623.69   45.58
  -3   0  -7  739.91   58.06
  -3   0  -7  590.47   47.47
   3   0   8    2.26    5.03
   3   0   8   -0.36    5.05
   3   0   8   22.73    6.21
  -3   0  -8   -0.11   11.40
  -3   0  -8   16.62   12.75
  -3   0  -8   18.55    8.20
   3   0   9  300.53   34.57
  -3   0  -9  211.57   39.12
  -3   0  -9  310.86   43.33
  -3   0  -9  144.68   19.13
   3   0  10  135.37   20.99
  -3   0 -10  145.27   27.35
   3   0  11   29.80   13.04
  -3   0 -11   30.70   17.10
   3   0  12   16.14   11.21
  -3   0 -12   10.05   14.36
   3   0  13   11.89   14.93
  -3   0 -13    1.39   13.28
   3   0  14   18.52   13.20
  -3   0 -14   14.29   18.14
   3   0  15   20.67   22.14
  -3   0 -15   19.38   19.31
   3   0  16   33.56   18.09
  -3   0 -16   31.95   33.64
   3   0  17   39.47   24.15
  -3   0 -17    0.42   17.68
   3   0  18   16.36   15.91
  -3   0 -18   15.18   18.53
   3   0  19    2.10    7.82
  -3   0 -19   -3.74   14.83
   3   0  20   12.98   10.31
  -3   0 -20    2.95   12.27
   3   1 -22   -2.66    8.55
  -3   1  22    4.09    4.74
   3  -1 -22   -1.03    5.47
  -3   1  21   -1.50    4.85
   3   1 -21    7.82   13.94
   3  -1 -21    2.30    8.63
   3   1 -20    4.93   22.01
  -3   1  20    0.70    8.21
   3  -1 -20  -11.73   14.48
   3   1 -19    5.13   28.71
  -3   1  19    8.90   10.70
   3  -1 -19    0.13   13.17
   3   1 -18   -4.13   17.69
  -3   1  18    6.90   10.27
   3  -1 -18    0.82   12.72
   3   1 -17    1.82   17.97
  -3   1  17    4.60   10.35
   3  -1 -17    3.79   14.04
   3   1 -16    1.43   15.79
  -3   1  16   12.21   13.39
   3  -1 -16   30.56   28.38
  -3  -1  16   21.71   12.03
  -3  -1  16   20.90   15.79
   3   1 -15    2.00   19.12
  -3   1  15   48.26   18.11
   3  -1 -15   45.02   22.93
  -3  -1  15   38.71   21.89
  -3  -1  15   54.93   18.78
  -3   1  14   89.78   18.85
   3   1 -14    7.93   19.00
  -3  -1  14   75.82   19.74
  -3  -1  14   42.79   15.65
   3  -1 -14   69.08   25.43
   3   1 -13   -1.00   11.08
  -3   1  13   -0.54   10.16
  -3   1  13   10.38   16.52
   3  -1 -13   20.25    9.40
   3  -1 -13    0.98   14.47
  -3  -1  13   20.59   12.61
  -3  -1  13    1.01   13.96
  -3  -1  13   24.62   10.53
  -3   1  12   73.21   14.47
   3   1 -12   -3.44   12.97
   3   1 -12   49.90   16.97
  -3   1  12   34.46   20.67
   3  -1 -12   41.73   12.50
  -3  -1  12   48.45   12.96
  -3  -1  12   47.98   10.64
   3  -1 -12    1.15   18.40
  -3  -1  12    1.70   11.56
   3  -1 -12    3.21   13.10
   3   1 -11  117.12   26.13
   3   1 -11  115.83   32.31
  -3   1  11  113.64   22.34
  -3   1  11  119.57   31.69
  -3   1  11  163.87   21.80
   3  -1 -11  129.14   30.52
   3  -1 -11   96.46   27.28
  -3  -1  11  115.77   16.09
   3  -1 -11  117.86   20.49
  -3  -1  11  153.81   20.10
  -3  -1  11  129.91   17.77
   3   1 -10  184.31   25.54
   3   1 -10  241.00   43.10
  -3   1  10  178.62   31.77
  -3   1  10  203.37   24.25
  -3   1  10  160.70   19.11
  -3   1  10  167.97   33.38
   3  -1 -10  181.52   22.41
   3  -1 -10  202.09   31.10
  -3  -1  10  225.85   23.76
  -3  -1  10  148.80   22.70
  -3  -1  10  194.35   24.01
  -3  -1  10  222.43   35.24
   3  -1 -10  192.89   31.95
  -3   1   9   38.22   10.09
   3   1  -9   52.80   12.42
   3   1  -9   38.40   10.54
   3   1  -9   30.46    7.07
  -3   1   9    6.49   10.03
  -3   1   9   38.49    9.11
  -3   1   9   43.59    7.90
   3  -1  -9   41.58   12.84
   3  -1  -9   38.26    9.76
  -3  -1   9   35.70    8.83
  -3  -1   9   45.07   15.48
  -3  -1   9   -0.31    5.97
  -3  -1   9   23.74    8.80
   3  -1  -9    1.37    8.22
   3   1  -8 2278.31  175.09
  -3   1   8 2344.02  160.06
   3   1  -8 2232.63  161.75
   3   1  -8 2010.46  141.19
  -3   1   8 2595.79  165.23
  -3   1   8 2215.20  161.63
   3  -1  -8 1983.26  129.09
  -3  -1   8 2198.89  136.68
  -3  -1   8 2246.62  150.32
   3  -1  -8 2325.33  155.49
   3  -1  -8 2280.45  158.50
  -3  -1   8 1984.86  127.92
  -3  -1   8 2322.01  153.83
   3   1  -7  671.67   50.52
   3   1  -7  621.13   53.10
  -3   1   7  620.87   49.42
   3   1  -7  585.70   41.35
  -3   1   7  656.74   51.49
  -3   1   7  648.85   45.41
   3  -1  -7  645.60   47.64
   3  -1  -7  635.40   40.30
  -3  -1   7  676.39   45.41
   3  -1  -7  650.09   46.47
  -3  -1   7  674.20   41.26
  -3  -1   7  640.89   32.87
  -3  -1   7  692.62   52.43
  -3   1   6  337.05   27.12
   3   1  -6  281.32   21.21
   3   1  -6  297.17   29.86
   3   1  -6  315.38   25.98
  -3   1   6  291.65   23.28
  -3   1   6  305.01   28.25
   3  -1  -6  308.59   34.17
   3  -1  -6  293.99   22.03
   3  -1  -6  328.98   27.52
  -3  -1   6  359.65   19.23
  -3  -1   6  307.84   29.61
  -3  -1   6  380.37   27.77
  -3  -1   6  301.14   14.25
   3   1  -5  673.17   53.20
   3   1  -5  683.24   43.59
  -3   1   5  694.70   50.87
  -3   1   5  710.02   44.73
  -3   1   5  638.00   44.75
   3  -1  -5  682.21   35.59
   3  -1  -5  638.45   52.39
   3  -1  -5  713.20   40.78
  -3  -1   5  703.18   45.66
  -3  -1   5  694.44   42.01
  -3  -1   5  634.83   24.65
  -3  -1   5  813.32   31.63
   3   1  -4  522.57   36.13
   3   1  -4  516.52   41.94
  -3   1   4  547.29   35.61
   3   1  -4  516.65   38.00
  -3   1   4  518.82   39.82
   3  -1  -4  628.06   25.69
  -3  -1   4  482.66   38.73
   3  -1  -4  617.19   34.40
   3  -1  -4  480.16   34.64
  -3  -1   4  547.70   33.91
   3   1  -3  217.65   18.68
   3   1  -3  201.56   15.58
   3   1  -3  244.88   23.71
  -3   1   3  188.09   23.41
  -3   1   3  223.13   16.54
  -3   1   3  242.92   21.48
   3  -1  -3  223.77    8.22
  -3  -1   3  234.44   17.26
   3  -1  -3  242.30   16.23
   3  -1  -3  201.54   18.12
  -3  -1   3  259.64   17.73
   3   1  -2    4.32    9.96
   3   1  -2   -0.45    4.24
  -3   1   2    4.36    5.16
  -3   1   2    2.15    6.95
  -3   1   2    4.81    6.75
   3  -1  -2    8.11    4.27
  -3  -1   2    8.56    4.47
   3  -1  -2    4.98    3.18
  -3  -1   2    5.48    3.74
  -3  -1   2    6.92    3.84
   3   1  -1 1190.94   70.31
   3   1  -1 1339.92   95.61
  -3   1   1 1433.80   89.85
  -3   1   1  961.27   66.53
  -3   1   1 1177.57   96.58
  -3   1   1 1363.51   73.99
   3  -1  -1 1275.29   77.76
   3  -1  -1 1435.98   80.20
  -3  -1   1 1443.87   81.65
  -3  -1   1 1158.39   72.03
  -3  -1   1 1448.35   84.99
   3   1   0  795.29   61.14
   3   1   0  818.00   46.59
   3   1   0  825.35   51.85
  -3   1   0  817.28   25.38
  -3   1   0  709.71   47.72
  -3   1   0  681.47   40.97
  -3   1   0  812.02   53.41
   3  -1   0  810.31   46.53
   3  -1   0  695.90   40.14
   3  -1   0  775.11   48.18
  -3  -1   0  816.10   47.71
  -3  -1   0  824.18   44.84
   3   1   1   19.59    8.22
   3   1   1   23.84    6.97
   3   1   1   20.80    9.53
   3   1   1   21.35    3.00
  -3   1  -1   21.07    4.66
  -3   1  -1   17.25   10.05
  -3   1  -1   20.15    2.32
   3  -1   1   -0.15    7.85
   3  -1   1   16.88    5.51
  -3  -1  -1    6.79    5.92
  -3  -1  -1   20.43    4.48
   3  -1   1   20.27    5.74
  -3  -1  -1   18.83    6.10
   3  -1   1   20.69    5.27
  -3   1  -2   98.99    7.27
   3   1   2  117.84   15.11
   3   1   2   98.16   15.80
   3   1   2   98.52    6.48
  -3   1  -2  115.59   14.24
  -3   1  -2   82.94   11.69
   3  -1   2  100.52   11.15
   3  -1   2  113.24   14.50
   3  -1   2  108.15   10.77
  -3  -1  -2  104.42    8.66
  -3  -1  -2  110.52   16.86
  -3  -1  -2   98.10   12.24
  -3  -1  -2  115.18   12.22
   3  -1   2  113.51   11.11
   3   1   3 7004.76  482.93
   3   1   3 6943.67  561.04
   3   1   3 7548.13  570.76
  -3   1  -3 7415.94  528.39
  -3   1  -3 7031.84  552.75
  -3   1  -3 7726.52  567.88
   3  -1   3 6449.21  474.66
   3  -1   3 7884.62  550.79
  -3  -1  -3 7325.17  515.45
  -3  -1  -3 6997.79  507.89
  -3  -1  -3 7856.88  536.53
  -3  -1  -3 5852.27  466.59
   3  -1   3 7007.50  526.21
   3  -1   3 6966.53  510.70
   3   1   4 1191.22   67.36
   3   1   4 1171.79   81.65
  -3   1  -4 1294.95   85.00
   3   1   4 1423.65  104.51
  -3   1  -4 1268.31   78.55
  -3   1  -4 1161.34   79.98
   3  -1   4 1228.63   77.52
  -3  -1  -4 1106.32   63.07
   3  -1   4 1151.54   63.69
  -3  -1  -4 1105.20   70.69
   3  -1   4 1019.05   68.06
   3  -1   4 1255.46   75.70
  -3  -1  -4 1236.47   69.48
   3   1   5  135.32   24.18
   3   1   5  113.30   11.06
   3   1   5  134.96   19.32
  -3   1  -5  122.00   15.59
  -3   1  -5  133.60   14.38
  -3   1  -5  130.99   16.14
   3  -1   5  121.70   13.25
   3  -1   5  139.71   14.44
  -3  -1  -5  126.47    9.65
  -3  -1  -5  144.57   17.87
  -3  -1  -5  117.77   14.00
  -3  -1  -5  129.91   13.50
   3  -1   5  132.93   14.02
   3  -1   5  159.82   15.79
   3   1   6 1192.32   75.96
   3   1   6 1282.67   82.37
  -3   1  -6 1223.25   84.36
  -3   1  -6 1490.94   94.97
  -3   1  -6 1169.36   86.69
   3  -1   6 1145.21   81.46
   3  -1   6 1396.08   89.42
  -3  -1  -6  973.87   63.36
  -3  -1  -6  843.13   58.21
  -3  -1  -6 1320.44   93.41
  -3  -1  -6 1234.86   81.28
   3  -1   6 1047.45   65.60
   3  -1   6 1318.04   86.84
   3   1   7  357.68   30.66
   3   1   7  332.67   33.18
  -3   1  -7  304.72   41.17
  -3   1  -7  309.09   38.77
  -3   1  -7  385.20   36.25
  -3  -1  -7  313.92   28.63
   3  -1   7  378.92   40.39
   3  -1   7  366.71   31.98
  -3  -1  -7  367.18   36.25
   3   1   8   17.51    7.19
   3   1   8    2.53    9.48
   3   1   8   -0.61    7.16
  -3   1  -8    1.38   11.30
  -3   1  -8   20.83   14.27
  -3   1  -8   22.21   10.91
  -3  -1  -8    1.99   10.64
   3  -1   8   21.35    7.70
   3  -1   8   28.61    8.02
  -3  -1  -8   18.82    9.92
   3   1   9   60.86   14.49
   3   1   9    0.25   16.78
   3   1   9   66.30   14.49
  -3   1  -9   46.50   17.97
  -3   1  -9   67.52   14.73
  -3   1  -9  205.88   25.14
  -3  -1  -9   74.16   18.60
   3  -1   9   71.99   14.48
   3  -1   9   91.49   17.28
  -3  -1  -9   82.86   17.82
   3   1  10   -1.56   12.07
   3   1  10   36.19   18.31
  -3   1 -10   46.69   15.26
  -3   1 -10    1.30   11.16
  -3  -1 -10   18.14   19.31
  -3  -1 -10   56.07   15.38
   3  -1  10   44.31   12.25
   3  -1  10   45.05   13.06
   3   1  11   25.48   13.59
  -3   1 -11   29.43   17.64
   3  -1  11   29.32   21.12
  -3  -1 -11   42.16   16.67
   3  -1  11   46.11   13.60
   3   1  12    6.37    7.69
  -3   1 -12    2.01   10.27
  -3  -1 -12   -0.99   10.01
   3  -1  12   -0.06   12.68
   3   1  13    6.74   11.01
  -3   1 -13    0.52   14.49
  -3  -1 -13   11.73   15.36
   3  -1  13   18.86   12.44
   3   1  14   10.01   12.75
  -3   1 -14   12.60   16.02
  -3  -1 -14   19.36   17.25
   3  -1  14   13.47   14.22
   3   1  15    0.68    8.89
  -3   1 -15    2.36   10.98
  -3  -1 -15   -3.06   12.15
   3  -1  15  -17.37   15.54
   3   1  16   -7.99   10.63
  -3   1 -16   -5.16    8.95
  -3  -1 -16   10.36   10.04
   3  -1  16    0.82    7.92
   3   1  17   15.77   12.53
  -3   1 -17    4.88   15.90
   3  -1  17    1.04   21.42
   3   1  18   -2.21    9.46
  -3   1 -18    2.46   11.12
  -3  -1 -18   22.38   14.01
   3  -1  18   -0.36   11.16
   3   1  19    3.69    8.47
  -3   1 -19   10.02    8.74
  -3  -1 -19  -13.52   10.77
   3  -1  19    3.03   10.50
   3   1  20   -0.47    5.85
  -3   1 -20   -4.76    6.27
  -3  -1 -20    6.42   12.55
   3  -1  20    2.60   11.84
   3   2 -21    0.16    9.70
  -3   2  21   -1.22    5.78
   3   2 -20   14.01   19.25
  -3   2  20    9.31   11.31
   3   2 -19   -1.03   15.65
  -3   2  19   -2.70   14.35
  -3  -2  19    4.31    7.79
   3   2 -18    5.77   16.06
  -3   2  18   -5.27   13.04
  -3  -2  18   -1.82    9.16
   3   2 -17    5.33   12.09
  -3   2  17    5.00   10.49
  -3  -2  17    4.24   11.74
   3   2 -16   -1.18   10.12
  -3   2  16    7.39    9.78
  -3  -2  16   -0.28   11.03
   3   2 -15    5.79   19.67
  -3   2  15    1.99   20.53
  -3  -2  15   69.47   20.64
   3  -2 -15   58.13   18.41
   3   2 -14    8.15   17.80
  -3   2  14    1.47   19.03
  -3  -2  14   51.88   18.16
   3  -2 -14   49.92   16.60
   3   2 -13    4.57   12.59
  -3   2  13    1.59   14.25
  -3  -2  13   19.10   13.03
   3  -2 -13   23.55   12.32
  -3   2  12  488.37   66.83
   3  -2 -12  527.95   59.14
  -3  -2  12  740.83   88.39
  -3  -2  12  757.46   78.87
  -3   2  11   72.78   27.45
   3  -2 -11   86.78   20.93
  -3  -2  11  126.00   24.11
  -3  -2  11  140.04   39.64
  -3   2  10   13.25   12.93
   3  -2 -10   17.59   10.38
  -3  -2  10   24.13   11.23
  -3  -2  10   17.98   18.79
   3  -2 -10   19.26   11.02
   3   2  -9   43.32   18.64
   3   2  -9   51.70   24.51
  -3   2   9   52.35   16.09
  -3   2   9   23.78   26.92
  -3  -2   9   61.32   15.10
  -3  -2   9   58.74   13.57
   3  -2  -9   52.31   21.15
   3  -2  -9   56.01   11.95
   3   2  -8   78.62   19.32
   3   2  -8  119.85   21.88
  -3   2   8   95.56   17.46
  -3   2   8  118.62   23.54
  -3  -2   8   93.90   16.76
  -3  -2   8  106.47   16.66
   3  -2  -8   92.32   17.22
   3  -2  -8   96.83   21.80
   3   2  -7  188.43   26.49
   3   2  -7  135.07   17.09
   3   2  -7  179.07   23.96
  -3   2   7  190.59   23.04
  -3   2   7  150.09   27.03
  -3   2   7  219.16   29.93
  -3  -2   7  184.92   29.97
   3  -2  -7  187.21   23.12
   3  -2  -7  202.40   20.84
  -3  -2   7  246.52   25.87
   3   2  -6  313.84   33.33
   3   2  -6  281.19   25.52
   3   2  -6  368.41   36.89
  -3   2   6  377.07   34.80
  -3   2   6  298.49   32.72
  -3   2   6  414.11   41.87
   3  -2  -6  341.17   32.23
   3  -2  -6  385.03   29.37
  -3  -2   6  371.60   31.79
  -3  -2   6  357.62   30.61
   3   2  -5   58.78   13.29
   3   2  -5   54.72   13.70
   3   2  -5   48.92    8.99
  -3   2   5   47.40   12.80
  -3   2   5   60.27   15.47
  -3   2   5   50.87   15.38
  -3  -2   5   44.69   15.42
   3  -2  -5   61.30   10.65
   3  -2  -5   58.09   12.29
  -3  -2   5   62.62   11.72
   3   2  -4  602.15   47.74
   3   2  -4  666.43   53.73
  -3   2   4  609.70   61.00
  -3   2   4  614.49   49.14
  -3   2   4  712.46   67.69
   3  -2  -4  619.86   57.43
  -3  -2   4  629.54   46.63
   3  -2  -4  713.71   58.79
  -3  -2   4  688.47   46.85
  -3  -2   4  729.45   49.03
   3   2  -3   14.16    8.52
   3   2  -3   15.11    8.06
  -3   2   3   15.58    8.40
  -3   2   3    5.15   11.62
  -3   2   3   18.52    7.32
  -3  -2   3   21.49    7.02
   3  -2  -3   14.96    6.61
   3  -2  -3   15.12    6.96
  -3  -2   3   12.92    6.00
  -3  -2   3   15.47    6.05
   3   2  -2  369.15   44.03
   3   2  -2  381.44   34.61
  -3   2   2  407.40   44.64
  -3   2   2  362.99   30.21
  -3   2   2  390.75   47.08
   3  -2  -2  363.93   29.71
  -3  -2   2  397.67   33.14
   3  -2  -2  366.94   28.96
  -3  -2   2  472.01   33.11
  -3  -2   2  411.97   41.51
   3   2  -1  613.68   48.87
   3   2  -1  667.67   51.11
  -3   2   1  644.59   48.09
  -3   2   1  590.89   44.37
   3  -2  -1  569.64   50.49
   3  -2  -1  567.85   39.42
  -3  -2   1  656.15   46.99
  -3  -2   1  623.80   38.34
   3  -2  -1  556.10   43.55
  -3  -2   1  658.45   49.69
   3   2   0  111.63   24.43
   3   2   0   87.84    5.28
   3   2   0  104.25   23.35
  -3   2   0  106.82   13.63
  -3   2   0  127.10   15.20
   3  -2   0  102.26   13.03
   3  -2   0  112.54   14.17
  -3  -2   0  110.71   13.91
  -3  -2   0  107.95    9.99
   3  -2   0  107.46   12.77
  -3  -2   0  112.28   12.56
  -3   2  -1   21.78    6.33
   3   2   1   12.11    2.87
   3   2   1   33.53    8.64
   3   2   1    9.01    4.53
   3   2   1   13.70    8.69
  -3   2  -1   11.52    6.39
   3  -2   1   13.76    6.49
  -3  -2  -1   16.07    6.98
  -3  -2  -1   13.12    4.32
   3  -2   1   14.86    6.57
   3  -2   1   14.70    5.95
  -3  -2  -1   21.18    6.06
   3   2   2   35.71    9.24
   3   2   2   26.60   11.69
   3   2   2   23.01    4.77
   3   2   2   37.16   11.59
  -3   2  -2   34.86    8.26
  -3   2  -2   28.68   10.73
  -3   2  -2   25.90   11.78
   3  -2   2   33.18    8.88
   3  -2   2   38.51    7.66
  -3  -2  -2   30.46    5.22
   3  -2   2   40.86    9.08
  -3  -2  -2   28.62    7.81
  -3  -2  -2   39.08    9.71
   3   2   3 3198.87  224.60
   3   2   3 3684.00  307.59
   3   2   3 3731.45  265.15
  -3   2  -3 2952.47  254.94
   3  -2   3 2965.10  230.13
   3  -2   3 3984.77  277.73
   3  -2   3 3719.77  257.43
   3  -2   3 3272.91  238.74
  -3  -2  -3 3400.71  237.66
  -3  -2  -3 3636.86  266.69
  -3  -2  -3 3133.16  209.82
  -3  -2  -3 3259.01  213.32
   3   2   4  389.35   30.76
   3   2   4  589.13   56.26
  -3   2  -4  532.60   40.28
  -3   2  -4  447.75   41.89
   3  -2   4  282.58   27.41
   3  -2   4  449.37   30.21
  -3  -2  -4  529.28   45.97
  -3  -2  -4  472.03   40.27
   3  -2   4  499.13   39.70
   3  -2   4  523.65   39.83
   3   2   5  156.42   21.18
   3   2   5  136.72   16.58
   3   2   5  182.86   32.42
  -3   2  -5  154.51   22.82
  -3   2  -5  160.96   19.30
  -3  -2  -5  162.76   32.26
   3  -2   5  143.65   28.24
   3  -2   5  190.61   28.58
   3   2   6  396.00   37.80
   3   2   6  291.45   31.08
   3   2   6  403.59   56.73
  -3   2  -6  329.91   34.35
  -3   2  -6  381.24   41.55
  -3  -2  -6  412.75   41.45
  -3  -2  -6  419.66   46.73
   3  -2   6  438.09   39.30
   3  -2   6  416.29   37.17
   3   2   7   -4.50   24.21
   3   2   7   45.95   12.59
   3   2   7   70.94   15.15
  -3   2  -7   -8.49   22.00
  -3   2  -7   64.53   14.67
  -3   2  -7   54.33   14.83
  -3  -2  -7   66.14   13.95
   3  -2   7   73.55   15.14
   3  -2   7   87.77   23.27
  -3  -2  -7   65.52   23.10
   3   2   8   26.65   16.53
   3   2   8   19.34    9.18
  -3   2  -8   -6.84   12.18
   3  -2   8   31.71   10.52
  -3  -2  -8   19.71   13.29
  -3  -2  -8   16.38   10.47
   3  -2   8   26.73   17.65
   3   2   9   14.15    9.26
  -3   2  -9   -2.21   12.02
   3  -2   9   17.56   10.08
  -3  -2  -9   24.02   12.96
  -3  -2  -9   10.34    9.81
   3  -2   9    9.31   11.13
   3   2  10    3.99    7.69
  -3   2 -10   -1.16   10.35
   3  -2  10    0.21    8.92
  -3  -2 -10   14.60    8.19
  -3  -2 -10    0.17   10.77
   3  -2  10    0.26    8.44
   3   2  11    6.26   10.09
  -3   2 -11   -1.25    9.08
   3  -2  11    2.21    7.25
   3  -2  11    0.21    6.85
  -3  -2 -11   -1.16    6.90
  -3  -2 -11    0.40    8.65
   3   2  12    2.90    7.42
  -3   2 -12   -2.00    9.59
   3  -2  12   -0.43    7.42
  -3  -2 -12    0.16   10.08
  -3  -2 -12   -7.87    8.47
   3  -2  12    1.71    7.88
   3   2  13   15.08   11.96
  -3   2 -13    1.50   15.48
   3  -2  13    8.65   19.70
  -3  -2 -13   -0.20   16.06
  -3  -2 -13    5.64   12.29
   3  -2  13   17.21   12.86
   3   2  14    0.96    8.61
  -3   2 -14    7.46   17.41
   3  -2  14    3.28    8.35
  -3  -2 -14   -0.23   11.56
   3  -2  14   -1.02   10.59
   3   2  15    1.82    8.81
  -3   2 -15    1.83   10.35
  -3  -2 -15    1.24   11.84
   3  -2  15    3.74   11.13
   3   2  16   -0.17    6.79
  -3   2 -16    2.77    7.52
   3  -2  16   -7.31    8.95
  -3  -2 -16    2.11    9.70
   3   2  17   14.10   16.68
  -3   2 -17   -4.26   16.99
  -3  -2 -17   14.48   24.06
   3  -2  17   13.18   14.55
   3   2  18    6.18   10.46
  -3   2 -18    6.86   10.29
  -3  -2 -18   -9.47   10.20
   3  -2  18    5.08    9.93
   3   2  19    9.90   12.13
   3  -2  19    7.82   11.49
  -3  -2 -19    5.54   12.54
   3   3 -20   -0.58   11.99
  -3   3  20   11.89   12.24
   3   3 -19    8.63   14.26
  -3   3  19   -2.94    7.99
  -3  -3  19    7.54    7.50
   3   3 -18  -13.27   16.49
  -3   3  18   -1.82    8.80
  -3  -3  18   15.43   10.21
  -3   3  17    1.48   11.03
   3   3 -17   -0.38   18.68
   3  -3 -17    6.62    8.81
  -3  -3  17    6.98   12.69
  -3   3  16   26.71   15.80
   3   3 -16    0.27   16.48
   3  -3 -16   14.20   13.40
  -3  -3  16   21.70   16.25
  -3   3  15   23.26   15.26
   3   3 -15    7.67   15.21
   3  -3 -15    6.42   12.70
  -3  -3  15   21.64   25.36
  -3   3  14   -0.67   12.09
   3   3 -14    1.70   10.74
   3  -3 -14    5.08   10.37
  -3  -3  14    2.53   12.45
  -3   3  13  128.44   31.99
   3   3 -13   -2.56   25.49
   3  -3 -13  109.40   25.40
  -3  -3  13  129.53   29.60
  -3   3  12   -0.40   26.71
   3  -3 -12   88.23   19.83
  -3  -3  12   98.69   34.25
  -3  -3  12   -0.49   26.37
   3  -3 -11    0.43   11.83
   3  -3 -11   -0.27   11.81
  -3  -3  11    0.26   15.81
  -3  -3  11   31.54   12.81
   3  -3 -10    1.57    5.92
   3  -3 -10   -1.16    5.07
  -3  -3  10    0.12    6.73
  -3  -3  10    1.05    9.73
   3  -3  -9   -0.43    5.87
   3  -3  -9    0.48    5.08
  -3  -3   9    0.18    5.86
  -3  -3   9    0.64    6.17
   3  -3  -8    1.39    5.99
   3  -3  -8    3.85    6.76
  -3  -3   8   -0.04    6.65
  -3  -3   8    0.15    6.96
   3  -3  -7   44.10   13.66
   3  -3  -7   45.72   14.86
  -3  -3   7   51.43   17.69
  -3  -3   7    0.09   23.71
   3  -3  -6   34.00   10.56
   3  -3  -6   24.53   17.83
  -3  -3   6    0.51   12.54
  -3  -3   6   28.21   12.37
  -3   3   5    8.82   20.10
  -3   3   5   14.36   10.59
   3   3  -5   15.96   11.57
   3   3  -5   11.83   10.92
  -3   3   5   15.23   13.02
   3  -3  -5   15.84    8.95
   3  -3  -5   13.63    9.18
  -3  -3   5   -0.24    9.48
  -3  -3   5   21.77   10.33
  -3  -3   5   -0.12    8.90
  -3   3   4  118.68   33.88
  -3   3   4  120.51   21.72
   3   3  -4  141.14   26.19
   3   3  -4  133.93   25.14
  -3   3   4  152.42   28.87
   3  -3  -4  142.40   21.08
   3  -3  -4  127.85   22.06
  -3  -3   4  157.14   22.12
  -3  -3   4  144.85   21.28
  -3  -3   4  142.40   23.65
  -3   3   3  414.34   48.98
  -3   3   3  347.61   90.17
   3   3  -3  441.12   47.65
   3   3  -3  360.19   45.52
  -3   3   3  387.85   53.96
   3  -3  -3  447.03   42.49
   3  -3  -3  410.13   41.26
  -3  -3   3  488.33   41.91
  -3  -3   3  446.57   41.01
  -3  -3   3  417.31   41.57
   3   3  -2  300.78   36.72
  -3   3   2    1.78   40.85
   3   3  -2  292.55   37.47
   3   3  -2  260.92   29.99
  -3   3   2  250.00   42.55
  -3   3   2  296.22   36.52
   3  -3  -2  266.03   30.40
   3  -3  -2  324.22   32.97
  -3  -3   2  359.66   33.42
  -3  -3   2  307.94   33.83
  -3  -3   2  321.99   31.86
   3   3  -1  183.24   29.56
   3   3  -1  228.64   31.59
  -3   3   1  186.41   27.21
   3   3  -1  190.39   25.45
  -3   3   1  201.35   28.08
   3  -3  -1  227.89   33.11
   3  -3  -1  196.57   24.88
   3  -3  -1  219.33   26.03
  -3  -3   1  219.43   29.48
  -3  -3   1  214.19   23.24
  -3  -3   1  214.44   25.17
   3   3   0  105.51   25.25
   3   3   0  156.30   26.16
  -3   3   0  141.20   22.02
   3   3   0  144.76   22.09
  -3   3   0  154.90   26.29
   3  -3   0  161.40   22.70
   3  -3   0  163.90   20.90
   3  -3   0  167.14   21.45
  -3  -3   0  168.30   28.54
  -3  -3   0  157.35   23.93
  -3  -3   0  150.49   27.34
   3   3   1  106.70   23.39
  -3   3  -1   86.64   17.35
  -3   3  -1   92.82   21.77
   3   3   1  104.13   19.90
   3  -3   1  100.43   17.75
   3  -3   1   95.50   17.52
   3  -3   1  117.02   19.64
  -3  -3  -1  127.40   18.04
  -3  -3  -1  123.50   21.43
  -3   3  -2  182.98   35.73
   3   3   2  242.77   35.63
   3   3   2  221.57   40.59
  -3   3  -2  162.53   36.26
   3  -3   2  250.08   29.57
  -3  -3  -2  216.86   26.24
  -3  -3  -2  227.15   30.18
   3  -3   2  222.86   28.14
   3  -3   2  160.12   32.52
   3   3   3  128.45   24.22
   3   3   3  144.65   29.97
   3  -3   3  121.86   21.05
   3  -3   3  132.66   22.88
  -3  -3  -3  127.52   27.80
  -3  -3  -3  105.10   31.84
   3  -3   4  136.51   23.25
   3  -3   4  131.69   22.58
  -3  -3  -4  128.63   29.30
  -3  -3  -4  135.61   24.84
   3  -3   5   29.08   13.41
   3  -3   5   42.60   20.29
  -3  -3  -5   32.11   18.54
  -3  -3  -5   27.20   15.41
   3  -3   6  184.41   29.55
   3  -3   6  191.79   29.91
  -3  -3  -6  175.27   32.89
   3  -3   7    0.02   12.80
   3  -3   7   25.21   12.62
  -3  -3  -7   24.85   11.01
  -3  -3  -7    0.06   14.41
   3  -3   8   -0.12   10.45
   3  -3   8   11.22   11.24
  -3  -3  -8   13.20   10.11
  -3  -3  -8   -0.06   12.67
   3   3   9   -1.03    7.36
   3  -3   9   -0.02    9.93
   3  -3   9    9.25   10.66
  -3  -3  -9    0.15   12.03
  -3  -3  -9    7.90    8.98
   3   3  10   -6.29   12.32
   3  -3  10    0.26   10.42
   3  -3  10   15.72   11.41
  -3  -3 -10    4.05   14.45
  -3  -3 -10    0.27   12.46
   3   3  11    7.71   11.51
   3  -3  11   -0.14   21.00
   3  -3  11   13.69   15.26
  -3  -3 -11   22.64   12.56
  -3  -3 -11    0.29   17.56
   3   3  12    1.93    9.40
   3  -3  12    0.20   10.19
   3  -3  12    2.50   11.90
  -3  -3 -12   19.24   17.41
  -3  -3 -12    0.12   13.28
   3   3  13    6.44   18.14
   3  -3  13   13.33   15.37
   3  -3  13    8.17   19.79
  -3  -3 -13    5.11   14.94
  -3  -3 -13   13.65   16.92
   3   3  14    4.56    7.76
   3  -3  14    8.84    9.30
   3  -3  14   -3.33   11.59
  -3  -3 -14   -1.13   12.47
  -3  -3 -14   -2.41    8.80
   3   3  15    4.90    8.08
   3  -3  15    6.68   12.82
   3  -3  15    6.66    8.32
  -3  -3 -15    4.15    9.03
  -3  -3 -15   -5.88   13.92
   3   3  16    1.07    6.64
  -3   3 -16    3.00   16.99
  -3  -3 -16   14.15   11.70
   3  -3  16   -0.41   11.11
   3   3  17    0.94    4.41
  -3   3 -17    2.87    9.45
  -3  -3 -17    3.19    8.13
   3  -3  17   -4.56   12.42
   3  -3  18    6.50    7.95
  -3  -3 -18    2.71    8.37
   3   4 -18   11.37   10.74
  -3   4  18   -0.06    7.38
  -3  -4  18   10.82    8.34
  -3   4  17   -4.76    8.04
   3   4 -17   -0.61    8.22
   3  -4 -17    4.32    3.90
  -3  -4  17   -6.74    5.99
  -3   4  16    3.58   18.68
   3   4 -16    0.06   19.45
   3  -4 -16   13.57   10.59
  -3  -4  16   13.17   14.26
  -3   4  15   18.50   21.85
   3   4 -15   15.72   21.21
   3  -4 -15    9.24   12.16
  -3  -4  15    2.20   24.60
  -3   4  14   -3.88   13.40
   3   4 -14   -0.78   12.27
   3  -4 -14   -0.91    6.91
  -3  -4  14    2.61    8.78
  -3   4  13   10.98   24.94
   3   4 -13    9.30   14.43
   3  -4 -13   12.81   13.36
  -3  -4  13    8.25   14.81
  -3   4  12   12.09   16.83
   3   4 -12    2.66   14.66
   3  -4 -12   15.99   13.69
  -3  -4  12   15.84   14.43
  -3   4  11   -6.24   11.77
   3  -4 -11    1.11    9.27
  -3  -4  11   -0.05   16.03
  -3  -4  11   -0.05   11.41
   3  -4 -10    1.22   13.48
   3  -4 -10   24.01   12.63
  -3  -4  10    0.11   15.51
  -3  -4  10   -0.18   17.69
   3  -4  -9    8.96   10.85
   3  -4  -9    5.25    9.52
  -3  -4   9   -0.23   13.16
  -3  -4   9    0.35   13.42
   3  -4  -8    4.61   12.30
   3  -4  -8   15.62   10.69
  -3  -4   8   -0.25   14.18
  -3  -4   8   -0.03   18.83
   3  -4  -7   12.88   13.61
   3  -4  -7   -1.52    8.27
  -3  -4   7    0.20   14.90
  -3  -4   7   -0.04   13.73
   3  -4  -6    6.21   11.77
   3  -4  -6    2.70   11.02
  -3  -4   6    0.01   11.68
  -3  -4   6   16.82   11.71
   3  -4  -5    6.60   10.82
   3  -4  -5   11.82   10.60
  -3  -4   5   -0.33   12.43
  -3  -4   5    8.92   11.95
   3  -4  -4    3.55   13.27
   3  -4  -4    3.09    8.78
  -3  -4   4    3.02   14.33
  -3  -4   4    1.88    9.10
   3  -4  -3   65.84   18.50
   3  -4  -3   45.61   18.82
  -3  -4   3   69.06   21.07
  -3  -4   3   65.00   20.08
  -3   4   2   13.83   45.93
   3  -4  -2   34.27   13.94
  -3  -4   2   23.04   22.49
   3  -4  -2   20.89   14.36
  -3  -4   2   24.51   14.85
  -3   4   1   53.97   43.87
   3  -4  -1   81.24   21.78
   3  -4  -1   62.21   19.59
  -3  -4   1   96.10   23.75
  -3  -4   1   74.39   21.26
   3  -4   0    7.65   11.12
   3  -4   0   16.15   12.91
   3  -4   0   15.47   10.98
  -3  -4   0   16.94   11.20
   3  -4   1   48.13   24.41
   3  -4   1   61.83   16.29
  -3  -4  -1   -1.48   15.82
   3  -4   2   -0.06    8.10
   3  -4   2    5.36    8.30
  -3  -4  -2    1.04    9.32
  -3  -4  -2   -0.39   11.99
   3  -4   3   54.19   13.77
   3  -4   3   -0.23   14.17
  -3  -4  -3   -1.23   13.20
  -3  -4  -3   -1.07   14.76
   3  -4   4    0.19    7.75
   3  -4   4    0.29    8.35
  -3  -4  -4    0.73    7.47
  -3  -4  -4    0.41    8.12
   3  -4   5    0.13   22.88
   3  -4   5   51.59   19.68
  -3  -4  -5   89.88   19.15
  -3  -4  -5    3.07   23.64
   3  -4   6    0.07   11.39
   3  -4   6   12.61   10.98
  -3  -4  -6   -0.04   10.43
  -3  -4  -6    1.33   12.32
   3  -4   7    3.04    9.17
   3  -4   7   -0.05    9.42
  -3  -4  -7    0.23    8.45
  -3  -4  -7    1.10    9.87
   3  -4   8    7.74   12.32
   3  -4   8    0.19   11.53
  -3  -4  -8    5.61   10.32
  -3  -4  -8   -1.04   11.75
   3  -4   9    4.14   15.41
   3  -4   9    0.56   14.28
  -3  -4  -9    4.00   14.50
  -3  -4  -9   20.33   12.65
   3  -4  10   11.79    8.44
   3  -4  10    1.32    9.45
  -3  -4 -10  -10.19    7.73
  -3  -4 -10    0.95    9.13
   3  -4  11    9.05   12.10
   3  -4  11   -3.81    8.76
  -3  -4 -11   -6.66    8.97
  -3  -4 -11    5.83    8.48
   3  -4  12    9.86   16.64
   3  -4  12    2.83   14.77
  -3  -4 -12   22.64   15.47
  -3  -4 -12   13.17   15.32
   3  -4  13    4.33   15.50
   3  -4  13   -8.03   11.45
  -3  -4 -13    5.84   10.83
  -3  -4 -13    8.07    9.92
   3  -4  14    6.48    7.90
   3  -4  14   -6.43    9.49
  -3  -4 -14    5.82    9.43
  -3  -4 -14    4.01    8.97
  -3   4 -15  -13.16   10.60
   3  -4  15   -4.03    4.72
  -3  -4 -15    1.44    4.30
  -3  -4 -15    5.68    5.11
  -3   4 -16   15.16   10.24
   3  -4  16  -11.37    8.30
  -3  -4 -16   -0.79    7.95
  -3   5  14   -1.22    8.94
   3  -5 -14    8.29    8.33
  -3  -5  14   16.42   10.64
  -3   5  13   -3.82    8.68
   3   5 -13    7.04    6.95
   3  -5 -13    0.40    8.60
  -3  -5  13    4.07    9.52
  -3   5  12    3.12   11.16
   3   5 -12   -2.21    8.66
   3  -5 -12    4.87    9.91
  -3  -5  12   13.45   11.11
  -3   5  11   -1.03    8.50
   3   5 -11   -2.92    6.60
   3  -5 -11    4.86    7.07
  -3  -5  11    0.20   12.58
  -3   5  10   -4.78    9.95
   3   5 -10    2.41    7.12
   3  -5 -10   -3.21    7.18
  -3  -5  10    5.94    8.42
   3  -5  -9   -2.42   12.03
   3  -5  -9    9.63   12.55
  -3  -5   9   15.03   14.06
  -3  -5   9   11.27   14.39
   3  -5  -8   22.38   15.16
   3  -5  -8   16.42   21.94
  -3  -5   8   17.54   17.79
  -3  -5   8   23.01   30.02
   3  -5  -7    7.49   15.40
   3  -5  -7   -7.16    9.82
  -3  -5   7   10.64   11.96
  -3  -5   7   24.82   20.67
   3  -5  -6   13.35   12.29
   3  -5  -6   13.93   12.40
  -3  -5   6    1.40   13.28
  -3  -5   6    2.57   14.94
   3  -5  -5   -2.03    9.83
   3  -5  -5   -8.05   10.46
  -3  -5   5    3.25   11.11
  -3  -5   5   -6.12   10.74
   3  -5  -4   -1.87   10.36
   3  -5  -4    2.81    9.70
  -3  -5   4    8.38   10.74
   3  -5  -3   -2.55    9.12
   3  -5  -3   -1.17   12.65
  -3  -5   3   -0.40   10.68
   3  -5  -2   13.96   14.10
   3  -5  -2   15.53   12.31
  -3  -5   2    9.22   16.82
   3  -5  -1    7.28   13.02
   3  -5   0    5.55   11.09
  -3  -5   0   -1.72   11.38
  -3  -5   0    7.82   11.75
  -3   5  -1   -3.58   30.30
   3  -5   1   11.85   14.61
  -3  -5  -1   15.32   14.81
  -3  -5  -1    7.95   23.29
  -3   5  -2   18.92   35.24
   3  -5   2   17.07   16.19
  -3  -5  -2   16.68   18.65
  -3  -5  -2   19.61   16.43
   3  -5   3   23.43   18.28
   3  -5   3   40.41   21.47
  -3  -5  -3   49.44   22.82
  -3  -5  -3   21.91   29.98
   3  -5   4    4.25    9.26
   3  -5   4   -0.73   11.55
  -3  -5  -4    6.17   11.93
  -3  -5  -4    0.56    9.75
   3  -5   5   34.17   17.97
   3  -5   5    8.82   16.09
  -3  -5  -5   44.40   20.21
  -3  -5  -5   13.36   16.10
   3  -5   6    6.42    7.49
   3  -5   6   -4.23    8.62
  -3  -5  -6    2.23    9.78
  -3  -5  -6   -3.27    7.93
   3  -5   7    9.02   13.19
   3  -5   7   14.09   14.68
  -3  -5  -7   13.15   16.83
  -3  -5  -7    7.33   13.17
   3  -5   8    4.56    9.95
   3  -5   8   -3.57    8.82
  -3  -5  -8    1.83   11.26
  -3  -5  -8   -6.56    8.36
   3  -5   9   -1.26   11.76
   3  -5   9   16.07   10.98
  -3  -5  -9   -1.15   10.11
  -3  -5  -9   16.70   13.90
   3  -5  10   -1.85    8.53
   3  -5  10    7.41    8.68
  -3  -5 -10   -5.69    7.05
  -3  -5 -10   -7.39   10.04
  -3   5 -11    2.58   18.87
   3  -5  11    7.83    7.16
  -3  -5 -11   -7.22    5.63
  -3  -5 -11   -2.33    8.38
  -3   5 -12    6.82   18.41
   3  -5  12    6.29    6.94
  -3  -5 -12   -2.88    8.67
  -3   6   9   -4.34    6.71
   3  -6  -9   -2.54    5.88
  -3   6   8    2.48    8.56
   3  -6  -8    8.02    9.92
  -3   6   7   -0.22    9.63
   3  -6  -7    6.92    9.21
  -3   6   6   -3.18    9.76
   3  -6  -6    8.10    8.78
   3  -6  -5   -3.93    5.76
   3  -6  -5    3.78    6.50
   3  -6  -4    0.58    3.15
   3  -6  -4   -0.99    4.58
   3  -6  -3   11.99   15.31
   3  -6  -2    1.27    6.42
   3  -6  -1   -3.53    7.97
   3  -6   0   -1.03    6.51
   3  -6   1    5.66    8.74
   3  -6   2   -4.02    5.57
  -3  -6  -2    4.51    5.32
   3  -6   3    2.50    4.46
  -3  -6  -3   -3.16    5.14
   3  -6   4    3.29    9.36
  -3  -6  -4    1.53    7.86
   3  -6   5  -10.07    7.52
  -3  -6  -5   -7.69   16.65
   3  -6   6   -0.20    3.98
  -3  -6  -6    5.03    9.79
   3  -6   7    0.98    3.68
  -3  -6  -7    4.19    7.10
   4   0 -22   -4.87    8.16
   4   0 -21    4.12   10.25
   4   0 -20    1.02   10.41
   4   0 -19   -6.60   16.19
   4   0 -18   33.35   28.41
   4   0 -17   17.05   24.15
   4   0 -16   -1.57   17.28
  -4   0  16    4.21    8.27
   4   0 -15   -6.73   23.53
   4   0 -15    4.26   14.96
  -4   0  15    2.99    7.71
   4   0 -14   -6.62    9.69
  -4   0  14   -4.17    7.93
  -4   0  14   -0.88   12.97
   4   0 -13    0.70   11.63
  -4   0  13   -0.08   14.73
  -4   0  13   33.47   11.09
   4   0 -12   29.77   29.31
   4   0 -12   -0.99   10.53
   4   0 -12   25.26   10.48
  -4   0  12    0.04    8.61
  -4   0  12    0.89   15.48
  -4   0  12   41.10   10.17
   4   0 -11  107.65   18.35
   4   0 -11   91.41   17.32
   4   0 -11    2.22   14.15
   4   0 -11  103.80   29.03
  -4   0  11   95.01   15.13
  -4   0  11   94.15   22.72
  -4   0  11   99.51   15.99
   4   0 -10  123.41   33.41
   4   0 -10  154.82   20.39
   4   0 -10  155.13   22.94
  -4   0  10  135.17   17.96
  -4   0  10  132.15   19.04
  -4   0  10  141.35   19.12
   4   0  -9  265.74   43.91
   4   0  -9  315.89   36.69
   4   0  -9  296.46   39.53
  -4   0   9  284.50   25.93
  -4   0   9  264.45   25.62
  -4   0   9  302.66   35.67
   4   0  -8   12.17   12.50
   4   0  -8   17.04    6.23
   4   0  -8    9.64    6.92
  -4   0   8    9.37    8.24
  -4   0   8    9.38    4.59
  -4   0   8   10.37   10.01
  -4   0   8    0.26    6.95
   4   0  -7 5161.59  465.28
   4   0  -7 5029.00  398.12
   4   0  -7 6408.27  454.86
  -4   0   7 4423.46  347.17
  -4   0   7 5361.43  384.25
  -4   0   7 5645.99  416.88
  -4   0   7 6301.03  447.29
   4   0  -6 1451.91  103.84
   4   0  -6 1831.74  110.08
   4   0  -6 1747.63  157.95
  -4   0   6 1594.28   95.69
  -4   0   6 1645.57   98.91
  -4   0   6 1713.85  112.48
  -4   0   6 1372.72   89.79
   4   0  -5  373.15   49.18
   4   0  -5  329.46   23.37
   4   0  -5  326.36   28.92
  -4   0   5  421.78   26.81
  -4   0   5  324.86   21.44
  -4   0   5  380.39   29.05
   4   0  -4  173.87   13.64
   4   0  -4  257.86   36.79
   4   0  -4  208.34   20.39
  -4   0   4  181.24   10.11
  -4   0   4  213.89   20.21
  -4   0   4  229.93   18.56
   4   0  -3    0.38    4.80
   4   0  -3   -0.43   10.08
   4   0  -3    4.30    4.90
   4   0  -3    0.15    5.33
  -4   0   3    5.07    1.70
  -4   0   3    0.72    5.55
  -4   0   3    8.13    4.48
   4   0  -2 1033.34   62.12
   4   0  -2 1002.65   50.31
   4   0  -2  914.24   60.53
   4   0  -2  869.82   59.92
  -4   0   2  999.15   58.26
  -4   0   2 1006.39   69.09
  -4   0   2  750.19   46.42
  -4   0   2 1014.39   47.12
   4   0  -1 1991.82  132.46
   4   0  -1 1878.22  128.10
   4   0  -1 2161.64  109.52
   4   0  -1 2075.97  131.31
  -4   0   1 2026.66  125.95
  -4   0   1 2043.80  107.82
  -4   0   1 2035.60  141.71
  -4   0   1 1995.98  117.57
   4   0   0 3641.41  246.75
   4   0   0 4173.91  272.61
   4   0   0 4011.06  236.75
   4   0   0 3632.67  251.93
  -4   0   0 4020.66  240.05
  -4   0   0 3743.02  238.06
  -4   0   0 3593.68  258.71
  -4   0   0 4426.89  321.30
   4   0   1   -0.01   14.39
   4   0   1   57.18    8.80
   4   0   1   67.53    6.82
   4   0   1   53.30    9.58
  -4   0  -1   59.00    9.10
  -4   0  -1   49.73    7.57
  -4   0  -1   53.69   13.56
  -4   0  -1   49.80    5.37
   4   0   2  973.74   56.61
   4   0   2 1051.83   69.85
   4   0   2 1036.62   71.96
   4   0   2 1038.45   73.09
  -4   0  -2 1076.09   69.53
  -4   0  -2 1046.56   70.94
  -4   0  -2  997.80   63.52
  -4   0  -2 1052.80   88.41
   4   0   3 1451.91   89.75
   4   0   3 1468.02   90.47
   4   0   3 1317.15   90.85
  -4   0  -3 1313.23   90.78
  -4   0  -3 1389.25   93.57
  -4   0  -3 1224.97  126.89
  -4   0  -3 1216.38   84.43
   4   0   4 2288.28  150.68
   4   0   4 2315.52  149.34
   4   0   4 2278.37  159.18
  -4   0  -4 2348.48  162.31
  -4   0  -4 2275.83  194.53
  -4   0  -4 2272.94  158.56
   4   0   5   18.48    5.65
   4   0   5   15.99    5.62
   4   0   5    2.92    6.32
   4   0   5   13.14    6.93
  -4   0  -5   14.40    6.92
  -4   0  -5   20.34    7.36
  -4   0  -5    0.44   11.47
  -4   0  -5   15.34    7.48
   4   0   6  357.49   37.25
   4   0   6  343.57   35.07
   4   0   6  379.47   31.18
  -4   0  -6  301.97   34.54
  -4   0  -6  431.48   35.50
  -4   0  -6  272.52   46.46
  -4   0  -6  386.87   35.96
   4   0   7  497.40   40.26
   4   0   7  518.67   41.26
   4   0   7  451.10   45.89
  -4   0  -7  369.33   58.98
  -4   0  -7  532.78   45.89
  -4   0  -7  582.62   52.18
   4   0   8  242.34   26.35
   4   0   8  215.70   30.26
   4   0   8  292.62   28.07
  -4   0  -8  324.38   36.51
  -4   0  -8  199.72   43.54
  -4   0  -8  243.54   38.10
   4   0   9   98.62   18.23
  -4   0  -9  111.82   23.99
   4   0  10   34.63   13.89
  -4   0 -10   49.83   18.01
   4   0  11   53.13   24.61
  -4   0 -11   41.16   20.70
   4   0  12    4.27    9.20
  -4   0 -12    3.78   11.76
   4   0  13   23.85   14.22
  -4   0 -13   11.25   17.67
   4   0  14    0.47   15.00
  -4   0 -14    5.54   18.04
   4   0  15   -1.49    9.69
  -4   0 -15   -2.96   11.66
   4   0  16   27.67   20.67
  -4   0 -16   -1.21   16.05
   4   0  17   -2.76   12.39
  -4   0 -17   21.75   15.12
   4   0  18    4.30   10.26
  -4   0 -18    6.31   19.20
   4   0  19    6.88    8.11
  -4   0 -19   -1.83    7.92
   4   1 -22   -9.93   11.36
   4   1 -22    4.42    6.84
   4   1 -21   -5.88   10.91
  -4   1  21    2.63    7.59
   4  -1 -21   -2.40    5.23
   4   1 -20   -5.57   15.14
  -4   1  20   -5.18    7.18
   4  -1 -20    0.92    8.24
   4   1 -19   31.20   17.72
  -4   1  19   -1.42    8.79
   4  -1 -19    2.32   10.12
   4   1 -18   -6.49   18.57
  -4   1  18    3.62    9.55
   4  -1 -18    6.72   11.09
   4   1 -17  -11.71   11.62
  -4   1  17    6.16    9.57
  -4  -1  17    7.65   10.46
   4  -1 -17    9.18   12.94
   4   1 -16    3.88   11.84
  -4   1  16    0.59    9.84
   4  -1 -16    8.45   13.80
  -4  -1  16   11.49   17.91
   4   1 -15   12.55   11.47
  -4   1  15   -1.24   10.23
  -4  -1  15   10.07   16.89
   4  -1 -15    0.54   12.97
   4   1 -14   -6.36   25.26
  -4   1  14   47.24   16.87
   4  -1 -14    5.14   23.68
  -4  -1  14   58.08   25.43
   4  -1 -14   35.55   22.14
   4   1 -13   -1.49   16.21
  -4   1  13   13.63   10.72
   4  -1 -13    6.48   10.39
   4  -1 -13   -0.15   22.30
  -4  -1  13    9.40   15.04
   4   1 -12   -1.04   12.55
  -4   1  12   42.90   14.36
   4  -1 -12    0.44   17.79
   4  -1 -12   32.91   14.01
  -4  -1  12   45.13   18.49
   4  -1 -12   23.63   13.21
  -4   1  11   24.44   16.34
  -4   1  11   38.70   13.54
  -4   1  11   -0.58   19.23
  -4   1  11   29.72   17.23
   4  -1 -11   27.19   12.81
   4  -1 -11   -2.95   17.90
   4  -1 -11   19.39   11.94
  -4  -1  11   57.72   15.02
  -4  -1  11   47.25   12.73
   4   1 -10   -2.41   13.19
   4   1 -10    3.23    6.04
  -4   1  10    5.33    5.76
  -4   1  10    2.68    6.15
  -4   1  10   -0.60    5.62
  -4   1  10   -0.18    5.29
   4  -1 -10   -3.55    6.36
   4  -1 -10   -0.09    7.78
   4  -1 -10    0.34    4.82
  -4  -1  10    5.17    5.63
  -4  -1  10   -0.27    7.07
   4   1  -9   13.33   12.95
   4   1  -9   19.37    8.95
   4   1  -9    0.32   11.71
  -4   1   9   18.99    8.47
  -4   1   9   12.97    8.41
  -4   1   9    0.23    7.80
   4  -1  -9    0.89    6.09
   4  -1  -9   19.52    8.30
  -4  -1   9   13.82    7.77
   4  -1  -9    8.73    9.45
   4  -1  -9   13.52    6.24
  -4  -1   9   20.62    8.98
   4   1  -8  109.85   24.83
   4   1  -8  105.66   23.63
   4   1  -8  101.49   16.50
  -4   1   8  101.20   14.60
  -4   1   8  113.20   17.51
  -4   1   8  110.53   15.09
   4  -1  -8  120.89   18.13
  -4  -1   8  121.73   16.13
   4  -1  -8   80.93   12.04
   4  -1  -8   97.68   11.84
  -4  -1   8  114.33   15.91
   4   1  -7  630.82   87.05
   4   1  -7  599.33   46.46
   4   1  -7  532.36   43.60
  -4   1   7  539.03   49.95
  -4   1   7  545.63   45.82
  -4   1   7  588.24   48.68
   4  -1  -7  555.28   37.45
  -4  -1   7  612.18   44.24
   4  -1  -7  438.11   39.48
   4  -1  -7  591.36   50.58
  -4  -1   7  792.50   65.52
   4   1  -6  313.94   28.73
   4   1  -6  344.61   44.34
   4   1  -6  300.15   27.70
  -4   1   6  385.39   34.41
  -4   1   6  367.36   43.40
  -4   1   6  349.72   31.85
   4  -1  -6  263.48   18.27
  -4  -1   6  350.78   28.76
   4  -1  -6  305.93   23.38
   4  -1  -6  336.82   30.49
  -4  -1   6  371.64   37.01
   4   1  -5    1.05    3.51
   4   1  -5   -0.70    6.21
   4   1  -5    1.98    5.19
  -4   1   5    1.15    6.20
  -4   1   5    0.45    4.27
  -4   1   5    0.20    4.17
   4  -1  -5    0.05    2.11
   4  -1  -5    0.61    1.82
  -4  -1   5    2.05    3.40
   4  -1  -5   -1.27    3.79
   4  -1  -5    1.19    2.40
  -4  -1   5   -3.38    3.35
   4   1  -4   19.21    6.67
   4   1  -4   -1.47   13.07
   4   1  -4   21.27    6.95
  -4   1   4   15.15    6.12
  -4   1   4   -1.01    9.29
  -4   1   4   32.74    8.74
   4  -1  -4   23.50    2.50
  -4  -1   4   20.04    7.02
   4  -1  -4   16.30    5.21
   4  -1  -4   21.36    8.06
  -4  -1   4   19.81    6.63
   4   1  -3  348.79   39.38
   4   1  -3  315.02   24.68
  -4   1   3  362.85   28.79
   4   1  -3  294.45   23.54
  -4   1   3  335.89   34.26
  -4   1   3  263.56   20.15
   4  -1  -3  251.21    9.69
   4  -1  -3  318.97   21.10
   4  -1  -3  316.25   26.94
  -4  -1   3  308.60   24.02
  -4  -1   3  334.71   24.19
   4   1  -2  445.09   44.64
   4   1  -2  538.08   54.92
   4   1  -2  508.11   35.26
  -4   1   2  411.19   43.92
  -4   1   2  553.27   52.07
  -4   1   2  573.81   35.79
  -4   1   2  570.47   41.11
   4  -1  -2  490.24   35.84
   4  -1  -2  503.00   38.57
  -4  -1   2  530.31   36.54
  -4  -1   2  544.18   42.04
   4   1  -1  891.56   81.96
   4   1  -1  675.83   48.04
   4   1  -1  789.63   55.25
  -4   1   1  896.02   58.40
  -4   1   1  717.16   71.54
  -4   1   1  618.64   51.10
   4  -1  -1  726.87   54.58
   4  -1  -1  814.47   47.35
  -4  -1   1  856.70   58.82
   4  -1  -1  763.28   53.37
  -4  -1   1  845.13   52.28
  -4  -1   1  951.41   58.99
   4   1   0  451.40   38.99
   4   1   0  429.46   50.42
   4   1   0  417.85   41.79
  -4   1   0  388.68   14.50
  -4   1   0  439.94   50.29
  -4   1   0  331.10   31.88
  -4   1   0  428.46   29.62
   4  -1   0  464.53   33.93
  -4  -1   0  444.33   30.12
   4  -1   0  421.13   34.17
  -4  -1   0  475.11   35.98
  -4  -1   0  470.58   32.08
   4  -1   0  409.33   27.47
  -4   1  -1  725.13   56.70
   4   1   1  860.17   56.15
   4   1   1  849.48   61.62
  -4   1  -1  904.15   87.50
  -4   1  -1  576.85   31.59
   4  -1   1  786.43   56.48
  -4  -1  -1  953.38   55.07
  -4  -1  -1  829.61   57.98
   4  -1   1  829.51   53.83
   4  -1   1  924.02   62.70
  -4  -1  -1  794.36   50.52
  -4  -1  -1  879.60   58.58
   4   1   2  375.74   46.42
   4   1   2  289.86   18.55
   4   1   2  401.94   30.39
  -4   1  -2  358.29   26.91
  -4   1  -2  373.17   50.20
  -4   1  -2  357.65   21.77
  -4   1  -2  412.56   34.37
   4  -1   2  347.21   38.18
  -4  -1  -2  368.78   31.50
  -4  -1  -2  370.90   35.17
  -4  -1  -2  432.24   33.89
  -4  -1  -2  395.08   33.29
   4  -1   2  426.83   30.65
   4  -1   2  464.44   30.22
   4   1   3  268.49   24.36
   4   1   3  260.98   31.00
   4   1   3  217.73   19.78
  -4   1  -3  268.99   25.96
  -4   1  -3  257.36   20.61
  -4   1  -3  240.02   20.94
   4  -1   3  207.65   19.60
   4  -1   3  269.42   25.43
  -4  -1  -3  279.08   25.10
  -4  -1  -3  264.00   23.52
  -4  -1  -3  302.09   35.65
  -4  -1  -3  235.27   20.00
   4  -1   3  281.37   26.46
   4  -1   3  277.46   23.17
   4   1   4 2914.30  207.45
   4   1   4 2435.09  178.27
   4   1   4 2805.74  231.10
  -4   1  -4 2828.94  213.77
  -4   1  -4 3151.84  234.13
  -4   1  -4 2533.35  179.86
   4  -1   4 2900.54  194.13
   4  -1   4 2795.86  218.53
  -4  -1  -4 2958.79  216.83
   4  -1   4 2629.72  196.87
  -4  -1  -4 2792.36  204.20
  -4  -1  -4 2999.38  215.52
   4  -1   4 3072.45  199.06
  -4  -1  -4 2975.25  203.03
   4   1   5  831.88   60.43
   4   1   5  915.15   86.36
  -4   1  -5  769.09   60.72
  -4   1  -5  852.00   67.62
   4   1   5  993.19   70.18
  -4   1  -5  970.40   85.87
   4  -1   5  864.87   72.52
  -4  -1  -5  972.49   72.63
   4  -1   5  880.09   60.47
  -4  -1  -5  779.22   64.07
  -4  -1  -5  799.02   62.22
   4  -1   5  987.23   63.69
   4  -1   5  990.51   69.62
  -4   1  -6   58.15   17.43
   4   1   6   -1.02   11.98
   4   1   6   61.45   11.89
   4   1   6   53.69   10.55
  -4   1  -6   41.23   13.00
  -4   1  -6   47.54   18.77
   4  -1   6   65.91   11.66
   4  -1   6   30.36   11.48
  -4  -1  -6   57.88   12.15
   4  -1   6   61.51   10.45
   4  -1   6   41.30    8.53
  -4  -1  -6   69.10   15.62
   4   1   7    0.86   10.46
   4   1   7   25.91   10.17
   4   1   7   -2.84   11.62
  -4   1  -7   37.55   18.04
  -4   1  -7   42.56   12.33
  -4   1  -7   38.93   11.59
  -4  -1  -7   16.47   17.75
   4  -1   7   48.68    9.41
   4  -1   7   39.36   11.61
  -4  -1  -7   53.09   21.45
   4   1   8  119.73   21.10
   4   1   8  155.98   22.32
  -4   1  -8  144.25   27.29
  -4   1  -8  143.20   36.40
  -4   1  -8  131.36   22.85
  -4  -1  -8  143.18   39.96
   4  -1   8  170.00   23.14
   4  -1   8  115.94   18.30
  -4  -1  -8  146.16   25.33
   4   1   9   -0.52    4.75
   4   1   9    2.05    4.79
  -4   1  -9   -0.09    9.34
   4  -1   9   -2.31    4.23
  -4  -1  -9   -0.36    5.49
  -4  -1  -9    3.74    6.48
   4  -1   9   -1.38    5.26
   4   1  10    4.12   13.58
  -4   1 -10    8.13   17.53
   4  -1  10    9.52    7.86
  -4  -1 -10    3.04   10.36
  -4  -1 -10   11.61   11.82
   4  -1  10   -0.01    9.49
   4   1  11   87.50   22.56
  -4   1 -11   61.81   27.72
  -4   1 -11   51.14   44.28
   4  -1  11  120.79   24.13
  -4  -1 -11  110.73   29.42
   4   1  12    1.67   10.07
  -4   1 -12   14.14   13.13
  -4  -1 -12   10.89   19.94
   4  -1  12    0.39   10.51
   4   1  13    1.16   10.14
  -4   1 -13   13.26   13.09
   4  -1  13   -0.23   10.80
   4   1  14    0.77    9.58
  -4   1 -14   17.14   13.63
  -4  -1 -14    1.79   13.63
   4  -1  14   -0.39   16.96
   4   1  15    8.55   10.61
  -4   1 -15   -1.62   13.23
  -4  -1 -15    8.87   15.72
   4   1  16    7.44    9.83
  -4   1 -16    2.00   11.34
  -4  -1 -16    7.41   21.73
   4  -1  16   -1.09   11.47
   4   1  17   -2.17    8.10
   4  -1  17   -0.19    9.82
  -4  -1 -17    8.70   10.54
   4   1  18    4.32    8.78
  -4   1 -18    1.88    9.48
  -4  -1 -18   30.24   18.58
   4  -1  18    6.25   12.09
   4   1  19    7.08    6.25
  -4   1 -19   -2.64    5.82
  -4  -1 -19    5.75    9.07
   4  -1  19    9.30    8.42
   4   2 -21  -13.57   19.24
  -4   2  21   -4.62    6.42
   4   2 -20   -6.67   22.24
  -4   2  20    3.35    6.96
   4   2 -19  -10.40   20.10
  -4   2  19   10.52   10.34
  -4  -2  19    6.69    9.25
   4   2 -18    4.17   10.82
  -4   2  18   -2.01   13.38
  -4  -2  18    2.95    8.98
   4   2 -17   -3.43   11.95
  -4   2  17    1.37   14.85
  -4  -2  17   11.53   11.99
   4   2 -16   11.78   12.11
  -4   2  16    4.39   16.68
   4  -2 -16   -0.53   10.29
  -4  -2  16    4.22   12.10
   4   2 -15   -1.56   12.37
  -4   2  15   -0.77   18.20
  -4  -2  15   13.54   12.69
   4  -2 -15   13.32   17.06
   4   2 -14    5.79   19.66
  -4   2  14    3.23   32.39
  -4  -2  14   89.56   21.29
   4  -2 -14   61.81   29.98
   4   2 -13    0.98   26.55
  -4   2  13  173.06   33.31
  -4  -2  13  246.81   33.10
   4  -2 -13  173.57   41.06
  -4   2  12  107.74   31.10
   4  -2 -12  123.96   27.71
  -4  -2  12  161.70   44.52
  -4  -2  12  206.02   35.44
  -4   2  11  190.43   41.09
   4  -2 -11  235.33   36.10
  -4  -2  11  281.20   37.43
  -4  -2  11  330.27   45.59
   4  -2 -10   23.12   13.00
   4  -2 -10    3.81   16.02
  -4  -2  10   19.45   12.85
  -4  -2  10   17.82   11.38
   4  -2  -9   36.35   15.13
   4  -2  -9   37.89   17.86
  -4  -2   9   43.98   13.22
  -4  -2   9   35.67   20.45
   4   2  -8  175.19   38.92
   4   2  -8  169.78   37.19
  -4   2   8  131.13   24.14
  -4   2   8  189.27   28.76
  -4   2   8  201.13   46.42
  -4  -2   8  215.89   26.43
   4  -2  -8  196.21   27.85
   4  -2  -8  227.46   24.20
  -4  -2   8  202.18   25.24
   4   2  -7   29.05   12.40
   4   2  -7   25.56   15.87
   4   2  -7   15.61    9.47
  -4   2   7    0.11   11.46
  -4   2   7   20.28   10.94
  -4   2   7   28.79   20.23
  -4  -2   7   26.12    9.84
   4  -2  -7   26.49   11.43
   4  -2  -7   30.86    9.75
  -4  -2   7   32.23   11.99
   4   2  -6  112.46   26.39
   4   2  -6  109.56   27.38
   4   2  -6  112.96   20.09
  -4   2   6  122.60   23.09
  -4   2   6  117.94   19.47
  -4   2   6  142.96   36.65
   4  -2  -6  102.68   27.19
   4  -2  -6  152.65   18.03
  -4  -2   6  132.59   27.74
  -4  -2   6  137.74   18.37
   4   2  -5  165.92   32.66
   4   2  -5  167.76   22.96
   4   2  -5  156.36   44.54
  -4   2   5  150.16   40.58
  -4   2   5  160.71   22.17
  -4   2   5  203.71   29.54
  -4  -2   5  184.52   22.18
   4  -2  -5  181.22   22.88
   4  -2  -5  205.95   21.81
  -4  -2   5  182.49   21.14
   4   2  -4  168.35   28.32
   4   2  -4  164.19   22.29
   4   2  -4  124.22   16.73
  -4   2   4  133.82   29.12
  -4   2   4  141.86   17.84
  -4   2   4  173.01   26.94
  -4  -2   4  166.67   20.46
   4  -2  -4  202.05   21.53
   4  -2  -4  153.99   29.72
  -4  -2   4  171.40   18.98
   4   2  -3  109.66   19.90
   4   2  -3    0.92   36.93
  -4   2   3   89.74   14.28
  -4   2   3   85.58   24.65
  -4   2   3  126.61   29.00
   4  -2  -3   99.57   17.27
  -4  -2   3  108.88   20.11
   4  -2  -3  117.33   15.69
  -4  -2   3  119.62   17.59
  -4  -2   3  107.13   16.30
   4   2  -2  793.71   65.53
   4   2  -2  666.08   71.70
  -4   2   2  702.46   56.15
  -4   2   2  688.82   83.21
  -4   2   2  756.83   63.76
   4  -2  -2  703.47   58.45
  -4  -2   2  745.88   51.16
   4  -2  -2  874.20   59.32
  -4  -2   2  845.81   64.99
  -4  -2   2  742.24   60.76
   4   2  -1  527.53   59.83
   4   2  -1  572.19   51.15
  -4   2   1  558.56   44.79
  -4   2   1  506.18   69.33
  -4   2   1  560.43   48.66
   4  -2  -1  630.68   44.32
  -4  -2   1  510.39   36.70
   4  -2  -1  514.66   46.38
  -4  -2   1  566.70   57.37
  -4  -2   1  552.80   56.58
   4   2   0  183.19   33.89
   4   2   0  188.05   35.90
  -4   2   0  157.30   38.03
  -4   2   0  154.83   18.81
  -4   2   0  171.24   29.47
  -4  -2   0  200.40   18.16
   4  -2   0  190.05   26.32
   4  -2   0  178.51   21.80
  -4  -2   0  171.40   30.08
  -4  -2   0  209.83   22.30
   4   2   1   19.15   13.70
   4   2   1   13.54    9.79
   4   2   1   14.18    7.82
  -4   2  -1    0.24    6.82
  -4   2  -1    8.22    6.66
  -4   2  -1   -0.10   14.14
   4  -2   1    3.11   10.95
   4  -2   1    7.62    6.91
  -4  -2  -1   19.70    5.32
   4  -2   1   12.69    7.16
  -4  -2  -1   18.00    8.44
  -4  -2  -1   14.79   11.78
   4   2   2  204.12   33.77
   4   2   2  207.51   32.77
  -4   2  -2  193.58   28.45
  -4   2  -2  192.57   23.36
   4  -2   2  278.92   34.75
   4  -2   2  231.71   25.26
   4  -2   2  217.29   31.94
  -4  -2  -2  280.81   28.92
  -4  -2  -2  234.27   25.73
  -4  -2  -2  202.31   17.92
  -4  -2  -2  217.67   25.35
   4  -2   2  194.76   24.48
   4   2   3  643.30   66.99
   4   2   3  687.10   56.19
  -4   2  -3  549.68   58.96
  -4   2  -3  556.10   56.05
   4  -2   3  657.71   54.98
   4  -2   3  670.28   54.35
  -4  -2  -3  782.83   62.64
  -4  -2  -3  665.51   56.78
   4  -2   3  468.29   47.77
   4  -2   3  618.81   49.21
   4   2   4  717.74   75.58
   4   2   4  699.33   59.20
  -4   2  -4  565.90   59.19
  -4   2  -4  631.18   61.01
   4  -2   4  636.10   53.93
   4  -2   4  777.96   63.54
  -4  -2  -4  672.31   60.83
  -4  -2  -4  793.20   65.52
   4  -2   4  387.63   54.86
   4  -2   4  596.35   45.29
   4   2   5  770.31   88.86
   4   2   5  812.96   82.97
  -4   2  -5  630.14   58.78
  -4   2  -5  777.59   89.46
  -4  -2  -5  869.19   75.17
   4  -2   5  816.29   65.82
   4  -2   5  826.14   85.25
  -4  -2  -5  703.45   83.64
   4  -2   6   77.14   17.97
   4  -2   6   61.67   24.88
  -4  -2  -6   68.89   19.52
  -4  -2  -6   55.60   17.43
   4  -2   7   63.46   24.56
   4  -2   7   54.57   16.73
  -4  -2  -7   64.01   19.43
  -4  -2  -7   45.13   16.84
   4  -2   8    0.10   13.45
   4  -2   8   -0.40   20.67
  -4  -2  -8    1.04   22.77
  -4  -2  -8   64.93   15.17
   4   2   9    4.08    7.02
   4  -2   9    0.45    8.47
   4  -2   9    0.14    8.79
  -4  -2  -9   12.40   13.97
  -4  -2  -9    0.32    9.28
   4   2  10    1.26    7.67
   4  -2  10    4.86    8.64
   4  -2  10    0.49   10.03
  -4  -2 -10    1.31   11.42
  -4  -2 -10    4.99    9.51
   4   2  11    0.29    7.73
   4  -2  11   10.13   11.48
   4  -2  11   -0.18    9.59
  -4  -2 -11   -2.50   10.26
  -4  -2 -11    2.41   13.54
   4   2  12   -1.19    7.58
   4  -2  12    5.00    7.12
   4  -2  12   -0.01    9.31
  -4  -2 -12    1.05   10.31
  -4  -2 -12   -2.34    8.76
   4   2  13   -0.28    6.21
  -4   2 -13   -6.79   14.98
  -4  -2 -13    2.33    8.50
   4  -2  13   -0.03   11.89
   4   2  14    1.38    9.80
   4  -2  14    0.39    8.22
  -4  -2 -14   -2.38    8.77
   4   2  15    5.18    6.72
   4  -2  15   -1.66   10.04
  -4  -2 -15  -15.58   10.58
   4   2  16    1.65    6.50
   4  -2  16   -1.71   15.12
  -4  -2 -16    1.67   10.29
   4   2  17    2.65    5.30
   4  -2  17   -9.86    8.97
  -4  -2 -17   -1.26    9.84
   4   2  18    0.27    3.22
   4  -2  18   -4.94    9.55
  -4  -2 -18    1.37   10.58
   4   3 -20  -14.62   10.11
  -4   3  20    6.52    8.93
   4   3 -19   19.25   24.32
  -4   3  19    6.30    7.57
  -4  -3  19   -5.46   12.51
   4   3 -18    0.72    8.56
  -4   3  18   -2.80    6.65
  -4  -3  18    4.07    8.11
   4  -3 -18    1.57    4.66
   4   3 -17   13.23   12.07
  -4   3  17   -3.52   10.10
  -4  -3  17    0.45   10.47
   4  -3 -17    5.66    7.73
   4   3 -16   -7.98   10.19
  -4   3  16    0.06    9.31
  -4  -3  16   19.48   10.78
   4  -3 -16   -1.58    7.87
   4   3 -15   14.36   13.07
  -4   3  15    3.30   12.47
   4  -3 -15    0.63   11.47
  -4  -3  15    3.37   21.12
   4   3 -14   -6.08   21.39
  -4   3  14   64.70   24.75
  -4  -3  14   67.13   23.91
   4  -3 -14   51.12   19.79
  -4   3  13    0.66   17.02
  -4  -3  13   31.82   15.10
   4  -3 -13    0.25   13.21
  -4   3  12    2.81   12.53
  -4  -3  12    5.88   10.07
   4  -3 -12   -1.53    9.19
  -4  -3  12    0.27   11.47
   4  -3 -11  279.16   47.57
   4  -3 -11  345.88   46.47
  -4  -3  11  450.76   64.47
  -4  -3  11  349.45   51.62
   4  -3 -10   -0.11    8.14
   4  -3 -10   11.16   10.15
  -4  -3  10    0.18   11.18
  -4  -3  10    0.36   10.43
   4  -3  -9    9.41    8.00
   4  -3  -9   -1.35    7.10
  -4  -3   9   -0.00    7.83
  -4  -3   9   -1.27    8.20
   4  -3  -8    0.44    5.59
   4  -3  -8   -0.27    4.99
  -4  -3   8    0.53    6.11
  -4  -3   8   -0.29    5.33
   4  -3  -7   -1.29    6.33
   4  -3  -7    0.05    5.79
  -4  -3   7    0.02    7.12
  -4  -3   7   -1.50   10.49
   4  -3  -6    7.80   15.47
   4  -3  -6   16.82    9.19
  -4  -3   6   13.56   10.13
  -4  -3   6   -0.01   11.46
   4   3  -5   11.48   15.15
  -4   3   5   26.01   16.98
   4  -3  -5   16.84   12.12
  -4  -3   5   24.63   11.87
   4  -3  -5   18.43   10.78
  -4  -3   5   -0.07   11.58
   4   3  -4    0.06   12.44
  -4   3   4    5.05   14.29
   4  -3  -4    7.83    8.26
  -4  -3   4   -0.27    9.48
  -4  -3   4    7.10    8.59
  -4  -3   4   10.51    8.71
   4  -3  -4    4.32    9.39
   4   3  -3   -0.17   30.11
  -4   3   3   91.11   36.69
   4  -3  -3  124.74   21.60
  -4  -3   3  131.38   22.19
  -4  -3   3  121.38   23.26
   4  -3  -3  105.36   21.96
  -4  -3   3  103.72   20.41
   4   3  -2   12.38   16.32
  -4   3   2   15.15   18.25
  -4   3   2   13.55   18.54
   4  -3  -2    8.17   14.62
  -4  -3   2   10.46   10.16
  -4  -3   2    9.13    9.19
   4  -3  -2   10.69    9.55
  -4  -3   2    0.21   15.41
   4   3  -1    8.30   15.21
  -4   3   1    9.59   18.31
  -4   3   1    8.63    9.79
   4  -3  -1    8.10   13.39
  -4  -3   1    8.15    9.88
  -4  -3   1    7.54    8.89
   4  -3  -1    7.92    8.73
  -4  -3   1    7.62    9.46
  -4   3   0  155.09   28.80
  -4   3   0   -0.76   44.82
   4  -3   0  193.37   24.48
  -4  -3   0  202.26   28.79
  -4  -3   0  155.69   25.12
   4  -3   0  137.07   23.25
   4  -3   0  125.99   34.99
  -4   3  -1   -3.12    6.96
   4  -3   1   -2.39    6.58
   4  -3   1   -0.41    6.67
  -4  -3  -1   -5.67    8.46
  -4  -3  -1   -1.49    7.56
   4  -3   1   -0.02   10.35
   4  -3   2    6.51    9.39
   4  -3   2   15.24   11.43
   4  -3   2   15.39   10.19
   4  -3   2   10.85   10.52
  -4  -3  -2   15.58   11.71
  -4  -3  -2   17.72   11.53
   4  -3   3   20.39   12.67
   4  -3   3   21.59   12.85
  -4  -3  -3   14.57   13.01
  -4  -3  -3   20.50   17.60
   4  -3   4   -0.13   10.28
   4  -3   4   51.40   15.98
  -4  -3  -4   -0.01    9.26
  -4  -3  -4    0.29   15.64
   4  -3   5   18.62   11.09
   4  -3   5   -0.06   11.59
  -4  -3  -5    2.38   11.33
  -4  -3  -5   18.52   10.82
   4  -3   6   16.62   10.92
   4  -3   6   -0.19   10.82
  -4  -3  -6   12.57   15.31
  -4  -3  -6    0.10   17.61
   4  -3   7  275.56   44.24
   4  -3   7  263.99   42.34
  -4  -3  -7  248.04   45.99
  -4  -3  -7  309.68   66.98
   4  -3   8   -0.10   13.61
   4  -3   8   22.53   14.46
  -4  -3  -8   24.71   15.06
  -4  -3  -8   -0.11   15.47
   4  -3   9    2.79    8.11
   4  -3   9    0.06    7.32
  -4  -3  -9   -1.66    8.13
  -4  -3  -9    0.05    8.29
   4  -3  10    6.17   10.86
   4  -3  10   -0.09    9.77
  -4  -3 -10    0.36   11.45
  -4  -3 -10    5.11   16.55
   4  -3  11   -1.02    9.52
   4  -3  11   11.11   12.39
  -4  -3 -11   -0.56    9.79
  -4  -3 -11   -1.88    8.31
   4  -3  12   -4.99    7.35
   4  -3  12    2.31    9.93
  -4  -3 -12   10.50   10.42
  -4  -3 -12    2.48   13.24
   4  -3  13    8.18   13.00
  -4  -3 -13    1.00   13.25
  -4  -3 -13    2.98   11.29
  -4   3 -14   -7.89   24.65
   4  -3  14    8.31   13.91
  -4  -3 -14    3.06   14.41
  -4  -3 -14    9.99   10.55
  -4   3 -15    9.87   17.63
  -4  -3 -15   10.62   11.98
   4  -3  15   -3.59   11.08
  -4   3 -16   -0.81    9.61
   4  -3  16   -2.19    9.37
  -4  -3 -16   -4.07    9.31
   4  -3  17   -5.52    7.98
  -4  -3 -17    5.46   11.88
   4   4 -17   -1.64    8.09
  -4   4  17    4.01   11.17
  -4  -4  17    6.71   13.31
   4  -4 -17    3.24    5.70
   4   4 -16    0.95   11.87
  -4   4  16   11.19   10.68
  -4  -4  16   16.06   20.00
   4  -4 -16    8.24    9.34
   4   4 -15   13.52   12.60
  -4   4  15    5.02   11.91
  -4  -4  15    9.53   13.71
   4  -4 -15    3.10   10.51
   4   4 -14   -0.69    9.63
  -4   4  14   -3.16    9.91
  -4  -4  14    1.90    9.14
   4  -4 -14    4.83    8.26
   4   4 -13   -7.93    8.28
  -4   4  13   -3.51    9.37
  -4  -4  13    8.23    8.16
   4  -4 -13    2.37   11.38
  -4   4  12   -5.52   15.03
  -4  -4  12    9.94   13.31
   4  -4 -12    4.72   11.74
  -4   4  11    0.06   17.62
   4  -4 -11    5.87   13.75
  -4  -4  11   18.56   17.05
  -4  -4  11    9.12   16.02
   4  -4 -10   11.30   11.29
   4  -4 -10   -0.90   16.67
  -4  -4  10   -0.13   15.69
  -4  -4  10   -0.79   19.80
   4  -4  -9    4.65   11.99
   4  -4  -9    0.07    6.70
  -4  -4   9   -1.04    8.66
  -4  -4   9    0.16    9.54
   4  -4  -8    2.43    8.50
   4  -4  -8   -0.77    7.32
  -4  -4   8    1.23    9.00
  -4  -4   8    0.13    8.40
   4  -4  -7   -4.75    8.48
   4  -4  -7    0.65    6.94
  -4  -4   7    1.74    8.39
  -4  -4   7   -0.05    8.36
   4  -4  -6    0.26   15.59
   4  -4  -6   -0.48    8.74
  -4  -4   6   14.65   15.30
  -4  -4   6    0.20   11.46
   4  -4  -5   51.35   17.89
   4  -4  -5   -0.39   15.95
  -4  -4   5   37.32   27.37
  -4  -4   5   35.13   18.08
   4  -4  -4   11.57   14.07
   4  -4  -4   23.70   14.56
  -4  -4   4   10.98   14.53
  -4  -4   4   13.58   24.25
  -4   4   3   17.12   19.46
   4  -4  -3   19.15   12.44
  -4  -4   3    4.05   11.89
  -4  -4   3   -1.30   13.28
  -4  -4   3    2.83   13.68
   4  -4  -3   17.32   18.35
  -4   4   2    0.92   24.26
   4  -4  -2   11.56   12.86
  -4  -4   2   18.20   14.28
   4  -4  -2   15.65   13.31
  -4  -4   2   13.91   15.05
  -4   4   1    7.92   27.22
   4  -4  -1   15.12   13.79
  -4  -4   1    3.28   21.40
  -4  -4   1   15.21   13.83
   4  -4  -1    6.81   18.78
  -4   4   0   13.76   33.40
   4  -4   0   42.74   17.97
  -4  -4   0   26.51   19.35
  -4  -4   0   15.75   18.39
  -4   4  -1   53.73   38.95
   4  -4   1   56.65   21.28
  -4  -4  -1   45.53   22.56
  -4  -4  -1   -2.12   32.76
   4  -4   2   -0.21   15.23
   4  -4   2   63.84   16.37
  -4  -4  -2    2.75   18.37
  -4  -4  -2   -2.42   18.91
   4  -4   3    0.13   10.49
   4  -4   3   11.35   10.86
  -4  -4  -3   -0.87   12.49
  -4  -4  -3    0.58   18.11
   4  -4   4   -0.32   16.83
   4  -4   4   70.59   17.21
  -4  -4  -4    1.15   19.40
  -4  -4  -4    0.07   19.54
   4  -4   5   -0.09   16.81
   4  -4   5   11.94   11.27
  -4  -4  -5    1.30   19.66
  -4  -4  -5   -0.25   13.42
   4  -4   6   -0.09   18.26
   4  -4   6   10.82   11.09
  -4  -4  -6   -0.28   13.26
  -4  -4  -6   -0.75   13.55
   4  -4   7   16.21   15.55
   4  -4   7   -0.22   25.12
  -4  -4  -7   36.65   18.46
  -4  -4  -7    0.20   18.63
   4  -4   8   28.60   18.14
   4  -4   8   36.31   25.15
  -4  -4  -8   20.91   21.43
  -4  -4  -8   22.24   21.73
   4  -4   9   11.16   12.75
   4  -4   9    2.82   13.29
  -4  -4  -9   -0.21   24.09
  -4  -4  -9   13.25   14.53
   4  -4  10   -0.78    8.66
   4  -4  10    6.06    9.32
  -4  -4 -10   10.03   16.27
  -4  -4 -10   -5.35   10.00
   4  -4  11   10.18    9.53
   4  -4  11   -5.02   10.45
  -4  -4 -11   -4.13   17.01
  -4  -4 -11    8.93   18.78
  -4   4 -12    2.12   29.11
  -4  -4 -12    4.99   14.29
   4  -4  12   11.72   12.58
  -4  -4 -12    8.70   13.42
  -4   4 -13    7.59   16.28
   4  -4  13    7.25    7.24
  -4  -4 -13   -1.93    8.05
  -4  -4 -13   -8.46    7.16
   4   4  14    0.11    6.55
  -4   4 -14   14.26   16.47
  -4  -4 -14    7.38    8.77
   4  -4  14   -1.79   12.61
  -4   4 -15    1.80   13.02
  -4  -4 -15  -11.58    8.49
   4   5 -14    0.30    7.15
  -4   5  14   16.66    7.69
  -4  -5  14   -3.81   13.43
   4  -5 -14    2.34    7.76
   4   5 -13    0.15    7.02
  -4   5  13    4.79    8.03
  -4  -5  13    7.05    8.47
   4  -5 -13   -0.86    7.64
   4   5 -12   -2.22    5.71
  -4   5  12   -0.93    6.78
  -4  -5  12    3.33    6.62
   4  -5 -12    0.92    5.98
   4   5 -11    5.81    9.69
  -4   5  11   -6.93   11.68
  -4  -5  11    5.77   10.39
   4  -5 -11    4.85    9.17
  -4   5  10    7.41   14.16
  -4  -5  10    5.36   11.43
   4  -5 -10    1.73   10.01
   4  -5  -9    9.96   14.23
   4  -5  -9   16.29   14.68
  -4  -5   9   23.92   17.42
  -4  -5   9   12.58   23.67
   4  -5  -8   -4.15    8.90
   4  -5  -8    7.57    8.33
  -4  -5   8    3.35    9.40
  -4  -5   8   -2.90   11.79
   4  -5  -7   -2.47    7.31
   4  -5  -7   10.71   10.79
  -4  -5   7    1.60    9.22
  -4  -5   7   -2.49    7.61
   4  -5  -6    4.96   12.79
   4  -5  -6   12.15   12.17
  -4  -5   6   12.63   18.97
  -4  -5   6    9.82   13.29
   4  -5  -5   11.73   12.97
   4  -5  -5   10.82   12.50
  -4  -5   5    2.97   22.06
   4  -5  -4   12.22   12.30
   4  -5  -4   13.64   13.88
  -4  -5   4    5.84   14.36
   4  -5  -3   -4.14    8.22
   4  -5  -3    3.43   14.75
  -4  -5   3   -1.50   11.10
   4  -5  -2    0.53    7.71
   4  -5  -1    2.44    7.60
  -4  -5   1   -3.27    8.10
  -4   5   0    2.36   16.69
   4  -5   0   -2.41   10.10
  -4  -5   0    3.07   18.30
  -4  -5   0    8.75   10.97
  -4   5  -1   -3.50   22.31
   4  -5   1    6.22   13.60
  -4  -5  -1   14.23   21.40
  -4  -5  -1   15.44   15.32
  -4   5  -2   19.35   36.09
   4  -5   2   34.91   18.80
  -4  -5  -2   35.34   21.44
  -4  -5  -2   17.91   18.98
  -4   5  -3   18.22   28.65
   4  -5   3    9.44   15.47
  -4  -5  -3    7.21   22.19
  -4  -5  -3   14.43   25.04
  -4   5  -4   10.43   27.83
   4  -5   4   -3.51    9.06
  -4  -5  -4    1.90    8.02
  -4  -5  -4   -3.97   14.15
  -4   5  -5    8.39   26.94
   4  -5   5   10.25   12.83
  -4  -5  -5   -1.55   11.46
  -4  -5  -5   12.77   20.55
  -4   5  -6    5.90   33.78
   4  -5   6   19.80   16.42
  -4  -5  -6   17.17   22.71
  -4  -5  -6   13.91   26.55
  -4   5  -7   16.23   25.32
   4  -5   7    2.56   11.85
  -4  -5  -7    3.70   10.65
  -4  -5  -7    3.33   20.52
  -4   5  -8   11.97   30.82
   4  -5   8    3.96   13.78
  -4  -5  -8    9.46   12.53
  -4  -5  -8   21.96   15.67
  -4   5  -9   22.62   42.10
   4  -5   9   15.64   11.99
  -4  -5  -9    3.47   10.35
  -4  -5  -9    6.46   13.93
  -4   5 -10   13.33   17.33
   4  -5  10   -5.03    7.55
  -4  -5 -10   -3.63   10.29
  -4  -5 -10   26.51   14.10
  -4   5 -11   -8.20   13.97
   4  -5  11   -9.24    6.19
  -4  -5 -11    3.75    4.74
  -4  -5 -11    0.95    7.49
  -4   6   7   -2.62    5.42
   4  -6  -7    0.65    2.77
   4  -6  -6    4.00    3.63
   4  -6  -6   -6.33    5.90
   4  -6  -5    5.46    8.00
   4  -6  -4    3.52    5.21
  -4  -6   4   -3.53    4.34
   4  -6  -3   -0.87    5.90
  -4  -6   3   -1.28    5.33
   4  -6  -2   -4.61    7.78
   4  -6  -1    0.93    6.12
   4  -6   0   -2.51    7.30
  -4  -6   0   -3.25    4.77
   4  -6   1   13.85   13.28
  -4  -6  -1    5.51    5.02
   4  -6   2    0.37    5.20
   4  -6   3    5.35    7.42
   4  -6   4    1.44    8.32
   4  -6   5   16.48   12.36
   5   0 -21    3.86   11.44
   5   0 -20   13.09   13.75
   5   0 -19    1.73   10.68
   5   0 -18   -1.77   13.08
   5   0 -17    3.87   17.32
   5   0 -16    3.72   17.46
   5   0 -15    2.98    6.59
  -5   0  15   -2.88    6.32
   5   0 -14    1.93   20.05
  -5   0  14   20.78   13.06
   5   0 -13   -2.34    9.08
  -5   0  13    9.12    8.75
   5   0 -12    0.58   12.64
   5   0 -12    0.75    7.12
  -5   0  12    3.38    6.76
   5   0 -11   -0.75    9.68
   5   0 -11   -2.81    5.61
   5   0 -11   -0.20    7.04
  -5   0  11    5.96    5.69
   5   0 -10   61.07   29.82
   5   0 -10   37.25   12.76
   5   0 -10    1.89   10.97
   5   0 -10   65.63   16.06
  -5   0  10   45.16   12.90
   5   0  -9   12.06   19.02
   5   0  -9    9.52    8.47
   5   0  -9    4.14    7.38
  -5   0   9    8.75    8.35
  -5   0   9    9.34    8.27
   5   0  -8   57.45   26.60
   5   0  -8   -0.30   10.81
   5   0  -8   42.92   12.32
  -5   0   8   50.39   13.00
  -5   0   8   49.75   12.67
   5   0  -7  281.21   52.69
   5   0  -7  180.94   23.00
   5   0  -7  227.23   27.68
  -5   0   7  303.51   27.93
  -5   0   7  223.46   26.06
   5   0  -6    1.26   12.45
   5   0  -6   53.89   26.01
   5   0  -6   43.27    9.07
  -5   0   6   51.96    9.48
  -5   0   6   55.69   12.18
   5   0  -5  147.52   16.17
   5   0  -5  150.75   22.05
  -5   0   5  204.75   19.12
  -5   0   5  162.96   18.43
  -5   0   5  155.89   21.06
   5   0  -4   -0.63    5.77
   5   0  -4   -1.41    6.23
   5   0  -4   -0.14    6.18
  -5   0   4    6.54    4.65
  -5   0   4    1.59    5.82
  -5   0   4    4.76    5.67
   5   0  -3   -0.01    8.40
   5   0  -3   -1.21    8.51
   5   0  -3   15.34    5.99
  -5   0   3   18.36    7.56
  -5   0   3   11.46    2.90
  -5   0   3   23.29   14.26
  -5   0   3   29.91    5.58
   5   0  -2   27.90    9.01
   5   0  -2   28.27    8.07
   5   0  -2   31.66    4.17
   5   0  -2    0.01   15.27
  -5   0   2   37.70    9.48
  -5   0   2   25.35    3.77
  -5   0   2   50.89   11.53
  -5   0   2   37.00    7.33
   5   0  -1   76.46   18.87
   5   0  -1   47.53   11.45
   5   0  -1   84.78    7.19
   5   0  -1   60.76   13.85
  -5   0   1   62.87    9.01
  -5   0   1   69.39   15.75
  -5   0   1   76.53   10.17
  -5   0   1   86.55   13.48
   5   0   0  619.18   45.85
   5   0   0  619.96   37.93
   5   0   0  648.55   51.48
   5   0   0  630.93   46.96
  -5   0   0  767.74   60.24
  -5   0   0  498.84   34.88
  -5   0   0  613.24   58.09
  -5   0   0  648.42   53.52
   5   0   1   43.12    9.80
   5   0   1   41.22    7.06
   5   0   1   -0.23   12.39
   5   0   1   52.03   12.28
  -5   0  -1   40.79    6.85
  -5   0  -1   46.62   13.95
  -5   0  -1   44.84    8.85
  -5   0  -1   46.49   10.80
   5   0   2  929.00   65.43
   5   0   2  936.39   63.97
   5   0   2  947.59   79.56
   5   0   2  903.70   73.65
  -5   0  -2  922.63   71.16
  -5   0  -2  704.68   55.81
  -5   0  -2 1012.85  107.01
  -5   0  -2 1016.61   72.89
   5   0   3   -0.73    4.64
   5   0   3   -0.44    4.44
   5   0   3    0.22    8.43
   5   0   3    7.70    4.89
  -5   0  -3   -0.24    5.55
  -5   0  -3    8.33    6.82
  -5   0  -3   -0.22    8.02
  -5   0  -3    3.82    8.25
   5   0   4   36.70    8.27
   5   0   4   31.69    7.47
   5   0   4   -2.74    7.57
   5   0   4    0.24    9.33
  -5   0  -4   37.23    9.05
  -5   0  -4    0.02    8.78
  -5   0  -4   16.51    8.26
  -5   0  -4   -0.37   12.92
   5   0   5  208.77   28.58
   5   0   5  216.32   25.34
   5   0   5  239.85   34.96
  -5   0  -5  282.21   34.21
  -5   0  -5  284.51   31.39
  -5   0  -5  209.10   31.48
  -5   0  -5  234.87   41.11
   5   0   6  116.94   15.56
   5   0   6    2.05   13.52
   5   0   6  110.04   25.79
   5   0   6   94.73   15.42
  -5   0  -6  105.92   17.38
  -5   0  -6    0.12   16.75
  -5   0  -6   -1.58   24.47
   5   0   7   88.03   14.39
   5   0   7   38.84   21.85
   5   0   7   52.79   18.07
  -5   0  -7   -0.51   23.83
  -5   0  -7   -1.07   19.71
  -5   0  -7   50.60   21.31
   5   0   8    0.64   13.99
   5   0   8   24.27   10.54
   5   0   8    9.47   12.26
  -5   0  -8   -0.73   13.61
   5   0   9  174.28   30.56
  -5   0  -9  176.97   37.19
   5   0  10    0.91    8.84
  -5   0 -10    7.23   16.92
   5   0  11    7.10   31.36
  -5   0 -11   75.28   26.05
   5   0  12   -0.52    8.34
  -5   0 -12   -1.24   10.76
   5   0  13   -0.62   13.14
  -5   0 -13   17.54   16.21
   5   0  14    2.71    7.20
  -5   0 -14   -4.94    9.02
   5   0  15    5.30   11.01
  -5   0 -15    4.23   12.39
   5   0  16    8.48   10.09
  -5   0 -16    1.08   11.69
   5   0  17    3.31    8.34
  -5   0 -17    2.23    8.12
   5   0  18   -2.02    4.84
  -5   0 -18    2.85    5.06
   5   1 -21   -9.50   12.54
   5   1 -20    1.24   11.38
   5   1 -19  -22.58   24.96
   5   1 -18   18.51   26.47
   5   1 -17    6.46   15.76
  -5  -1  17   21.27   14.45
   5   1 -16    2.10   15.37
  -5   1  16    7.28   18.46
  -5  -1  16   45.00   23.34
   5   1 -15   -4.30   10.97
  -5   1  15   -7.12   13.42
  -5  -1  15    5.71   17.35
   5   1 -14    4.66    9.55
  -5   1  14    4.02   12.50
  -5  -1  14   -5.14   14.41
   5  -1 -14    1.75    9.14
   5   1 -13    1.48    9.59
  -5   1  13    6.78    8.83
  -5  -1  13   10.94   14.62
   5  -1 -13    1.42   10.54
  -5   1  12    1.85    7.88
  -5   1  12    2.07    7.47
   5  -1 -12    0.14    9.37
  -5  -1  12    7.06    8.38
  -5   1  11   -0.35    9.03
  -5   1  11   12.14   14.61
  -5  -1  11   14.15   10.08
  -5  -1  11   12.10   11.62
   5  -1 -11    9.06   11.27
   5   1 -10  124.51   26.80
  -5   1  10  125.90   26.28
  -5   1  10  148.68   27.15
  -5   1  10  128.25   36.09
  -5  -1  10  207.97   26.99
   5  -1 -10  192.48   28.58
  -5  -1  10  248.80   33.06
   5   1  -9   29.23   12.26
   5   1  -9    1.14   12.96
  -5   1   9   34.90   11.46
  -5   1   9   -3.56   12.50
  -5   1   9    0.17   10.93
  -5   1   9   24.56   12.42
   5  -1  -9   42.39   13.46
   5  -1  -9   37.60    9.53
  -5  -1   9   42.62   11.36
  -5  -1   9   42.87   19.63
   5   1  -8  -11.07   15.14
   5   1  -8    3.22    7.63
   5   1  -8    0.56   12.55
  -5   1   8    3.12    9.96
  -5   1   8    6.77    7.15
  -5   1   8    8.55    7.84
  -5  -1   8    2.25   10.88
   5  -1  -8    6.52    5.20
   5  -1  -8   10.84    8.90
  -5  -1   8    2.06    6.78
   5   1  -7  108.80   52.08
   5   1  -7   92.06   17.52
   5   1  -7   99.49   18.43
  -5   1   7   78.42   14.86
  -5   1   7   94.81   17.90
  -5   1   7   96.05   18.61
  -5  -1   7  101.38   15.94
   5  -1  -7   82.73   26.21
   5  -1  -7   92.43   13.57
  -5  -1   7  112.02   18.31
   5   1  -6  537.69   46.48
   5   1  -6  603.41   82.23
   5   1  -6  478.25   46.90
  -5   1   6  645.93   59.02
  -5   1   6  536.44   47.15
  -5   1   6  637.22   55.03
  -5  -1   6  629.56   50.52
   5  -1  -6  616.20   53.20
   5  -1  -6  527.28   51.01
  -5  -1   6  603.74   48.86
   5   1  -5  382.41   36.01
   5   1  -5  382.17   38.24
   5   1  -5  428.94   65.39
  -5   1   5  433.02   45.29
  -5   1   5  387.81   39.09
   5  -1  -5  427.97   32.97
  -5  -1   5  517.18   42.01
  -5  -1   5  453.64   38.47
   5  -1  -5  385.35   39.76
   5   1  -4  262.41   51.76
  -5   1   4  208.53   21.27
   5   1  -4  265.24   26.96
   5   1  -4  227.91   27.15
  -5   1   4  213.75   29.64
   5  -1  -4  230.32   29.40
  -5  -1   4  232.14   32.72
  -5  -1   4  251.24   31.41
   5  -1  -4  213.70   27.05
   5  -1  -4  258.08   26.56
   5   1  -3  558.40   45.06
   5   1  -3  655.44   80.99
   5   1  -3  462.95   41.90
  -5   1   3  515.16   53.90
  -5   1   3  402.44   40.62
  -5   1   3  483.87   37.94
   5  -1  -3  557.85   51.02
  -5  -1   3  594.39   46.17
   5  -1  -3  654.61   44.03
   5  -1  -3  521.25   46.71
  -5  -1   3  561.90   43.70
   5   1  -2  382.83   56.76
   5   1  -2  318.72   38.42
   5   1  -2  299.19   29.59
  -5   1   2  274.03   40.25
  -5   1   2  226.29   30.45
  -5   1   2  297.57   24.66
   5  -1  -2  281.18   30.91
  -5  -1   2  321.83   28.87
   5  -1  -2  270.45   24.03
   5  -1  -2  280.43   29.61
  -5  -1   2  313.88   27.76
   5   1  -1  137.56   19.16
   5   1  -1  185.99   22.68
   5   1  -1  151.09   20.53
  -5   1   1  179.82   18.50
  -5   1   1  132.75   31.17
  -5   1   1  147.46   21.25
   5  -1  -1  187.51   17.21
   5  -1  -1  164.39   20.53
  -5  -1   1  162.41   26.07
   5  -1  -1  159.83   21.66
  -5  -1   1  164.61   17.25
  -5  -1   1  167.52   18.81
   5   1   0   74.33   15.32
   5   1   0   52.48   12.91
   5   1   0   58.78   13.03
  -5   1   0   60.23   10.79
  -5   1   0   68.46   21.65
  -5   1   0   51.30   22.94
   5  -1   0   67.72   20.11
   5  -1   0   76.15   12.49
  -5  -1   0   78.59   17.98
   5  -1   0   66.51   15.08
  -5  -1   0   63.86   12.29
  -5  -1   0   82.23   12.04
   5   1   1  642.58   50.53
   5   1   1  664.97   58.76
   5   1   1  551.24   47.97
  -5   1  -1  531.87   41.67
  -5   1  -1  655.18   76.46
  -5   1  -1  588.12   68.01
   5  -1   1  595.68   52.70
   5  -1   1  717.37   51.48
  -5  -1  -1  616.84   47.42
   5  -1   1  722.44   64.83
  -5  -1  -1  618.36   47.72
  -5  -1  -1  601.23   48.87
   5   1   2   60.15   13.43
   5   1   2   76.70   27.10
   5   1   2   63.42   13.74
  -5   1  -2   60.96   10.33
  -5   1  -2   61.81   24.57
  -5   1  -2   72.01   16.06
   5  -1   2   74.75   12.36
   5  -1   2   58.48   14.59
  -5  -1  -2   64.52   12.95
   5  -1   2   76.14   16.90
  -5  -1  -2   73.59   12.65
  -5  -1  -2   62.56   14.02
   5   1   3    4.16    5.99
   5   1   3   -0.05    6.56
   5   1   3   -3.36    8.92
  -5   1  -3    4.67    6.44
  -5   1  -3    5.95    7.19
  -5   1  -3   -4.20   13.47
   5  -1   3   12.08    5.66
   5  -1   3    1.89    5.02
  -5  -1  -3    0.17    5.70
   5  -1   3    6.08    6.43
  -5  -1  -3    4.33    5.94
  -5  -1  -3    1.23    6.75
  -5   1  -4   67.47   31.36
   5   1   4   97.20   16.09
   5   1   4   75.88   23.17
  -5   1  -4   90.06   19.36
  -5   1  -4   85.77   19.36
   5  -1   4   86.25   13.39
  -5  -1  -4   61.55   14.53
  -5  -1  -4   -1.06   20.61
   5  -1   4   69.34   17.88
   5  -1   4   86.21   15.02
  -5  -1  -4   85.37   18.23
  -5  -1  -4   73.08   18.09
   5   1   5  344.74   35.12
  -5   1  -5  325.17   65.34
  -5   1  -5  394.30   41.66
  -5   1  -5  271.79   43.52
   5  -1   5  381.52   45.43
  -5  -1  -5  335.80   42.73
   5  -1   5  389.93   48.91
   5  -1   5  268.61   39.00
  -5  -1  -5  341.86   38.80
   5   1   6   43.28   13.95
  -5   1  -6   38.48   13.66
  -5   1  -6   35.72   15.25
  -5   1  -6   33.15   30.29
  -5  -1  -6   42.68   15.43
   5  -1   6   60.66   14.75
  -5  -1  -6   38.05   16.67
   5   1   7    0.45    9.14
  -5   1  -7    0.42   18.76
   5  -1   7   13.94    9.88
  -5  -1  -7   10.56   10.98
   5   1   8   16.80    9.56
  -5   1  -8   -0.53   19.76
  -5  -1  -8    0.94   11.35
   5  -1   8   -0.29    9.38
   5   1   9    1.61    9.24
   5   1   9   19.46   10.22
  -5   1  -9   15.20   21.82
  -5  -1  -9    3.88   12.07
   5  -1   9    0.16   10.16
   5   1  10    3.95   10.59
   5   1  10   21.16   11.89
  -5   1 -10   23.10   30.95
  -5  -1 -10    1.88   13.68
   5  -1  10   -0.18   11.53
   5   1  11    2.34    7.87
   5  -1  11   -0.30    8.19
  -5  -1 -11    1.69   10.26
   5   1  12    1.57   13.19
   5  -1  12   -0.11   13.51
  -5  -1 -12    2.68   11.04
   5   1  13    8.61   12.13
   5  -1  13    0.07   13.71
  -5  -1 -13   15.80   14.84
   5   1  14    0.49    7.68
   5  -1  14   -1.83    9.69
  -5  -1 -14   10.18   16.20
   5   1  15   -2.11    5.74
   5  -1  15    0.93    8.02
  -5  -1 -15    3.94    7.99
   5   1  16   -0.42   10.94
   5  -1  16    0.31    9.93
  -5  -1 -16    7.94   10.62
   5   1  17    2.53    6.39
   5  -1  17    4.46   14.53
  -5  -1 -17    9.02   10.97
   5  -1  18   -8.03    8.51
  -5  -1 -18   -0.53   13.87
   5   2 -21    0.00    8.32
   5   2 -20   11.62   14.62
  -5   2  20    0.36    8.76
  -5  -2  20    6.29    5.78
   5   2 -19   21.53   14.17
  -5   2  19    4.59    6.00
  -5  -2  19   -5.69    6.07
   5   2 -18    2.33    7.56
  -5   2  18    0.00    5.49
  -5  -2  18   -2.82    7.29
   5   2 -17   -7.22   10.09
  -5   2  17    5.42    7.45
  -5  -2  17    2.26    9.84
   5   2 -16    6.50   12.99
  -5   2  16    8.09   10.89
   5  -2 -16    3.78   10.19
  -5  -2  16    5.65   12.43
   5   2 -15   -4.55    9.51
  -5   2  15    5.37    8.54
  -5  -2  15    3.40    9.26
   5  -2 -15   -0.78    8.53
   5   2 -14    1.16   12.05
  -5   2  14    3.21   11.66
   5  -2 -14    6.08   11.36
  -5  -2  14    8.62   12.04
  -5   2  13   75.70   28.30
  -5  -2  13  140.23   42.27
   5  -2 -13  101.09   26.48
  -5   2  12   15.93   16.63
   5  -2 -12   20.81   14.52
  -5  -2  12   24.65   15.60
  -5  -2  12   -7.32   26.74
  -5   2  11   18.77   18.30
   5  -2 -11   35.80   16.96
  -5  -2  11   24.45   15.21
  -5  -2  11   38.40   30.45
   5  -2 -10  265.56   43.14
   5  -2 -10  265.80   46.52
  -5  -2  10  275.31   37.97
  -5  -2  10  344.07   61.37
  -5   2   9   -0.70   12.53
   5  -2  -9   59.04   22.31
  -5  -2   9   68.79   20.08
  -5  -2   9    0.29   13.41
   5  -2  -9   48.01   15.98
   5   2  -8   -0.34    8.08
  -5   2   8   -0.58    7.51
   5  -2  -8    7.04    9.53
  -5  -2   8   -0.06    6.92
  -5  -2   8    6.18   11.67
   5  -2  -8    6.19    8.31
   5   2  -7    0.11    9.78
  -5   2   7    8.88    8.83
  -5   2   7    0.11   17.01
  -5  -2   7   17.84   14.82
   5  -2  -7   12.54    8.12
   5  -2  -7   10.89    9.30
  -5  -2   7    6.32    8.60
   5   2  -6  117.56   24.12
  -5   2   6   92.55   25.53
  -5   2   6   97.77   18.93
  -5  -2   6  147.52   22.16
  -5  -2   6  136.47   23.40
   5  -2  -6  119.31   21.94
   5  -2  -6  140.49   19.18
   5   2  -5   84.38   20.94
   5   2  -5   -2.49   33.45
   5   2  -5   78.11   17.08
  -5   2   5   73.62   22.99
  -5   2   5   80.62   16.28
  -5   2   5  101.12   22.17
  -5  -2   5   83.76   18.59
   5  -2  -5   75.79   19.32
   5  -2  -5   95.67   16.60
  -5  -2   5   94.41   16.98
   5   2  -4    0.96    9.21
   5   2  -4    4.68    4.64
  -5   2   4    0.57    7.56
  -5   2   4    3.97    6.41
   5   2  -4    4.96    5.54
  -5   2   4   -4.27    6.07
  -5  -2   4   -1.83    4.86
   5  -2  -4   -0.15    4.43
   5  -2  -4   -2.92    4.93
  -5  -2   4   -4.25    4.16
   5   2  -3    1.72   25.95
   5   2  -3   40.55   19.40
  -5   2   3   35.60   17.29
  -5   2   3   51.87   15.29
  -5   2   3   39.84   23.11
  -5  -2   3   57.41   14.79
   5  -2  -3   39.08   19.38
   5  -2  -3   54.39   15.65
  -5  -2   3   44.98   11.54
   5   2  -2  197.24   47.54
   5   2  -2  183.21   25.59
  -5   2   2  163.84   57.12
  -5   2   2  170.99   29.53
  -5   2   2  205.03   27.61
  -5  -2   2  170.65   20.95
   5  -2  -2  201.77   32.63
   5  -2  -2  188.55   28.02
  -5  -2   2  221.85   28.18
   5   2  -1  208.65   70.96
  -5   2   1  158.09   38.69
  -5   2   1  159.08   30.22
   5  -2  -1  176.88   25.74
   5  -2  -1  173.63   22.16
  -5  -2   1  206.87   31.19
  -5  -2   1  173.03   28.78
   5  -2  -1  155.28   25.42
  -5  -2   1  174.77   25.34
   5   2   0    4.11   21.48
   5   2   0   24.64   13.78
  -5   2   0   13.99    9.31
  -5   2   0   20.42   20.27
  -5   2   0   -0.11   12.45
   5  -2   0   22.57    9.38
   5  -2   0   18.07   10.78
  -5  -2   0   19.38    8.11
   5  -2   0   18.33   10.72
  -5  -2   0   24.47   12.11
  -5  -2   0   26.52   10.79
  -5  -2   0   22.59    7.91
   5   2   1  221.96   35.65
  -5   2  -1  204.91   47.47
  -5   2  -1  193.65   31.61
  -5   2  -1  185.00   30.57
   5   2   1  221.88   27.71
   5  -2   1  172.37   35.20
  -5  -2  -1  244.96   30.41
  -5  -2  -1  190.02   26.79
  -5  -2  -1  143.34   20.42
  -5  -2  -1  190.48   23.18
   5  -2   1  167.70   23.61
   5  -2   1  213.34   26.68
   5   2   2   88.43   25.96
  -5   2  -2  104.06   37.42
  -5   2  -2   81.02   16.36
   5  -2   2   72.06   28.61
  -5  -2  -2  100.98   28.23
   5  -2   2  110.50   19.49
   5  -2   2  119.70   29.22
  -5  -2  -2  102.01   21.81
  -5   2  -3   -2.78   14.70
  -5   2  -3   -2.50    5.53
   5  -2   3    5.17    5.24
  -5  -2  -3    2.19    6.76
  -5  -2  -3    4.76    7.66
   5  -2   3    3.30    6.49
   5  -2   3   -0.53    6.64
  -5   2  -4   47.11   30.73
   5  -2   4   49.09   16.38
  -5  -2  -4   38.04   16.42
  -5  -2  -4   42.14   16.77
  -5   2  -5  239.12   68.71
   5  -2   5  295.19   37.86
  -5  -2  -5  264.30   37.97
  -5  -2  -5  279.90   42.23
  -5   2  -6   68.39   35.95
   5  -2   6    0.48   18.27
  -5  -2  -6    4.29   17.97
  -5  -2  -6   93.89   18.29
  -5   2  -7   24.74   25.29
   5  -2   7    0.27   12.91
  -5  -2  -7   21.64   12.95
  -5  -2  -7    2.14   12.80
  -5   2  -8  176.75   71.18
   5  -2   8  241.98   41.06
  -5  -2  -8  231.20   44.76
  -5  -2  -8  205.80   40.48
  -5   2  -9   25.20   30.63
   5  -2   9   -0.82   22.24
  -5  -2  -9    0.98   17.30
  -5  -2  -9   39.33   22.26
  -5   2 -10   25.20   31.73
  -5  -2 -10    1.17   25.90
   5  -2  10    0.03   22.88
  -5  -2 -10   23.59   16.74
   5   2  11    0.61    8.82
  -5   2 -11   10.62   18.99
  -5  -2 -11   -1.27   16.98
   5  -2  11   -0.10   15.20
   5   2  12    5.10   12.05
  -5   2 -12    7.79   27.21
  -5  -2 -12   18.17   15.73
   5  -2  12   -0.87   21.89
  -5   2 -13    5.75   14.25
  -5  -2 -13   -3.73   11.06
   5  -2  13    2.52   10.17
   5  -2  14   -0.76    9.77
  -5  -2 -14    2.62   10.54
   5  -2  15    0.22    9.24
  -5  -2 -15   -3.96   15.82
   5  -2  16    4.20    9.23
  -5  -2 -16   -0.31    9.58
   5  -2  17    9.90   17.44
  -5  -2 -17   15.75   18.61
   5   3 -19    4.11    9.23
  -5   3  19   -5.16    3.91
  -5  -3  19    7.36    4.84
   5   3 -18    7.96    8.99
  -5   3  18    1.89    9.41
  -5  -3  18   -6.87   12.37
   5  -3 -18    1.43    4.61
   5   3 -17   -1.20    8.91
  -5   3  17    0.71    6.92
  -5  -3  17   -7.35   12.27
   5  -3 -17    0.52    8.74
   5   3 -16    1.51   11.89
  -5   3  16   10.00   10.20
  -5  -3  16    3.58   13.18
   5  -3 -16    1.38    9.80
   5   3 -15    6.68   14.03
  -5   3  15    2.84   12.83
  -5  -3  15   12.18   14.22
   5  -3 -15    8.57   11.75
   5   3 -14   -1.14   11.27
  -5   3  14    2.96   11.11
  -5  -3  14    3.44   11.60
   5  -3 -14    7.91   16.06
  -5   3  13   12.64   18.49
   5  -3 -13   10.01   15.72
  -5  -3  13   21.35   17.68
  -5  -3  13   27.75   19.51
  -5   3  12    1.35   40.18
  -5  -3  12  158.90   34.06
   5  -3 -12  142.45   32.30
  -5  -3  12  255.66   61.05
   5  -3 -11   80.40   19.24
   5  -3 -11   -1.32   16.92
  -5  -3  11    8.51   35.67
  -5  -3  11    0.16   29.87
   5  -3 -10  120.52   31.53
   5  -3 -10  107.84   23.92
  -5  -3  10  158.42   49.88
  -5  -3  10  136.98   32.64
   5  -3  -9   29.95   15.29
   5  -3  -9   -0.01   12.00
  -5  -3   9   28.65   14.74
  -5  -3   9    0.97   23.61
   5  -3  -8   16.67   13.62
   5  -3  -8    1.00   11.32
  -5  -3   8    1.59   14.73
  -5  -3   8   27.70   12.81
   5  -3  -7   36.15   14.66
   5  -3  -7   -0.61   13.21
  -5  -3   7   46.04   15.97
  -5  -3   7    0.99   15.22
  -5   3   6   -0.44   15.59
   5  -3  -6   29.11   12.77
  -5  -3   6   28.39   11.96
   5  -3  -6   -1.18   11.15
  -5  -3   6    0.46   18.49
   5   3  -5   10.46   11.85
  -5   3   5   -1.76   16.53
   5  -3  -5   12.67   20.03
  -5  -3   5   23.42   12.36
   5  -3  -5   23.65   11.96
  -5  -3   5    0.62   11.31
   5   3  -4    7.80   11.47
  -5   3   4   17.03   17.82
   5  -3  -4    4.23   11.43
  -5  -3   4   -0.29   10.16
  -5  -3   4   16.08   10.87
   5  -3  -4   16.23   11.15
   5   3  -3   11.14   10.02
  -5   3   3   15.65   17.77
   5  -3  -3    4.85   11.21
  -5  -3   3    6.79   10.54
  -5  -3   3   -0.55   10.24
   5  -3  -3   19.16   11.54
  -5   3   2    7.69   18.75
  -5  -3   2   11.31   12.43
  -5  -3   2   19.42   11.31
  -5  -3   2   -0.26    9.73
   5  -3  -2    6.51   10.33
  -5   3   1   48.90   34.68
   5  -3  -1   47.05   13.19
  -5  -3   1   -1.00   11.85
  -5  -3   1   -2.89   16.05
  -5   3   0   -1.44   20.17
   5  -3   0    8.59   10.01
  -5  -3   0    1.07   12.01
   5  -3   0    8.78    9.83
  -5   3  -1    8.37   29.28
   5  -3   1    9.76    8.82
  -5  -3  -1    5.32    9.51
  -5  -3  -1   -0.12   11.17
   5  -3   1   -1.24    8.44
  -5   3  -2   80.43   48.27
   5  -3   2  136.89   34.75
  -5  -3  -2  140.43   26.65
  -5  -3  -2   -0.00   41.06
  -5   3  -3  111.63   61.58
   5  -3   3  207.61   32.06
  -5  -3  -3  188.64   35.00
  -5  -3  -3  176.78   33.28
  -5   3  -4   51.91   43.16
   5  -3   4   91.14   22.99
  -5  -3  -4    0.96   21.92
  -5  -3  -4   91.45   22.22
  -5   3  -5  106.95   72.07
   5  -3   5  192.90   37.76
  -5  -3  -5  213.79   38.40
  -5  -3  -5  187.36   37.77
  -5   3  -6   16.59   58.31
  -5  -3  -6   -0.60   44.41
   5  -3   6  195.56   47.34
  -5  -3  -6  164.78   33.05
  -5   3  -7   -0.05   41.23
   5  -3   7   61.69   19.34
  -5  -3  -7    2.57   20.79
  -5  -3  -7   42.48   29.60
  -5   3  -8   19.87   33.54
   5  -3   8   18.24   14.54
  -5  -3  -8   -1.28   16.15
  -5  -3  -8   17.78   16.29
  -5   3  -9   28.66   36.56
   5  -3   9   14.42   15.42
  -5  -3  -9    1.26   16.66
  -5  -3  -9   23.71   16.59
  -5   3 -10   38.19   16.36
  -5  -3 -10   -3.13    7.90
   5  -3  10   -7.58    7.39
  -5  -3 -10    2.74    7.37
  -5   3 -11   15.84   30.96
   5  -3  11    9.00   14.60
  -5  -3 -11    8.96   15.47
  -5  -3 -11   10.62   15.29
   5   3  12    4.35    8.75
  -5   3 -12   -2.66   19.09
  -5  -3 -12    1.45   10.79
   5  -3  12   -1.27    9.97
   5   3  13    0.76    6.66
  -5   3 -13    8.29   24.87
  -5  -3 -13    3.65    9.89
   5  -3  13   -1.72    9.19
   5   3  14    6.77    9.90
  -5   3 -14    5.12   13.54
   5  -3  14   -8.49   15.46
  -5  -3 -14    2.14   10.28
  -5   3 -15   -5.83   15.39
  -5  -3 -15    7.54   10.74
   5  -3  15    7.66   10.40
  -5  -3 -16   -0.41    5.76
   5   4 -17    5.26    6.24
  -5   4  17   -3.91    4.58
  -5  -4  17   -6.68    6.41
   5  -4 -17    1.45    4.30
   5   4 -16   -3.31    8.85
  -5   4  16    2.88   10.86
  -5  -4  16   12.41    9.03
   5  -4 -16   -2.69   10.19
   5   4 -15   -6.63    6.90
  -5   4  15   -2.63    9.50
   5  -4 -15    5.50    8.63
  -5  -4  15    4.00   10.33
   5  -4 -15    3.62    8.88
   5   4 -14    2.47    9.60
  -5   4  14   -5.10   14.67
  -5  -4  14    1.01    9.28
   5  -4 -14    3.58    8.48
   5   4 -13    2.80   11.11
  -5   4  13   12.85   17.65
  -5  -4  13   -9.53   11.91
   5  -4 -13   -6.83   10.41
  -5   4  12   17.27   31.04
   5  -4 -12   14.55   15.91
  -5  -4  12   17.92   19.62
  -5  -4  12   14.61   18.11
  -5   4  11    0.24   15.18
   5  -4 -11    2.90   11.95
  -5  -4  11   -1.11   14.90
  -5  -4  11   11.82   12.79
   5  -4 -10   22.68   21.60
   5  -4 -10   46.58   19.04
  -5  -4  10   48.69   22.86
  -5  -4  10   36.90   37.03
   5  -4  -9    3.91   11.11
   5  -4  -9   -0.77    8.79
  -5  -4   9   10.67   18.63
  -5  -4   9   13.60   19.52
   5  -4  -8   12.96   14.38
   5  -4  -8   -0.07    7.76
  -5  -4   8   -0.21    9.17
  -5  -4   8   -1.12    9.87
   5  -4  -7    6.56    9.28
   5  -4  -7   -0.28    7.33
  -5  -4   7   -0.02    8.72
  -5  -4   7   -2.47    9.17
   5  -4  -6    1.42   11.30
   5  -4  -6    0.56    9.53
  -5  -4   6    0.16   12.26
  -5  -4   6   10.35   11.02
   5  -4  -5   -4.83    9.86
   5  -4  -5   -0.78    8.50
  -5  -4   5    9.34    9.61
  -5  -4   5    3.18    9.65
   5  -4  -4    1.24   10.38
   5  -4  -4    0.32   14.19
  -5  -4   4    5.70   10.26
   5   4  -3    5.18   13.36
  -5   4   3    8.87   21.28
   5  -4  -3   14.34   13.70
   5  -4  -3   12.24   13.50
   5   4  -2   -7.80    7.85
  -5   4   2   -3.69   13.06
   5  -4  -2    4.96    7.43
   5  -4  -2    0.59    7.31
  -5  -4   2    4.29    7.71
  -5   4   1    1.34   27.31
   5  -4  -1    7.95   13.79
  -5  -4   1   11.86   18.19
   5  -4  -1   28.72   15.64
  -5   4   0    3.49   23.19
  -5  -4   0   -2.54   16.95
   5  -4   0   20.01   14.60
  -5   4  -1   18.08   21.22
   5  -4   1    6.76   11.34
  -5  -4  -1   -2.95   11.82
  -5  -4  -1    1.40   13.31
  -5   4  -2   61.62   37.84
   5  -4   2   39.15   19.60
  -5  -4  -2   41.29   30.95
  -5  -4  -2   -1.90   22.94
  -5   4  -3   22.92   49.02
   5  -4   3   38.31   16.15
  -5  -4  -3    0.01   18.23
  -5  -4  -3   -0.33   20.17
  -5   4  -4   16.00   31.32
   5  -4   4   23.26   14.91
  -5  -4  -4   -0.14   17.49
  -5  -4  -4   -0.75   25.20
  -5   4  -5    7.47   38.14
   5  -4   5   27.76   17.25
  -5  -4  -5   24.27   19.44
  -5  -4  -5   16.23   20.76
  -5   4  -6   42.55   46.03
   5  -4   6   45.06   20.89
  -5  -4  -6   41.51   24.98
  -5  -4  -6   39.66   25.53
  -5   4  -7   25.14   41.18
  -5  -4  -7   19.84   20.16
   5  -4   7   24.92   18.36
  -5  -4  -7   21.27   21.58
  -5   4  -8   22.24   27.61
   5  -4   8    4.63   12.00
  -5  -4  -8   -3.03   20.36
  -5  -4  -8    2.24   13.82
  -5   4  -9    1.71   40.44
   5  -4   9   13.26   18.55
  -5  -4  -9   -0.35   21.35
  -5  -4  -9    0.57   21.14
  -5   4 -10  -16.46   27.93
   5  -4  10   13.36   20.04
  -5  -4 -10   19.34   23.05
  -5  -4 -10    6.69   14.64
  -5   4 -11   19.36   23.88
   5  -4  11    4.35   10.73
  -5  -4 -11   -3.24   19.32
  -5  -4 -11    5.80   12.11
   5   4  12    9.87    7.62
  -5   4 -12   -2.79   15.07
  -5  -4 -12   -8.81    9.02
   5  -4  12    2.86    8.34
   5   4  13   -1.96    4.58
  -5   4 -13    7.81    8.63
  -5  -4 -13   -3.53    5.41
   5  -4  13    3.10    5.08
   5   5 -13    5.98    5.26
  -5   5  13   -7.52    5.25
  -5  -5  13   -0.35    5.17
   5  -5 -13    0.35    5.00
   5   5 -12   -1.29    4.88
  -5   5  12    2.49    5.32
  -5  -5  12   -4.20    4.98
   5  -5 -12    2.67    4.49
   5   5 -11    3.96    8.44
  -5   5  11  -11.62    9.49
  -5  -5  11   -3.06    7.86
   5  -5 -11    0.51    7.66
  -5   5  10  -12.34   12.38
   5  -5 -10   -2.70    9.17
  -5  -5  10    4.45   11.16
  -5  -5  10   -4.23   13.65
   5  -5  -9    5.87    8.74
   5  -5  -9    3.79    8.38
  -5  -5   9   -0.51    8.03
  -5  -5   9  -10.26   17.56
   5  -5  -8    4.15    9.10
   5  -5  -8    2.50    8.12
  -5  -5   8   -2.88    8.04
  -5  -5   8    9.27   11.86
   5  -5  -7   20.42   19.08
   5  -5  -7   16.27   17.63
  -5  -5   7    2.02   11.02
  -5  -5   7   16.63   15.43
   5  -5  -6    9.15   11.27
   5  -5  -6    5.26   10.70
  -5  -5   6    2.37   11.93
   5  -5  -5    9.16   10.07
   5  -5  -5    2.72    9.89
  -5  -5   5   -2.55   10.95
   5  -5  -4    3.18   17.96
   5  -5  -4   12.88   20.40
  -5  -5   4   13.10   13.99
   5  -5  -3    2.01    8.85
   5  -5  -3    2.83   11.78
  -5  -5   3   18.76   13.98
   5   5  -1    2.74    7.84
  -5   5   1   -2.33   10.75
   5   5   0    1.98   10.90
  -5   5   0   -4.71   23.90
  -5  -5   0   10.94   12.59
   5  -5   0    5.86   12.03
   5   5   1   11.53   16.06
  -5   5  -1   21.96   26.26
  -5  -5  -1   46.68   18.16
   5  -5   1    4.92   26.26
   5   5   2   -0.72   12.61
  -5   5  -2   13.19   31.24
  -5  -5  -2   19.95   13.25
   5  -5   2    3.52   12.79
  -5   5  -3   20.16   23.67
   5  -5   3    4.05   13.96
  -5  -5  -3   10.64   13.88
  -5  -5  -3   14.12   16.94
  -5   5  -4   16.97   27.44
   5  -5   4   27.37   25.92
  -5  -5  -4   21.88   24.46
  -5  -5  -4   12.85   19.53
  -5   5  -5   11.82   16.93
   5  -5   5    3.29    9.98
  -5  -5  -5   -9.03    9.18
  -5  -5  -5   12.62   11.65
  -5   5  -6    1.38   15.14
   5  -5   6    3.52    8.79
  -5  -5  -6    0.52    7.80
  -5  -5  -6   -1.71   10.29
  -5   5  -7    2.78   18.95
   5  -5   7   11.83   10.59
  -5  -5  -7    1.82    9.24
  -5  -5  -7   -2.10   12.35
   5   5   8    8.50   10.38
  -5   5  -8    3.55   18.27
  -5  -5  -8   -1.15    8.81
   5  -5   8   10.61   10.32
   5   5   9    7.90    7.89
  -5   5  -9   -0.67   14.15
  -5  -5  -9    3.05    6.59
   5  -5   9   -3.17    7.69
   5  -6  -4    1.17    4.83
   5  -6  -3    3.36    5.84
   5  -6   0    1.52    5.45
   5  -6   1    4.83    6.64
  -6   0  15   16.82   14.49
  -6   0  14    6.43   11.46
  -6   0  13   10.01   19.28
   6   0 -12    6.73   11.74
  -6   0  12    8.39   15.63
   6   0 -11   34.55   18.47
  -6   0  11   35.38   23.79
   6   0 -10   32.89   25.51
  -6   0  10   33.94   21.87
   6   0  -9    9.31   19.87
  -6   0   9   21.69   12.44
   6   0  -8   70.06   31.17
  -6   0   8   87.51   20.29
   6   0  -7  209.82   29.37
   6   0  -7  266.72   36.09
  -6   0   7  266.56   31.87
   6   0  -6  105.82   18.88
   6   0  -6  118.27   23.66
  -6   0   6  146.62   22.26
  -6   0   6  105.60   21.29
   6   0  -5  891.27   78.46
   6   0  -5  841.10   68.43
  -6   0   5  615.33   68.63
  -6   0   5 1144.16   83.68
  -6   0   5  907.51   94.97
   6   0  -4   35.65    9.80
   6   0  -4    0.30   19.11
   6   0  -4   -0.25   10.40
  -6   0   4   29.52   11.17
  -6   0   4   30.09   11.36
  -6   0   4   13.93    8.00
   6   0  -3  198.10   27.27
   6   0  -3  272.38   28.83
   6   0  -3  287.49   34.01
  -6   0   3  244.40   33.63
  -6   0   3  274.99   31.75
  -6   0   3  249.14   26.65
   6   0  -2  125.75   19.09
   6   0  -2  117.56   21.73
   6   0  -2  120.31   20.14
  -6   0   2  122.16   21.00
  -6   0   2  127.68   33.12
  -6   0   2  118.68   15.99
   6   0  -1    2.09    4.62
   6   0  -1   -0.13    5.08
   6   0  -1    2.23    7.78
  -6   0   1    0.98    4.79
  -6   0   1   -2.56    6.04
  -6   0   1   -0.48    3.61
   6   0   0    0.42   23.17
   6   0   0   61.39   16.07
   6   0   0   50.26   14.20
  -6   0   0   57.68   15.46
  -6   0   0   55.02   27.12
  -6   0   0   51.47   11.46
   6   0   1   82.76   13.98
   6   0   1    1.94   10.77
   6   0   1   89.77   18.42
   6   0   1   -0.65   17.54
  -6   0  -1   78.95   18.62
  -6   0  -1   77.36   13.71
  -6   0  -1   89.17   16.19
   6   0   2  889.00   72.87
   6   0   2  759.11   76.92
  -6   0  -2  976.78   83.26
  -6   0  -2  810.04   84.97
  -6   0  -2  834.54   72.62
   6   0   3   78.78   13.63
   6   0   3    3.80   11.10
   6   0   3    0.80   16.15
  -6   0  -3    0.19   25.22
  -6   0  -3   62.06   13.14
  -6   0  -3   74.90   15.55
   6   0   4   62.40   15.29
   6   0   4    2.34   10.56
  -6   0  -4   71.03   13.41
  -6   0  -4   -0.57   12.72
  -6   0  -4   -0.35   25.15
   6   0   5    4.30   14.11
   6   0   5   91.68   21.57
  -6   0  -5   -2.15   32.68
  -6   0  -5  118.67   19.23
   6   0   6    4.09    8.84
  -6   0  -6   -0.70    8.08
  -6   0  -6    0.49   14.28
   6   0   7   26.91   19.33
  -6   0  -7   41.55   17.14
  -6   0  -8  125.73   30.34
   6   0   9   -1.36   36.60
  -6   0  -9  103.96   25.82
   6   0  10   -0.74   18.46
  -6   0 -10    8.04   12.24
   6   0  11   -0.53    9.44
  -6   0 -11    3.05    9.63
   6   0  12    4.89   12.86
  -6   0 -12    8.62   13.08
   6   0  13   -0.27    6.22
  -6   0 -13    0.35    6.21
   6   0  14   -5.56    9.60
  -6   0 -14    2.46    6.84
   6   0  15    4.50    7.85
  -6   0 -15    3.68    8.58
   6   0  16    1.17    5.14
  -6   0 -16    0.70    5.13
   6   1 -20    0.46   10.81
   6   1 -19    1.91   18.67
   6   1 -18   -3.31   11.65
  -6  -1  18    1.56    9.35
   6   1 -17    0.69    8.06
  -6  -1  17    0.48    7.66
   6   1 -16   -3.99    9.34
  -6  -1  16    1.80    9.73
   6   1 -15   -4.51    9.27
  -6  -1  15    1.63    9.13
   6   1 -14    1.74   10.05
   6  -1 -14   -0.69   15.60
  -6  -1  14    4.81    9.61
   6   1 -13   -2.52    8.32
  -6   1  13    5.28    7.70
   6  -1 -13    1.83   14.28
  -6  -1  13   -0.78    7.91
  -6   1  12   13.19   19.69
  -6  -1  12   24.53   13.20
   6  -1 -12    2.48   14.92
  -6   1  11   69.62   24.61
   6  -1 -11   78.75   37.65
  -6  -1  11  107.75   23.90
  -6  -1  11  118.05   28.87
   6   1 -10   38.82   21.47
  -6   1  10   63.92   20.03
   6  -1 -10   43.24   31.23
  -6  -1  10  100.54   25.01
  -6  -1  10   85.91   28.39
   6   1  -9    1.87   19.96
  -6   1   9   -0.09   17.10
   6  -1  -9   77.02   20.97
  -6  -1   9   82.66   16.53
  -6  -1   9  105.30   20.56
   6   1  -8   87.04   24.47
  -6   1   8  102.26   22.69
   6  -1  -8  121.16   26.50
  -6  -1   8   96.44   20.16
  -6  -1   8  113.06   31.13
   6   1  -7   -0.06   13.38
   6   1  -7    1.98   14.85
  -6   1   7   44.89   14.70
   6  -1  -7   36.62   14.13
  -6  -1   7   46.50   19.06
  -6  -1   7   62.46   22.75
   6   1  -6   -0.41   27.43
   6   1  -6   82.31   21.26
  -6   1   6   85.46   22.29
   6  -1  -6   21.83   28.77
  -6  -1   6   95.37   17.93
  -6  -1   6   92.97   18.48
   6   1  -5  253.90   65.76
   6   1  -5  209.54   32.59
  -6   1   5  217.52   36.97
   6   1  -5  234.59   30.62
  -6  -1   5  234.83   30.04
  -6  -1   5  267.78   30.61
   6  -1  -5  208.65   32.47
   6   1  -4  105.67   23.57
   6   1  -4  134.33   22.09
  -6   1   4   85.02   22.49
  -6   1   4  130.66   24.85
  -6   1   4  134.99   37.15
   6  -1  -4  123.82   23.54
  -6  -1   4  152.38   20.85
   6  -1  -4   81.50   16.10
   6  -1  -4  116.42   23.85
  -6  -1   4  175.03   20.51
  -6  -1   4  134.46   21.55
   6   1  -3   48.70   11.78
   6   1  -3   32.50   12.46
  -6   1   3   32.26   13.77
  -6   1   3   13.79    7.81
  -6   1   3   38.34   12.79
   6  -1  -3    0.01   12.07
   6  -1  -3   -1.67    7.75
  -6  -1   3    0.04    9.24
   6  -1  -3   31.62   12.33
  -6  -1   3   34.49    9.44
  -6  -1   3   28.86   10.66
  -6   1   2   -0.16    7.47
   6   1  -2    6.03    6.88
   6   1  -2    4.75    7.12
   6   1  -2    1.53    7.50
  -6   1   2    2.36    4.62
  -6   1   2    6.10    9.30
   6  -1  -2   -0.98    8.01
   6  -1  -2   -0.17   10.94
  -6  -1   2   -0.00    5.78
   6  -1  -2    2.14    7.51
  -6  -1   2    6.75    6.16
  -6  -1   2   -1.56    6.11
   6   1  -1   12.04    8.18
   6   1  -1    8.23    9.42
   6   1  -1   10.63    8.54
  -6   1   1    8.63   14.91
  -6   1   1    4.20    5.43
  -6   1   1   16.46   11.54
   6  -1  -1    9.85    8.93
  -6  -1   1   12.64   11.58
   6  -1  -1   -0.30    6.54
   6  -1  -1   -0.78    9.53
  -6  -1   1    6.25    8.04
  -6  -1   1    7.25    7.43
   6   1   0  113.77   20.79
   6   1   0  132.71   34.04
   6   1   0  108.29   20.75
  -6   1   0   83.25   15.19
  -6   1   0  135.04   25.64
  -6   1   0  123.35   31.80
   6  -1   0  128.60   19.21
  -6  -1   0  146.21   27.98
   6  -1   0  110.88   17.41
   6  -1   0   98.44   22.62
  -6  -1   0  114.96   19.20
  -6  -1   0  116.80   19.82
  -6   1  -1   28.99   17.61
   6   1   1   -1.47   13.55
   6   1   1    0.94   17.41
  -6   1  -1    8.97    7.86
   6  -1   1   16.18   13.41
  -6  -1  -1   22.56    9.98
  -6  -1  -1   40.00   10.69
  -6  -1  -1   33.54   10.27
   6  -1   1   -0.57   12.11
   6  -1   1   21.07    9.61
  -6   1  -2   23.23   22.76
   6   1   2   -0.03   12.80
   6   1   2   24.85   16.00
  -6   1  -2   13.32    9.37
   6  -1   2   29.94   10.35
  -6  -1  -2   33.41   11.53
  -6  -1  -2   32.18   16.78
   6  -1   2   22.13   16.45
   6  -1   2   40.24   20.47
  -6  -1  -2   30.19   12.25
   6   1   3  246.79   36.43
  -6   1  -3  249.11   56.12
  -6   1  -3  157.32   26.89
   6  -1   3  279.05   42.91
  -6  -1  -3  244.60   45.02
  -6  -1  -3  288.20   35.02
   6  -1   3  218.85   50.88
   6  -1   3  272.71   31.76
   6   1   4   -1.26   14.64
  -6   1  -4   54.91   22.81
  -6   1  -4   19.71   11.64
   6  -1   4    1.64   20.63
  -6  -1  -4   31.19   12.70
  -6  -1  -4   18.86   16.55
   6  -1   4   39.19   13.60
  -6  -1  -4   -0.02   13.12
   6   1   5   -0.24   10.86
  -6   1  -5   28.18   17.17
   6  -1   5   12.68   10.20
  -6  -1  -5    0.81   10.06
   6  -1   5    2.04   10.33
   6   1   6  127.63   29.03
  -6   1  -6  121.49   43.46
  -6  -1  -6   87.92   26.20
   6  -1   6  145.13   28.94
   6   1   7   47.27   34.19
  -6   1  -7   83.46   38.01
   6  -1   7   -1.05   32.61
  -6  -1  -7  106.08   24.09
   6   1   8   31.28   19.38
  -6   1  -8   34.90   29.59
   6  -1   8   -1.23   18.40
  -6  -1  -8   56.59   19.07
   6   1   9   11.12   13.63
  -6   1  -9    1.92   22.09
  -6  -1  -9   20.77   14.50
   6  -1   9   -0.89   13.61
   6  -1  10   -0.37   13.61
  -6  -1 -10   14.65   14.30
   6  -1  11    3.19   11.66
  -6  -1 -11    4.20   12.28
   6  -1  12    0.48    7.20
  -6  -1 -12   -0.38    8.07
   6  -1  13   -4.18   15.93
  -6  -1 -13    5.17   11.48
   6  -1  14    2.77    8.54
  -6  -1 -14   -1.24    9.54
   6  -1  15    2.80    8.17
  -6  -1 -15   -6.84    8.61
   6  -1  16    3.00    7.35
  -6  -1 -16    8.52   12.84
  -6  -1 -17    4.02    5.59
   6   2 -20    2.56    9.49
   6   2 -19    3.84   21.25
  -6  -2  19   -3.37    6.25
   6   2 -18    6.56   12.05
  -6  -2  18    8.90   16.75
   6   2 -17    2.93    7.18
   6  -2 -17   -4.56    7.13
  -6  -2  17    2.02    7.15
   6   2 -16   -3.15    7.84
  -6   2  16   -5.50    8.92
  -6  -2  16    7.96   12.53
   6  -2 -16    3.49    6.33
   6   2 -15    2.77   13.13
  -6   2  15    4.79   10.61
  -6  -2  15   32.64   22.05
   6  -2 -15    8.27   12.16
   6   2 -14   -2.35   11.01
  -6   2  14    6.75    9.38
  -6  -2  14    3.58   10.55
   6  -2 -14    0.50    9.88
  -6   2  13   -0.83    9.62
  -6  -2  13    7.52   10.38
   6  -2 -13   -0.19    9.38
  -6   2  12   10.41   15.68
   6  -2 -12    9.21   16.21
  -6  -2  12   27.43   15.49
  -6  -2  12   19.31   27.46
  -6   2  11  108.82   40.09
   6  -2 -11  187.20   57.37
  -6  -2  11  224.48   53.00
  -6  -2  11  297.43   46.90
  -6   2  10   41.53   35.90
   6  -2 -10   90.23   22.70
  -6  -2  10  130.97   29.40
  -6  -2  10  129.75   28.42
   6  -2 -10  108.62   29.40
  -6   2   9   79.04   26.08
   6  -2  -9  117.92   21.45
  -6  -2   9  133.15   25.82
  -6  -2   9  121.50   25.86
   6  -2  -9  135.35   29.15
   6   2  -8    1.12   27.74
  -6   2   8   30.44   16.75
   6  -2  -8   42.51   25.58
  -6  -2   8    0.47   14.61
   6  -2  -8   40.53   13.17
  -6  -2   8   44.47   15.74
   6   2  -7    0.64   16.20
  -6   2   7   30.25   16.23
   6  -2  -7   27.81   12.55
  -6  -2   7   57.83   17.35
  -6  -2   7    0.32   13.20
   6  -2  -7   39.45   14.86
   6   2  -6   35.17   19.43
  -6   2   6   35.93   21.17
   6  -2  -6   73.94   15.51
  -6  -2   6   -0.26   16.45
  -6  -2   6   79.38   17.83
   6  -2  -6    0.29   27.41
   6   2  -5  124.13   28.64
  -6   2   5  141.42   33.34
   6  -2  -5  149.94   33.47
  -6  -2   5  142.88   34.32
  -6  -2   5  166.06   28.45
   6  -2  -5  135.57   27.22
   6   2  -4   20.22   22.26
  -6   2   4   22.77   17.73
   6  -2  -4   -5.40   18.68
  -6  -2   4   21.10   11.56
  -6  -2   4   28.18   13.29
   6  -2  -4   27.72   20.52
   6   2  -3   16.24   11.36
  -6   2   3   18.33   23.58
   6  -2  -3   -1.51   10.89
  -6  -2   3   12.79   10.93
   6  -2  -3   14.49   12.18
  -6  -2   3   10.76    9.01
   6   2  -2    8.16    9.09
  -6   2   2   -0.06   12.91
   6  -2  -2    9.24    9.28
  -6  -2   2    0.11   10.35
  -6  -2   2    2.65    9.00
   6  -2  -2   -1.04    7.98
   6   2  -1   27.03   14.05
  -6   2   1   39.81   23.41
   6  -2  -1   29.76   15.66
  -6  -2   1   47.02   15.62
  -6  -2   1   39.43   11.52
   6  -2  -1   -2.92   13.13
   6   2   0   76.98   20.40
  -6   2   0   77.57   36.41
   6  -2   0  102.08   19.94
  -6  -2   0  106.06   20.58
  -6  -2   0  103.01   22.14
  -6  -2   0   73.70   17.77
   6  -2   0   87.87   22.56
   6   2   1   -0.24    9.27
  -6   2  -1    8.51   16.55
   6  -2   1   11.92   13.12
  -6  -2  -1   12.62   10.35
  -6  -2  -1    5.80    8.47
  -6  -2  -1    2.38    7.08
   6  -2   1    4.91   15.12
   6   2   2   -0.02   15.89
  -6   2  -2   45.56   28.00
   6  -2   2   55.48   13.88
  -6  -2  -2   57.39   18.17
   6  -2   2   34.81   16.63
   6   2   3  105.10   24.55
  -6   2  -3  101.71   40.89
   6  -2   3  148.73   25.67
  -6  -2  -3  139.15   26.68
   6  -2   3   39.23   25.20
   6   2   4    0.05   20.45
  -6   2  -4   66.27   35.66
   6  -2   4  124.80   29.93
  -6  -2  -4  138.50   33.69
   6   2   5  120.87   32.27
  -6   2  -5  165.06   82.83
  -6  -2  -5  162.56   32.98
   6  -2   5  185.08   31.41
   6   2   6  188.40   41.02
  -6   2  -6  204.83  101.00
  -6  -2  -6  242.95   42.71
   6  -2   6  261.89   54.17
   6   2   7    0.17   15.14
  -6   2  -7   32.19   41.47
  -6  -2  -7   -0.43   24.48
   6  -2   7   28.52   14.53
   6   2   8   -0.36   12.65
  -6   2  -8    8.15   22.97
   6  -2   8   10.96   12.30
  -6  -2  -8    5.53   13.63
   6   2   9   39.06   25.23
  -6   2  -9   27.89   30.54
  -6  -2  -9    2.38   18.05
   6  -2   9   17.26   16.72
   6   2  10    8.06   14.19
  -6   2 -10    6.38   24.40
   6  -2  10    4.73   13.07
  -6  -2 -10    8.94   13.97
   6   2  11    4.63   17.06
  -6   2 -11    3.33   19.02
  -6  -2 -11   -1.18   13.17
   6  -2  11    8.90   12.30
  -6   2 -12  -11.80   23.56
  -6  -2 -12    1.17   12.04
   6  -2  12    7.31   11.11
   6  -2  13  -12.76   11.83
  -6  -2 -13   15.36   19.22
   6  -2  14    7.56   10.04
  -6  -2 -14    0.13   10.78
   6  -2  15   -1.70    7.73
  -6  -2 -15    8.35    8.69
   6  -2  16   -0.35    5.64
  -6  -2 -16    2.42    5.95
   6   3 -18    8.19    8.53
  -6   3  18    6.35    7.03
  -6  -3  18   -3.21    6.97
   6   3 -17   59.54   12.73
  -6   3  17    2.34    6.86
  -6  -3  17   14.24   12.05
   6  -3 -17   -5.77    7.14
   6   3 -16   -7.82    9.05
  -6   3  16    1.63    6.50
  -6  -3  16   -0.60    9.85
   6  -3 -16    8.00    7.31
   6   3 -15   -4.54    9.37
  -6   3  15    4.66   10.90
  -6  -3  15    5.83   15.46
   6  -3 -15   -3.58    8.06
   6   3 -14    4.59   10.94
  -6   3  14   11.49   13.92
  -6  -3  14    1.41   11.51
   6  -3 -14   -4.54   10.25
  -6   3  13    4.29   16.37
   6  -3 -13    3.12   11.11
  -6  -3  13  -14.15   12.06
  -6  -3  13   -3.43   13.81
  -6   3  12   17.48   35.03
  -6  -3  12   44.31   22.48
   6  -3 -12   40.82   32.22
  -6  -3  12   58.08   41.52
  -6   3  11    7.43   16.51
   6  -3 -11   11.54   13.81
  -6  -3  11    0.89   14.75
  -6  -3  11   19.31   26.05
   6  -3 -10    2.93    8.07
   6  -3 -10   -2.30    9.85
  -6  -3  10   -2.86    8.55
  -6  -3  10    0.11    8.28
   6  -3  -9  117.01   31.60
   6  -3  -9   99.84   34.21
  -6  -3   9  133.31   30.62
  -6  -3   9  125.65   35.02
   6  -3  -8   21.34   16.13
   6  -3  -8   17.28   17.37
  -6  -3   8    0.36   16.40
  -6  -3   8   18.96   14.76
  -6   3   7   11.81   15.80
   6  -3  -7   10.20   11.90
  -6  -3   7   23.72   16.68
  -6  -3   7    0.29   22.37
   6  -3  -7   18.88   15.82
   6   3  -6    3.03   10.73
  -6   3   6   -3.44   11.89
   6  -3  -6    2.82    8.27
  -6  -3   6   -0.33    9.60
  -6  -3   6    6.04   10.01
   6  -3  -6    9.33   17.22
   6   3  -5   26.07   18.29
  -6   3   5    8.70   21.12
   6  -3  -5   24.93   18.21
  -6  -3   5   44.03   17.68
   6  -3  -5    1.54   13.91
  -6  -3   5   34.09   15.99
   6   3  -4    0.56   11.39
  -6   3   4   -5.14   14.39
   6  -3  -4   13.22   10.36
  -6  -3   4    4.87   10.46
   6  -3  -4    6.15   11.60
   6   3  -3   15.57   13.28
  -6   3   3   11.99   20.62
   6  -3  -3    8.67   13.68
  -6  -3   3    9.26   12.62
   6  -3  -3   12.02   12.42
   6   3  -2    0.03   16.00
  -6   3   2   15.99   25.24
   6  -3  -2   24.84   15.42
  -6  -3   2   21.02   14.50
   6  -3  -2   38.17   16.12
  -6  -3   2   27.66   16.27
   6   3  -1    0.11   15.22
  -6   3   1   22.76   25.07
   6  -3  -1   21.06   14.82
  -6  -3   1   34.15   17.35
   6  -3  -1   27.79   15.79
   6   3   0    0.97   18.74
  -6   3   0   32.28   48.96
   6  -3   0   59.12   18.78
   6  -3   0   23.94   18.19
  -6  -3   0   78.38   21.84
   6   3   1   -0.34   19.80
  -6   3  -1   45.41   36.42
   6  -3   1   28.06   18.70
  -6  -3  -1   97.47   23.82
   6  -3   1   71.77   19.51
  -6   3  -2    6.34   22.47
  -6  -3  -2    8.48   13.46
   6  -3   2   11.08   11.21
  -6  -3  -2   -0.73   15.63
  -6   3  -3    1.52   31.98
   6  -3   3    4.48   10.08
  -6  -3  -3    6.74   11.72
  -6  -3  -3    1.23   13.32
  -6   3  -4   53.44   45.35
   6  -3   4   52.28   21.47
  -6  -3  -4   71.36   25.88
  -6  -3  -4   66.78   28.69
  -6   3  -5   54.49   46.59
   6  -3   5   51.17   20.43
  -6  -3  -5   57.83   25.06
  -6  -3  -5   47.32   26.72
  -6   3  -6   17.78   27.47
  -6  -3  -6   17.29   22.57
   6  -3   6    3.76   11.58
  -6  -3  -6    4.92   15.46
  -6   3  -7   23.59   34.98
   6  -3   7   18.24   25.85
  -6  -3  -7   15.17   17.63
  -6  -3  -7   18.95   19.17
   6   3   8   14.46   14.09
  -6   3  -8   32.51   44.74
   6  -3   8    1.87   13.81
  -6  -3  -8    2.65   14.28
   6   3   9    8.60   17.80
  -6   3  -9   26.79   32.56
  -6  -3  -9   31.66   19.89
   6  -3   9   25.35   19.35
   6   3  10   10.09   24.14
  -6   3 -10   20.71   29.09
   6  -3  10   25.37   17.34
  -6  -3 -10    8.84   18.27
   6   3  11    7.85   12.85
  -6   3 -11   30.12   35.69
  -6  -3 -11    6.82   14.15
   6  -3  11    4.60   14.07
   6   3  12    5.36    8.76
  -6   3 -12    0.41   15.34
  -6  -3 -12    6.87   11.94
   6  -3  12   -3.52   17.31
   6   3  13    3.74    7.37
  -6   3 -13    4.97   11.31
  -6  -3 -13    5.02   17.68
   6  -3  13    3.47    8.74
   6  -3  14    1.87    8.22
  -6  -3 -14   16.20   10.64
   6   4 -16   -1.23    5.51
  -6   4  16    5.11    5.58
  -6  -4  16    2.15    5.54
   6  -4 -16   -3.78    4.00
   6   4 -15    1.86    5.64
  -6   4  15    1.50    4.08
  -6  -4  15   -0.03    5.35
   6  -4 -15   -3.36    4.59
   6   4 -14    2.47    8.03
  -6   4  14   -0.70    6.32
  -6  -4  14   -1.39   11.61
   6  -4 -14   -3.36    7.30
   6   4 -13    3.56   11.78
  -6   4  13   -2.84   10.26
  -6  -4  13   -6.58   12.37
   6  -4 -13  -10.92   10.88
  -6   4  12    3.79   14.28
   6  -4 -12   18.19   13.86
  -6  -4  12    4.85   17.04
  -6  -4  12   12.28   22.67
  -6   4  11   14.56   12.69
   6  -4 -11   -4.31   16.56
  -6  -4  11   -9.58   13.44
  -6  -4  11    4.23   11.17
   6  -4 -10    0.10    9.25
   6  -4 -10    3.30    7.69
  -6  -4  10   -5.37    9.94
  -6  -4  10   10.42   18.11
   6  -4  -9   37.60   28.25
   6  -4  -9   17.31   14.44
  -6  -4   9   42.96   20.52
  -6  -4   9   10.45   19.13
   6  -4  -8   11.27   12.10
   6  -4  -8   -1.56    9.74
  -6  -4   8    8.77   11.85
  -6  -4   8    1.63   12.11
   6  -4  -7    1.13   10.55
   6  -4  -7   -3.35   12.90
  -6  -4   7   -0.23   10.24
  -6  -4   7    7.75   10.24
   6  -4  -6    7.13   12.17
   6  -4  -6    0.74    9.94
  -6  -4   6    9.43   13.84
  -6  -4   6    2.93   12.07
   6  -4  -5    6.99   21.61
   6  -4  -5   10.83   11.73
  -6  -4   5    5.22   23.84
  -6  -4   5    7.70   13.57
   6   4  -4    5.13   11.96
  -6   4   4    3.29   13.74
   6  -4  -4   -4.56   17.44
  -6  -4   4    1.64   11.26
   6  -4  -4    6.05    9.57
   6   4  -3   -0.69   12.28
  -6   4   3   14.08   16.68
   6  -4  -3    7.26   11.43
  -6  -4   3    4.86   12.94
   6  -4  -3    1.88   18.90
   6   4  -2   -5.13   10.28
  -6   4   2    1.95   15.42
   6  -4  -2    0.99   13.99
   6  -4  -2   -0.56    8.84
   6   4  -1   -1.28   10.99
  -6   4   1    2.33   16.29
   6  -4  -1   10.10   10.39
   6  -4  -1    0.60    9.91
   6   4   0    1.26    9.94
  -6   4   0   -9.54   16.89
  -6  -4   0    4.85   10.37
   6  -4   0    8.36   16.42
   6   4   1    3.91   13.74
  -6   4  -1   17.98   22.19
  -6  -4  -1    0.12   14.16
   6  -4   1   17.54   13.99
   6   4   2    7.12   12.08
  -6   4  -2   -5.36   32.79
  -6  -4  -2    1.04   13.43
   6  -4   2    7.44   12.29
   6   4   3   -4.06   11.32
  -6   4  -3    3.57   19.32
  -6  -4  -3    6.36   12.27
   6  -4   3    6.61   11.12
   6   4   4    8.06   16.00
  -6   4  -4   13.52   28.93
  -6  -4  -4    8.37   18.33
   6  -4   4   31.35   24.63
   6   4   5   -2.74   11.53
  -6   4  -5    2.55   20.04
  -6  -4  -5   -7.64   12.71
   6  -4   5    0.26   10.67
   6   4   6    7.10   16.05
  -6   4  -6   32.44   29.06
  -6  -4  -6   12.97   18.09
   6  -4   6   18.06   15.86
   6   4   7    4.52   13.69
  -6   4  -7   27.88   24.00
  -6  -4  -7    8.72   15.04
   6  -4   7    1.46   12.74
   6   4   8    3.09   10.33
  -6   4  -8    7.89   18.61
  -6  -4  -8   12.54   17.18
   6  -4   8   -4.34    9.60
   6   4   9    7.97   15.82
  -6   4  -9   -5.66   28.00
   6  -4   9   -0.51    9.69
  -6  -4  -9  -20.49   17.17
   6   4  10   -5.12    9.50
  -6   4 -10    1.16   15.81
  -6  -4 -10    0.14   10.45
   6  -4  10   -4.39    8.93
   6   4  11   -2.90   13.48
  -6   4 -11    8.24   14.76
  -6  -4 -11    7.07   10.34
   6  -4  11    5.93    8.68
   6   5 -11   -4.38    7.42
  -6   5  11    1.01   11.90
  -6  -5  11   -2.32    6.21
   6  -5 -11   -1.56    6.50
  -6   5  10    1.94   11.98
  -6  -5  10   -3.48    5.55
   6  -5 -10    6.43    6.26
  -6   5   9   -7.06   11.72
   6  -5  -9    8.60    8.49
  -6  -5   9   20.56   16.88
  -6  -5   9   -1.21   10.93
   6  -5  -8   -0.90    8.26
   6  -5  -8    7.58    8.46
  -6  -5   8    9.93   10.35
  -6  -5   8   -4.23   12.11
   6  -5  -7    1.90   14.56
   6  -5  -7    6.03    8.40
  -6  -5   7    3.42   12.00
   6  -5  -6    7.42    9.10
   6  -5  -6    3.15    8.63
  -6  -5   6    1.21   10.13
   6  -5  -5    0.20    7.78
   6  -5  -5   13.10    8.16
  -6  -5   5   -7.86    9.60
   6  -5  -4    0.80    8.61
   6  -5  -4    2.95    6.59
  -6  -5   4   -6.12    7.91
   6   5  -1    2.74   13.62
  -6   5   1    5.53   10.61
  -6  -5   1   11.90   11.64
   6  -5  -1    0.34   10.33
   6   5   0    8.79    6.14
  -6   5   0   -3.07    7.67
  -6  -5   0    0.54    7.38
   6  -5   0   -7.31    6.50
   6   5   1    6.69   12.79
  -6   5  -1   -4.64   15.31
  -6  -5  -1    6.51    9.58
   6  -5   1  -10.87    8.68
   6   5   2   12.93   10.24
  -6   5  -2   13.18   14.32
  -6  -5  -2    1.54   10.95
   6  -5   2   -7.45   10.09
   6   5   3    4.25   12.71
  -6   5  -3   25.08   18.06
  -6  -5  -3    9.87   19.99
   6  -5   3    8.15   18.83
   6   5   4    2.41    6.30
  -6   5  -4    5.13    8.70
  -6  -5  -4   -7.86    6.12
   6  -5   4    2.92    5.82
   6   5   5  -10.37   10.82
  -6   5  -5   -8.40   14.90
  -6  -5  -5    2.86   10.26
   6  -5   5   -8.35    9.69
   6   5   6    6.66   10.77
  -6   5  -6   -5.05   14.73
  -6  -5  -6    7.83    9.56
   6  -5   6   10.04    9.19
   6   5   7    2.27    8.04
  -6   5  -7   -0.70   11.18
  -6  -5  -7    9.88    7.11
   6  -5   7   -3.16    6.68
  -7   0  16   -2.51    9.12
  -7   0  15   -7.72   17.80
  -7   0  14    6.77   18.43
   7   0 -13    1.27    9.76
  -7   0  13    1.15    8.10
   7   0 -12    3.85    9.59
  -7   0  12   -3.06   13.08
   7   0 -11   -5.12   18.30
  -7   0  11   -2.54   14.50
   7   0 -10    5.93   18.98
  -7   0  10    5.67   10.31
   7   0  -9   43.55   23.59
  -7   0   9  101.13   23.17
   7   0  -8    7.93   10.02
  -7   0   8   -0.96    8.73
   7   0  -7  218.48   40.62
  -7   0   7  235.99   35.07
   7   0  -6    0.26   10.04
  -7   0   6    4.65    8.25
   7   0  -5   -0.97    7.14
  -7   0   5    0.05    6.33
   7   0  -4  104.23   25.90
  -7   0   4  109.20   35.71
   7   0  -3   -0.11   10.24
  -7   0   3    8.13    9.39
   7   0  -2   -0.51    9.56
  -7   0   2    8.35   14.62
   7   0  -1   -0.59   15.68
  -7   0   1   41.28   16.12
   7   0   0   -0.50   22.22
  -7   0   0   16.93   13.66
   7   0   1   16.58   15.63
  -7   0  -1   25.71   16.79
   7   0   2   20.54   16.25
  -7   0  -2   24.98   16.73
   7   0   3   16.23   14.64
  -7   0  -3   11.51   14.81
   7   0   4  123.12   29.91
  -7   0  -4  102.60   32.39
   7   0   5    0.40   10.18
  -7   0  -5    2.74    9.89
   7   0   6   -1.04   28.77
  -7   0  -6   25.93   17.82
   7   0   7    1.07   10.35
   7   1 -19    2.86    5.78
  -7  -1  19   -1.63    3.78
   7   1 -18    1.14   11.86
  -7  -1  18    7.14    8.06
   7   1 -17    7.18   14.79
  -7  -1  17    4.51   10.15
   7   1 -16   -0.08    9.26
  -7  -1  16   13.10   11.60
   7   1 -15    0.84   10.65
   7  -1 -15   14.28   16.89
  -7  -1  15    9.36   13.33
   7   1 -14    0.50   12.80
   7  -1 -14   18.73   15.05
  -7  -1  14   16.48   13.77
   7   1 -13    8.44   10.21
  -7   1  13    1.67   16.38
  -7  -1  13    1.06   11.00
   7  -1 -13    2.04   12.87
   7   1 -12   -3.54    8.70
  -7   1  12    1.31   13.93
  -7  -1  12   10.04    9.17
   7  -1 -12   -1.06   10.45
   7   1 -11   48.28   38.17
  -7   1  11   88.66   25.75
   7  -1 -11   73.28   25.31
  -7  -1  11  113.05   24.74
  -7  -1  11    2.93   27.02
   7   1 -10   -3.38   10.14
  -7   1  10    3.93    8.93
   7  -1 -10    6.12   15.42
  -7  -1  10    8.25   13.68
  -7  -1  10   -2.00   10.45
   7   1  -9   -0.36    9.05
  -7   1   9    1.83    7.51
   7  -1  -9   -7.12    8.83
  -7  -1   9    0.25    7.65
  -7  -1   9    0.14    8.41
   7   1  -8  131.32   33.93
  -7   1   8  189.23   48.51
   7  -1  -8  166.93   37.40
  -7  -1   8  164.25   28.77
  -7  -1   8  162.60   29.71
   7   1  -7    1.75   24.46
  -7   1   7  101.95   23.41
   7  -1  -7  103.95   24.32
  -7  -1   7    0.04   28.18
  -7  -1   7  105.66   21.80
   7   1  -6   -0.11   26.21
  -7   1   6   40.84   15.99
   7  -1  -6   38.49   15.36
  -7  -1   6   -0.69   13.64
  -7  -1   6   25.22   16.35
   7   1  -5    3.76   21.15
  -7   1   5   65.67   19.41
   7  -1  -5    0.39   18.74
  -7  -1   5   -0.25   23.94
  -7  -1   5   89.37   17.15
   7   1  -4    1.66   22.26
  -7   1   4   95.97   33.59
   7  -1  -4    0.80   20.71
  -7  -1   4   96.21   20.61
  -7  -1   4  105.68   20.14
   7   1  -3    2.56   32.81
  -7   1   3   63.31   23.70
  -7  -1   3   83.96   19.95
   7  -1  -3   69.69   22.48
  -7  -1   3   82.85   20.24
   7   1  -2    0.03   15.84
  -7   1   2   38.10   18.05
   7  -1  -2   46.02   16.61
  -7  -1   2   -0.02   13.43
  -7  -1   2   38.96   13.24
   7   1  -1   -0.19   10.08
  -7   1   1   16.82   11.51
   7  -1  -1    5.37   10.46
  -7  -1   1   -0.07    8.82
  -7  -1   1    1.59    8.23
   7   1   0    0.14   13.08
  -7   1   0    6.26   21.76
  -7  -1   0   11.83   11.68
   7  -1   0   10.47   19.52
  -7  -1   0   15.36    9.84
   7   1   1   -0.19   18.28
  -7   1  -1   34.77   22.64
   7  -1   1   39.79   17.21
  -7  -1  -1   35.61   15.53
  -7  -1  -1   39.69   20.97
   7   1   2    0.12   14.51
  -7   1  -2   23.81   17.67
   7  -1   2   -1.20   13.65
  -7  -1  -2   19.79   17.15
  -7  -1  -2   31.83   19.57
  -7   1  -3   -0.03   14.38
   7   1   3    0.39   11.98
  -7  -1  -3    8.20   10.17
  -7  -1  -3    7.92   12.34
   7  -1   3   -0.24   10.81
   7   1   4   -0.30   21.66
  -7   1  -4   41.80   24.77
  -7  -1  -4   48.02   17.09
   7  -1   4    1.08   27.63
   7   1   5   -0.04   17.48
  -7   1  -5    9.77   20.40
  -7  -1  -5   31.14   14.44
   7  -1   5    1.02   14.58
   7   1   6    8.80   15.74
  -7   1  -6    9.25   18.78
  -7  -1  -6    6.45   12.63
   7   1   7   20.63   20.06
  -7   1  -7   12.96   23.02
  -7  -1  -7   17.53   15.95
   7   1   8   18.56   19.71
  -7   1  -8   13.98   23.95
  -7  -1  -8   25.38   17.49
   7   1   9    9.04   14.24
   7  -1   9    1.56   12.22
  -7  -1  -9   10.52   13.01
   7  -1  10   -2.00    9.65
  -7  -1 -10    9.74   10.71
   7  -1  11   -0.11    6.92
  -7  -1 -11   -0.83    7.59
   7  -1  12    6.27    9.34
  -7  -1 -12   -4.32    7.12
   7  -1  13    3.57    6.19
  -7  -1 -13   -3.85   11.27
   7  -1  14    6.61    8.74
  -7  -1 -14    1.51    6.81
   7   2 -19   -6.58    7.51
  -7  -2  19    3.23    4.09
   7   2 -18   -2.90   12.75
  -7  -2  18   -4.79    8.42
   7   2 -17    0.22    6.89
   7  -2 -17    0.63    4.91
  -7  -2  17    2.68    7.99
   7   2 -16    2.12   12.35
   7  -2 -16   -3.86    6.62
  -7  -2  16    2.21    8.81
   7   2 -15   -4.68   13.07
   7  -2 -15   -4.92    7.85
  -7  -2  15    6.86    9.51
   7   2 -14   17.04   25.28
   7  -2 -14   24.24   16.73
  -7  -2  14   21.98   28.75
   7   2 -13   -0.84   11.50
   7  -2 -13    9.14   11.61
  -7  -2  13    4.58   12.53
   7  -2 -12    8.07   15.11
  -7  -2  12   20.71   16.29
  -7  -2  12    6.77   14.63
  -7   2  11   -0.84   13.37
   7  -2 -11   28.83   15.59
  -7  -2  11   25.09   22.51
  -7  -2  11    1.30   17.36
  -7   2  10   33.80   17.18
   7  -2 -10   60.15   19.48
  -7  -2  10   -0.61   18.06
  -7  -2  10   -0.07   18.45
  -7   2   9   28.85   16.60
   7  -2  -9   60.36   19.26
  -7  -2   9    0.41   16.67
  -7  -2   9    2.72   15.20
   7   2  -8   -1.59   32.36
  -7   2   8  118.85   31.74
  -7  -2   8  147.30   30.31
   7  -2  -8  173.40   47.83
  -7  -2   8  165.13   29.36
   7   2  -7    0.24   14.45
  -7   2   7   17.70   12.16
   7  -2  -7   -1.94   12.70
  -7  -2   7    0.12   12.17
  -7  -2   7   16.01   12.99
   7   2  -6    0.20   12.85
  -7   2   6   12.71   13.57
   7  -2  -6    1.18   20.06
  -7  -2   6   17.92   11.71
  -7  -2   6   -0.16   11.54
   7   2  -5    0.18   19.99
  -7   2   5   12.67   14.38
   7  -2  -5   -0.24   13.30
  -7  -2   5   17.14   12.24
  -7  -2   5   -0.15   17.17
   7   2  -4  124.82   34.69
  -7   2   4  164.04   59.79
   7  -2  -4  179.33   35.54
  -7  -2   4  165.05   28.40
   7  -2  -4  146.00   39.09
   7   2  -3    0.94   13.68
  -7   2   3    7.91   15.60
   7  -2  -3    8.94   16.33
  -7  -2   3   13.28   10.02
   7  -2  -3   -0.80   20.77
   7   2  -2    0.41   19.38
  -7   2   2   46.46   22.83
   7  -2  -2   33.93   22.17
  -7  -2   2   39.08   16.47
   7  -2  -2   -0.90   18.83
  -7  -2   2   41.95   14.32
   7   2  -1    0.62   18.32
  -7   2   1   40.21   24.81
   7  -2  -1   -0.27   18.52
  -7  -2   1   32.87   14.76
  -7  -2   1   59.71   17.40
   7  -2  -1   43.09   16.10
   7   2   0   -0.40   13.21
  -7   2   0   14.56   20.73
   7  -2   0   11.04   12.44
  -7  -2   0    9.69   12.45
  -7  -2   0   11.94    9.62
   7  -2   0    1.62   10.71
   7   2   1    0.25   17.80
  -7   2  -1   10.13   27.34
   7  -2   1   37.32   14.21
  -7  -2  -1   27.10   25.15
   7  -2   1   22.13   16.73
   7   2   2    0.30   21.58
  -7   2  -2    5.36   21.69
   7  -2   2   13.05   12.16
  -7  -2  -2    7.82   13.01
   7  -2   2   13.36   13.68
   7   2   3   -0.34   12.49
  -7   2  -3   -2.86   18.38
   7  -2   3    6.39   10.06
  -7  -2  -3   -5.92   11.29
   7   2   4   -0.31   17.06
  -7   2  -4   45.69   44.15
  -7  -2  -4   28.18   16.14
   7  -2   4   14.85   13.81
   7   2   5    0.05   28.01
  -7   2  -5   27.48   28.24
   7  -2   5   14.34   14.74
  -7  -2  -5   21.11   16.74
   7   2   6   -0.10   16.42
  -7   2  -6   22.54   26.82
  -7  -2  -6   -1.44    9.81
   7  -2   6    1.99   10.07
   7   2   7   -4.12   13.09
  -7   2  -7    8.86   29.62
  -7  -2  -7    7.85   11.59
   7  -2   7    6.40   12.42
   7   2   8   -1.31    8.13
  -7   2  -8    4.43   12.10
  -7  -2  -8    0.54    7.33
   7  -2   8   -0.92    7.91
   7   2   9   13.40   22.93
  -7   2  -9   -8.79   19.91
  -7  -2  -9    6.12   13.52
   7  -2   9   10.77   12.93
   7   2  10    4.27   16.22
  -7   2 -10    6.76   29.19
  -7  -2 -10   19.35   16.32
   7  -2  10   20.76   15.27
   7   2  11    6.88   10.96
  -7   2 -11   14.27   13.45
   7  -2  11    2.79   11.86
  -7  -2 -11    7.22   12.91
   7  -2  12    0.37    8.76
  -7  -2 -12    5.97    9.62
   7  -2  13   -2.60    5.99
  -7  -2 -13    5.21    8.42
   7  -2  14   -1.53    3.51
  -7  -2 -14    3.90    5.04
   7   3 -17  -14.91   12.50
   7  -3 -17   -3.25    5.17
  -7  -3  17   -6.61    9.43
   7   3 -16   -0.81    8.83
  -7   3  16    4.92    4.06
   7  -3 -16    0.42    7.19
  -7  -3  16   10.15   10.22
   7   3 -15   -0.04    9.95
  -7   3  15    2.47    5.36
  -7  -3  15    8.13   17.01
   7  -3 -15    6.28    8.71
   7   3 -14  -11.06   10.45
  -7   3  14    0.03    9.72
  -7  -3  14    3.82   11.51
   7  -3 -14   -3.76    9.96
  -7   3  13   -2.19   11.26
  -7  -3  13   -2.99   10.64
   7  -3 -13    0.16    9.78
  -7   3  12   -3.85   14.50
   7  -3 -12    2.25   11.32
  -7  -3  12    8.19   18.07
  -7  -3  12    5.35   12.78
  -7   3  11   -2.44   24.37
   7  -3 -11    8.43   15.50
  -7  -3  11   11.52   16.04
  -7  -3  11   23.18   18.41
  -7   3  10    9.65   21.35
   7  -3 -10   23.37   15.14
  -7  -3  10   57.52   21.76
  -7  -3  10   54.36   33.86
   7  -3 -10   34.42   20.34
   7  -3  -9   10.96   13.29
   7  -3  -9    5.15    9.63
  -7  -3   9    1.75   11.98
  -7  -3   9   12.12   14.64
  -7   3   8   24.65   17.26
   7  -3  -8   33.58   21.60
  -7  -3   8   26.24   17.91
  -7  -3   8   -0.53   20.19
   7  -3  -8   42.81   19.55
  -7   3   7   12.45   16.33
   7  -3  -7   18.49   20.65
  -7  -3   7   26.35   27.61
  -7  -3   7   -0.06   24.78
   7  -3  -7   24.47   17.63
   7   3  -6    0.36   18.60
  -7   3   6    8.20   19.24
   7  -3  -6    9.16   28.92
  -7  -3   6   23.47   16.59
  -7  -3   6   45.73   18.44
   7  -3  -6   21.50   21.64
   7   3  -5   -1.56   11.63
  -7   3   5    7.14   12.31
   7  -3  -5   -1.09    9.38
  -7  -3   5    2.19   10.44
  -7  -3   5    2.68   10.35
   7  -3  -5    7.20   11.27
   7   3  -4   35.79   36.19
  -7   3   4   24.70   26.86
   7  -3  -4   42.25   20.01
  -7  -3   4   57.08   21.49
  -7  -3   4   72.82   23.33
   7  -3  -4   44.96   23.78
   7   3  -3   -0.02   16.92
  -7   3   3   42.49   29.42
   7  -3  -3   16.13   15.98
  -7  -3   3   17.49   14.42
   7  -3  -3   13.50   14.97
   7   3  -2    0.12   13.23
  -7   3   2    9.21   17.73
   7  -3  -2   10.20   12.96
   7  -3  -2   10.66   13.29
   7   3  -1    0.13   10.43
  -7   3   1    7.21   25.11
   7  -3  -1   -3.74   10.40
  -7  -3   1    6.51   10.18
   7  -3  -1    9.07   16.87
   7   3   0   -0.65   29.90
  -7   3   0   21.37   30.36
   7  -3   0    9.63   18.28
  -7  -3   0   55.71   20.33
   7  -3   0   45.07   20.72
   7   3   1    0.43   19.60
  -7   3  -1   30.84   28.64
  -7  -3  -1   39.78   19.36
   7  -3   1   30.15   17.49
   7   3   2   -0.09   12.31
  -7   3  -2    4.37   30.16
  -7  -3  -2    8.28   12.19
   7  -3   2    2.14   10.34
   7   3   3   -0.08   10.87
  -7   3  -3    0.35   17.35
  -7  -3  -3   -2.30   10.70
   7  -3   3    5.46    8.85
   7   3   4   14.79   19.84
  -7   3  -4   34.03   32.18
  -7  -3  -4   33.10   28.45
   7  -3   4   26.36   16.37
   7   3   5    3.63   14.46
  -7   3  -5    7.14   22.91
  -7  -3  -5    7.97   13.48
   7  -3   5    7.15   11.23
   7   3   6   13.47   17.29
  -7   3  -6   -0.48   26.80
  -7  -3  -6   14.13   15.61
   7  -3   6    9.75   13.45
   7   3   7   12.75   19.12
  -7   3  -7   16.46   30.09
  -7  -3  -7   35.99   19.08
   7  -3   7   12.99   15.67
   7   3   8    6.05   22.36
  -7   3  -8  -16.34   37.36
  -7  -3  -8   10.11   14.81
   7  -3   8   11.04   12.06
   7   3   9    5.22   12.36
  -7   3  -9    2.84   18.69
  -7  -3  -9    9.53   20.09
   7  -3   9    5.38   10.27
   7   3  10   28.51   15.78
  -7   3 -10    8.52   14.28
  -7  -3 -10   -5.06   10.26
   7  -3  10   -1.39    8.09
   7   3  11    3.47    8.01
  -7   3 -11   -6.09    9.69
  -7  -3 -11    5.47    9.01
   7  -3  11    4.58    7.20
  -7   3 -12   -0.66    6.47
  -7  -3 -12   -2.66    7.44
   7  -3  12   -2.32    5.66
   7   4 -14   -4.06    7.61
  -7   4  14    4.12    4.33
   7  -4 -14    8.07   11.20
  -7  -4  14    0.99    7.10
  -7   4  13    3.00    6.79
   7   4 -13    6.56   10.34
   7  -4 -13    7.09    9.84
  -7  -4  13    7.12   10.56
  -7   4  12   -4.60    5.09
   7  -4 -12    5.28    6.34
  -7  -4  12    4.70   11.05
  -7   4  11   -3.62    7.01
   7  -4 -11    4.40   12.21
  -7  -4  11   -4.85    7.73
  -7  -4  11   13.13    9.37
  -7   4  10    2.18   14.49
   7  -4 -10   11.57   13.77
  -7  -4  10    5.82   13.79
  -7  -4  10   22.84   17.01
   7  -4  -9   -6.55   14.83
   7  -4  -9    0.61    7.27
  -7  -4   9   -4.34   10.52
  -7  -4   9    2.03   14.08
   7  -4  -8   -0.43   14.65
   7  -4  -8   15.15   10.45
  -7  -4   8    5.07   13.89
  -7  -4   8   17.85   13.51
   7  -4  -7    2.51   11.12
   7  -4  -7    7.44    8.28
  -7  -4   7    4.39   17.08
  -7  -4   7   -2.62   10.07
   7  -4  -6   11.55   11.95
   7  -4  -6   -2.83   14.76
  -7  -4   6    7.47   12.10
  -7  -4   6    1.76   10.43
  -7   4   5    3.78   10.36
   7  -4  -5   -1.37    8.93
  -7  -4   5   11.98   12.94
   7   4  -4   -2.79    8.57
  -7   4   4   -2.29   10.02
   7  -4  -4    2.98   13.65
   7  -4  -4    5.64    7.92
  -7   4   3    2.27   16.49
   7   4  -3    2.73   21.58
   7  -4  -3   12.71   11.68
   7   4  -2    0.10   11.93
  -7   4   2    3.68   13.72
   7  -4  -2    6.86    9.28
   7  -4  -2   -2.80   14.35
  -7   4   1    3.63   14.28
   7   4  -1    5.06   10.85
   7  -4  -1   -0.46    9.77
  -7   4   0    5.77   15.24
   7   4   0   10.17   11.36
   7  -4   0    0.69   15.72
  -7  -4   0   -5.01   11.44
   7   4   1    3.54   13.22
  -7   4  -1   -0.95   20.64
   7  -4   1   18.06   11.85
  -7  -4  -1  -17.44   20.63
  -7   4  -2   14.95   14.59
   7   4   2    8.96   15.41
   7  -4   2   14.95   14.48
  -7  -4  -2  -14.24    9.61
  -7   4  -3    9.57   19.55
   7   4   3    1.24   13.48
   7  -4   3   -4.01   12.49
  -7  -4  -3   16.17   12.55
  -7   4  -4   -2.20   14.71
   7   4   4   -4.79   10.71
   7  -4   4    4.82    9.24
  -7  -4  -4    7.40   15.05
  -7   4  -5    3.98   24.99
   7   4   5   25.17   27.98
   7  -4   5    2.95   23.96
  -7  -4  -5   28.50   17.22
  -7   4  -6   -7.19   17.95
   7   4   6    1.52   18.91
   7  -4   6    8.49   10.50
  -7  -4  -6    6.36   12.08
  -7   4  -7    3.06   16.97
   7   4   7    4.68   11.87
   7  -4   7    6.39   10.07
  -7  -4  -7    4.96   11.86
  -7   4  -8    7.79   18.12
   7   4   8   13.63   11.79
   7  -4   8   -0.58   10.07
  -7  -4  -8   17.14   12.29
  -7   4  -9    7.66   17.26
   7   4   9   -4.87   14.73
   7  -4   9    3.76    7.55
  -7  -4  -9    7.09    9.33
  -7   5   9   -0.20    6.01
   7  -5  -9   -0.15    5.12
  -7  -5   9    6.19    7.20
  -7   5   8   -6.06    8.16
   7  -5  -8    8.22    5.58
  -7  -5   8   -4.40    8.72
   7  -5  -7   -3.79    4.43
   7  -5  -7    4.01    4.55
  -7  -5   7    5.62   11.63
   7  -5  -6    2.06    5.88
   7  -5  -6    4.59    5.98
  -7  -5   6    3.16    9.68
   7  -5  -5   -2.56    4.77
   7  -5  -5   16.31    9.06
  -7  -5   5    3.05    7.81
   7  -5  -4    5.67    5.21
   7  -5  -4    7.46    7.76
   7   5  -2    3.48    5.31
  -7   5   2    1.01    5.59
  -7   5   1    5.65   14.02
   7  -5  -1   10.34    9.39
  -7   5   0   -3.46    6.90
   7  -5   0   -0.03    6.74
  -7  -5   0   -3.24   14.41
  -7   5  -1    2.29   10.82
   7   5   1    6.30   10.15
   7  -5   1   -1.21    5.81
  -7  -5  -1    1.06    7.31
  -7   5  -2    4.08    8.52
   7   5   2   -4.99    8.14
   7  -5   2   10.04    6.96
  -7  -5  -2    2.17    8.31
  -7   5  -3    7.98    7.86
   7   5   3   -3.42    7.62
   7  -5   3    7.85    5.97
  -7  -5  -3   -6.46    7.33
  -7   5  -4   -4.63    8.16
   7   5   4   -2.56    7.89
   7  -5   4    1.08    9.40
  -7  -5  -4  -10.14   11.73
  -8   0  17    2.62    6.02
  -8   0  16    5.02    8.98
  -8   0  15    0.09    6.00
  -8   0  14    4.91   17.60
   8   0 -13    2.15   10.76
  -8   0  13    2.60   14.96
   8   0 -12    1.48   13.19
  -8   0  12    9.39   12.20
   8   0 -11   24.93   18.54
  -8   0  11   10.94   14.89
   8   0 -10   52.26   27.49
  -8   0  10   75.10   23.82
   8   0  -9   35.92   20.00
  -8   0   9   22.08   18.47
   8   0  -8    5.52   11.80
  -8   0   8   -1.50   15.97
   8   0  -7   35.51   23.06
  -8   0   7   60.36   22.47
   8   0  -6    4.07   27.15
  -8   0   6  100.26   23.63
   8   0  -5   -0.58   12.28
  -8   0   5    0.04    6.57
   8   0  -4    2.69    9.30
  -8   0   4   -1.13    8.28
   8   0  -3    8.44   12.25
  -8   0   3    0.63   10.74
   8   0  -2    8.93   16.20
  -8   0   2   20.22   23.55
   8   0  -1   15.55   18.57
  -8   0   1   29.13   18.22
   8   0   0    6.02   13.83
  -8   0   0    3.62   12.13
   8   0   1   10.18   11.56
  -8   0  -1   -4.48   10.00
   8   0   2   21.46   30.99
  -8   0  -2   25.11   26.62
   8   0   3   -6.04   16.85
  -8   0  -3    2.36   14.98
   8   0   4    0.27   16.51
  -8   0  -4   20.05   14.72
   8   0   5    0.65   13.45
  -8   0  -5    7.84   11.74
   8   0   6    3.32   12.47
  -8  -1  18   -0.01    3.46
  -8  -1  17    5.26    8.58
  -8  -1  16   -0.30    7.18
   8  -1 -15    0.95   10.81
  -8  -1  15    1.25    9.13
  -8   1  14    9.35   12.01
  -8  -1  14   16.03   15.15
   8  -1 -14   18.91   14.54
  -8   1  13    3.73    7.42
  -8  -1  13   -1.33    8.32
   8  -1 -13   -2.24    8.87
  -8   1  12   -5.09    8.31
  -8  -1  12    1.37    8.21
   8  -1 -12    2.27    9.41
   8   1 -11    1.89   13.12
  -8   1  11    6.37   10.46
  -8  -1  11    4.57   16.89
   8  -1 -11    3.25   18.43
   8   1 -10   12.39   18.45
  -8   1  10   19.12   16.00
   8  -1 -10   15.44   16.85
  -8  -1  10   25.85   16.65
   8   1  -9   86.13   34.05
  -8   1   9  105.47   30.61
  -8  -1   9  127.58   29.61
   8  -1  -9  114.26   33.72
   8   1  -8   -1.64   19.17
  -8   1   8   42.01   17.15
  -8  -1   8    0.24   24.89
   8  -1  -8   46.04   21.18
   8   1  -7    2.59   29.75
  -8   1   7   98.86   41.02
   8  -1  -7  135.61   32.64
  -8  -1   7  114.22   25.60
   8   1  -6    0.39   27.92
  -8   1   6   29.12   16.17
   8  -1  -6   19.90   17.76
  -8  -1   6   -0.17   23.07
   8   1  -5   -0.61   11.72
  -8   1   5   10.52   11.32
   8  -1  -5   -0.09   11.58
  -8  -1   5    0.84   10.30
   8   1  -4    3.42   11.21
  -8   1   4    3.68   15.54
   8  -1  -4    0.56   10.18
  -8  -1   4    0.45    8.95
   8   1  -3    3.90   15.77
  -8   1   3   32.16   15.66
  -8  -1   3   -0.44   13.08
   8  -1  -3   -0.58   14.07
   8   1  -2    2.11   10.62
  -8   1   2    4.85   11.11
   8  -1  -2    0.40   10.70
  -8  -1   2   -0.38    9.11
   8   1  -1   -0.04   11.39
  -8   1   1    0.83   11.84
   8  -1  -1    0.47   16.76
  -8  -1   1    3.90    9.08
   8   1   0   -0.90   12.18
  -8   1   0  -23.76   13.38
  -8  -1   0    5.08    9.43
   8  -1   0   -0.10   11.70
   8   1   1    9.06   13.00
  -8   1  -1    8.90   14.59
  -8  -1  -1    2.54   10.08
   8  -1   1   -1.92   12.88
   8   1   2   -0.23   23.77
  -8   1  -2   30.54   24.20
  -8  -1  -2    7.57   11.37
   8  -1   2    1.72   14.59
  -8   1  -3   17.04   24.19
   8   1   3    0.04   23.04
   8  -1   3    1.43   20.32
   8   1   4   -0.03   16.85
  -8   1  -4   15.02   17.67
   8  -1   4   -2.56    9.24
   8   1   5   16.56   20.67
  -8   1  -5   33.84   33.90
   8   1   6    8.72   17.16
  -8   1  -6   11.03   16.91
   8   1   7   -1.18   10.47
  -8   1  -7   -0.93    9.90
   8   1   8    0.17   11.33
  -8   1  -8    0.98    9.42
  -8  -1  -8    3.12    8.25
  -8  -1  -9    7.94   10.26
  -8  -1 -10    2.23    7.09
  -8  -1 -11    4.87    6.76
  -8  -1 -12   -2.48    4.47
   8   2 -17   -1.57    6.50
  -8  -2  17    2.08    9.06
   8   2 -16    6.13   11.20
   8  -2 -16    4.34    7.26
  -8  -2  16    8.97   10.67
   8   2 -15    2.87    6.77
   8  -2 -15   -3.05    4.98
  -8  -2  15    5.79    9.72
   8   2 -14   -2.95    5.95
   8  -2 -14    8.22    7.19
  -8  -2  14   -4.26    8.54
   8   2 -13   -8.09    7.27
   8  -2 -13    4.67    8.80
  -8  -2  13    5.50    9.50
   8  -2 -12   -3.51   10.53
  -8  -2  12    0.44    9.49
  -8   2  11    6.68   17.51
   8  -2 -11   11.10   23.55
  -8  -2  11   19.59   21.19
  -8  -2  11    2.06   13.99
  -8   2  10   -0.25   11.43
   8  -2 -10    8.12   12.99
  -8  -2  10   -0.79   11.96
  -8  -2  10   15.02   14.43
   8   2  -9    8.56   19.11
  -8   2   9   19.18   16.91
   8  -2  -9   13.38   19.36
  -8  -2   9   26.29   26.08
  -8  -2   9   46.17   19.30
   8   2  -8    0.62   10.84
  -8   2   8    1.42   14.23
   8  -2  -8    7.82   10.74
  -8  -2   8    0.09   10.13
  -8  -2   8   -1.50    9.32
  -8   2   7   54.90   25.00
   8   2  -7   -1.43   28.92
  -8  -2   7    3.47   25.42
  -8  -2   7  137.09   26.39
   8  -2  -7  115.03   26.44
   8   2  -6   -0.36   25.29
  -8   2   6   37.90   14.94
   8  -2  -6    1.53   15.11
  -8  -2   6    1.74   16.32
  -8  -2   6    0.13   13.81
   8   2  -5    1.31   17.73
  -8   2   5   36.25   17.65
  -8  -2   5   33.95   23.99
   8  -2  -5   -0.17   25.15
  -8  -2   5    0.44   14.20
   8   2  -4   -2.34   14.19
  -8   2   4   19.80   14.71
  -8  -2   4    7.09   11.47
   8  -2  -4    0.86   14.75
   8   2  -3    1.88   24.38
  -8   2   3   88.82   27.25
  -8  -2   3   98.58   28.78
   8  -2  -3    2.07   25.29
   8   2  -2    0.64   13.54
  -8   2   2    7.55   15.08
   8  -2  -2    0.28   13.09
  -8  -2   2    9.52   12.61
  -8  -2   2    5.72   10.22
  -8   2   1   24.89   21.60
   8   2  -1   -0.46   18.31
  -8  -2   1   12.21   13.42
  -8  -2   1   31.83   16.45
   8  -2  -1   19.44   17.47
   8   2   0   -0.01   23.86
  -8   2   0    3.14   17.59
  -8  -2   0   12.01   13.47
   8  -2   0   10.81   21.78
   8   2   1    0.15   11.46
  -8   2  -1   -5.52   12.48
  -8  -2  -1    1.53    9.90
   8  -2   1    5.62    9.68
   8   2   2    1.02   16.77
  -8   2  -2    8.00   30.86
  -8  -2  -2   12.93   15.03
   8  -2   2   12.88   13.71
   8   2   3    6.49   15.09
  -8   2  -3    2.57   17.62
  -8  -2  -3    6.95   13.69
   8   2   4   10.11   17.62
  -8   2  -4    5.19   20.32
  -8  -2  -4    8.19   15.03
   8   2   5    1.00   15.31
  -8   2  -5    0.65   18.39
  -8  -2  -5    9.45   11.88
   8   2   6    2.99   24.50
  -8   2  -6   16.34   18.22
  -8  -2  -6    2.73   12.41
   8   2   7   -5.68    9.99
  -8   2  -7    2.11   16.95
  -8  -2  -7    2.21    8.20
   8   2   8    0.05   11.35
  -8   2  -8    3.00   13.94
  -8  -2  -8    7.60   10.48
   8   2   9   -2.55    6.12
  -8   2  -9   -7.13   10.34
  -8  -2  -9    6.29    5.48
   8  -2   9   -1.06    3.73
   8   2  10    4.49   16.30
  -8   2 -10   10.60   10.33
  -8  -2 -10   11.05    9.80
   8  -2  10    6.41   10.19
   8  -2  11   -2.59    2.83
  -8  -2 -11    6.50    4.70
  -8  -2 -12   -3.20    5.59
   8   3 -15   -1.25    6.07
   8  -3 -15    3.52    6.29
  -8  -3  15    4.91    8.35
   8   3 -14   -0.92    8.67
   8  -3 -14   10.46    9.17
  -8  -3  14    7.19   11.43
   8   3 -13    2.67   10.22
   8  -3 -13   12.54   11.15
  -8  -3  13    3.72   12.42
   8  -3 -12   13.26   13.67
  -8  -3  12   -7.07    9.10
   8  -3 -11    2.22   12.84
  -8  -3  11   12.47   13.58
  -8  -3  11    3.63   13.16
   8  -3 -10    8.05   14.28
  -8  -3  10    3.77   15.96
  -8  -3  10   12.72   14.24
   8  -3  -9    2.33   18.34
  -8  -3   9   27.45   18.50
  -8  -3   9   34.22   18.72
  -8   3   8    0.70    9.95
   8  -3  -8   10.12   14.65
  -8  -3   8    6.37   13.75
  -8  -3   8   11.28   11.77
   8   3  -7    7.66   13.93
  -8   3   7   10.77   13.60
  -8  -3   7   21.12   15.69
   8  -3  -7    3.59   16.54
  -8  -3   7   13.75   14.07
   8   3  -6    6.12   13.55
  -8   3   6    6.73   12.37
   8  -3  -6    2.54   13.35
  -8  -3   6    3.49   21.36
  -8  -3   6    7.50   19.58
   8   3  -5    9.19   27.02
  -8   3   5    4.16   16.74
   8  -3  -5   15.60   24.89
  -8  -3   5   18.98   17.72
  -8  -3   5   18.97   21.48
   8   3  -4    4.29   17.88
  -8   3   4    8.25   26.89
   8  -3  -4   13.74   11.71
  -8  -3   4    7.68   14.21
  -8  -3   4   29.77   15.54
   8  -3  -4   19.47   16.96
   8   3  -3   -1.14   13.43
  -8   3   3    2.83   14.68
   8  -3  -3    6.14   14.39
   8  -3  -3   12.91   13.38
   8   3  -2   -1.98   12.00
  -8   3   2    1.98   22.47
   8  -3  -2    3.95   10.72
   8  -3  -2    4.41    8.31
   8   3  -1    6.57   20.12
  -8   3   1    8.32   14.90
   8  -3  -1    1.79   10.72
  -8  -3   1    4.74   11.73
   8  -3  -1    0.87    9.51
   8   3   0    9.29   15.91
  -8   3   0    9.10   17.97
   8  -3   0    3.55   11.29
   8  -3   0    9.80   17.79
  -8  -3   0    6.06   21.10
   8   3   1   -1.69   13.26
  -8   3  -1   14.85   15.74
  -8  -3  -1    3.36   10.79
   8  -3   1   -0.60    9.04
   8   3   2    4.67   11.48
  -8   3  -2   -1.58   13.46
  -8  -3  -2   -3.03    9.31
   8  -3   2   -2.22    8.33
   8   3   3   -8.10   16.02
  -8   3  -3   26.41   18.66
  -8  -3  -3    7.85   13.35
   8  -3   3    4.04   10.92
   8   3   4   -0.40   12.23
  -8   3  -4    8.44   14.32
  -8  -3  -4   -5.87   10.70
   8  -3   4   -5.47   12.68
   8   3   5   -5.38   13.02
  -8   3  -5   -8.45   15.00
  -8  -3  -5    2.82   10.68
   8  -3   5   -2.35    7.99
   8   3   6   -1.75   11.74
  -8   3  -6   -2.62   13.59
   8  -3   6    0.48    7.13
  -8  -3  -6   18.19   14.98
   8   3   7   -6.46   11.13
  -8   3  -7    7.15   12.70
  -8  -3  -7    2.35   14.90
   8  -3   7    3.14    6.55
   8   3   8    0.11   10.71
  -8   3  -8    5.10   12.19
   8  -3   8    4.94    6.77
  -8  -3  -8    7.15   16.04
   8   3   9   -5.72    8.10
  -8   3  -9   -3.65    9.16
  -8  -3  -9   -3.26   11.99
   8  -3   9   -0.38    5.28
   8   3  10    7.14    7.32
  -8   3 -10    1.26    8.00
  -8  -3 -10    8.59    7.97
   8   4 -12   12.40    9.06
   8  -4 -12    3.79    8.60
  -8  -4  12    5.57    9.04
   8  -4 -11    8.86    9.23
  -8  -4  11    3.03    9.28
  -8   4  10   -0.14    9.01
   8  -4 -10    7.93    9.07
  -8  -4  10   -3.23    8.16
  -8  -4  10   13.79   10.59
  -8   4   9    8.40   10.83
   8  -4  -9   -6.30    8.82
  -8  -4   9    3.89    7.33
  -8  -4   9    2.14   10.32
  -8   4   8    8.59   10.33
   8  -4  -8   -0.92   18.58
  -8  -4   8   16.26   13.31
  -8  -4   8    7.10    9.67
   8  -4  -7   21.71   12.19
   8  -4  -7   11.85   12.10
  -8  -4   7   10.27   12.18
  -8  -4   7   -0.78    9.57
  -8   4   6   -3.91    4.71
   8  -4  -6   -0.65    4.46
  -8  -4   6    6.89    7.33
  -8  -4   6   -2.61    5.35
   8  -4  -6    5.03    7.18
   8   4  -5   -3.32    6.64
  -8   4   5   -4.18    6.96
   8  -4  -5    3.18    8.38
  -8  -4   5    5.35    9.32
   8  -4  -5    7.12    5.77
   8   4  -4    6.17    9.34
  -8   4   4   12.52   13.15
   8  -4  -4   -3.20    6.92
   8  -4  -4    5.29    8.65
   8   4  -3   -1.17    8.33
  -8   4   3   -3.51    9.20
   8  -4  -3    2.51    9.87
   8  -4  -3   -2.10    6.93
   8   4  -2   20.00   14.70
  -8   4   2   -5.23   10.66
   8  -4  -2   -2.73    6.72
   8  -4  -2    4.97    6.36
   8   4  -1   13.66   12.24
  -8   4   1    3.25   14.15
   8  -4  -1    0.62   13.72
   8   4   0    2.96    8.83
  -8   4   0   12.95   16.27
  -8  -4   0   -3.69    8.89
   8  -4   0   -3.12    6.05
   8   4   1   14.18   18.67
  -8   4  -1    7.75   13.51
  -8  -4  -1   -4.08   11.41
   8  -4   1    6.88   13.00
   8   4   2    9.62   17.11
  -8   4  -2   -2.49   12.01
  -8  -4  -2   18.43   15.39
   8  -4   2   -0.72    7.18
   8   4   3   -2.71   12.07
  -8   4  -3    6.56   13.06
  -8  -4  -3    1.37   10.38
   8  -4   3    6.52    7.37
   8   4   4   16.32   11.17
  -8   4  -4   -7.65   12.05
  -8  -4  -4    1.92    9.67
   8  -4   4    2.22   10.25
   8   4   5    5.52   15.35
  -8   4  -5   -1.46   10.41
  -8  -4  -5   -1.31    8.35
   8  -4   5    8.09    9.11
   8   4   6    4.77    5.51
  -8   4  -6   -2.39    6.08
  -8  -4  -6   -0.49    4.89
   8  -4   6   -0.81    3.46
  -9   0  16    5.57   11.20
  -9   0  15   -2.59    7.30
   9   0 -14   -0.57    6.69
  -9   0  14   -3.38    8.36
   9   0 -13    2.72   16.25
  -9   0  13    5.68   10.90
   9   0 -12   -2.54    8.01
  -9   0  12    1.66    8.58
   9   0 -11    7.48   19.88
  -9   0  11    3.81   11.73
   9   0 -10   11.78   22.37
  -9   0  10    4.92   12.80
   9   0  -9   12.05   20.32
  -9   0   9   27.54   16.67
   9   0  -8    3.66   12.57
  -9   0   8    4.04   11.75
   9   0  -7    9.91   22.81
  -9   0   7    7.12   13.13
   9   0  -6   26.86   17.28
  -9   0   6    0.07   15.55
   9   0  -5    3.25   53.93
  -9   0   5  173.67   34.41
   9   0  -4    1.85   10.53
  -9   0   4   -0.04    8.53
   9   0  -3   44.02   19.78
  -9   0   3   -1.40   17.11
   9   0  -2   12.49   20.09
  -9   0   2    0.35   11.34
   9   0  -1    1.45   10.27
  -9   0   1   -0.44   14.42
   9   0   0   12.52   15.05
  -9   0   0    0.62   12.22
   9   0   1   24.87   19.68
  -9   0  -1    9.27   16.16
   9   0   2   -9.93    9.91
  -9   0  -2    7.86    8.32
   9   0   3   25.05   18.46
  -9   0  -3    7.76   14.37
   9   0   4    0.18   12.99
  -9   0  -4   11.89   15.67
   9   0   5   11.95   23.94
   9   0   6   -1.01    8.18
  -9  -1  17    6.39   10.42
  -9  -1  16    1.85    6.81
  -9   1  15    1.28    3.93
  -9  -1  15   -7.57    6.95
   9  -1 -15    3.05    4.81
  -9   1  14    6.52   12.42
   9  -1 -14    0.18    9.44
  -9  -1  14   13.65   11.20
  -9   1  13   -0.55    9.92
  -9  -1  13    8.62   11.89
   9  -1 -13    9.86   12.07
  -9   1  12    1.65    7.54
  -9  -1  12   -5.63    8.77
   9  -1 -12    5.72    8.90
   9   1 -11    7.68   16.81
  -9   1  11    2.44   10.09
  -9  -1  11    4.52   12.01
   9  -1 -11    1.97   12.64
   9   1 -10    2.30   18.30
  -9   1  10    8.61   15.91
  -9  -1  10   -7.66   11.83
   9  -1 -10   13.61   12.31
   9   1  -9    8.18   13.06
  -9   1   9    3.15   11.74
  -9  -1   9    5.85   11.79
   9  -1  -9   -2.02   19.81
   9   1  -8    6.95   17.18
  -9   1   8    8.99   16.11
  -9  -1   8   29.90   15.51
   9  -1  -8   10.73   18.40
   9   1  -7   -0.14   12.46
  -9   1   7    7.83   10.82
  -9  -1   7   -0.10   10.20
   9  -1  -7    4.76   13.59
   9   1  -6   36.47   38.17
  -9   1   6   44.35   21.99
  -9  -1   6   46.71   21.48
   9  -1  -6   59.19   27.78
   9   1  -5    0.04   12.47
  -9   1   5    8.96   11.29
  -9  -1   5    0.09   10.40
   9  -1  -5   -0.46   19.69
   9   1  -4   -2.00   18.55
  -9   1   4   -4.87   10.51
  -9  -1   4    0.32   14.46
   9  -1  -4    0.59   11.31
   9   1  -3    0.63   11.36
  -9   1   3    5.85   10.51
  -9  -1   3   -0.62    9.19
   9  -1  -3   -1.02   11.27
   9   1  -2   -0.56   11.22
  -9   1   2   -6.07    9.98
  -9  -1   2    1.72    8.89
   9  -1  -2    0.18   10.81
   9   1  -1    6.65   25.46
  -9   1   1   -0.73   14.03
  -9  -1   1   13.84   12.16
   9  -1  -1   -0.63   22.25
   9   1   0    5.67   10.91
  -9   1   0    8.20   16.79
  -9  -1   0   -5.09    7.72
   9  -1   0   -2.36   14.86
   9   1   1   -5.23   13.10
  -9   1  -1   -2.04   12.95
  -9  -1  -1    3.05    9.13
   9  -1   1   19.90   17.24
   9   1   2  -10.44   14.96
  -9   1  -2   -5.32   13.85
   9  -1   2    8.57   17.32
   9   1   3   -7.59   13.92
  -9   1  -3    1.77   12.62
   9  -1   3   -2.99   10.53
   9   1   4    2.97   14.68
  -9   1  -4    3.47   13.25
   9  -1   4    5.89   10.56
   9   1   5    9.14   17.68
  -9   1  -5   -9.24   15.37
   9   1   6    9.58    8.33
  -9   1  -6   -6.79    6.78
   9   1   7   -8.97   10.63
  -9   1  -7   -2.64    8.44
   9   1   8    3.29    7.44
  -9  -2  16    4.05    7.62
   9  -2 -15   -4.01   10.42
  -9  -2  15   -4.97    9.22
   9  -2 -14   -9.50    9.08
  -9  -2  14   -0.97   11.43
   9  -2 -13    4.50   17.41
  -9  -2  13    8.28   12.90
  -9   2  12    0.34   10.52
  -9  -2  12    5.49   12.30
   9  -2 -12   10.98   17.34
  -9   2  11    2.12    6.92
  -9  -2  11   -0.38    9.75
   9  -2 -11    2.48   10.66
  -9   2  10    6.44   11.79
   9  -2 -10   17.95   15.36
  -9  -2  10   22.48   21.39
  -9  -2  10    2.65   11.44
   9   2  -9    5.31    9.63
  -9   2   9    3.72   10.49
   9  -2  -9    6.46   11.94
  -9  -2   9    3.16   11.24
  -9  -2   9   -2.72    9.90
   9   2  -8    4.83   12.69
  -9   2   8    9.98   17.13
   9  -2  -8    3.87   13.65
  -9  -2   8    4.75   12.36
  -9  -2   8    3.23   10.33
   9   2  -7   10.80   18.49
  -9   2   7   -2.75   10.70
   9  -2  -7    2.58   12.93
  -9  -2   7    5.08   11.09
  -9  -2   7    5.14   13.26
   9   2  -6    4.15   12.58
  -9   2   6    4.56   11.64
   9  -2  -6    2.56   12.67
  -9  -2   6    5.43   11.15
  -9  -2   6    2.64    9.14
   9   2  -5    0.32   13.07
  -9   2   5    4.26   18.74
   9  -2  -5    1.75   12.23
  -9  -2   5    9.21   10.61
  -9  -2   5   -0.31    9.79
   9   2  -4   -2.85   26.53
  -9   2   4   16.32   16.16
  -9  -2   4   10.89   14.94
   9  -2  -4    8.34   15.78
  -9  -2   4   14.39   19.83
   9   2  -3    2.10   11.36
  -9   2   3   -1.83   17.16
  -9  -2   3    0.12    7.77
   9  -2  -3    1.81    9.47
   9   2  -2   21.23   20.36
  -9   2   2   28.45   19.09
  -9  -2   2    5.19   12.80
   9  -2  -2   10.58   23.94
   9   2  -1    6.99   27.77
  -9   2   1   15.45   18.63
  -9  -2   1    9.32   14.10
   9  -2  -1   15.04   24.13
   9   2   0    7.88   18.49
  -9   2   0   14.19   27.98
  -9  -2   0    9.83   21.41
   9  -2   0   24.30   22.25
   9   2   1   -4.31    9.43
  -9   2  -1    4.73   10.01
  -9  -2  -1    2.98    6.87
   9  -2   1   -2.12    6.58
   9   2   2   12.20   15.64
  -9   2  -2    7.58   15.82
  -9  -2  -2   -2.49   16.42
   9  -2   2    5.37    9.70
   9   2   3   12.11   17.88
  -9   2  -3   29.26   18.74
  -9  -2  -3    5.66   11.94
   9   2   4   -5.41   11.80
  -9   2  -4   -0.13   12.04
  -9  -2  -4   -1.08    7.69
   9   2   5   -1.11    9.89
  -9   2  -5   -2.61    9.83
  -9  -2  -5    2.55    6.08
   9   2   6   14.46   16.63
  -9   2  -6   -7.15   13.77
  -9  -2  -6    0.77    9.08
   9   2   7   12.61    9.76
  -9   2  -7   -3.91    8.36
  -9  -2  -7   -0.03    8.83
   9   2   8   -6.14    7.50
  -9   2  -8    7.77   10.10
  -9  -2  -8    3.71    4.75
   9   3 -13   -0.15    5.13
   9  -3 -13    0.73    7.42
  -9  -3  13   13.30    8.22
   9   3 -12   -3.48   10.65
   9  -3 -12    5.92    9.62
  -9  -3  12   11.67   10.07
   9   3 -11    9.93    8.38
   9  -3 -11   -2.77   11.19
  -9  -3  11    8.86   10.99
   9  -3 -10    4.51    8.80
  -9  -3  10    2.51   13.26
  -9  -3  10   -6.90    7.65
  -9   3   9    2.00    6.00
   9  -3  -9   -0.41   10.41
  -9  -3   9    3.33    9.60
  -9  -3   9    5.00    9.48
  -9   3   8    0.25    7.65
   9  -3  -8    3.06   10.96
  -9  -3   8   13.28    9.94
  -9  -3   8   -2.85    9.58
   9   3  -7   -1.28    7.19
  -9   3   7   -5.25    7.19
   9  -3  -7   17.67   14.66
  -9  -3   7  -11.63   13.58
  -9  -3   7    4.39   11.43
   9   3  -6    1.04   12.30
  -9   3   6    3.88   12.46
   9  -3  -6   24.02   14.89
  -9  -3   6   17.72   12.46
  -9  -3   6   10.25   11.67
   9   3  -5   12.46   16.18
  -9   3   5   32.66   23.29
   9  -3  -5   17.44   16.44
  -9  -3   5   15.29   13.76
  -9  -3   5   21.08   14.26
   9   3  -4   -0.50   16.38
  -9   3   4   13.03   10.10
  -9  -3   4   -1.60    7.55
   9  -3  -4   -1.52    9.93
   9   3  -3   -1.91   14.99
  -9   3   3   27.17   22.83
   9  -3  -3    6.82   12.13
   9   3  -2    2.55   16.02
  -9   3   2    2.66   15.29
  -9  -3   2   17.25   12.29
   9  -3  -2    4.89   11.79
   9   3  -1    0.05   11.89
  -9   3   1  -17.64   12.52
  -9  -3   1    2.34    9.56
   9  -3  -1   -0.98    8.20
   9   3   0    8.88   14.44
  -9   3   0   19.90   24.02
  -9  -3   0    1.51   11.73
   9   3   1    4.93   11.50
  -9   3  -1   -9.14   12.78
  -9  -3  -1    6.38    9.50
   9   3   2   -7.91   10.76
  -9   3  -2    0.16   12.09
  -9  -3  -2    5.69   13.36
   9   3   3    5.54   14.26
  -9   3  -3   14.38   14.69
  -9  -3  -3    3.62   10.38
   9   3   4    0.79    9.08
  -9   3  -4   10.91    9.59
  -9  -3  -4   -4.20    6.58
   9   3   5   13.20   10.93
  -9   3  -5    0.77   11.40
  -9  -3  -5    0.20    7.77
   9   3   6    3.76    9.83
  -9   3  -6   -5.16   16.10
  -9  -3  -6    6.41    7.15
   9   3   7   -4.40    6.89
  -9   3  -7    3.17    6.11
  -9  -3  -7    1.77    4.61
   9  -4  -8    3.85    7.19
  -9  -4   8    5.49   13.08
   9  -4  -7   -5.53    7.02
  -9  -4   7   16.44    8.50
   9  -4  -6    3.02    5.94
  -9  -4   6    0.01    7.44
  -9   4   5    2.72    4.35
  -9  -4   5    4.70    6.62
   9  -4  -5   -1.92    5.66
   9   4  -4    1.66    6.01
  -9   4   4    6.54    6.28
  -9  -4   4    7.47    7.80
   9  -4  -4    3.49    5.97
   9   4  -3    4.01    6.70
  -9   4   3    1.72    6.30
   9   4  -2    7.29    5.71
  -9   4   2   -5.83    5.49
   9   4  -1   11.96    9.71
  -9   4   1    2.63    8.86
  -9  -4   1    6.64   10.09
   9   4   0   17.08    8.72
  -9   4   0   -0.95   13.42
  -9  -4   0   -7.95    8.47
   9   4   1    4.85    6.84
  -9   4  -1   -1.38    6.74
  -9  -4  -1   -3.21    9.90
   9   4   2    1.61    8.33
  -9   4  -2   13.69    7.86
  -9  -4  -2   -3.89    6.32
 -10   0  15   -1.53    5.08
 -10   0  14   -2.24    6.44
  10   0 -13    4.32    7.89
 -10   0  13   -2.08    6.54
  10   0 -12    7.75    9.69
 -10   0  12    3.89   10.93
  10   0 -11    6.79   11.95
 -10   0  11   10.80   12.32
  10   0 -10   -2.75   13.39
 -10   0  10    3.46   12.57
  10   0  -9    7.35   16.43
 -10   0   9   15.68   14.44
  10   0  -8    2.99   13.40
 -10   0   8    3.00   10.73
  10   0  -7   35.72   40.34
 -10   0   7   47.88   21.28
  10   0  -6    5.47   13.84
 -10   0   6    3.71   12.16
  10   0  -5   14.27   20.85
 -10   0   5   31.62   18.54
  10   0  -4   21.90   19.98
 -10   0   4   11.71   25.39
  10   0  -3   -0.16   11.31
 -10   0   3    2.78    9.86
  10   0  -2  -13.19   15.35
 -10   0   2   -2.62   13.04
  10   0  -1   -3.31   15.11
 -10   0   1   13.88   12.34
  10   0   0  -16.96   19.26
 -10   0   0    8.09   10.01
  10   0   1    1.03   14.67
 -10   0  -1    0.49    7.49
  10   0   2  -15.22   11.37
 -10   0  -2    3.52    8.77
  10   0   3    6.75   12.02
 -10   0  -3    4.97    8.37
  10   0   4    2.44    8.65
  10   0   5   -1.66    6.39
 -10   1  14    0.12    3.27
 -10  -1  14   -2.29    5.81
  10  -1 -14    0.02    4.11
 -10   1  13    3.20    8.28
 -10  -1  13    1.37    7.29
  10  -1 -13   -1.58   10.12
  10   1 -12    2.01    4.61
 -10   1  12   -6.29    5.88
  10  -1 -12    6.29   10.69
 -10  -1  12   -0.97   11.35
  10   1 -11    4.92    7.48
 -10   1  11   14.07   13.25
 -10  -1  11    1.47   10.54
  10  -1 -11   -5.59   10.13
  10   1 -10   -1.46    7.01
 -10   1  10    0.64   10.54
 -10  -1  10    6.30    7.98
  10  -1 -10   -3.92    8.47
  10   1  -9   -0.82   11.56
 -10   1   9   -3.58    9.87
 -10  -1   9   15.04   17.17
  10  -1  -9   10.85   11.39
  10   1  -8   12.20   11.72
 -10   1   8    0.14   11.09
  10  -1  -8   -1.08   11.93
 -10  -1   8    2.49   10.97
  10   1  -7    5.14   12.80
 -10   1   7    4.82   18.00
 -10  -1   7    7.26   11.20
  10  -1  -7   -2.47   13.57
  10   1  -6   -2.73    8.59
 -10   1   6    0.62    7.94
  10  -1  -6   -6.82    8.86
 -10  -1   6    6.22    7.05
  10   1  -5   -7.40   13.79
 -10   1   5   25.00   18.45
 -10  -1   5    2.50   10.76
  10  -1  -5    7.98   20.78
  10   1  -4    0.49   18.33
 -10   1   4   14.23   16.01
  10  -1  -4   30.44   19.34
 -10  -1   4   15.25   14.18
  10   1  -3    5.32   18.72
 -10   1   3   -6.36   10.19
 -10  -1   3   -5.32   13.56
  10  -1  -3    4.14   12.33
  10   1  -2    4.31   10.50
 -10   1   2   20.42   13.91
 -10  -1   2    2.20   10.95
  10  -1  -2  -13.98    9.99
  10   1  -1    4.40   10.94
 -10   1   1   -2.96    9.62
 -10  -1   1   -3.61   10.87
  10  -1  -1    7.75   10.55
  10   1   0    0.30   12.87
 -10   1   0    6.96   10.91
  10  -1   0    8.02   12.12
 -10  -1   0   -4.63   11.78
  10   1   1   -0.78   12.14
 -10   1  -1    7.28   10.34
  10  -1   1    0.16   10.44
  10   1   2    9.27    9.12
 -10   1  -2   -6.10    7.71
  10  -1   2   -1.82    7.45
 -10   1  -3    3.22    8.84
  10   1   3   -5.91   11.20
  10  -1   3    6.33    7.64
  10   1   4   -3.19    8.85
 -10   1  -4    7.32   10.50
  10   1   5    5.10    9.15
 -10   1  -5    3.35    6.37
  10   1   6    2.94    6.60
 -10   1  -6    0.92    6.47
  10  -2 -13    6.85    6.80
 -10  -2  13   -0.83    8.22
  10  -2 -12    2.06   14.17
 -10  -2  12   13.01   15.88
 -10   2  11   -9.09    8.87
 -10  -2  11   -1.77    9.25
  10  -2 -11    3.64    8.87
  10   2 -10   -2.36    4.81
 -10   2  10    6.48    8.60
 -10  -2  10    9.01   12.42
  10  -2 -10    2.88    8.84
  10   2  -9    8.44    8.30
 -10   2   9    2.34   12.47
 -10  -2   9    1.19   10.27
  10  -2  -9   -3.89   17.92
  10   2  -8   -4.10    6.61
 -10   2   8    6.18    6.94
 -10  -2   8    9.65   11.68
  10  -2  -8   -5.18    8.51
  10   2  -7    1.24    9.37
 -10   2   7   -6.13    9.33
 -10  -2   7    1.40    9.50
  10  -2  -7   -6.75   11.02
  10   2  -6    1.35   15.01
 -10   2   6   12.31   20.75
 -10  -2   6   18.52   12.92
  10  -2  -6   14.18   15.72
  10   2  -5    5.25   12.39
 -10   2   5   -0.08   10.74
 -10  -2   5    2.83    9.58
  10  -2  -5   11.03   12.46
  10   2  -4   -7.21   12.91
 -10   2   4   18.24   18.26
 -10  -2   4    9.64    9.45
  10  -2  -4    2.15   12.56
  10   2  -3   -1.01    8.81
 -10   2   3  -10.96    7.84
 -10  -2   3    7.68    5.59
  10  -2  -3   -1.93    7.92
  10   2  -2   -8.64   17.55
 -10   2   2    1.20    9.91
 -10  -2   2    2.36    6.17
  10  -2  -2    3.31    9.31
  10   2  -1    8.26   13.43
 -10   2   1   -4.93   18.90
  10  -2  -1    4.97   10.40
  10   2   0    7.53   11.52
 -10   2   0   -2.12   10.22
  10  -2   0   -5.61    7.65
  10   2   1   10.04   14.33
 -10   2  -1    3.57   12.46
  10  -2   1    6.63    8.31
  10   2   2    9.19   14.13
 -10   2  -2    6.00   12.05
  10   2   3    4.84   14.83
 -10   2  -3   15.81   12.31
  10   2   4    8.80   11.21
 -10   2  -4    0.14   14.31
  10   2   5   -1.00    6.33
 -10   2  -5    1.56    5.08
  10   2   6    0.25    4.73
  10  -3  -9    4.84    8.27
 -10  -3   9    4.94    7.06
 -10   3   8    3.14    4.76
 -10  -3   8    6.68    6.69
  10  -3  -8   -0.02    8.18
 -10   3   7    0.11    4.39
  10  -3  -7   -1.28    9.35
 -10  -3   7    4.31    4.55
 -10  -3   7   -5.87    6.28
  10   3  -6   -1.63    3.84
 -10   3   6   -3.75    4.18
  10  -3  -6   -6.27    5.03
 -10  -3   6    4.41    3.49
 -10  -3   6    3.34    3.90
  10   3  -5    4.23    7.11
 -10   3   5    6.54    6.83
 -10  -3   5   -0.60    5.65
  10  -3  -5   -0.03    7.53
  10   3  -4   16.02   12.11
 -10   3   4   -3.52    7.26
  10  -3  -4    3.40    6.90
  10   3  -3    8.95    7.43
 -10   3   3   -1.01    6.99
  10  -3  -3   -1.94    5.45
  10   3  -2  -15.27    8.95
 -10   3   2   -1.78    5.51
 -10  -3   2    4.42    5.68
  10  -3  -2    4.05    5.78
  10   3  -1    6.61   10.09
 -10   3   1    3.45   14.18
 -10  -3   1    3.20    5.87
  10   3   0    3.74    7.83
 -10   3   0  -14.38   11.08
 -10  -3   0    0.83    6.67
  10   3   1    2.76    6.85
 -10   3  -1    4.96    5.90
 -10  -3  -1   -3.59    3.86
  10   3   2   -0.10   10.29
 -10   3  -2   12.22    9.35
  11   0 -11   -0.71    4.51
 -11   0  11    3.40    8.36
  11   0 -10    4.29    5.97
 -11   0  10   -3.88    6.31
  11   0  -9   -3.60    8.32
 -11   0   9    9.26    8.61
  11   0  -8   15.30   21.43
 -11   0   8   13.95   13.18
  11   0  -7    2.58    7.98
 -11   0   7   -1.17    6.78
  11   0  -6   16.00   22.59
 -11   0   6    6.65   11.31
  11   0  -5  -14.60   12.78
 -11   0   5    9.49   15.10
  11   0  -4   13.20   10.04
 -11   0   4   -5.43    7.36
  11   0  -3   14.51   25.30
 -11   0   3   13.38   11.58
  11   0  -2   -3.70   13.98
 -11   0   2    2.41    6.66
  11   0  -1   -4.83    8.22
 -11   0   1    1.34    5.54
  11   0   0   -9.86   10.21
 -11   0   0   -3.16    6.86
  11   0   1   12.54   11.76
 -11   0  -1   -3.59    4.61
  11   0   2   -1.26    6.67
  11   0   3    4.56    6.52
 -11   1  11    2.05    6.06
 -11  -1  11    3.58    7.22
  11  -1 -11    4.38    6.85
  11   1 -10   -1.80    7.70
 -11   1  10    0.00    5.96
 -11  -1  10   -0.99   10.55
  11  -1 -10   -2.37    6.84
  11   1  -9    0.06   10.29
 -11   1   9    0.73    6.50
 -11  -1   9   -3.63    7.48
  11  -1  -9    9.16    7.83
  11   1  -8   11.53   11.75
 -11   1   8   -6.68    7.11
 -11  -1   8   -2.90   11.65
  11  -1  -8   10.33    8.46
  11   1  -7    7.72   10.83
 -11   1   7   10.75    9.09
 -11  -1   7   -3.19    9.44
  11  -1  -7    7.28   11.30
  11   1  -6    8.45   16.82
 -11   1   6   19.93   14.62
 -11  -1   6   -3.06    9.26
  11  -1  -6    4.11   10.59
  11   1  -5    2.30   11.48
 -11   1   5   13.15   10.44
 -11  -1   5   -1.24   14.09
  11  -1  -5    3.99   11.40
  11   1  -4   -4.99   16.41
 -11   1   4    7.88    9.11
 -11  -1   4   -0.96    7.29
  11  -1  -4    5.52    9.78
  11   1  -3   12.53   10.52
 -11   1   3    6.11   13.84
 -11  -1   3   -4.10    6.74
  11  -1  -3   11.31   14.31
  11   1  -2   -3.00   10.98
 -11   1   2   -1.83    9.01
 -11  -1   2  -10.72    9.76
  11  -1  -2    7.17   14.15
  11   1  -1   -1.15    8.86
 -11   1   1    1.00    7.48
 -11  -1   1   -0.05    7.21
  11  -1  -1    9.08   10.86
  11   1   0    3.65    9.49
 -11   1   0    1.76    7.61
  11  -1   0    3.06    6.98
  11   1   1   -5.29    6.34
 -11   1  -1   -0.50    4.92
  11  -1   1    3.53    4.37
  11   1   2    9.68    9.97
 -11   1  -2    8.35   11.11
  11   1   3   12.66   14.55
 -11  -2   8    4.08    7.07
  11   2  -7   12.36    7.49
 -11   2   7    7.45    6.91
 -11  -2   7   -0.01    7.18
  11  -2  -7    0.81    8.83
  11   2  -6    6.15    5.36
 -11   2   6    6.33    5.40
 -11  -2   6    2.72    4.79
  11  -2  -6  -17.06    5.91
  11   2  -5   13.26   11.73
 -11   2   5    2.13    7.20
 -11  -2   5   -8.63    5.27
  11  -2  -5    1.35   11.50
  11   2  -4    4.11    8.39
 -11   2   4   -0.45    8.31
  11  -2  -4    9.91   11.82
  11   2  -3    3.51   10.74
 -11   2   3   11.60    9.72
  11  -2  -3   10.64   13.24
 -11   2   2    1.83    6.65
  11  -2  -2    0.54    8.09
  11   2  -1   -3.78    7.68
 -11   2   1   11.26   10.33
  11   2   0    2.89    8.21
 -11   2   0    2.67   10.63
;

_shelx_hkl_checksum   71113

#==============================================================================
#     End of CIF
#==============================================================================
