# Supplementary material for: Walking and rolling of crystals induced thermally by phase transition
Source: Nat Commun. 2018 Feb 7;9:538. doi: 10.1038/s41467-017-02549-2 (PMC5803265; doi:10.1038/s41467-017-02549-2)
Supplement: Supplementary file 18 — Supplementary Data 5 [file 41467_2017_2549_MOESM18_ESM.cif]

 
data_azos_433K

# start Validation Reply Form
_vrf_ATOM007_azos_433K
;
PROBLEM: _atom_site_aniso_label is missing
RESPONSE: This is because disorder of molecule and high temperature
measurement did not allow high quality of data.
;
_vrf_PLAT026_azos_433K
;
PROBLEM: Ratio Observed / Unique Reflections (too) Low ..         18 %
RESPONSE: Please see the response to ATOM007.
;
_vrf_PLAT201_azos_433K
;
PROBLEM: Isotropic non-H Atoms in Main Residue(s) .......         28 Report
RESPONSE: Please see the response to ATOM007.
;
_vrf_PLAT084_azos_433K
;
PROBLEM: High wR2 Value (i.e. > 0.25) ...................       0.38 Report
RESPONSE: Please see the response to ATOM007.
;
_vrf_PLAT210_azos_433K
;
PROBLEM: No Anisotropic ADP's Found in CIF ..............     Please Check
RESPONSE: Please see the response to ATOM007.
;
_vrf_PLAT930_azos_433K
;
PROBLEM: Check Twin Law ( 1 0  1)[ 4 0  1] Estimated BASF       0.38
RESPONSE: Please see the response to ATOM007.
;
# end Validation Reply Form
_audit_creation_method            SHELXL-2014/6
_chemical_name_systematic         ?
_chemical_name_common             ?
_chemical_melting_point           ?
_chemical_formula_moiety          ?
_chemical_formula_sum
 'C23 H24 N4 O' 
_chemical_formula_weight          372.46

loop_
 _atom_type_symbol
 _atom_type_description
 _atom_type_scat_dispersion_real
 _atom_type_scat_dispersion_imag
 _atom_type_scat_source
 'C'  'C'   0.0181   0.0091
 'International Tables Vol C Tables 4.2.6.8 and 6.1.1.4'
 'H'  'H'   0.0000   0.0000
 'International Tables Vol C Tables 4.2.6.8 and 6.1.1.4'
 'N'  'N'   0.0311   0.0180
 'International Tables Vol C Tables 4.2.6.8 and 6.1.1.4'
 'O'  'O'   0.0492   0.0322
 'International Tables Vol C Tables 4.2.6.8 and 6.1.1.4'
 
_space_group_crystal_system       monoclinic
_space_group_IT_number            4
_space_group_name_H-M_alt         'P 21'
_space_group_name_Hall            'P 2yb'
 
_shelx_space_group_comment
;
The symmetry employed for this shelxl refinement is uniquely defined
by the following loop, which should always be used as a source of
symmetry information in preference to the above space-group names.
They are only intended as comments.
;
 
loop_
 _space_group_symop_operation_xyz
 'x, y, z'
 '-x, y+1/2, -z'
 
_cell_length_a                    9.345(7)
_cell_length_b                    5.552(4)
_cell_length_c                    20.474(15)
_cell_angle_alpha                 90
_cell_angle_beta                  98.416(19)
_cell_angle_gamma                 90
_cell_volume                      1050.9(13)
_cell_formula_units_Z             2
_cell_measurement_temperature     433(2)
_cell_measurement_reflns_used     1120
_cell_measurement_theta_min       4.61
_cell_measurement_theta_max       66.97
 
_exptl_crystal_description        platelet
_exptl_crystal_colour             orange
_exptl_crystal_density_meas       ?
_exptl_crystal_density_method     ?
_exptl_crystal_density_diffrn     1.177          
_exptl_crystal_F_000              396
_exptl_transmission_factor_min    ?
_exptl_transmission_factor_max    ?
_exptl_crystal_size_max           0.400
_exptl_crystal_size_mid           0.200
_exptl_crystal_size_min           0.100
_exptl_absorpt_coefficient_mu     0.586
_shelx_estimated_absorpt_T_min    0.944
_shelx_estimated_absorpt_T_max    0.944
_exptl_absorpt_correction_type    multi-scan
_exptl_absorpt_correction_T_min   0.784
_exptl_absorpt_correction_T_max   0.941
_exptl_absorpt_process_details    'ABSCOR (Rigaku, 1995)'
_exptl_absorpt_special_details    ?
_diffrn_ambient_temperature       433(2)
_diffrn_radiation_wavelength      1.54184
_diffrn_radiation_type            CuK\a
_diffrn_source                    ?
_diffrn_measurement_device_type   'Rigaku R-AXIS RAPID'
_diffrn_measurement_method        \w
_diffrn_detector_area_resol_mean  10.000
_diffrn_reflns_number             8906
_diffrn_reflns_av_unetI/netI      0.0829
_diffrn_reflns_av_R_equivalents   0.0592
_diffrn_reflns_limit_h_min        -11
_diffrn_reflns_limit_h_max        11
_diffrn_reflns_limit_k_min        -6
_diffrn_reflns_limit_k_max        6
_diffrn_reflns_limit_l_min        -24
_diffrn_reflns_limit_l_max        24
_diffrn_reflns_theta_min          4.366
_diffrn_reflns_theta_max          68.772
_diffrn_reflns_theta_full         67.684
_diffrn_measured_fraction_theta_max   0.965
_diffrn_measured_fraction_theta_full  0.974
_diffrn_reflns_Laue_measured_fraction_max    0.965
_diffrn_reflns_Laue_measured_fraction_full   0.974
_diffrn_reflns_point_group_measured_fraction_max   0.852
_diffrn_reflns_point_group_measured_fraction_full  0.864
_reflns_number_total              3317
_reflns_number_gt                 600
_reflns_threshold_expression      'I > 2\s(I)'
_reflns_Friedel_coverage          0.588
_reflns_Friedel_fraction_max      0.710
_reflns_Friedel_fraction_full     0.725
 
_reflns_special_details
;
 Reflections were merged by SHELXL according to the crystal
 class for the calculation of statistics and refinement.
 
 _reflns_Friedel_fraction is defined as the number of unique
 Friedel pairs measured divided by the number that would be
 possible theoretically, ignoring centric projections and
 systematic absences.
;
 
_computing_data_collection        ?
_computing_cell_refinement        ?
_computing_data_reduction         ?
_computing_structure_solution     ?
_computing_structure_refinement 'SHELXL-2014/6 (Sheldrick, 2014)'
_computing_molecular_graphics     ?
_computing_publication_material   ?
_refine_special_details           ?
_refine_ls_structure_factor_coef  Fsqd
_refine_ls_matrix_type            full
_refine_ls_weighting_scheme       calc
_refine_ls_weighting_details
'w=1/[\s^2^(Fo^2^)+(0.2000P)^2^] where P=(Fo^2^+2Fc^2^)/3'
_atom_sites_solution_primary      ?
_atom_sites_solution_secondary    ?
_atom_sites_solution_hydrogens    geom
_refine_ls_hydrogen_treatment     constr
_refine_ls_extinction_method      SHELXL
_refine_ls_extinction_coef        0.059(11)
_refine_ls_extinction_expression
 'Fc^*^=kFc[1+0.001xFc^2^\l^3^/sin(2\q)]^-1/4^'
_refine_ls_abs_structure_details
;
 Flack x determined using 179 quotients [(I+)-(I-)]/[(I+)+(I-)]
 (Parsons, Flack and Wagner, Acta Cryst. B69 (2013) 249-259).
;
_refine_ls_abs_structure_Flack    -1.7(10)
_chemical_absolute_configuration  'syn'
_refine_ls_number_reflns          3317
_refine_ls_number_parameters      155
_refine_ls_number_restraints      52
_refine_ls_R_factor_all           0.2547
_refine_ls_R_factor_gt            0.1190
_refine_ls_wR_factor_ref          0.3773
_refine_ls_wR_factor_gt           0.3059
_refine_ls_goodness_of_fit_ref    0.743
_refine_ls_restrained_S_all       0.745
_refine_ls_shift/su_max           0.080
_refine_ls_shift/su_mean          0.017
 
loop_
 _atom_site_label
 _atom_site_type_symbol
 _atom_site_fract_x
 _atom_site_fract_y
 _atom_site_fract_z
 _atom_site_U_iso_or_equiv
 _atom_site_adp_type
 _atom_site_occupancy
 _atom_site_site_symmetry_order  
 _atom_site_calc_flag
 _atom_site_refinement_flags_posn
 _atom_site_refinement_flags_adp
 _atom_site_refinement_flags_occupancy
 _atom_site_disorder_assembly
 _atom_site_disorder_group
N2 N 0.6699(19) 0.357(4) 0.6192(10) 0.206(8) Uiso 0.444(13) 1 d D U P A 1
N3 N 0.631(4) 0.508(5) 0.5777(14) 0.181(15) Uiso 0.444(13) 1 d D U P A 1
C7 C 0.275(4) 0.575(15) 0.927(2) 0.26(2) Uiso 0.444(13) 1 d D U P A 1
H7 H 0.2839 0.4118 0.9458 0.306 Uiso 0.444(13) 1 calc R U P A 1
C8 C 0.325(4) 0.783(6) 0.9810(14) 0.239(13) Uiso 0.444(13) 1 d . U P A 1
H8A H 0.2767 0.7597 1.0189 0.359 Uiso 0.444(13) 1 calc R U P A 1
H8B H 0.4275 0.7739 0.9942 0.359 Uiso 0.444(13) 1 calc R U P A 1
H8C H 0.2997 0.9374 0.9619 0.359 Uiso 0.444(13) 1 calc R U P A 1
N4 N 0.928(3) 0.485(5) 0.3578(16) 0.190(11) Uiso 0.444(13) 1 d . U P A 1
C22 C 0.910(4) 0.646(10) 0.311(2) 0.251(15) Uiso 0.444(13) 1 d . U P A 1
H22A H 0.9732 0.6117 0.2796 0.377 Uiso 0.444(13) 1 calc R U P A 1
H22B H 0.8116 0.6439 0.2902 0.377 Uiso 0.444(13) 1 calc R U P A 1
H22C H 0.9327 0.8026 0.3302 0.377 Uiso 0.444(13) 1 calc R U P A 1
C23 C 1.056(3) 0.264(7) 0.3562(18) 0.260(14) Uiso 0.444(13) 1 d . U P A 1
H23A H 1.1009 0.2819 0.3173 0.391 Uiso 0.444(13) 1 calc R U P A 1
H23B H 1.1277 0.2779 0.3946 0.391 Uiso 0.444(13) 1 calc R U P A 1
H23C H 1.0103 0.1090 0.3559 0.391 Uiso 0.444(13) 1 calc R U P A 1
C10 C 0.452(2) 0.427(4) 0.7859(10) 0.182(8) Uiso 0.444(13) 1 d DG U P A 1
C11 C 0.425(2) 0.606(4) 0.7383(12) 0.230(15) Uiso 0.444(13) 1 d G U P A 1
H11 H 0.3607 0.7294 0.7435 0.276 Uiso 0.444(13) 1 calc R U P A 1
C12 C 0.495(3) 0.601(4) 0.6828(10) 0.223(12) Uiso 0.444(13) 1 d G U P A 1
H12 H 0.4771 0.7207 0.6510 0.268 Uiso 0.444(13) 1 calc R U P A 1
C13 C 0.592(2) 0.416(5) 0.6750(10) 0.212(10) Uiso 0.444(13) 1 d DG U P A 1
C14 C 0.618(2) 0.237(4) 0.7226(13) 0.228(10) Uiso 0.444(13) 1 d G U P A 1
H14 H 0.6830 0.1135 0.7173 0.273 Uiso 0.444(13) 1 calc R U P A 1
C15 C 0.549(2) 0.242(4) 0.7780(11) 0.230(11) Uiso 0.444(13) 1 d G U P A 1
H15 H 0.5665 0.1222 0.8099 0.276 Uiso 0.444(13) 1 calc R U P A 1
C1 C 0.029(3) 0.697(5) 0.9546(8) 0.351(18) Uiso 0.444(13) 1 d G U P A 1
H1 H 0.0702 0.7079 0.9986 0.421 Uiso 0.444(13) 1 calc R U P A 1
C2 C -0.120(3) 0.722(6) 0.9373(11) 0.329(16) Uiso 0.444(13) 1 d G U P A 1
H2 H -0.1780 0.7495 0.9697 0.395 Uiso 0.444(13) 1 calc R U P A 1
C3 C -0.182(2) 0.705(6) 0.8715(13) 0.27(3) Uiso 0.444(13) 1 d G U P A 1
H3 H -0.2815 0.7215 0.8599 0.328 Uiso 0.444(13) 1 calc R U P A 1
C4 C -0.095(3) 0.663(6) 0.8229(8) 0.316(16) Uiso 0.444(13) 1 d G U P A 1
H4 H -0.1368 0.6519 0.7789 0.379 Uiso 0.444(13) 1 calc R U P A 1
C5 C 0.053(3) 0.638(6) 0.8403(10) 0.305(14) Uiso 0.444(13) 1 d DG U P A 1
H5 H 0.1114 0.6103 0.8078 0.366 Uiso 0.444(13) 1 calc R U P A 1
C6 C 0.115(2) 0.655(5) 0.9061(12) 0.22(2) Uiso 0.444(13) 1 d G U P A 1
C9 C 0.390(5) 0.434(7) 0.8460(17) 0.254(16) Uiso 0.444(13) 1 d D U P A 1
O1 O 0.360(2) 0.212(5) 0.8644(13) 0.227(10) Uiso 0.444(13) 1 d D U P A 1
N1 N 0.337(2) 0.601(5) 0.8764(15) 0.195(11) Uiso 0.444(13) 1 d D U P A 1
H1N H 0.3443 0.7452 0.8616 0.234 Uiso 0.444(13) 1 calc R U P A 1
C16 C 0.7132(16) 0.464(3) 0.5240(7) 0.159(7) Uiso 0.444(13) 1 d DG U P A 1
C17 C 0.6894(16) 0.659(3) 0.4812(10) 0.199(9) Uiso 0.444(13) 1 d G U P A 1
H17 H 0.6275 0.7823 0.4898 0.239 Uiso 0.444(13) 1 calc R U P A 1
C18 C 0.758(2) 0.669(3) 0.4255(9) 0.224(10) Uiso 0.444(13) 1 d G U P A 1
H18 H 0.7422 0.7998 0.3968 0.268 Uiso 0.444(13) 1 calc R U P A 1
C19 C 0.8506(17) 0.485(4) 0.4125(8) 0.182(8) Uiso 0.444(13) 1 d G U P A 1
C20 C 0.8743(18) 0.290(3) 0.4554(9) 0.188(8) Uiso 0.444(13) 1 d G U P A 1
H20 H 0.9362 0.1667 0.4467 0.225 Uiso 0.444(13) 1 calc R U P A 1
C21 C 0.8056(19) 0.280(3) 0.5111(8) 0.186(8) Uiso 0.444(13) 1 d G U P A 1
H21 H 0.8215 0.1492 0.5397 0.224 Uiso 0.444(13) 1 calc R U P A 1
N2B N 0.6997(16) 0.373(3) 0.5642(7) 0.206(7) Uiso 0.556(13) 1 d D U P A 2
N3B N 0.632(5) 0.541(6) 0.5815(15) 0.27(2) Uiso 0.556(13) 1 d D U P A 2
C7B C 0.273(3) 0.583(11) 0.9132(17) 0.232(18) Uiso 0.556(13) 1 d D U P A 2
H7B H 0.2774 0.4156 0.9282 0.279 Uiso 0.556(13) 1 calc R U P A 2
C8B C 0.371(3) 0.702(8) 0.9609(18) 0.302(16) Uiso 0.556(13) 1 d . U P A 2
H8D H 0.3317 0.7106 1.0016 0.453 Uiso 0.556(13) 1 calc R U P A 2
H8E H 0.4608 0.6142 0.9680 0.453 Uiso 0.556(13) 1 calc R U P A 2
H8F H 0.3885 0.8615 0.9460 0.453 Uiso 0.556(13) 1 calc R U P A 2
C9B C 0.408(3) 0.400(6) 0.8210(11) 0.218(10) Uiso 0.556(13) 1 d D U P A 2
O1B O 0.385(2) 0.178(5) 0.8435(13) 0.295(15) Uiso 0.556(13) 1 d D U P A 2
N1B N 0.347(2) 0.576(5) 0.8470(12) 0.223(10) Uiso 0.556(13) 1 d D U P A 2
H1NB H 0.3454 0.7096 0.8259 0.267 Uiso 0.556(13) 1 calc R U P A 2
N4B N 0.941(3) 0.439(6) 0.3293(15) 0.239(12) Uiso 0.556(13) 1 d . U P A 2
C22B C 0.886(4) 0.633(9) 0.2792(17) 0.314(19) Uiso 0.556(13) 1 d . U P A 2
H22D H 0.8100 0.7227 0.2949 0.472 Uiso 0.556(13) 1 calc R U P A 2
H22E H 0.9639 0.7406 0.2735 0.472 Uiso 0.556(13) 1 calc R U P A 2
H22F H 0.8497 0.5595 0.2378 0.472 Uiso 0.556(13) 1 calc R U P A 2
C23B C 1.041(3) 0.305(6) 0.3166(16) 0.273(12) Uiso 0.556(13) 1 d . U P A 2
H23D H 1.0676 0.3490 0.2746 0.327 Uiso 0.556(13) 1 calc R U P A 2
H23E H 1.1234 0.3230 0.3503 0.327 Uiso 0.556(13) 1 calc R U P A 2
H23F H 1.0092 0.1407 0.3152 0.327 Uiso 0.556(13) 1 calc R U P A 2
C1B C 0.056(3) 0.861(5) 0.9039(8) 0.335(14) Uiso 0.556(13) 1 d G . P A 2
H1B H 0.1167 0.9884 0.9194 0.403 Uiso 0.556(13) 1 calc R U P A 2
C2B C -0.092(3) 0.899(4) 0.8876(10) 0.351(16) Uiso 0.556(13) 1 d G . P A 2
H2B H -0.1302 1.0513 0.8922 0.421 Uiso 0.556(13) 1 calc R U P A 2
C3B C -0.1818(18) 0.709(6) 0.8644(9) 0.38(4) Uiso 0.556(13) 1 d G . P A 2
H3B H -0.2808 0.7342 0.8535 0.457 Uiso 0.556(13) 1 calc R U P A 2
C4B C -0.124(3) 0.481(5) 0.8575(8) 0.309(14) Uiso 0.556(13) 1 d G . P A 2
H4B H -0.1844 0.3542 0.8420 0.371 Uiso 0.556(13) 1 calc R U P A 2
C5B C 0.024(3) 0.444(4) 0.8738(9) 0.313(13) Uiso 0.556(13) 1 d G . P A 2
H5B H 0.0625 0.2912 0.8691 0.376 Uiso 0.556(13) 1 calc R U P A 2
C6B C 0.1141(18) 0.634(6) 0.8970(8) 0.28(2) Uiso 0.556(13) 1 d DG . P A 2
C10B C 0.4658(17) 0.422(3) 0.7599(7) 0.208(9) Uiso 0.556(13) 1 d DG . P A 2
C11B C 0.4315(19) 0.626(3) 0.7212(9) 0.217(11) Uiso 0.556(13) 1 d G . P A 2
H11B H 0.3712 0.7431 0.7346 0.260 Uiso 0.556(13) 1 calc R U P A 2
C12B C 0.487(2) 0.653(3) 0.6623(8) 0.242(11) Uiso 0.556(13) 1 d G . P A 2
H12B H 0.4645 0.7895 0.6364 0.291 Uiso 0.556(13) 1 calc R U P A 2
C13B C 0.5777(18) 0.478(3) 0.6422(7) 0.197(8) Uiso 0.556(13) 1 d DG . P A 2
C14B C 0.6120(16) 0.274(3) 0.6810(9) 0.213(8) Uiso 0.556(13) 1 d G . P A 2
H14B H 0.6723 0.1570 0.6675 0.256 Uiso 0.556(13) 1 calc R U P A 2
C15B C 0.5561(16) 0.247(3) 0.7398(8) 0.213(8) Uiso 0.556(13) 1 d G . P A 2
H15B H 0.5790 0.1106 0.7657 0.255 Uiso 0.556(13) 1 calc R U P A 2
C16B C 0.7520(16) 0.408(3) 0.5003(7) 0.210(8) Uiso 0.556(13) 1 d DG . P A 2
C17B C 0.7081(14) 0.590(3) 0.4550(9) 0.207(8) Uiso 0.556(13) 1 d G . P A 2
H17B H 0.6387 0.7007 0.4635 0.249 Uiso 0.556(13) 1 calc R U P A 2
C18B C 0.7678(17) 0.605(3) 0.3968(8) 0.205(7) Uiso 0.556(13) 1 d G . P A 2
H18B H 0.7384 0.7257 0.3664 0.246 Uiso 0.556(13) 1 calc R U P A 2
C19B C 0.8715(16) 0.438(3) 0.3840(7) 0.172(8) Uiso 0.556(13) 1 d G . P A 2
C20B C 0.9154(16) 0.257(3) 0.4294(9) 0.220(8) Uiso 0.556(13) 1 d G . P A 2
H20B H 0.9848 0.1462 0.4208 0.264 Uiso 0.556(13) 1 calc R U P A 2
C21B C 0.8557(18) 0.242(3) 0.4876(8) 0.209(7) Uiso 0.556(13) 1 d G . P A 2
H21B H 0.8851 0.1211 0.5179 0.251 Uiso 0.556(13) 1 calc R U P A 2
 
_geom_special_details
;
 All esds (except the esd in the dihedral angle between two l.s. planes)
 are estimated using the full covariance matrix.  The cell esds are taken
 into account individually in the estimation of esds in distances, angles
 and torsion angles; correlations between esds in cell parameters are only
 used when they are defined by crystal symmetry.  An approximate (isotropic)
 treatment of cell esds is used for estimating esds involving l.s. planes.
;
 
loop_
 _geom_bond_atom_site_label_1
 _geom_bond_atom_site_label_2
 _geom_bond_distance
 _geom_bond_site_symmetry_2
 _geom_bond_publ_flag
N2 N3 1.210(12) . ?
N2 C13 1.480(12) . ?
N3 C16 1.448(12) . ?
C7 N1 1.28(6) . ?
C7 C6 1.55(3) . ?
C7 C8 1.61(7) . ?
C7 H7 0.9800 . ?
C8 H8A 0.9600 . ?
C8 H8B 0.9600 . ?
C8 H8C 0.9600 . ?
N4 C19 1.42(3) . ?
N4 C22 1.30(5) . ?
N4 C23 1.72(4) . ?
C22 H22A 0.9600 . ?
C22 H22B 0.9600 . ?
C22 H22C 0.9600 . ?
C23 H23A 0.9600 . ?
C23 H23B 0.9600 . ?
C23 H23C 0.9600 . ?
C10 C11 1.3900 . ?
C10 C15 1.3900 . ?
C10 C9 1.44(2) . ?
C11 C12 1.3900 . ?
C11 H11 0.9300 . ?
C12 C13 1.3900 . ?
C12 H12 0.9300 . ?
C13 C14 1.3900 . ?
C14 C15 1.3900 . ?
C14 H14 0.9300 . ?
C15 H15 0.9300 . ?
C1 C2 1.3900 . ?
C1 C6 1.3900 . ?
C1 H1 0.9300 . ?
C2 C3 1.3900 . ?
C2 H2 0.9300 . ?
C3 C4 1.3900 . ?
C3 H3 0.9300 . ?
C4 C5 1.3900 . ?
C4 H4 0.9300 . ?
C5 C6 1.3900 . ?
C5 H5 0.9300 . ?
C9 N1 1.26(3) . ?
C9 O1 1.33(2) . ?
N1 H1N 0.8600 . ?
C16 C17 1.3900 . ?
C16 C21 1.3900 . ?
C17 C18 1.3900 . ?
C17 H17 0.9300 . ?
C18 C19 1.3900 . ?
C18 H18 0.9300 . ?
C19 C20 1.3900 . ?
C20 C21 1.3900 . ?
C20 H20 0.9300 . ?
C21 H21 0.9300 . ?
N2B N3B 1.212(12) . ?
N2B C16B 1.474(11) . ?
N3B C13B 1.452(12) . ?
C7B N1B 1.61(4) . ?
C7B C8B 1.40(6) . ?
C7B C6B 1.50(2) . ?
C7B H7B 0.9800 . ?
C8B H8D 0.9600 . ?
C8B H8E 0.9600 . ?
C8B H8F 0.9600 . ?
C9B N1B 1.28(2) . ?
C9B O1B 1.34(2) . ?
C9B C10B 1.441(12) . ?
N1B H1NB 0.8600 . ?
N4B C23B 1.25(3) . ?
N4B C19B 1.37(3) . ?
N4B C22B 1.52(5) . ?
C22B H22D 0.9600 . ?
C22B H22E 0.9600 . ?
C22B H22F 0.9600 . ?
C23B H23D 0.9600 . ?
C23B H23E 0.9600 . ?
C23B H23F 0.9600 . ?
C1B C2B 1.3900 . ?
C1B C6B 1.3900 . ?
C1B H1B 0.9300 . ?
C2B C3B 1.3900 . ?
C2B H2B 0.9300 . ?
C3B C4B 1.3900 . ?
C3B H3B 0.9300 . ?
C4B C5B 1.3900 . ?
C4B H4B 0.9300 . ?
C5B C6B 1.3900 . ?
C5B H5B 0.9300 . ?
C10B C11B 1.3900 . ?
C10B C15B 1.3900 . ?
C11B C12B 1.3900 . ?
C11B H11B 0.9300 . ?
C12B C13B 1.3900 . ?
C12B H12B 0.9300 . ?
C13B C14B 1.3900 . ?
C14B C15B 1.3900 . ?
C14B H14B 0.9300 . ?
C15B H15B 0.9300 . ?
C16B C17B 1.3900 . ?
C16B C21B 1.3900 . ?
C17B C18B 1.3900 . ?
C17B H17B 0.9300 . ?
C18B C19B 1.3900 . ?
C18B H18B 0.9300 . ?
C19B C20B 1.3900 . ?
C20B C21B 1.3900 . ?
C20B H20B 0.9300 . ?
C21B H21B 0.9300 . ?
 
loop_
 _geom_angle_atom_site_label_1
 _geom_angle_atom_site_label_2
 _geom_angle_atom_site_label_3
 _geom_angle
 _geom_angle_site_symmetry_1
 _geom_angle_site_symmetry_3
 _geom_angle_publ_flag
N3 N2 C13 105.0(18) . . ?
N2 N3 C16 106.2(19) . . ?
N1 C7 C6 106(2) . . ?
N1 C7 C8 111(5) . . ?
C6 C7 C8 99(4) . . ?
N1 C7 H7 113.5 . . ?
C6 C7 H7 113.4 . . ?
C8 C7 H7 113.4 . . ?
C7 C8 H8A 109.5 . . ?
C7 C8 H8B 109.3 . . ?
H8A C8 H8B 109.5 . . ?
C7 C8 H8C 109.6 . . ?
H8A C8 H8C 109.5 . . ?
H8B C8 H8C 109.5 . . ?
C19 N4 C22 124(3) . . ?
C19 N4 C23 117(2) . . ?
C22 N4 C23 120(3) . . ?
N4 C22 H22A 109.5 . . ?
N4 C22 H22B 109.4 . . ?
H22A C22 H22B 109.5 . . ?
N4 C22 H22C 109.5 . . ?
H22A C22 H22C 109.5 . . ?
H22B C22 H22C 109.5 . . ?
N4 C23 H23A 109.4 . . ?
N4 C23 H23B 109.5 . . ?
H23A C23 H23B 109.5 . . ?
N4 C23 H23C 109.5 . . ?
H23A C23 H23C 109.5 . . ?
H23B C23 H23C 109.5 . . ?
C11 C10 C15 120.0 . . ?
C11 C10 C9 122(2) . . ?
C15 C10 C9 118(2) . . ?
C12 C11 C10 120.0 . . ?
C12 C11 H11 120.0 . . ?
C10 C11 H11 120.0 . . ?
C11 C12 C13 120.0 . . ?
C11 C12 H12 120.0 . . ?
C13 C12 H12 120.0 . . ?
C12 C13 C14 120.0 . . ?
C12 C13 N2 130.9(19) . . ?
C14 C13 N2 108.9(19) . . ?
C15 C14 C13 120.0 . . ?
C15 C14 H14 120.0 . . ?
C13 C14 H14 120.0 . . ?
C14 C15 C10 120.0 . . ?
C14 C15 H15 120.0 . . ?
C10 C15 H15 120.0 . . ?
C2 C1 C6 120.0 . . ?
C2 C1 H1 120.0 . . ?
C6 C1 H1 120.0 . . ?
C1 C2 C3 120.0 . . ?
C1 C2 H2 120.0 . . ?
C3 C2 H2 120.0 . . ?
C2 C3 C4 120.0 . . ?
C2 C3 H3 120.0 . . ?
C4 C3 H3 120.0 . . ?
C5 C4 C3 120.0 . . ?
C5 C4 H4 120.0 . . ?
C3 C4 H4 120.0 . . ?
C6 C5 C4 120.0 . . ?
C6 C5 H5 120.0 . . ?
C4 C5 H5 120.0 . . ?
C5 C6 C1 120.0 . . ?
C5 C6 C7 120(2) . . ?
C1 C6 C7 119(2) . . ?
N1 C9 O1 116(3) . . ?
N1 C9 C10 133(3) . . ?
O1 C9 C10 110(3) . . ?
C9 N1 C7 125(4) . . ?
C9 N1 H1N 117.3 . . ?
C7 N1 H1N 117.5 . . ?
C17 C16 C21 120.0 . . ?
C17 C16 N3 107.0(16) . . ?
C21 C16 N3 132.9(16) . . ?
C18 C17 C16 120.0 . . ?
C18 C17 H17 120.0 . . ?
C16 C17 H17 120.0 . . ?
C19 C18 C17 120.0 . . ?
C19 C18 H18 120.0 . . ?
C17 C18 H18 120.0 . . ?
N4 C19 C18 123.5(16) . . ?
N4 C19 C20 116.5(16) . . ?
C18 C19 C20 120.0 . . ?
C21 C20 C19 120.0 . . ?
C21 C20 H20 120.0 . . ?
C19 C20 H20 120.0 . . ?
C20 C21 C16 120.0 . . ?
C20 C21 H21 120.0 . . ?
C16 C21 H21 120.0 . . ?
N3B N2B C16B 114.3(16) . . ?
N2B N3B C13B 109.1(18) . . ?
N1B C7B C8B 107(3) . . ?
N1B C7B C6B 110.5(17) . . ?
C8B C7B C6B 126(4) . . ?
N1B C7B H7B 103.7 . . ?
C8B C7B H7B 103.7 . . ?
C6B C7B H7B 103.7 . . ?
C7B C8B H8D 109.4 . . ?
C7B C8B H8E 109.6 . . ?
H8D C8B H8E 109.5 . . ?
C7B C8B H8F 109.4 . . ?
H8D C8B H8F 109.5 . . ?
H8E C8B H8F 109.5 . . ?
N1B C9B O1B 117.0(19) . . ?
N1B C9B C10B 123(2) . . ?
O1B C9B C10B 118(3) . . ?
C9B N1B C7B 130(3) . . ?
C9B N1B H1NB 115.2 . . ?
C7B N1B H1NB 115.1 . . ?
C23B N4B C19B 129(3) . . ?
C23B N4B C22B 118(3) . . ?
C19B N4B C22B 113(3) . . ?
N4B C22B H22D 109.5 . . ?
N4B C22B H22E 109.5 . . ?
H22D C22B H22E 109.5 . . ?
N4B C22B H22F 109.4 . . ?
H22D C22B H22F 109.5 . . ?
H22E C22B H22F 109.5 . . ?
N4B C23B H23D 109.4 . . ?
N4B C23B H23E 109.5 . . ?
H23D C23B H23E 109.5 . . ?
N4B C23B H23F 109.4 . . ?
H23D C23B H23F 109.5 . . ?
H23E C23B H23F 109.5 . . ?
C2B C1B C6B 120.00(5) . . ?
C2B C1B H1B 120.0 . . ?
C6B C1B H1B 120.0 . . ?
C1B C2B C3B 120.0 . . ?
C1B C2B H2B 120.0 . . ?
C3B C2B H2B 120.0 . . ?
C2B C3B C4B 120.0 . . ?
C2B C3B H3B 120.0 . . ?
C4B C3B H3B 120.0 . . ?
C5B C4B C3B 120.0 . . ?
C5B C4B H4B 120.0 . . ?
C3B C4B H4B 120.0 . . ?
C6B C5B C4B 120.0 . . ?
C6B C5B H5B 120.0 . . ?
C4B C5B H5B 120.0 . . ?
C5B C6B C1B 120.0 . . ?
C5B C6B C7B 118(3) . . ?
C1B C6B C7B 122(3) . . ?
C11B C10B C15B 120.0 . . ?
C11B C10B C9B 118.7(18) . . ?
C15B C10B C9B 121.3(18) . . ?
C10B C11B C12B 120.0 . . ?
C10B C11B H11B 120.0 . . ?
C12B C11B H11B 120.0 . . ?
C13B C12B C11B 120.0 . . ?
C13B C12B H12B 120.0 . . ?
C11B C12B H12B 120.0 . . ?
C14B C13B C12B 120.0 . . ?
C14B C13B N3B 127.2(16) . . ?
C12B C13B N3B 112.7(16) . . ?
C13B C14B C15B 120.0 . . ?
C13B C14B H14B 120.0 . . ?
C15B C14B H14B 120.0 . . ?
C14B C15B C10B 120.0 . . ?
C14B C15B H15B 120.0 . . ?
C10B C15B H15B 120.0 . . ?
C17B C16B C21B 120.0 . . ?
C17B C16B N2B 125.9(13) . . ?
C21B C16B N2B 114.1(13) . . ?
C16B C17B C18B 120.0 . . ?
C16B C17B H17B 120.0 . . ?
C18B C17B H17B 120.0 . . ?
C17B C18B C19B 120.0 . . ?
C17B C18B H18B 120.0 . . ?
C19B C18B H18B 120.0 . . ?
N4B C19B C18B 125.2(19) . . ?
N4B C19B C20B 114.7(19) . . ?
C18B C19B C20B 120.0 . . ?
C21B C20B C19B 120.0 . . ?
C21B C20B H20B 120.0 . . ?
C19B C20B H20B 120.0 . . ?
C20B C21B C16B 120.0 . . ?
C20B C21B H21B 120.0 . . ?
C16B C21B H21B 120.0 . . ?
 
loop_
 _geom_hbond_atom_site_label_D 
 _geom_hbond_atom_site_label_H 
 _geom_hbond_atom_site_label_A 
 _geom_hbond_distance_DH 
 _geom_hbond_distance_HA 
 _geom_hbond_distance_DA 
 _geom_hbond_angle_DHA 
 _geom_hbond_site_symmetry_A 
C7B H7B O1B  0.98 2.50 2.94(5) 106.5 .
C22B H22F O1B  0.96 2.64 3.31(4) 127.3 2_656
 
_refine_diff_density_max    0.311
_refine_diff_density_min   -0.183
_refine_diff_density_rms    0.092

_shelxl_version_number 2014/6

_shelx_res_file
;
TiTL
CELL  1.54184   9.34520   5.5523  20.47440   90.000  98.41620   90.000
ZERR    2.000   0.0065   0.004   0.0147    0.000    0.0192    0.000
LATT -1
SYMM -X, 1/2+Y, -Z
SFAC C H N O
UNIT 46 48 8 2
L.S. 25
BOND $H
LIST 6
FMAP 2
PLAN 20
TEMP 210
SIZE 0.1 0.1 0.1
ACTA
SIMU N2 > C21
SIMU N2B > C23B
HTAB C7B O1B
EQIV $1 -x+1, y+1/2, -z+1
HTAB C22B O1B_$1
WGHT    0.200000
EXTI    0.058887
FVAR       0.59348   0.44404
PART 1
DFIX 1.47 0.01 N2 C13
DFIX 1.47 0.01 N3 C16
DFIX 1.24 0.01 N2 N3
DFIX 2.55 0.01 C7 C5

N2    3    0.669926    0.357389    0.619200    21.00000    0.20646
N3    3    0.631463    0.508414    0.577698    21.00000    0.18141
C7    1    0.274821    0.574820    0.927374    21.00000    0.25526
AFIX  13
H7    2    0.283852    0.411755    0.945836    21.00000   -1.20000
AFIX   0
C8    1    0.324718    0.782502    0.981050    21.00000    0.23949
AFIX  33
H8A   2    0.276676    0.759677    1.018945    21.00000   -1.50000
H8B   2    0.427489    0.773923    0.994224    21.00000   -1.50000
H8C   2    0.299668    0.937438    0.961906    21.00000   -1.50000
AFIX   0
N4    3    0.927984    0.485181    0.357772    21.00000    0.18971
C22   1    0.910210    0.646318    0.311434    21.00000    0.25142
AFIX  33
H22A  2    0.973223    0.611707    0.279575    21.00000   -1.50000
H22B  2    0.811571    0.643905    0.290200    21.00000   -1.50000
H22C  2    0.932681    0.802618    0.330226    21.00000   -1.50000
AFIX   0
C23   1    1.055779    0.264138    0.356207    21.00000    0.26038
AFIX  33
H23A  2    1.100856    0.281880    0.317254    21.00000   -1.50000
H23B  2    1.127664    0.277867    0.394642    21.00000   -1.50000
H23C  2    1.010307    0.109008    0.355852    21.00000   -1.50000

AFIX  66
C10   1    0.452051    0.426681    0.785886    21.00000    0.18151
C11   1    0.425275    0.605983    0.738287    21.00000    0.22979
AFIX  43
H11   2    0.360671    0.729430    0.743545    21.00000   -1.20000
AFIX  65
C12   1    0.495055    0.600779    0.682830    21.00000    0.22297
AFIX  43
H12   2    0.477139    0.720744    0.650983    21.00000   -1.20000
AFIX  65
C13   1    0.591612    0.416274    0.674971    21.00000    0.21195
C14   1    0.618391    0.236971    0.722569    21.00000    0.22761
AFIX  43
H14   2    0.682995    0.113525    0.717311    21.00000   -1.20000
AFIX  65
C15   1    0.548611    0.242171    0.778027    21.00000    0.23014
AFIX  43
H15   2    0.566527    0.122205    0.809873    21.00000   -1.20000
AFIX  66

C1    1    0.028703    0.696639    0.954584    21.00000    0.35101
AFIX  43
H1    2    0.070196    0.707859    0.998623    21.00000   -1.20000
AFIX  65
C2    1   -0.120014    0.721560    0.937273    21.00000    0.32895
AFIX  43
H2    2   -0.178022    0.749454    0.969729    21.00000   -1.20000
AFIX  65
C3    1   -0.182030    0.704791    0.871451    21.00000    0.27334
AFIX  43
H3    2   -0.281531    0.721466    0.859869    21.00000   -1.20000
AFIX  65
C4    1   -0.095330    0.663101    0.822941    21.00000    0.31562
AFIX  43
H4    2   -0.136824    0.651881    0.778903    21.00000   -1.20000
AFIX  65
C5    1    0.053386    0.638180    0.840252    21.00000    0.30508
AFIX  43
H5    2    0.111394    0.610286    0.807795    21.00000   -1.20000
AFIX  65
C6    1    0.115405    0.654948    0.906073    21.00000    0.22443

AFIX   0
DFIX 1.45 C9 C10
SAME C9B > N1B
C9    1    0.389592    0.433570    0.845998    21.00000    0.25359
O1    4    0.359966    0.212462    0.864404    21.00000    0.22702
N1    3    0.337385    0.601241    0.876352    21.00000    0.19475
AFIX  43
H1N   2    0.344312    0.745178    0.861619    21.00000   -1.20000
AFIX  66

C16   1    0.713159    0.463998    0.524005    21.00000    0.15873
C17   1    0.689393    0.658909    0.481186    21.00000    0.19910
AFIX  43
H17   2    0.627526    0.782305    0.489826    21.00000   -1.20000
AFIX  65
C18   1    0.758092    0.669392    0.425454    21.00000    0.22356
AFIX  43
H18   2    0.742190    0.799801    0.396805    21.00000   -1.20000
AFIX  65
C19   1    0.850558    0.484963    0.412539    21.00000    0.18157
C20   1    0.874326    0.290050    0.455357    21.00000    0.18755
AFIX  43
H20   2    0.936192    0.166655    0.446717    21.00000   -1.20000
AFIX  65
C21   1    0.805628    0.279565    0.511090    21.00000    0.18628
AFIX  43
H21   2    0.821531    0.149155    0.539738    21.00000   -1.20000
AFIX   0

PART 2
DFIX 1.47 0.01 N3B C13B
DFIX 1.47 0.01 N2B C16B
DFIX 1.24 0.01 N2B N3B
DFIX 1.48  C6B C7B
DFIX 1.45 0.01 C9B C10B
FLAT 0.05 C7B C6B C1B C5B
N2B   3    0.699705    0.372652    0.564150   -21.00000    0.20570
N3B   3    0.631764    0.541089    0.581484   -21.00000    0.27414
C7B   1    0.273404    0.583424    0.913223   -21.00000    0.23228
AFIX  13
H7B   2    0.277413    0.415586    0.928193   -21.00000   -1.20000
AFIX   0
C8B   1    0.371272    0.701753    0.960948   -21.00000    0.30202
AFIX  33
H8D   2    0.331652    0.710630    1.001575   -21.00000   -1.50000
H8E   2    0.460783    0.614192    0.968022   -21.00000   -1.50000
H8F   2    0.388468    0.861550    0.945962   -21.00000   -1.50000
AFIX   0
C9B   1    0.407528    0.399765    0.820988   -21.00000    0.21823
O1B   4    0.385286    0.178491    0.843526   -21.00000    0.29531
N1B   3    0.346896    0.575650    0.847041   -21.00000    0.22291
AFIX  43
H1NB  2    0.345377    0.709618    0.825869   -21.00000   -1.20000
AFIX   0
N4B   3    0.941066    0.439296    0.329312   -21.00000    0.23854
C22B  1    0.886081    0.633494    0.279248   -21.00000    0.31441
AFIX  33
H22D  2    0.809970    0.722731    0.294945   -21.00000   -1.50000
H22E  2    0.963942    0.740556    0.273513   -21.00000   -1.50000
H22F  2    0.849697    0.559510    0.237752   -21.00000   -1.50000
AFIX   0
C23B  1    1.041157    0.305160    0.316613   -21.00000    0.27254
AFIX  33
H23D  2    1.067631    0.348994    0.274629   -21.00000   -1.20000
H23E  2    1.123414    0.322967    0.350316   -21.00000   -1.20000
H23F  2    1.009150    0.140695    0.315158   -21.00000   -1.20000
AFIX  66

C1B   1    0.056374    0.861291    0.903899   -21.00000    0.33544
AFIX  43
H1B   2    0.116734    0.988414    0.919423   -21.00000   -1.20000
AFIX  65
C2B   1   -0.091593    0.898990    0.887618   -21.00000    0.35090
AFIX  43
H2B   2   -0.130233    1.051336    0.892248   -21.00000   -1.20000
AFIX  65
C3B   1   -0.181807    0.708990    0.864416   -21.00000    0.38047
AFIX  43
H3B   2   -0.280807    0.734215    0.853523   -21.00000   -1.20000
AFIX  65
C4B   1   -0.124056    0.481290    0.857497   -21.00000    0.30892
AFIX  43
H4B   2   -0.184416    0.354168    0.841973   -21.00000   -1.20000
AFIX  65
C5B   1    0.023910    0.443588    0.873778   -21.00000    0.31333
AFIX  43
H5B   2    0.062549    0.291241    0.869148   -21.00000   -1.20000
AFIX  65
C6B   1    0.114127    0.633585    0.896980   -21.00000    0.28332
AFIX  66

C10B  1    0.465828    0.422228    0.759885   -21.00000    0.20842
C11B  1    0.431531    0.625597    0.721157   -21.00000    0.21699
AFIX  43
H11B  2    0.371167    0.743062    0.734607   -21.00000   -1.20000
AFIX  65
C12B  1    0.487454    0.653401    0.662326   -21.00000    0.24233
AFIX  43
H12B  2    0.464506    0.789469    0.636415   -21.00000   -1.20000
AFIX  65
C13B  1    0.577675    0.477836    0.642223   -21.00000    0.19692
C14B  1    0.611973    0.274466    0.680951   -21.00000    0.21343
AFIX  43
H14B  2    0.672337    0.157001    0.667500   -21.00000   -1.20000
AFIX  65
C15B  1    0.556051    0.246659    0.739781   -21.00000    0.21278
AFIX  43
H15B  2    0.578999    0.110591    0.765692   -21.00000   -1.20000
AFIX  66

C16B  1    0.752034    0.408438    0.500347   -21.00000    0.20983
C17B  1    0.708086    0.589556    0.454951   -21.00000    0.20738
AFIX  43
H17B  2    0.638725    0.700702    0.463506   -21.00000   -1.20000
AFIX  65
C18B  1    0.767805    0.604552    0.396768   -21.00000    0.20541
AFIX  43
H18B  2    0.738401    0.725731    0.366396   -21.00000   -1.20000
AFIX  65
C19B  1    0.871473    0.438431    0.383981   -21.00000    0.17222
C20B  1    0.915422    0.257313    0.429377   -21.00000    0.22037
AFIX  43
H20B  2    0.984783    0.146167    0.420821   -21.00000   -1.20000
AFIX  65
C21B  1    0.855704    0.242314    0.487560   -21.00000    0.20932
AFIX  43
H21B  2    0.885108    0.121133    0.517932   -21.00000   -1.20000
AFIX   0
HKLF 4

REM
REM R1 =  0.1190 for     600 Fo > 4sig(Fo)  and  0.2547 for all    3317 data
REM    155 parameters refined using     52 restraints

END

WGHT      0.2000      0.0000

REM Highest difference peak  0.311,  deepest hole -0.183,  1-sigma level  0.092
Q1    1   0.6208  0.4487  0.6121  11.00000  0.05    0.31
Q2    1  -0.0941  0.9296  0.8407  11.00000  0.05    0.31
Q3    1  -0.1772  0.9071  0.9137  11.00000  0.05    0.28
Q4    1   0.9099  0.4144  0.3442  11.00000  0.05    0.26
Q5    1   0.5519  0.4919  0.6718  11.00000  0.05    0.25
Q6    1   0.9948  0.4882  0.2453  11.00000  0.05    0.25
Q7    1   0.7193  0.5058  0.4998  11.00000  0.05    0.24
Q8    1   0.8555  0.3706  0.4162  11.00000  0.05    0.24
Q9    1   0.8034  0.5005  0.4194  11.00000  0.05    0.23
Q10   1   0.2435  0.4532  1.0025  11.00000  0.05    0.22
Q11   1   0.3557  0.3129  0.9117  11.00000  0.05    0.21
Q12   1   0.3424  0.3363  0.9252  11.00000  0.05    0.21
Q13   1   0.3192  0.3554  0.9492  11.00000  0.05    0.21
Q14   1   0.3817  0.5269  0.8412  11.00000  0.05    0.17
;
_shelx_res_checksum   54472

_shelx_hkl_file
;
   0   0   2    1.53    0.13
   0   0   2    1.64    0.16
   0   0   2    1.60    0.19
   0   0   2    1.80    0.16
   0   0  -2    1.66    0.17
   0   0  -2    1.55    0.20
   0   0  -2    1.87    0.18
   0   0  -2    1.56    0.19
   0   0   3   78.39    3.93
   0   0   3   76.51    3.62
   0   0   3   73.58    3.56
   0   0  -3   74.33    3.73
   0   0  -3   74.70    3.72
   0   0  -3   79.71    4.29
   0   0   4  447.31   30.64
   0   0   4  485.00   33.54
   0   0   4  451.49   31.26
   0   0  -4  458.75   32.38
   0   0  -4  439.24   31.68
   0   0  -4  485.35   33.58
   0   0   5  341.47   24.08
   0   0   5  338.49   23.58
   0   0   5  319.16   21.84
   0   0  -5  340.97   23.92
   0   0  -5  348.96   27.04
   0   0  -5  319.36   21.66
   0   0   6   22.18    1.85
   0   0   6   21.79    2.17
   0   0   6   22.87    2.31
   0   0  -6   20.59    1.67
   0   0  -6   23.11    3.70
   0   0  -6   23.17    2.31
   0   0   7   68.25    4.37
   0   0   7   79.04    4.83
   0   0   7   72.23    4.02
   0   0  -7   72.78    4.29
   0   0  -7   79.26    5.13
   0   0  -7   81.13    5.02
   0   0   8   10.42    1.06
   0   0   8    8.26    0.87
   0   0   8    7.41    0.62
   0   0  -8    9.19    1.14
   0   0  -8    9.00    1.09
   0   0  -8    8.13    0.80
   0   0   9    0.00    0.09
   0   0   9   -0.03    0.10
   0   0   9    0.07    0.17
   0   0   9    0.05    0.22
   0   0  -9    0.03    0.14
   0   0  -9    0.03    0.21
   0   0  -9   -0.04    0.22
   0   0  10    7.18    1.12
   0   0  10    7.31    0.49
   0   0  10    5.99    0.49
   0   0  10    6.39    0.75
   0   0 -10    5.71    1.02
   0   0 -10    7.46    1.09
   0   0 -10    6.40    0.68
   0   0  11   11.13    1.13
   0   0  11    8.32    0.81
   0   0  11   11.22    1.57
   0   0  11    9.52    0.61
   0   0 -11   11.25    1.44
   0   0 -11    8.62    1.31
   0   0 -11    9.71    0.87
   0   0  12    3.77    1.00
   0   0  12    4.41    0.71
   0   0 -12    4.53    1.00
   0   0 -12    3.02    0.94
   0   0 -12    3.80    0.86
   0   0  13    0.06    0.54
   0   0  13   -0.01    0.20
   0   0 -13    0.06    0.27
   0   0 -13    0.13    0.32
   0   0 -13   -0.09    0.35
   0   0  14    0.35    1.26
   0   0 -14    0.26    0.54
   0   0  15    0.01    0.37
   0   0 -15    0.01    0.33
   0   0  16   -0.02    0.38
   0   0 -16    0.01    0.50
   0   0  17   -0.00    0.40
   0   0 -17    0.04    0.61
   0   0  18   -0.04    0.37
   0   0 -18    0.01    0.27
   0   0  19    0.00    0.37
   0   0 -19    0.01    0.27
   0   0  20    0.14    0.49
   0   0 -20    0.02    0.35
   0   0  21   -0.20    0.49
   0   0 -21    0.01    0.31
   0   0  22    0.01    0.86
   0   0 -22   -0.03    0.25
   0   0  23    0.50    0.91
   0   0  24   -0.16    0.67
   0  -1   0   -0.00    0.15
   0  -1   0    0.06    0.17
   0  -1   0   -0.01    0.38
   0  -1   0   -0.00    0.23
   0   1   0    0.06    0.44
   0   1   1  255.79   16.20
   0  -1   1  239.90   14.67
   0  -1   1  254.57   16.65
   0  -1   1  240.77   14.82
   0  -1   1  230.85   14.61
   0  -1  -1  271.17   17.05
   0  -1  -1  243.77   14.88
   0  -1  -1  252.32   14.81
   0  -1  -1  246.93   15.23
   0  -1   2  325.31   22.69
   0   1   2  315.57   21.15
   0  -1   2  351.80   25.04
   0  -1   2  348.74   22.29
   0  -1   2  327.60   21.09
   0   1   2  332.06   22.60
   0  -1  -2  323.80   21.57
   0  -1  -2  318.55   21.06
   0  -1  -2  327.30   20.15
   0   1  -2  358.03   23.66
   0   1  -2  331.60   22.05
   0  -1  -2  369.83   24.86
   0   1   3  294.35   20.23
   0  -1   3  306.51   19.79
   0  -1   3  312.20   21.01
   0   1   3  289.43   20.45
   0  -1   3  275.98   18.60
   0  -1   3  298.92   20.64
   0  -1  -3  333.95   22.33
   0  -1  -3  283.48   22.10
   0  -1  -3  286.14   19.49
   0   1  -3  266.96   19.57
   0   1  -3  298.15   20.43
   0  -1  -3  310.35   18.66
   0  -1   4  167.93   10.97
   0   1   4  186.75   12.60
   0   1   4  166.37   11.77
   0  -1   4  178.62   11.07
   0   1   4  161.10   10.92
   0  -1   4  167.47   11.62
   0  -1   4  171.74   10.70
   0  -1  -4  170.94   13.97
   0   1  -4  172.44   11.40
   0   1  -4  173.61   11.83
   0  -1  -4  161.02   11.02
   0  -1   5    5.44    1.10
   0   1   5    5.57    2.69
   0  -1   5    4.88    0.39
   0   1   5    5.18    1.09
   0   1   5    4.66    1.22
   0  -1   5    4.79    1.24
   0  -1  -5    5.11    0.27
   0   1  -5    5.63    1.12
   0  -1  -5    4.45    1.05
   0  -1  -5    5.01    0.42
   0  -1  -5    4.35    1.98
   0   1  -5    4.98    1.25
   0   1   6   14.25    1.81
   0   1   6   16.58    1.47
   0   1   6   12.03    1.44
   0  -1   6   13.65    0.70
   0  -1   6   12.51    0.57
   0  -1   6   14.15    1.44
   0  -1   6   12.61    1.53
   0  -1  -6   13.30    0.58
   0  -1  -6    9.95    0.65
   0   1  -6   17.50    1.58
   0  -1  -6   12.33    1.28
   0   1  -6   16.17    1.30
   0  -1  -6   11.63    1.47
   0   1  -6   13.60    1.55
   0  -1   7    1.13    0.63
   0  -1   7    1.17    0.57
   0   1   7    0.88    0.52
   0   1   7    1.12    0.71
   0   1   7    0.63    0.50
   0   1  -7    1.22    0.62
   0   1  -7    1.43    0.61
   0  -1  -7    0.67    0.10
   0   1  -7    0.98    0.49
   0  -1  -7    1.11    0.14
   0  -1  -7    1.12    0.46
   0  -1  -7    1.00    0.61
   0  -1   8    4.22    0.86
   0   1   8    4.94    1.23
   0   1   8    3.84    0.91
   0  -1   8    3.94    0.89
   0   1   8    3.33    0.69
   0  -1  -8    3.62    0.89
   0  -1  -8    3.87    0.65
   0   1  -8    3.68    0.82
   0   1  -8    4.62    0.72
   0  -1  -8    3.79    0.26
   0   1  -8    5.02    1.63
   0   1   9    0.60    0.61
   0   1   9    0.33    0.40
   0  -1   9    0.87    0.57
   0  -1   9    0.76    0.59
   0   1   9    0.75    0.42
   0   1  -9    0.64    0.50
   0  -1  -9    0.67    0.65
   0   1  -9    0.65    0.46
   0  -1  -9    0.77    0.70
   0  -1  -9    0.55    0.20
   0   1  -9    0.56    0.67
   0   1  10    1.75    0.56
   0  -1  10    1.83    0.75
   0   1  10    1.71    0.78
   0   1  10    1.37    0.46
   0  -1  10    1.86    1.31
   0   1 -10    1.84    0.86
   0  -1 -10    1.25    0.26
   0   1 -10    1.84    0.95
   0  -1 -10    1.76    0.44
   0   1 -10    1.56    0.63
   0  -1 -10    1.75    1.42
   0   1  11    2.98    1.06
   0  -1  11    3.28    1.55
   0   1  11    3.80    1.01
   0   1  11    4.25    0.85
   0  -1  11    3.58    1.03
   0   1 -11    4.49    0.76
   0  -1 -11    3.37    1.65
   0   1 -11    4.18    1.15
   0   1 -11    3.48    0.82
   0  -1 -11    4.02    0.67
   0   1  12    1.86    0.89
   0  -1  12    1.92    0.86
   0   1  12    2.63    0.76
   0  -1  12    2.11    0.84
   0   1  12    1.76    0.83
   0  -1 -12    2.08    1.56
   0   1 -12    1.24    1.15
   0  -1 -12    1.62    0.47
   0   1 -12    2.04    1.03
   0   1 -12    2.20    0.65
   0   1  13    0.13    0.30
   0  -1  13   -0.06    0.35
   0   1  13    0.06    0.17
   0  -1  13   -0.04    0.36
   0   1 -13   -0.06    0.27
   0   1 -13    0.01    0.48
   0  -1 -13    0.01    0.14
   0  -1  14    0.02    0.48
   0  -1  14   -0.02    0.48
   0   1  14    0.10    0.40
   0   1 -14    0.10    0.33
   0  -1  15    0.03    0.42
   0   1  15    0.04    0.40
   0  -1  15   -0.02    0.47
   0  -1 -15   -0.01    0.42
   0   1 -15    0.10    0.32
   0  -1  16    0.01    0.39
   0  -1  16    0.02    0.31
   0   1  16   -0.04    0.53
   0  -1 -16   -0.00    0.35
   0   1 -16   -0.03    0.26
   0  -1  17    0.01    0.28
   0   1  17   -0.00    0.35
   0  -1  17    0.03    0.49
   0   1 -17    0.03    0.25
   0  -1 -17    0.01    0.39
   0   1  18    0.05    0.32
   0  -1  18   -0.04    0.41
   0   1 -18    0.00    0.38
   0  -1 -18    0.00    0.35
   0  -1  19   -0.23    0.44
   0   1  19    0.07    0.31
   0  -1 -19    0.03    0.34
   0   1  20   -0.00    0.53
   0  -1  20    3.00    1.50
   0  -1 -20    0.09    0.57
   0  -1  21    0.66    0.93
   0   1  21    0.01    0.28
   0  -1 -21   -0.09    0.31
   0  -1  22    0.14    0.47
   0   1  22   -0.06    0.25
   0  -1 -22    0.03    0.28
   0  -1  23    1.64    1.20
   0  -1 -23    0.23    1.22
   0  -1  24   -1.04    1.19
   0  -2   0   51.54    3.36
   0  -2   0   56.79    3.95
   0  -2   0   54.60    3.22
   0  -2   0   51.54    3.11
   0  -2   1   42.80    2.94
   0  -2   1   40.08    2.70
   0  -2   1   38.54    3.61
   0  -2   1   37.11    2.86
   0  -2  -1   37.61    2.48
   0  -2  -1   42.27    4.71
   0  -2  -1   41.45    2.32
   0  -2  -1   41.34    2.72
   0   2   2    2.61    1.11
   0  -2   2    2.84    0.68
   0  -2   2    2.56    0.72
   0  -2   2    2.81    0.77
   0  -2   2    2.79    0.50
   0  -2  -2    2.77    0.70
   0  -2  -2    2.31    1.59
   0  -2  -2    2.78    0.37
   0  -2  -2    3.13    1.35
   0  -2   3    3.85    0.61
   0  -2   3    4.10    0.53
   0  -2   3    3.64    0.83
   0  -2   3    3.92    0.91
   0   2   3    3.67    2.17
   0  -2  -3    3.99    1.52
   0  -2  -3    3.46    0.96
   0  -2  -3    3.60    0.76
   0  -2  -3    3.82    0.30
   0  -2   4   41.89    3.08
   0  -2   4   44.94    2.54
   0  -2   4   45.78    2.65
   0   2   4   49.39    5.64
   0  -2   4   43.25    3.05
   0  -2  -4   43.32    3.08
   0  -2  -4   48.49    3.04
   0  -2  -4   40.27    3.07
   0  -2   5   49.28    3.50
   0  -2   5   52.00    2.98
   0   2   5   43.21    5.02
   0  -2   5   45.13    3.40
   0  -2   5   47.53    2.56
   0  -2  -5   40.15    3.13
   0  -2  -5   43.62    3.12
   0  -2  -5   58.94    3.59
   0   2   6   12.92    2.93
   0  -2   6   13.63    1.05
   0   2   6   13.35    1.35
   0  -2   6   12.34    1.70
   0  -2   6   12.31    0.94
   0  -2   6   14.80    2.63
   0  -2  -6   11.87    1.45
   0   2  -6   13.93    1.72
   0  -2  -6   11.77    1.51
   0   2   7   33.46    2.48
   0  -2   7   27.19    3.21
   0   2   7   30.81    4.49
   0  -2   7   29.20    2.76
   0  -2   7   24.31    1.29
   0  -2  -7   27.92    2.48
   0   2  -7   30.66    2.76
   0  -2  -7   25.89    2.30
   0   2   8    0.22    0.46
   0  -2   8    1.09    0.69
   0   2   8    0.54    1.21
   0  -2   8    0.48    1.01
   0   2   8    0.60    0.73
   0  -2  -8    0.56    0.59
   0   2  -8    0.64    0.69
   0   2  -8    0.59    0.34
   0  -2  -8    0.35    0.58
   0  -2   9    1.41    0.74
   0   2   9    1.49    0.94
   0   2   9    1.28    0.55
   0   2   9    1.31    1.37
   0  -2   9    1.49    0.78
   0  -2  -9    1.35    0.73
   0  -2  -9    0.97    0.68
   0   2  -9    1.22    1.48
   0   2  -9    1.53    0.43
   0  -2  10    0.36    0.53
   0  -2  10    0.42    0.54
   0   2  10    0.42    0.54
   0   2  10    0.44    0.73
   0   2  10    0.09    0.68
   0  -2 -10    0.35    0.53
   0   2 -10    0.34    1.12
   0  -2 -10    0.20    0.87
   0   2 -10    0.36    0.32
   0   2  11   -0.04    0.66
   0   2  11    0.40    0.75
   0  -2  11    0.37    0.56
   0   2  11    0.26    0.51
   0  -2  11    0.38    1.00
   0   2 -11    0.32    0.32
   0  -2 -11    0.13    0.78
   0   2 -11    0.33    1.19
   0   2 -11    0.35    0.67
   0  -2 -11    0.35    0.53
   0   2  12    0.39    0.47
   0  -2  12    0.18    0.60
   0  -2  12    0.30    0.68
   0   2 -12   -0.03    0.60
   0  -2 -12    0.17    0.44
   0  -2 -12    0.41    0.55
   0  -2  13    0.04    0.57
   0   2  13   -0.04    0.31
   0  -2  13    0.06    0.49
   0  -2 -13    0.05    0.32
   0   2 -13    0.12    0.22
   0  -2 -13   -0.01    0.44
   0  -2  14    0.00    0.46
   0  -2  14   -0.10    0.66
   0   2  14    0.02    0.25
   0  -2 -14   -0.02    0.22
   0  -2 -14   -0.01    0.36
   0  -2  15    0.28    0.75
   0   2  15   -0.01    0.28
   0  -2  15    0.01    0.50
   0  -2 -15   -0.04    0.21
   0  -2 -15   -0.01    0.42
   0  -2  16    0.01    0.57
   0   2  16   -0.04    0.32
   0  -2  16   -0.34    1.02
   0  -2 -16    0.01    0.51
   0  -2  17   -0.01    0.36
   0  -2  17    0.24    0.76
   0   2  17   -0.03    0.34
   0  -2 -17    0.00    0.35
   0  -2  18    0.11    0.61
   0  -2  18   -0.13    0.43
   0   2  18   -0.03    0.31
   0  -2 -18   -0.06    0.48
   0   2  19    0.03    0.36
   0  -2  19    1.20    0.86
   0  -2 -19   -0.06    0.65
   0   2 -19   -0.00    0.53
   0   2  20   -0.05    0.21
   0  -2  20    0.29    0.55
   0  -2 -20   -0.04    0.74
   0   2 -20    0.00    0.30
   0  -2  21    0.13    0.69
   0  -2 -21    0.02    0.86
   0   2 -21   -0.07    0.35
   0  -2  22    0.03    0.76
   0  -2 -22   -0.13    0.58
   0  -2  23    0.08    0.91
   0  -2 -23   -0.35    0.67
   0  -3   0   -0.03    0.12
   0  -3   0    0.06    0.24
   0  -3   0    0.05    0.21
   0  -3   0   -0.00    0.17
   0  -3   1    4.51    0.59
   0  -3   1    4.53    0.66
   0  -3   1    4.07    0.79
   0  -3   1    4.41    0.79
   0  -3  -1    3.76    0.45
   0  -3  -1    4.99    0.71
   0  -3  -1    4.04    0.96
   0  -3  -1    4.39    0.66
   0  -3   2    4.20    0.73
   0  -3   2    4.30    0.80
   0  -3   2    4.54    0.55
   0  -3   2    4.10    0.70
   0  -3  -2    4.31    0.79
   0  -3  -2    4.30    0.70
   0  -3  -2    3.81    0.36
   0  -3  -2    3.96    1.00
   0  -3   3    0.56    0.29
   0  -3   3    1.02    0.90
   0  -3   3    0.75    0.37
   0  -3   3    0.76    0.52
   0  -3  -3    0.55    0.62
   0  -3  -3    0.90    0.49
   0  -3  -3    0.62    0.45
   0  -3   4   13.31    1.12
   0  -3   4   17.61    1.25
   0  -3   4   16.37    2.36
   0   3   4   16.70    2.22
   0  -3   4   17.73    1.82
   0  -3  -4   19.31    1.55
   0  -3  -4   15.75    1.88
   0  -3  -4   14.96    1.44
   0  -3   5    4.62    1.16
   0  -3   5    5.20    0.61
   0  -3   5    4.50    0.90
   0  -3   5    3.88    0.50
   0   3   5    4.28    1.43
   0  -3  -5    5.63    0.81
   0  -3  -5    3.85    1.13
   0  -3  -5    4.27    0.86
   0  -3   6    3.04    0.82
   0   3   6    3.74    1.33
   0  -3   6    3.28    0.46
   0   3   6    2.75    0.68
   0  -3  -6    3.11    1.05
   0  -3  -6    2.97    0.83
   0   3   7    4.35    0.80
   0   3   7    5.31    1.48
   0  -3   7    4.75    1.00
   0  -3  -7    4.93    1.19
   0  -3  -7    4.81    1.54
   0  -3   8    0.33    0.52
   0  -3   8    0.38    0.45
   0   3   8   -0.03    0.34
   0  -3  -8   -0.02    0.75
   0  -3  -8    0.14    0.52
   0  -3   9    0.39    0.48
   0  -3   9    0.36    1.03
   0   3   9    0.02    0.35
   0  -3  -9    0.17    0.53
   0  -3  10    0.09    0.37
   0   3  10   -0.01    0.24
   0  -3  10   -0.03    0.79
   0  -3 -10    0.04    0.69
   0  -3 -10    0.08    0.73
   0  -3  11   -0.08    0.55
   0   3  11    0.03    0.45
   0  -3  11    0.25    0.45
   0  -3 -11    0.01    0.85
   0  -3 -11   -0.09    0.77
   0   3  12   -0.01    0.18
   0  -3  12    0.17    0.37
   0  -3  12    0.01    0.48
   0  -3 -12   -0.10    0.34
   0  -3 -12   -0.29    0.64
   0  -3  13    0.15    0.46
   0  -3  13    0.00    0.56
   0   3  13   -0.02    0.19
   0  -3 -13    0.34    0.74
   0  -3 -13    0.01    0.34
   0  -3  14    0.01    0.46
   0   3  14    0.02    0.15
   0  -3  14    0.01    0.39
   0  -3 -14   -0.03    0.61
   0  -3 -14   -0.04    0.25
   0  -3  15    0.01    0.63
   0  -3  15   -0.01    0.59
   0  -3 -15   -0.06    0.32
   0  -3 -15   -0.09    0.86
   0  -3  16   -0.10    0.54
   0  -3  16    0.01    0.67
   0  -3 -16   -0.00    0.88
   0  -3 -16   -0.05    0.27
   0  -3  17   -0.08    0.66
   0   3  17   -0.06    0.29
   0  -3  17   -0.02    0.66
   0  -3 -17    0.00    0.56
   0  -3  18    0.12    0.57
   0  -3  18   -0.01    0.64
   0  -3 -18   -0.03    0.54
   0  -3  19    0.07    0.84
   0   3 -19    0.25    0.82
   0  -3 -19    0.03    0.70
   0  -3  20   -0.69    1.28
   0  -3 -20   -0.02    1.07
   0   3 -20    2.76    1.03
   0   3 -21   -0.16    0.66
   0  -3 -21   -0.25    0.74
   0  -4   0    1.17    0.87
   0  -4   0    1.25    0.39
   0  -4   0   -0.03    0.60
   0  -4   1    0.35    0.39
   0  -4   1    0.21    0.26
   0  -4   1   -0.02    0.43
   0  -4  -1    0.11    0.49
   0  -4  -1    0.38    0.41
   0  -4  -1    0.30    0.31
   0  -4   2    0.04    0.39
   0  -4   2    0.54    0.45
   0  -4   2   -0.08    0.68
   0  -4  -2    0.49    0.42
   0  -4  -2    0.26    0.60
   0  -4  -2    0.56    0.37
   0  -4   3    0.00    0.26
   0  -4   3    0.04    0.66
   0  -4   3    0.23    0.39
   0  -4  -3    0.02    0.54
   0  -4  -3    0.18    0.52
   0  -4  -3    0.28    0.33
   0  -4   4    0.29    0.46
   0  -4   4    0.02    0.84
   0  -4  -4    0.03    0.62
   0  -4  -4    0.18    0.34
   0  -4  -4    0.24    0.34
   0   4   5   -0.01    0.20
   0  -4   5    0.07    0.34
   0  -4   5    0.16    0.68
   0  -4  -5    0.06    0.25
   0  -4  -5   -0.03    0.46
   0  -4   6    0.24    0.41
   0  -4  -6    0.03    0.30
   0  -4   7    0.24    0.41
   0  -4  -7   -0.00    0.30
   0  -4   8   -0.05    0.46
   0  -4   8    0.07    0.61
   0  -4  -8   -0.00    0.97
   0  -4  -8    0.15    0.32
   0  -4   9   -0.02    0.78
   0  -4   9   -0.05    0.69
   0  -4  -9    0.15    0.90
   0  -4  -9    0.14    0.33
   0  -4  10   -0.09    0.55
   0  -4  10    0.02    0.49
   0  -4 -10    0.05    0.34
   0  -4 -10   -0.03    0.22
   0  -4  11    0.19    0.41
   0  -4  11    0.02    0.36
   0  -4 -11   -0.03    0.17
   0  -4 -11   -0.00    0.24
   0  -4  12    0.09    0.62
   0  -4  12   -0.09    0.87
   0  -4 -12   -0.08    0.46
   0  -4 -12   -0.15    0.37
   0  -4  13   -0.24    0.72
   0  -4  13    0.08    0.50
   0  -4 -13   -0.00    0.32
   0  -4 -13   -0.01    0.33
   0  -4  14    0.05    1.14
   0  -4  14    0.99    0.91
   0  -4 -14    0.02    0.51
   0  -4 -14    0.01    0.52
   0  -4  15   -0.21    0.84
   0  -4  15    0.04    1.09
   0  -4 -15   -0.00    0.53
   0  -4 -15    0.19    0.41
   0  -4  16   -0.07    0.83
   0  -4  16    0.17    1.12
   0  -4 -16    0.09    0.36
   0  -4 -16    0.00    0.56
   0  -4  17    0.05    1.30
   0   4  17   -0.20    0.56
   0  -4  17   -0.02    0.88
   0  -4 -17   -0.01    0.64
   0  -4  18   -0.38    0.74
   0   4  18    0.02    0.47
   0   4 -18   -0.37    0.96
   0  -4  19    0.70    0.58
   0   4 -19   -0.72    0.72
   0  -4 -19   -0.28    0.54
   0  -5   0    0.00    0.22
   0  -5   1    0.00    0.21
   0  -5  -1    0.00    0.31
   0  -5  -2   -0.00    0.37
   0  -5  -3    0.07    0.78
   0  -5  -4    0.06    0.74
   0  -5   5   -0.04    0.35
   0  -5  -5    0.02    0.15
   0  -5  -5    0.01    0.65
   0  -5   6    0.00    0.21
   0  -5   6    0.00    0.24
   0  -5  -6   -0.01    0.18
   0  -5  -6   -0.29    0.44
   0  -5   7    0.00    0.31
   0  -5   7   -0.00    0.25
   0  -5  -7   -0.08    0.21
   0  -5  -7   -0.15    0.50
   0  -5   8    0.00    0.29
   0  -5   8    0.00    0.21
   0  -5  -8    0.05    0.18
   0  -5  -8   -0.12    0.34
   0  -5   9    0.00    0.34
   0  -5   9    0.00    0.48
   0  -5  -9   -0.00    0.46
   0  -5  -9    0.42    0.55
   0  -5  10   -0.00    0.51
   0  -5  10   -0.00    0.34
   0  -5 -10    0.17    0.52
   0  -5 -10    0.06    0.47
   0  -5  11    0.17    0.58
   0  -5  11   -0.00    0.39
   0  -5 -11    0.01    0.52
   0  -5 -11    0.08    0.54
   0  -5  12   -0.00    0.44
   0  -5  12    0.12    0.71
   0  -5 -12    0.28    0.59
   0  -5 -12    0.03    0.64
   0  -5  13    0.06    0.84
   0  -5  13   -0.11    0.60
   0  -5 -13   -0.52    0.75
   0  -5 -13   -0.13    0.65
   0  -5  14    0.95    0.73
   0  -5  14   -0.04    0.50
   0  -5 -14   -0.07    0.62
   0  -5 -14   -0.59    0.52
   0  -5  15    0.11    0.59
   0   5  15   -0.06    0.72
   0   5 -15    0.29    0.92
   0  -5 -15    0.16    0.74
   0   5  16   -0.10    0.53
   0   5 -16    0.84    0.73
   0  -5 -16   -0.23    0.36
   0  -6  -1   -0.12    0.27
   0  -6  -2    0.02    0.21
   0  -6  -3    0.03    0.30
   0  -6  -4    0.03    0.30
   0  -6  -5    0.13    0.41
   0  -6  -6   -0.03    0.35
   0  -6  -7   -0.09    0.45
   0  -6  -8   -0.01    0.33
   0  -6  -9    0.10    0.52
   0  -6 -10    0.09    0.53
  -1   0  24    1.90    2.58
   1   0 -23    0.07    0.43
  -1   0  23    0.30    0.68
   1   0 -22    0.10    0.30
  -1   0  22   -0.19    0.46
   1   0 -21   -0.03    0.41
  -1   0  21   -0.10    0.58
   1   0 -20    0.05    0.56
  -1   0  20    0.77    0.75
   1   0 -19    0.00    0.54
  -1   0  19   -0.01    0.36
   1   0 -18   -0.00    0.64
  -1   0  18   -0.03    0.45
   1   0 -17    0.01    0.34
  -1   0  17   -0.00    0.37
   1   0 -16    0.00    0.35
  -1   0  16    0.01    0.79
   1   0 -15    0.10    0.49
  -1   0  15    0.01    0.78
   1   0 -14    0.45    0.62
  -1   0  14    0.28    0.63
   1   0 -13    0.23    0.21
   1   0 -13    0.80    0.52
  -1   0  13    0.01    0.27
  -1   0  13    0.40    0.50
  -1   0  13   -0.01    0.60
   1   0 -12   -0.03    0.43
   1   0 -12   -0.14    0.18
  -1   0  12   -0.03    0.22
   1   0 -11    0.61    0.65
   1   0 -11    0.54    0.31
   1   0 -11   -0.07    0.66
  -1   0  11    0.50    0.59
  -1   0  11    0.73    0.64
   1   0 -10   18.81    1.80
   1   0 -10   23.06    4.08
  -1   0  10   17.22    1.77
  -1   0  10   17.19    0.92
  -1   0  10   17.03    2.16
   1   0  -9    0.00    0.20
   1   0  -9   -0.06    0.12
   1   0  -9    0.00    0.37
   1   0  -9    0.12    0.21
  -1   0   9   -0.06    0.12
  -1   0   9    0.20    0.18
  -1   0   9   -0.00    0.06
   1   0  -8   14.71    1.64
   1   0  -8   14.58    1.53
   1   0  -8   15.93    1.14
   1   0  -8   15.64    1.66
  -1   0   8   17.57    1.41
  -1   0   8   15.20    0.86
   1   0  -7   11.53    0.95
   1   0  -7   12.07    1.51
   1   0  -7   10.99    1.32
   1   0  -7   10.19    1.51
  -1   0   7   11.05    0.70
  -1   0   7   10.76    1.12
   1   0  -6    0.18    0.68
   1   0  -6    0.36    0.69
   1   0  -6    0.34    0.39
   1   0  -6    0.26    0.58
  -1   0   6    0.29    0.24
  -1   0   6    0.32    0.90
   1   0  -5  214.91   15.17
   1   0  -5  219.32   14.87
   1   0  -5  251.35   17.14
   1   0  -5  236.86   15.00
  -1   0   5  221.65   13.48
  -1   0   5  228.00   15.24
   1   0  -4  257.06   17.06
   1   0  -4  298.89   19.46
   1   0  -4  286.31   17.96
   1   0  -4  268.36   17.39
  -1   0   4  277.00   17.76
  -1   0   4  276.84   17.75
   1   0  -3  119.42    6.58
   1   0  -3  125.30    6.68
  -1   0   3  129.81    7.01
  -1   0   3  143.88    7.44
   1   0  -2   43.05    2.04
   1   0  -2   52.03    2.41
  -1   0   2   49.20    2.35
  -1   0   2   47.71    2.16
  -1   0   2   47.57    2.19
  -1   0   2   44.60    2.13
  -1   0   2   40.25    1.92
   1   0  -1   93.20    4.42
   1   0  -1   96.30    4.76
   1   0  -1  101.66    4.83
   1   0  -1   89.89    4.41
  -1   0   1   83.04    4.22
  -1   0   1   84.21    4.01
  -1   0   1  102.95    4.96
  -1   0   1   82.79    4.02
   1   0   0    7.53    0.54
   1   0   0    8.14    0.40
   1   0   0    6.74    0.45
  -1   0   0    8.24    0.38
  -1   0   0    7.09    0.49
  -1   0   0    7.43    0.35
  -1   0   0    7.24    0.43
   1   0   1  212.34   12.18
   1   0   1  238.55   13.31
  -1   0  -1  206.57   12.11
  -1   0  -1  228.82   12.70
   1   0   2  580.00   40.21
   1   0   2  651.27   44.94
   1   0   2  618.33   42.41
  -1   0  -2  587.46   40.19
  -1   0  -2  588.60   41.04
  -1   0  -2  415.71   29.80
   1   0   3  112.68    6.18
   1   0   3  113.01    6.56
   1   0   3  113.83    6.19
   1   0   3  109.41    6.08
  -1   0  -3  110.50    6.43
  -1   0  -3  107.76    5.74
   1   0   4  201.78   14.14
   1   0   4  213.15   14.06
   1   0   4  193.15   13.72
  -1   0  -4  188.92   11.71
  -1   0  -4  199.98   13.04
   1   0   5   65.98    4.65
   1   0   5   62.87    4.23
   1   0   5   57.01    4.60
   1   0   5   64.80    4.04
  -1   0  -5   68.15    5.63
  -1   0  -5   63.71    4.35
   1   0   6    2.02    0.57
   1   0   6    2.01    0.77
   1   0   6    1.98    0.65
   1   0   6    2.12    1.02
   1   0   6    1.99    0.50
  -1   0  -6    2.81    0.70
  -1   0  -6    2.44    0.69
  -1   0  -6    1.94    0.65
   1   0   7    7.41    0.80
   1   0   7    6.76    0.87
   1   0   7    9.16    0.77
   1   0   7    9.80    1.47
   1   0   7    7.16    0.99
  -1   0  -7    8.06    1.00
  -1   0  -7   10.71    1.05
  -1   0  -7    7.63    0.98
   1   0   8    1.96    0.98
   1   0   8    2.79    0.45
   1   0   8    2.65    0.56
   1   0   8    3.44    0.73
   1   0   8    3.18    0.49
  -1   0  -8    3.18    0.66
  -1   0  -8    3.17    0.63
  -1   0  -8    1.95    0.58
   1   0   9    2.49    0.68
   1   0   9    2.12    1.31
   1   0   9    2.07    0.40
   1   0   9    2.39    0.73
   1   0   9    2.01    0.51
  -1   0  -9    1.61    0.57
  -1   0  -9    2.18    0.95
  -1   0  -9    2.41    0.62
   1   0  10    0.67    0.59
   1   0  10    0.89    0.52
   1   0  10    1.08    1.10
   1   0  10    0.83    0.29
   1   0  10    0.05    0.36
  -1   0 -10    0.92    0.38
  -1   0 -10    0.59    0.48
  -1   0 -10    0.89    0.49
   1   0  11    0.87    0.28
   1   0  11    0.91    0.29
   1   0  11   -0.05    0.53
   1   0  11    1.36    0.57
  -1   0 -11    0.57    0.51
  -1   0 -11    0.98    0.41
  -1   0 -11    0.91    0.55
   1   0  12    0.73    0.50
  -1   0 -12    0.92    0.76
  -1   0 -12    0.29    0.46
  -1   0 -12   -0.00    0.33
  -1   0 -12    0.58    0.31
   1   0  13    0.12    0.37
  -1   0 -13    0.05    0.23
  -1   0 -13    0.04    0.20
  -1   0 -13    0.11    0.36
  -1   0 -13   -0.07    0.60
   1   0  14    0.14    0.38
  -1   0 -14    0.06    0.31
  -1   0 -14    0.06    0.18
  -1   0 -14   -0.02    0.23
   1   0  15   -0.00    0.24
  -1   0 -15    0.01    0.20
   1   0  16    0.02    0.25
  -1   0 -16   -0.02    0.19
   1   0  17   -0.03    0.32
  -1   0 -17   -0.00    0.23
   1   0  18   -0.04    0.33
  -1   0 -18   -0.00    0.22
   1   0  19   -0.08    0.27
  -1   0 -19    0.03    0.16
   1   0  20    0.61    0.48
  -1   0 -20   -0.05    0.25
   1   0  21   -0.09    0.95
   1   0  22    1.32    0.92
   1  -1 -24    0.18    1.44
  -1  -1  24    1.53    1.22
   1  -1 -23    0.13    0.72
  -1  -1  23   -0.83    1.03
  -1   1  23   -0.59    0.69
   1  -1 -22    0.04    0.53
  -1  -1  22    0.19    1.51
   1  -1 -21    0.03    0.58
   1   1 -21    0.14    0.33
  -1  -1  21    0.05    0.77
   1   1 -20    0.09    0.51
   1  -1 -20   -0.05    0.45
  -1  -1  20    0.16    0.58
  -1   1  20   -0.18    0.44
   1  -1 -19    0.01    0.54
   1   1 -19    0.01    0.35
  -1   1  19   -0.12    0.54
  -1  -1  19   -0.54    0.62
   1  -1 -18    0.00    0.30
   1   1 -18    0.02    0.23
  -1  -1  18   -0.04    0.32
  -1   1  18   -0.04    0.64
   1  -1 -17   -0.00    0.50
   1   1 -17   -0.00    0.42
  -1  -1  17    0.03    0.33
  -1   1  17   -0.01    0.55
  -1  -1  17    0.28    0.55
   1   1 -16    0.02    0.36
   1  -1 -16   -0.01    0.87
  -1  -1  16    0.15    0.51
  -1  -1  16    0.01    0.35
  -1   1  16    0.00    0.49
   1   1 -15    0.02    0.39
   1  -1 -15   -0.01    0.75
  -1  -1  15    0.27    0.47
  -1  -1  15   -0.06    0.39
  -1   1  15    0.01    0.48
   1   1 -14    0.48    0.55
   1  -1 -14    0.31    0.68
  -1   1  14    0.47    0.63
  -1  -1  14   -0.01    0.57
  -1  -1  14    0.61    0.66
   1   1 -13    0.16    0.90
   1   1 -13    0.09    0.36
   1  -1 -13    0.13    0.53
  -1   1  13    0.20    0.46
  -1  -1  13    0.31    0.50
   1  -1 -12   -0.05    0.34
   1   1 -12    0.01    0.24
   1  -1 -12   -0.01    0.32
   1   1 -12   -0.01    0.39
   1  -1 -12   -0.02    0.13
   1   1 -12   -0.03    0.51
  -1   1  12    0.01    0.15
  -1  -1  12    0.11    0.29
  -1  -1  12    0.15    0.26
  -1   1  12    0.02    0.27
   1  -1 -11    8.42    1.21
   1   1 -11    8.35    1.54
   1  -1 -11    8.25    1.37
   1   1 -11    8.05    1.17
   1   1 -11   10.28    1.42
  -1  -1  11    8.93    1.31
  -1   1  11    8.13    0.91
  -1  -1  11    8.74    1.35
  -1   1  11    9.49    1.38
   1   1 -10    4.28    1.00
   1   1 -10    5.34    1.11
   1  -1 -10    4.01    1.11
   1  -1 -10    4.23    0.68
   1   1 -10    4.92    1.25
  -1   1  10    5.66    1.81
  -1  -1  10    4.31    2.02
  -1   1  10    4.18    0.74
  -1  -1  10    4.18    1.01
  -1   1  10    4.53    1.13
   1   1  -9    2.11    0.75
   1   1  -9    1.74    0.70
   1  -1  -9    1.64    0.48
   1  -1  -9    1.76    0.83
  -1   1   9    1.81    0.81
  -1  -1   9    1.74    0.68
  -1   1   9    1.67    0.55
  -1   1   9    2.11    0.71
  -1  -1   9    2.73    2.17
   1   1  -8    4.95    0.88
   1  -1  -8    4.29    0.87
   1   1  -8    5.76    0.89
   1  -1  -8    4.00    0.63
  -1   1   8    5.83    0.94
  -1  -1   8    4.96    1.62
  -1   1   8    3.99    0.74
  -1   1   8    4.39    0.98
  -1  -1   8    4.09    0.83
   1   1  -7   17.06    1.64
   1  -1  -7   14.34    1.29
   1   1  -7   17.66    1.51
   1  -1  -7   13.88    1.41
  -1  -1   7   16.20    2.36
  -1   1   7   17.91    1.72
  -1   1   7   14.61    1.40
  -1   1   7   12.72    1.33
  -1   1   7   17.24    1.76
  -1  -1   7   14.74    1.53
   1   1  -6   19.08    1.86
   1  -1  -6   15.87    1.53
   1  -1  -6   18.94    2.69
  -1   1   6   17.74    1.77
  -1   1   6   19.78    1.98
  -1  -1   6   17.38    2.46
  -1  -1   6   17.96    1.62
  -1   1   6   17.41    1.86
  -1  -1   6   16.61    2.78
  -1   1   6   14.06    1.55
   1   1  -5   49.90    3.68
   1  -1  -5   47.45    3.49
   1  -1  -5   39.97    2.91
  -1   1   5   36.02    4.00
  -1  -1   5   46.24    4.28
  -1  -1   5   45.27    3.47
  -1  -1   5   46.31    3.28
  -1   1   5   46.48    3.62
   1  -1  -4   23.50    2.14
   1   1  -4   30.39    2.88
   1  -1  -4   28.05    2.80
   1  -1  -4   24.57    2.68
  -1   1   4   24.42    2.36
  -1   1   4   26.51    2.94
  -1  -1   4   29.88    2.12
  -1  -1   4   27.08    2.57
  -1  -1   4   27.08    2.77
   1  -1  -3  161.47   11.23
   1   1  -3  181.76   11.96
   1   1  -3  149.65    9.57
   1  -1  -3  138.39    8.92
   1  -1  -3  166.94   11.46
  -1   1   3  160.92   10.68
  -1  -1   3  160.22    9.50
  -1  -1   3  163.84   11.12
  -1  -1   3  163.64    9.90
  -1   1   3  174.59   12.21
  -1  -1   3  176.46   13.37
   1   1  -2  232.63   14.99
   1   1  -2  206.50   13.21
   1  -1  -2  221.09   17.21
   1  -1  -2  232.70   17.93
   1  -1  -2  178.80   11.16
  -1   1   2  215.73   14.12
  -1  -1   2  207.70   13.16
  -1  -1   2  236.53   14.94
  -1  -1   2  206.27   12.45
  -1   1   2  231.65   15.68
  -1  -1   2  220.43   14.40
   1   1  -1  209.16   12.98
   1   1  -1  190.93   12.02
   1  -1  -1  200.14   11.90
   1  -1  -1  189.29   11.14
   1  -1  -1  210.47   13.62
   1  -1  -1  197.00   12.87
  -1  -1   1  187.63   11.68
  -1  -1   1  221.89   13.30
  -1   1   1  213.10   13.91
  -1   1   1  202.46   13.57
  -1  -1   1  207.28   12.82
  -1  -1   1  208.79   12.13
   1  -1   0  287.85   18.05
   1  -1   0  275.88   17.62
   1  -1   0  288.62   19.35
   1  -1   0  264.11   17.54
   1   1   0  275.16   20.33
  -1  -1   0  276.43   18.62
  -1  -1   0  277.82   17.63
  -1  -1   0  298.33   19.19
  -1  -1   0  280.46   17.99
  -1   1   0  261.33   18.21
  -1   1   0  308.67   20.68
   1   1   1 2327.59  231.79
   1   1   1 2363.24  233.81
   1  -1   1 2327.57  230.00
   1  -1   1 2411.84  239.61
   1  -1   1 1832.32  178.36
   1  -1   1 2261.82  222.76
  -1  -1  -1 2207.61  219.37
  -1  -1  -1 2499.38  247.90
  -1  -1  -1 2121.45  207.52
  -1   1  -1 2440.65  244.89
  -1  -1  -1 2360.75  231.96
   1  -1   2  668.12   51.98
   1  -1   2  655.19   54.03
   1  -1   2  753.16   54.71
   1  -1   2  674.13   52.78
   1   1   2  665.60   52.58
   1   1   2  681.61   53.37
  -1  -1  -2  698.33   54.50
  -1  -1  -2  679.23   55.79
  -1   1  -2  647.13   50.52
  -1   1  -2  704.86   55.18
  -1  -1  -2  750.12   58.66
   1  -1   3   11.10    2.45
   1   1   3   10.19    1.93
   1  -1   3   11.09    3.18
   1  -1   3   10.20    3.37
   1   1   3    9.58    2.85
  -1  -1  -3   10.69    1.03
  -1  -1  -3   10.91    1.71
  -1   1  -3   11.27    1.96
  -1   1  -3   10.20    1.61
  -1  -1  -3   10.79    1.69
   1   1   4  202.62   13.63
   1  -1   4  207.16   12.85
   1  -1   4  210.34   13.81
   1  -1   4  209.29   16.41
   1   1   4  200.11   15.60
  -1  -1  -4  184.98   11.32
  -1  -1  -4  213.98   14.10
  -1  -1  -4  225.80   16.47
  -1   1  -4  195.29   14.18
  -1   1  -4  220.83   14.84
  -1  -1  -4  189.95   11.72
   1   1   5   71.47    6.36
   1   1   5   75.52    5.02
   1  -1   5   67.23    6.11
   1  -1   5   63.72    4.19
   1  -1   5   49.33    2.86
  -1   1  -5   69.39    6.13
  -1  -1  -5   67.87    4.39
  -1  -1  -5   70.35    5.43
  -1   1  -5   63.61    4.13
  -1  -1  -5   61.10    3.28
  -1  -1  -5   43.60    2.87
   1   1   6    1.92    0.82
   1  -1   6    1.28    0.62
   1   1   6    1.52    1.31
   1  -1   6    0.46    0.27
   1  -1   6    1.70    0.72
   1  -1   6    1.14    0.27
   1   1   6    1.21    0.35
  -1  -1  -6    0.88    0.48
  -1  -1  -6    1.71    0.64
  -1  -1  -6    1.19    0.51
  -1   1  -6    1.40    1.27
  -1   1  -6    1.17    0.66
  -1  -1  -6    1.37    0.56
   1   1   7   13.62    2.50
   1   1   7   12.43    1.43
   1  -1   7   12.12    1.50
   1  -1   7   13.20    0.79
   1  -1   7   13.19    1.40
   1   1   7   16.84    1.12
  -1  -1  -7   12.81    1.40
  -1  -1  -7   13.32    0.86
  -1   1  -7   12.83    1.52
  -1   1  -7   17.86    1.68
  -1  -1  -7   13.97    1.28
   1   1   8   13.09    1.40
   1   1   8   12.76    1.46
   1   1   8   16.94    1.20
   1  -1   8   13.61    1.06
   1  -1   8   11.91    1.42
   1  -1   8   13.36    1.46
  -1  -1  -8   13.40    1.44
  -1  -1  -8   14.96    1.33
  -1   1  -8   16.62    1.62
  -1   1  -8   13.05    1.51
  -1  -1  -8   13.64    0.87
   1  -1   9    0.18    0.43
   1   1   9    0.24    0.32
   1   1   9    0.21    0.38
   1   1   9    0.10    0.25
   1  -1   9    0.14    0.11
   1  -1   9    0.14    0.38
   1  -1   9    0.03    0.09
  -1  -1  -9    0.22    0.31
  -1  -1  -9    0.27    0.38
  -1  -1  -9    0.14    0.26
  -1   1  -9    0.30    0.38
  -1   1  -9    0.01    0.69
  -1   1  -9    0.20    0.22
  -1  -1  -9   -0.02    0.10
   1   1  10    0.99    0.48
   1   1  10    1.18    0.44
   1  -1  10    1.38    0.78
   1  -1  10    1.40    0.66
   1   1  10    1.00    0.60
  -1  -1 -10    1.15    0.48
  -1   1 -10    1.09    0.60
  -1   1 -10    1.39    0.67
  -1   1 -10    1.15    0.37
  -1  -1 -10    0.78    0.21
  -1  -1 -10    1.21    0.63
   1   1  11    2.16    0.77
   1  -1  11    2.58    0.82
   1  -1  11    3.08    1.03
   1   1  11    2.94    0.62
   1   1  11    2.18    0.60
  -1  -1 -11    2.57    0.80
  -1  -1 -11    2.25    0.59
  -1   1 -11    2.84    0.91
  -1   1 -11    2.62    0.49
  -1   1 -11    2.31    0.74
   1   1  12    0.87    0.64
   1  -1  12    1.12    0.68
   1  -1  12    1.12    0.83
   1   1  12    1.15    0.49
   1   1  12    0.58    0.41
  -1  -1 -12    0.41    0.39
  -1   1 -12    1.15    0.80
  -1   1 -12    1.07    0.40
  -1   1 -12    0.63    0.56
  -1  -1 -12    1.07    0.64
   1   1  13    0.23    0.35
   1   1  13   -0.01    0.39
   1  -1  13    0.64    0.68
   1  -1  13    1.02    0.71
  -1  -1 -13    0.97    0.58
  -1   1 -13    0.67    0.37
   1   1  14    0.30    0.80
   1  -1  14    0.01    0.51
   1  -1  14    0.02    0.51
  -1  -1 -14    0.12    0.44
  -1   1 -14    0.14    0.42
   1  -1  15   -0.00    0.35
   1  -1  15    0.01    0.39
   1   1  15   -0.03    0.27
  -1  -1 -15    0.00    0.31
   1  -1  16   -0.03    0.49
   1   1  16   -0.01    0.32
  -1  -1 -16    0.01    0.36
  -1   1 -16    0.11    0.32
   1  -1  17    0.04    0.40
   1   1  17    0.05    0.25
  -1  -1 -17    0.00    0.29
  -1   1 -17   -0.08    0.23
   1   1  18    0.01    0.24
   1  -1  18   -0.01    0.69
  -1  -1 -18    0.02    0.29
  -1   1 -18    0.02    0.21
   1   1  19    0.01    0.33
   1  -1  19   -0.03    1.13
  -1  -1 -19    0.21    0.40
   1   1  20    0.02    0.27
   1  -1  20   -0.07    0.59
  -1  -1 -20   -0.13    0.36
   1  -1  21    0.14    0.71
  -1  -1 -21    0.11    0.70
   1  -1  22   -0.28    0.48
  -1  -1 -22    0.11    0.27
   1  -1  23    3.43    1.40
   1  -2 -23   -0.21    0.73
  -1  -2  23    0.96    0.95
   1  -2 -22   -0.01    0.89
  -1   2  22   -0.25    0.28
  -1  -2  22    0.98    0.57
   1   2 -21   -0.17    0.42
   1  -2 -21   -0.13    0.68
  -1  -2  21   -0.02    0.83
  -1   2  21    0.03    0.43
   1   2 -20   -0.00    0.40
   1  -2 -20   -0.03    0.61
  -1  -2  20    0.27    0.75
  -1   2  20    0.06    0.41
   1  -2 -19   -0.09    0.64
  -1  -2  19   -0.02    0.76
  -1   2  19   -0.20    0.90
  -1  -2  19   -0.06    0.40
   1  -2 -18   -0.01    0.48
  -1  -2  18    0.04    0.40
  -1   2  18    0.06    0.35
  -1  -2  18   -0.09    1.01
   1  -2 -17   -0.00    0.31
   1   2 -17    0.02    0.15
  -1  -2  17   -0.24    0.52
  -1  -2  17   -0.00    0.29
  -1   2  17    0.00    0.25
   1   2 -16    0.02    0.17
   1  -2 -16   -0.10    0.31
  -1  -2  16   -0.00    0.33
  -1   2  16   -0.00    0.26
  -1  -2  16    0.04    0.31
   1  -2 -15    0.99    0.70
   1   2 -15   -0.02    0.46
  -1  -2  15   -0.01    0.78
  -1   2  15    0.01    0.60
  -1  -2  15    0.72    0.73
   1   2 -14   -0.01    0.69
   1  -2 -14    0.20    0.48
   1  -2 -14   -0.00    0.29
  -1  -2  14    0.01    1.02
  -1  -2  14    0.41    0.58
  -1   2  14    0.01    0.42
   1  -2 -13   -0.07    0.39
   1   2 -13    0.18    0.34
   1  -2 -13    0.02    0.50
  -1   2  13   -0.03    0.34
  -1  -2  13    0.10    0.48
   1  -2 -12    0.07    0.71
   1   2 -12    0.25    0.45
   1  -2 -12    0.16    0.47
  -1  -2  12    0.19    0.56
  -1   2  12    0.26    0.45
  -1   2  12    0.07    0.84
   1   2 -11    0.33    0.41
   1   2 -11    0.11    0.54
   1  -2 -11    0.15    0.42
   1  -2 -11    0.06    0.38
  -1   2  11    0.18    0.42
  -1   2  11    0.08    0.43
  -1  -2  11    0.14    0.52
  -1  -2  11    0.17    0.46
   1   2 -10    2.80    0.69
   1   2 -10    2.49    0.92
   1  -2 -10    1.83    0.70
   1  -2 -10    2.06    0.70
  -1  -2  10    2.19    0.90
  -1  -2  10    2.00    0.76
  -1   2  10    2.15    0.78
  -1   2  10    2.68    0.82
   1  -2  -9    0.18    0.41
   1  -2  -9    0.33    0.46
   1   2  -9    0.25    0.54
   1   2  -9    0.24    0.39
  -1   2   9    0.17    0.49
  -1  -2   9    0.29    0.43
  -1   2   9    0.14    0.48
  -1  -2   9    0.26    0.57
   1   2  -8    7.05    1.24
   1  -2  -8    5.85    1.04
   1  -2  -8    6.12    1.08
  -1   2   8    7.64    1.18
  -1  -2   8    5.72    0.97
  -1   2   8    6.37    1.21
  -1  -2   8    6.09    1.27
   1  -2  -7    6.32    1.08
   1   2  -7    7.29    1.28
   1  -2  -7    6.27    1.18
  -1   2   7    6.79    1.14
  -1   2   7    6.42    1.31
  -1  -2   7    7.46    1.01
  -1  -2   7    6.13    0.95
  -1  -2   7    6.57    1.40
   1  -2  -6    9.24    2.34
   1   2  -6   11.39    1.54
   1  -2  -6   10.13    1.20
   1  -2  -6   13.51    1.57
  -1  -2   6   11.96    1.23
  -1  -2   6   10.55    1.60
  -1  -2   6    9.84    1.75
  -1   2   6   10.31    1.70
   1  -2  -5    8.46    1.22
   1   2  -5    7.40    1.21
   1  -2  -5    6.37    0.95
   1  -2  -5    7.57    1.31
  -1  -2   5    7.90    1.00
  -1  -2   5    7.64    1.57
  -1  -2   5    7.29    2.12
  -1  -2   5    8.01    0.63
  -1   2   5    7.37    1.41
   1  -2  -4   19.46    1.58
   1  -2  -4   21.44    2.22
   1  -2  -4   22.34    2.04
  -1  -2   4   21.17    1.62
  -1  -2   4   25.16    2.76
  -1  -2   4   20.99    2.00
  -1  -2   4   22.18    1.24
  -1   2   4   21.90    2.41
   1  -2  -3   92.46    6.16
   1  -2  -3   92.22    6.37
   1  -2  -3   87.29    5.28
  -1  -2   3   89.10    5.08
  -1  -2   3  103.85    6.23
  -1  -2   3   98.42    6.30
  -1  -2   3   88.59    5.27
  -1   2   3   94.00    6.58
   1  -2  -2   18.62    1.05
   1  -2  -2   22.31    2.05
   1  -2  -2   18.24    1.92
   1  -2  -2   19.63    1.98
  -1   2   2   19.59    2.05
  -1  -2   2   19.96    1.36
  -1  -2   2   20.36    1.75
  -1  -2   2   19.04    1.62
  -1  -2   2   19.06    1.37
   1  -2  -1   45.97    2.51
   1  -2  -1   45.74    3.31
   1  -2  -1   44.17    2.47
   1  -2  -1   42.79    3.26
  -1  -2   1   47.80    2.98
  -1  -2   1   44.68    3.86
  -1  -2   1   46.26    2.87
  -1  -2   1   45.48    3.23
   1  -2   0   20.33    2.11
   1  -2   0   21.15    2.08
   1  -2   0   19.21    2.01
   1  -2   0   20.57    1.22
  -1  -2   0   20.97    1.41
  -1  -2   0   20.55    1.79
  -1  -2   0   21.77    1.72
  -1  -2   0   20.66    1.51
   1  -2   1  132.46    7.44
   1  -2   1  132.26    9.94
   1  -2   1  134.44    9.24
   1  -2   1  134.17    8.79
  -1  -2  -1  134.68    8.50
  -1  -2  -1  141.29    9.09
  -1  -2  -1  147.51    9.29
  -1  -2  -1  130.16    7.68
   1  -2   2    8.17    1.19
   1  -2   2   10.28    0.62
   1  -2   2    9.40    1.90
   1  -2   2    7.68    1.09
  -1  -2  -2    8.92    0.72
  -1  -2  -2    8.73    0.76
  -1  -2  -2    8.31    1.16
  -1  -2  -2    7.81    1.17
   1  -2   3   25.14    2.50
   1   2   3   25.07    3.16
   1  -2   3   28.65    1.42
   1  -2   3   25.05    2.14
   1   2   3   25.42    2.38
   1  -2   3   27.56    3.19
  -1  -2  -3   26.83    1.42
  -1  -2  -3   25.20    2.10
  -1  -2  -3   29.61    1.65
  -1  -2  -3   25.15    2.05
  -1   2  -3   29.41    2.29
   1  -2   4   15.05    1.74
   1   2   4   12.97    1.66
   1  -2   4   13.34    1.55
   1  -2   4   16.19    0.82
   1   2   4   13.26    1.66
   1  -2   4   14.42    2.62
  -1  -2  -4   13.73    1.51
  -1  -2  -4   14.33    1.01
  -1  -2  -4   12.61    2.44
  -1   2  -4   16.25    1.57
   1  -2   5   24.94    3.43
   1   2   5   29.15    2.65
   1  -2   5   26.32    2.25
   1  -2   5   25.81    2.28
   1   2   5   23.78    2.41
  -1   2  -5   27.34    3.06
  -1  -2  -5   26.45    3.44
  -1  -2  -5   29.41    1.56
  -1  -2  -5   33.18    2.55
   1   2   6   43.14    2.67
   1  -2   6   36.43    2.65
   1   2   6   35.08    3.23
   1  -2   6   37.29    3.10
   1   2   6   43.18    3.52
   1  -2   6   36.27    4.54
  -1  -2  -6   37.65    1.87
  -1  -2  -6   37.99    3.08
  -1  -2  -6   35.71    1.65
  -1   2  -6   37.84    3.16
  -1   2  -6   41.17    3.39
  -1  -2  -6   40.43    3.22
   1   2   7    6.39    0.75
   1   2   7    5.67    1.34
   1  -2   7    4.91    2.15
   1   2   7    5.26    1.26
   1  -2   7    5.62    1.23
   1  -2   7    5.11    0.76
  -1  -2  -7    6.65    2.10
  -1   2  -7    6.49    1.29
  -1   2  -7    5.25    1.25
  -1  -2  -7    4.70    1.14
   1   2   8    7.13    2.57
   1  -2   8    5.46    1.29
   1  -2   8    6.61    1.30
   1   2   8    8.05    1.17
   1   2   8    5.22    1.18
  -1  -2  -8    6.06    1.19
  -1  -2  -8    6.17    1.88
  -1   2  -8    8.74    1.42
  -1   2  -8    5.69    1.28
   1   2   9    1.67    0.95
   1  -2   9    1.57    0.86
   1   2   9    1.49    0.37
   1   2   9    1.27    0.76
   1  -2   9    1.89    0.82
  -1  -2  -9    1.47    0.75
  -1  -2  -9    1.81    0.75
  -1   2  -9    1.54    0.84
  -1   2  -9    1.70    0.81
   1   2  10    0.52    0.58
   1  -2  10    0.88    1.27
   1   2  10    0.30    0.29
   1  -2  10    0.75    0.75
   1   2  10    0.89    0.79
  -1   2 -10    0.62    0.61
  -1  -2 -10    0.45    0.56
  -1   2 -10    0.63    0.68
  -1  -2 -10    0.72    0.61
   1   2  11    0.13    0.28
   1  -2  11    0.39    1.15
   1  -2  11    0.37    0.70
   1   2  11    0.22    0.49
  -1  -2 -11    0.33    0.53
  -1  -2 -11    0.28    0.48
   1  -2  12    0.70    0.84
   1   2  12    0.17    0.31
   1  -2  12    0.47    1.27
  -1  -2 -12    0.31    0.58
  -1  -2 -12    0.30    0.48
   1   2  13    0.10    0.22
   1  -2  13   -0.00    0.60
   1  -2  13   -0.02    0.48
  -1  -2 -13    0.00    0.41
  -1  -2 -13   -0.04    0.32
   1  -2  14    0.01    0.61
   1  -2  14   -0.05    0.50
   1   2  14   -0.02    0.22
  -1  -2 -14   -0.01    0.43
  -1  -2 -14   -0.06    0.29
   1   2  15   -0.04    0.27
   1  -2  15    0.00    0.49
   1   2  15    0.01    0.21
   1  -2  15    0.02    0.40
  -1  -2 -15    0.00    0.37
   1  -2  16   -0.07    0.47
   1  -2  16    0.00    0.50
  -1  -2 -16   -0.00    0.43
   1  -2  17    0.03    0.51
  -1  -2 -17    0.00    0.43
  -1   2 -17    0.05    0.49
   1  -2  18   -0.14    0.61
  -1   2 -18    0.00    0.56
  -1  -2 -18   -0.02    0.86
   1  -2  19   -0.19    0.63
  -1  -2 -19    0.11    0.81
  -1   2 -19   -0.00    0.44
   1  -2  20    0.07    0.63
  -1  -2 -20   -0.06    0.41
   1  -2  21   -0.42    0.79
  -1  -2 -21    0.35    0.50
  -1   2 -21    0.07    0.44
   1  -2  22   -1.37    1.02
  -1  -2 -22    0.04    0.63
   1  -3 -22   -0.03    0.54
   1   3 -21    0.13    0.64
  -1  -3  21   -0.65    0.81
   1  -3 -20    0.00    0.88
   1   3 -20    0.28    0.91
  -1  -3  20   -1.37    0.97
   1  -3 -19   -0.00    1.14
  -1  -3  19   -0.04    0.56
  -1  -3  19   -0.07    0.67
   1  -3 -18    0.00    1.08
  -1  -3  18    0.02    0.62
  -1  -3  18   -0.11    0.64
  -1   3  18    0.09    0.27
   1  -3 -17   -0.00    0.98
  -1  -3  17   -0.05    0.63
  -1  -3  17    0.04    0.59
  -1   3  17    0.10    0.30
   1  -3 -16    0.14    0.26
   1  -3 -16   -0.61    0.52
  -1  -3  16   -0.08    0.56
  -1  -3  16   -0.02    0.62
  -1   3  16    0.18    0.29
   1  -3 -15    0.01    0.46
   1  -3 -15    0.01    0.29
  -1  -3  15    0.14    0.45
  -1   3  15    0.03    0.28
  -1  -3  15    0.00    0.56
   1  -3 -14    0.46    0.52
   1  -3 -14   -0.05    0.32
  -1  -3  14    0.07    0.41
  -1  -3  14    0.00    0.52
  -1   3  14   -0.07    0.28
   1  -3 -13    0.03    0.70
   1  -3 -13    0.08    0.54
  -1  -3  13    0.08    0.45
  -1   3  13   -0.01    0.59
   1  -3 -12    0.05    0.43
   1  -3 -12    0.10    0.77
  -1   3  12   -0.05    0.67
  -1  -3  12    0.12    0.39
   1  -3 -11    0.07    0.26
   1   3 -11    0.02    0.20
   1  -3 -11    0.02    0.33
  -1  -3  11    0.00    0.36
  -1  -3  11   -0.12    0.26
  -1   3  11    0.06    0.27
   1  -3 -10   -0.02    0.29
   1   3 -10    0.02    0.17
   1  -3 -10   -0.03    0.19
  -1  -3  10    0.06    0.22
  -1  -3  10   -0.08    0.32
  -1   3  10   -0.03    0.24
   1  -3  -9    0.11    0.52
   1   3  -9    0.17    0.31
   1  -3  -9    0.21    0.30
  -1   3   9   -0.02    0.42
  -1  -3   9    0.14    0.56
  -1  -3   9    0.15    0.37
   1  -3  -8   -0.01    0.41
   1  -3  -8    0.02    0.24
  -1  -3   8    0.13    0.29
  -1  -3   8    0.07    0.44
  -1   3   8   -0.02    0.35
  -1  -3   8    0.10    0.26
   1  -3  -7    1.53    0.91
   1  -3  -7    0.96    0.82
  -1  -3   7    1.75    0.52
  -1  -3   7    1.44    0.54
  -1   3   7    1.75    1.01
  -1  -3   7    1.89    0.94
  -1   3   7    0.18    0.65
   1  -3  -6    5.46    1.29
   1  -3  -6    8.19    1.24
   1  -3  -6    5.26    1.29
  -1  -3   6    7.49    0.97
  -1   3   6    5.98    1.53
  -1  -3   6    6.77    1.40
  -1  -3   6    5.51    0.84
   1  -3  -5    4.80    1.25
   1  -3  -5    6.90    1.20
   1  -3  -5    5.15    0.80
  -1   3   5    5.65    1.49
  -1  -3   5    6.57    0.94
  -1  -3   5    6.01    1.28
  -1  -3   5    5.62    0.82
   1  -3  -4   17.69    1.38
   1  -3  -4   16.73    3.26
   1  -3  -4   20.67    2.03
  -1  -3   4   23.79    2.55
  -1  -3   4   18.44    1.23
  -1   3   4   17.72    2.39
  -1  -3   4   20.15    2.06
  -1  -3   4   18.33    2.09
   1  -3  -3    9.10    2.72
   1  -3  -3    8.25    0.83
   1  -3  -3    9.05    1.39
  -1  -3   3   10.16    1.06
  -1  -3   3    8.76    0.83
  -1  -3   3    8.52    0.91
  -1  -3   3    9.14    1.24
   1  -3  -2    0.07    0.52
   1  -3  -2    0.00    0.38
   1  -3  -2   -0.00    0.16
  -1  -3   2    0.05    0.19
  -1  -3   2   -0.03    0.25
  -1  -3   2    0.05    0.23
  -1  -3   2    0.02    0.18
   1  -3  -1    0.51    0.25
   1  -3  -1    0.44    0.23
   1  -3  -1    0.44    0.61
   1  -3  -1    0.58    0.50
  -1  -3   1   -0.01    0.38
  -1  -3   1    0.50    0.29
  -1  -3   1    0.56    0.66
  -1  -3   1    0.50    0.43
   1  -3   0    1.22    0.37
   1  -3   0    1.23    0.73
   1  -3   0    1.77    0.66
   1  -3   0    1.04    0.27
  -1  -3   0    1.17    0.56
  -1  -3   0    1.04    0.54
  -1  -3   0    1.43    0.35
  -1  -3   0    1.25    0.72
   1  -3   1    6.48    1.10
   1  -3   1    6.25    1.07
   1  -3   1    5.79    0.48
   1  -3   1    7.92    0.80
  -1  -3  -1    6.22    1.66
  -1  -3  -1    6.09    0.97
  -1  -3  -1    6.10    1.00
  -1  -3  -1    5.76    0.91
   1  -3   2    0.57    0.17
   1  -3   2    0.78    0.57
   1  -3   2   -0.02    0.47
   1  -3   2    0.03    0.75
  -1  -3  -2    0.51    0.54
  -1  -3  -2    0.25    0.39
  -1  -3  -2    0.55    0.47
  -1  -3  -2    0.44    0.28
   1  -3   3    0.70    0.58
   1  -3   3   -0.02    0.85
   1  -3   3    0.00    0.41
  -1  -3  -3    0.46    0.58
  -1  -3  -3    0.60    0.49
  -1  -3  -3    0.50    0.25
   1  -3   4    7.10    2.02
   1  -3   4    6.32    0.79
   1  -3   4    7.09    1.99
  -1  -3  -4    6.96    1.27
  -1  -3  -4    6.46    1.07
   1   3   5    0.01    0.25
   1  -3   5    0.96    0.30
   1  -3   5    0.60    0.61
   1  -3   5    0.79    0.60
   1   3   5    0.67    1.46
  -1  -3  -5    0.30    0.63
  -1  -3  -5    0.49    0.54
   1  -3   6    7.82    1.33
   1  -3   6    8.41    1.49
   1   3   6    7.16    0.72
   1   3   6    7.87    2.98
  -1  -3  -6    7.30    1.26
  -1  -3  -6    7.48    1.42
   1  -3   7    0.83    0.86
   1  -3   7    1.06    0.73
  -1  -3  -7    0.51    1.38
  -1  -3  -7    0.66    0.63
   1  -3   8    2.12    1.02
   1  -3   8    1.85    0.82
  -1  -3  -8    1.84    0.81
  -1  -3  -8    1.08    1.55
   1  -3   9    0.07    0.35
   1  -3   9   -0.05    0.46
  -1  -3  -9    0.08    0.38
  -1  -3  -9   -0.04    0.35
   1  -3  10   -0.10    0.23
   1  -3  10    0.09    0.31
  -1  -3 -10   -0.05    0.25
  -1  -3 -10    0.09    0.22
   1  -3  11    0.06    0.51
   1  -3  11    0.12    0.71
  -1  -3 -11    0.08    0.52
  -1  -3 -11    0.15    0.49
   1  -3  12    0.01    0.69
   1  -3  12    0.15    0.48
  -1  -3 -12    0.08    0.45
  -1  -3 -12   -0.06    0.44
   1  -3  13    0.25    0.54
   1  -3  13    0.01    0.75
  -1  -3 -13   -0.02    0.44
  -1  -3 -13    0.09    0.48
   1  -3  14    0.05    0.44
   1  -3  14    0.00    0.57
  -1  -3 -14    0.00    0.38
  -1  -3 -14    0.02    0.31
   1  -3  15    0.00    0.73
   1  -3  15    0.54    0.62
  -1  -3 -15    0.00    0.51
  -1  -3 -15   -0.00    0.37
   1   3  16   -0.03    0.30
   1  -3  16   -0.04    0.56
   1  -3  16    0.15    0.50
  -1  -3 -16    0.04    0.41
   1   3  17    0.06    0.29
   1  -3  17   -0.20    0.60
  -1   3 -17   -0.01    0.67
  -1  -3 -17    0.06    0.49
   1  -3  18   -0.26    0.75
  -1  -3 -18    0.01    0.58
  -1   3 -18    0.45    0.75
   1  -3  19   -0.09    0.61
  -1   3 -19    0.29    0.56
  -1  -3 -19   -0.12    0.47
   1  -3  20    0.71    1.04
  -1  -3 -20   -0.18    0.78
  -1   3 -20    0.85    0.82
   1  -3  21   -0.14    1.48
  -1   3 -21    0.21    0.59
  -1  -3 -21    0.04    0.68
   1  -4 -19    1.43    0.66
  -1  -4  19   -1.02    0.62
   1  -4 -18    0.10    0.59
  -1  -4  18   -0.25    0.84
  -1  -4  18    0.06    0.55
  -1   4  18   -0.25    0.41
   1  -4 -17   -0.01    0.41
   1  -4 -17    0.01    0.22
  -1  -4  17    0.05    0.64
  -1  -4  17    0.08    0.75
   1  -4 -16   -0.00    0.40
   1  -4 -16    0.03    0.29
  -1  -4  16   -0.00    0.77
  -1  -4  16    0.04    0.69
   1  -4 -15    0.00    0.40
   1  -4 -15    0.09    0.38
  -1  -4  15    0.14    0.78
  -1  -4  15   -0.00    0.80
   1  -4 -14    0.12    0.40
   1  -4 -14    0.01    0.33
  -1  -4  14   -0.00    0.71
  -1  -4  14    0.06    0.71
   1  -4 -13   -0.07    0.46
   1  -4 -13    0.00    0.36
  -1  -4  13   -0.23    0.67
  -1   4  13   -0.19    0.23
  -1  -4  13    0.00    0.72
   1  -4 -12    0.02    0.69
   1  -4 -12    0.03    0.26
  -1  -4  12   -0.02    0.52
  -1  -4  12    0.26    0.52
  -1   4  12    0.02    0.34
   1  -4 -11    0.01    0.19
   1  -4 -11   -0.09    0.57
  -1  -4  11   -0.06    0.64
  -1  -4  11    0.18    0.35
  -1   4  11   -0.02    0.17
   1  -4 -10   -0.03    0.30
   1  -4 -10    0.00    0.16
  -1  -4  10    0.08    0.30
  -1  -4  10    0.07    0.66
  -1   4  10   -0.03    0.17
   1  -4  -9    0.02    0.50
   1  -4  -9   -0.06    0.24
  -1  -4   9   -0.19    0.48
  -1   4   9   -0.08    0.31
  -1  -4   9   -0.06    1.06
   1  -4  -8   -0.10    0.55
   1  -4  -8    0.04    0.29
  -1  -4   8    0.22    0.57
  -1   4   8   -0.04    0.35
  -1  -4   8    0.31    0.35
   1  -4  -7    0.02    0.25
   1  -4  -7    0.01    0.46
  -1  -4   7    0.07    0.43
  -1   4   7    0.02    0.32
  -1  -4   7    0.10    0.29
   1  -4  -6    0.00    0.46
   1  -4  -6   -0.01    0.23
  -1  -4   6    0.06    0.27
  -1  -4   6    0.29    0.40
  -1   4   6   -0.00    0.32
   1  -4  -5    0.19    0.39
   1  -4  -5    0.01    0.45
   1  -4  -5    0.00    0.22
  -1  -4   5    0.10    0.36
  -1  -4   5    0.03    0.24
  -1  -4   5    0.06    0.26
   1  -4  -4   -0.02    0.24
   1  -4  -4   -0.00    0.29
   1  -4  -4   -0.01    0.12
  -1  -4   4    0.05    0.16
  -1  -4   4   -0.04    0.22
  -1  -4   4   -0.01    0.14
   1  -4  -3    0.46    0.53
   1  -4  -3   -0.01    0.59
  -1  -4   3    0.02    0.40
  -1  -4   3    0.17    0.62
  -1  -4   3    0.20    0.27
   1  -4  -2    0.19    0.64
   1  -4  -2    0.56    0.54
  -1  -4   2    0.00    0.39
  -1  -4   2    0.68    0.39
  -1  -4   2   -0.00    0.64
   1  -4  -1    0.43    0.64
   1  -4  -1    0.89    0.58
  -1  -4   1   -0.03    0.82
  -1  -4   1   -0.01    0.35
  -1  -4   1    1.01    0.45
   1  -4   0    0.21    0.79
   1  -4   0    0.02    0.43
  -1  -4   0   -0.02    0.74
  -1  -4   0    0.16    0.35
   1  -4   1   -0.01    0.64
   1  -4   1    1.53    0.61
  -1  -4  -1   -0.01    0.63
  -1  -4  -1    1.29    0.57
   1  -4   2    0.42    0.45
   1  -4   2   -0.01    0.40
   1  -4   2    0.05    0.33
  -1  -4  -2    0.06    0.90
  -1  -4  -2    0.26    0.37
   1  -4   3    0.91    0.54
   1  -4   3    0.03    0.44
   1  -4   3    0.01    0.38
  -1  -4  -3    0.02    1.09
  -1  -4  -3    0.63    0.69
   1  -4   4    0.04    0.53
   1  -4   4    0.45    0.56
  -1  -4  -4    0.49    0.80
  -1  -4  -4    0.05    1.19
   1  -4   5   -0.10    0.33
   1  -4   5    0.28    0.34
  -1  -4  -5    0.02    0.65
  -1  -4  -5   -0.06    0.22
   1  -4   6    0.88    0.76
   1  -4   6    0.61    0.73
  -1  -4  -6    0.04    1.31
  -1  -4  -6    0.62    0.51
   1  -4   7    0.12    0.37
   1  -4   7   -0.07    0.42
  -1  -4  -7   -0.04    0.25
  -1  -4  -7   -0.02    0.37
   1  -4   8    0.12    0.63
   1  -4   8    0.09    0.70
  -1  -4  -8   -0.04    0.57
  -1  -4  -8    0.21    0.42
   1  -4   9   -0.19    0.70
   1  -4   9   -0.30    0.58
  -1  -4  -9    0.02    0.40
  -1  -4  -9   -0.02    0.51
   1  -4  10   -0.02    1.11
   1  -4  10    0.10    0.81
  -1  -4 -10    0.03    0.56
  -1  -4 -10    0.31    0.47
   1  -4  11   -0.02    0.43
   1  -4  11    0.48    0.61
  -1  -4 -11   -0.03    0.26
  -1  -4 -11   -0.05    0.28
   1  -4  12   -0.00    0.66
   1  -4  12   -0.14    1.15
  -1  -4 -12   -0.09    0.48
  -1  -4 -12   -0.09    0.51
   1  -4  13    0.10    0.74
   1  -4  13    0.00    1.29
  -1  -4 -13    0.01    0.48
  -1  -4 -13    0.16    0.49
   1  -4  14    0.75    0.75
   1  -4  14   -0.22    1.07
  -1  -4 -14   -0.13    0.42
  -1  -4 -14   -0.01    0.50
   1  -4  15   -0.16    0.90
  -1  -4 -15    0.00    0.62
  -1  -4 -15   -0.12    0.46
   1   4  16    0.06    0.53
   1  -4  16    0.09    0.73
  -1  -4 -16   -0.00    0.58
   1  -4  17   -1.09    1.03
   1   4  17   -0.16    0.73
  -1  -4 -17   -0.01    0.84
  -1   4 -17   -0.24    1.18
   1   4  18    0.14    0.66
   1  -4  18    2.11    1.10
  -1   4 -18   -0.01    1.17
   1  -4  19   -1.16    1.45
  -1  -4 -19    1.34    1.20
  -1   4 -19    6.77    1.52
   1  -5 -16   -0.18    0.46
  -1   5  16   -0.30    0.70
   1  -5 -15    0.21    0.82
   1  -5 -15    0.05    1.22
  -1  -5  15    1.75    0.47
   1  -5 -14    0.23    0.48
   1  -5 -14   -0.10    0.39
  -1  -5  14    0.00    0.22
   1  -5 -13   -0.02    0.48
  -1  -5  13    0.02    0.24
   1  -5 -12    0.22    0.70
   1  -5 -12   -0.77    0.67
   1  -5 -11   -0.07    0.47
   1  -5 -11   -0.07    0.60
  -1  -5  11   -0.31    0.67
   1  -5 -10    0.07    0.63
   1  -5 -10    0.33    0.51
  -1  -5  10    0.03    0.72
   1  -5  -9    0.59    1.03
  -1  -5   9    0.00    0.52
   1  -5  -8    0.06    0.63
  -1  -5   8    0.00    0.31
   1  -5  -7   -0.41    0.81
  -1  -5   7    0.00    0.33
   1  -5  -6   -0.04    0.37
  -1  -5   6    0.00    0.21
   1  -5  -5    0.01    0.50
  -1  -5   5    0.10    0.25
   1  -5  -4   -0.02    0.38
  -1   5   4    0.03    0.18
   1  -5  -3    0.11    0.27
   1  -5  -3    0.01    0.43
   1  -5  -2    0.33    0.34
   1  -5  -2    0.00    0.47
   1  -5  -1   -0.09    0.27
   1  -5  -1    0.00    0.29
   1  -5   0    0.09    0.25
   1  -5   0    0.00    0.23
  -1  -5   0    0.00    0.21
   1  -5   1   -0.00    0.21
   1  -5   1    0.35    0.30
  -1  -5  -1   -0.02    0.20
  -1  -5  -1   -0.00    0.27
   1  -5   2    0.25    0.33
  -1  -5  -2    0.00    0.34
  -1  -5  -2    0.04    0.22
   1  -5   3    0.28    0.46
  -1  -5  -3    0.01    0.21
  -1  -5  -3   -0.00    0.38
   1  -5   4   -0.17    0.47
  -1  -5  -4    0.03    0.35
  -1  -5  -4    0.04    0.19
   1  -5   5   -0.00    0.26
  -1  -5  -5    1.00    0.40
  -1  -5  -5   -0.24    0.21
   1  -5   6   -0.00    0.25
   1  -5   6   -0.00    0.20
  -1  -5  -6    0.04    0.20
  -1  -5  -6   -0.09    0.36
   1  -5   7    0.00    0.47
   1  -5   7   -0.00    0.35
  -1  -5  -7   -0.04    0.61
  -1  -5  -7   -0.24    0.32
   1  -5   8    0.00    0.30
   1  -5   8    0.00    0.31
  -1  -5  -8   -0.01    0.40
  -1  -5  -8    0.03    0.24
   1  -5   9    0.00    0.51
   1  -5   9    0.00    0.52
  -1  -5  -9    0.03    0.60
  -1  -5  -9   -0.25    0.37
   1  -5  10    0.00    0.45
   1  -5  10    0.00    0.48
  -1  -5 -10   -0.00    0.31
  -1  -5 -10    0.23    0.53
   1  -5  11    0.01    0.43
   1  -5  11    0.02    0.48
  -1  -5 -11   -0.13    0.48
  -1  -5 -11   -0.00    0.30
   1  -5  12    0.08    0.61
  -1  -5 -12   -0.38    0.54
  -1   5 -12    0.14    0.62
  -1  -5 -12    0.00    0.35
   1  -5  13    0.72    0.89
  -1  -5 -13    0.56    0.83
  -1  -5 -13    0.90    0.63
   1  -5  14   -1.03    0.73
   1   5  14   -0.02    0.89
  -1   5 -14    0.51    0.98
  -1  -5 -14   -0.17    0.51
   1  -5  15    0.87    0.59
   1   5  15    0.28    0.67
  -1   5 -15   -0.57    0.80
  -1  -5 -15   -0.59    0.44
   1  -6 -10   -0.14    0.56
   1  -6  -9   -0.00    0.32
   1  -6  -8   -0.04    0.41
   1  -6  -7    0.05    0.42
   1  -6  -6   -0.11    0.43
   1  -6  -5    0.01    0.28
   1  -6  -4    0.18    0.42
   1  -6  -3    0.03    0.27
   1  -6  -2    0.10    0.29
   1  -6  -1   -0.24    0.33
  -1  -6  -2   -0.13    0.30
  -1  -6  -3    0.03    0.28
  -1  -6  -4   -0.05    0.35
  -1  -6  -5   -0.10    0.36
   1  -6   6    0.13    0.30
  -1  -6  -6    0.03    0.39
   1  -6   7   -0.14    0.22
  -1  -6  -7   -0.02    0.30
  -1  -6  -7    0.30    0.32
   1  -6   8   -0.05    0.24
  -1  -6  -8   -0.03    0.41
  -1  -6  -8   -0.05    0.40
   1   6   9    0.11    0.78
   2   0 -24   -0.53    0.62
  -2   0  24    1.09    1.54
   2   0 -23   -0.15    0.58
   2   0 -22    0.05    0.27
  -2   0  22   -0.09    0.37
   2   0 -21    0.08    0.51
  -2   0  21    0.06    0.70
   2   0 -20   -0.01    0.72
  -2   0  20    0.02    0.46
   2   0 -19   -0.00    0.38
  -2   0  19   -0.05    0.47
   2   0 -18   -0.00    0.30
  -2   0  18    0.01    0.33
   2   0 -17   -0.00    0.35
  -2   0  17    0.02    0.80
   2   0 -16   -0.00    0.33
   2   0 -15    0.01    0.35
   2   0 -14    0.01    0.35
   2   0 -13    0.72    0.77
   2   0 -13    0.97    0.66
  -2   0  13    0.88    0.63
  -2   0  13    0.18    0.84
   2   0 -12    1.30    0.75
   2   0 -12   -0.34    0.48
   2   0 -12    1.81    1.32
  -2   0  12    1.18    0.28
  -2   0  12    0.58    0.78
  -2   0  12    1.35    0.58
   2   0 -11    0.65    0.49
   2   0 -11    0.73    1.13
   2   0 -11    0.73    0.68
  -2   0  11    0.58    0.51
  -2   0  11    0.57    0.28
  -2   0  11    0.35    0.66
   2   0 -10   23.64    2.80
   2   0 -10   25.35    2.98
   2   0 -10   23.75    2.39
  -2   0  10   20.83    2.35
  -2   0  10   23.41    1.41
  -2   0  10   23.41    1.81
  -2   0  10   25.56    2.79
   2   0  -9  144.73   10.65
   2   0  -9  153.57   11.74
   2   0  -9  134.35   10.33
  -2   0   9  144.01   10.46
  -2   0   9  156.47   12.11
  -2   0   9  148.48   10.26
  -2   0   9  148.16    8.99
   2   0  -8    5.17    1.02
   2   0  -8    5.75    1.11
   2   0  -8    5.47    1.02
  -2   0   8    6.28    0.49
  -2   0   8    3.85    1.25
  -2   0   8    5.07    0.60
  -2   0   8    6.13    1.09
   2   0  -7    7.10    1.17
   2   0  -7    8.26    1.29
   2   0  -7    8.11    1.46
  -2   0   7    7.99    0.66
  -2   0   7    5.44    0.90
  -2   0   7    7.88    1.23
  -2   0   7    6.85    0.80
   2   0  -6    3.83    0.96
   2   0  -6    4.36    1.01
   2   0  -6    4.14    0.72
  -2   0   6    2.41    0.75
  -2   0   6    4.47    0.98
  -2   0   6    4.30    0.81
   2   0  -5  131.83    8.71
   2   0  -5  121.58    8.24
   2   0  -5  143.13    8.80
  -2   0   5  131.17    8.62
  -2   0   5  143.48    9.24
  -2   0   5  129.87    8.26
   2   0  -4   38.28    2.81
   2   0  -4   34.12    4.04
  -2   0   4   34.93    2.81
  -2   0   4   33.40    2.99
  -2   0   4   34.49    2.66
   2   0  -3  156.13    9.86
   2   0  -3  179.63   10.78
  -2   0   3  143.83    8.71
  -2   0   3  140.57    9.06
  -2   0   3  135.27    8.66
  -2   0   3  155.94    9.96
   2   0  -2   82.12    7.04
   2   0  -2   79.58    4.62
  -2   0   2   71.70    4.36
  -2   0   2   83.11    5.19
  -2   0   2   75.99    4.36
   2   0  -1   49.78    3.59
   2   0  -1   47.34    4.68
   2   0  -1   45.83    2.61
  -2   0   1   46.96    2.95
  -2   0   1   46.78    2.61
  -2   0   1   47.44    3.20
   2   0   0   51.20    3.52
   2   0   0   62.13    3.34
   2   0   0   64.20    4.58
  -2   0   0   60.26    3.18
  -2   0   0   55.09    4.94
  -2   0   0   61.20    3.77
   2   0   1   86.52    6.47
   2   0   1   79.95    4.85
   2   0   1   75.43    5.34
  -2   0  -1   76.81    5.56
  -2   0  -1   75.29    4.34
   2   0   2 2959.22  322.56
   2   0   2 3336.49  363.26
   2   0   2 3425.88  368.63
  -2   0  -2 3550.47  387.22
  -2   0  -2 3031.62  333.34
  -2   0  -2 3200.76  349.70
   2   0   3  368.17   24.50
   2   0   3  338.09   23.93
   2   0   3  330.54   23.70
  -2   0  -3  314.56   20.86
  -2   0  -3  328.23   24.10
  -2   0  -3  347.95   25.66
   2   0   4    3.15    0.94
   2   0   4    2.49    0.64
   2   0   4    3.03    0.92
  -2   0  -4    3.71    0.56
  -2   0  -4    2.95    1.17
  -2   0  -4    2.61    1.09
   2   0   5   38.22    2.29
   2   0   5   42.60    3.44
   2   0   5   36.81    2.54
   2   0   5   37.72    2.69
  -2   0  -5   45.42    2.57
  -2   0  -5   34.28    3.91
  -2   0  -5   37.74    3.03
   2   0   6   30.52    3.00
   2   0   6   27.59    1.76
   2   0   6   31.36    1.95
   2   0   6   31.48    2.23
  -2   0  -6   36.76    2.83
  -2   0  -6   27.67    2.20
  -2   0  -6   28.68    1.81
  -2   0  -6   30.21    2.48
   2   0   7   42.48    2.67
   2   0   7   38.77    2.41
   2   0   7   38.02    2.26
   2   0   7   40.95    2.69
  -2   0  -7   41.22    2.44
  -2   0  -7   38.91    2.33
  -2   0  -7   42.24    3.05
  -2   0  -7   40.12    2.83
   2   0   8   27.91    1.86
   2   0   8   22.94    1.52
   2   0   8   28.40    1.98
   2   0   8   27.92    1.99
  -2   0  -8   29.60    1.97
  -2   0  -8   26.15    2.08
  -2   0  -8   26.99    1.76
  -2   0  -8   28.41    2.32
   2   0   9    9.22    0.93
   2   0   9    6.79    0.70
   2   0   9    8.30    0.90
   2   0   9    9.66    1.01
  -2   0  -9    8.41    0.91
  -2   0  -9    9.03    1.17
  -2   0  -9    8.47    1.06
  -2   0  -9    8.65    0.84
   2   0  10    3.63    0.54
   2   0  10    4.84    0.70
   2   0  10    3.97    0.65
   2   0  10    4.54    0.70
  -2   0 -10    4.12    0.68
  -2   0 -10    4.11    0.76
  -2   0 -10    4.43    0.84
  -2   0 -10    4.43    0.64
   2   0  11    0.02    0.26
   2   0  11   -0.01    0.23
   2   0  11    0.25    0.29
   2   0  11    0.11    0.40
  -2   0 -11    0.15    0.27
  -2   0 -11    0.18    0.49
  -2   0 -11    0.19    0.25
  -2   0 -11    0.03    0.33
   2   0  12    1.12    0.39
   2   0  12    1.26    0.49
   2   0  12    0.35    0.65
  -2   0 -12   -0.01    0.56
  -2   0 -12    0.46    0.46
  -2   0 -12    1.06    0.39
  -2   0 -12    1.10    0.46
   2   0  13    0.09    0.31
  -2   0 -13    0.07    0.24
  -2   0 -13    0.05    0.25
  -2   0 -13    0.02    0.31
   2   0  14    0.11    0.31
  -2   0 -14    0.00    0.28
  -2   0 -14    0.04    0.23
   2   0  15   -0.01    0.22
  -2   0 -15    0.00    0.13
   2   0  16    0.05    0.32
  -2   0 -16    0.01    0.20
   2   0  17    0.03    0.31
   2   0  18    0.42    0.83
   2   0  19   -0.00    0.45
   2   0  20    0.07    0.38
   2   0  21    0.05    0.32
   2  -1 -24   -0.35    1.22
  -2  -1  24    8.65    1.61
  -2   1  24    1.42    1.23
   2  -1 -23   -0.19    0.69
  -2  -1  23    0.19    1.58
  -2   1  23   -0.09    0.68
   2   1 -22   -0.07    0.37
   2  -1 -22   -0.08    0.58
  -2  -1  22   -0.09    1.28
  -2   1  22    0.03    0.58
   2   1 -21   -0.08    0.63
   2  -1 -21    0.13    0.61
  -2   1  21   -0.17    0.59
  -2  -1  21   -0.14    0.70
   2   1 -20    0.07    0.29
   2  -1 -20    0.06    0.41
  -2   1  20   -0.33    0.44
  -2  -1  20    0.06    0.51
   2  -1 -19   -0.00    0.55
   2   1 -19    0.17    0.40
  -2   1  19   -0.18    0.81
  -2  -1  19    0.09    0.56
   2   1 -18   -0.00    0.40
   2  -1 -18    0.00    0.95
  -2   1  18    0.01    0.49
  -2  -1  18   -0.21    0.50
   2  -1 -17    0.00    0.98
   2   1 -17    0.00    0.51
  -2   1  17   -0.01    0.63
  -2  -1  17    0.37    0.59
   2   1 -16    0.01    0.38
   2  -1 -16   -0.00    0.42
  -2  -1  16    0.12    0.42
  -2  -1  16   -0.02    0.28
  -2   1  16   -0.01    0.43
   2   1 -15   -0.01    0.44
   2  -1 -15   -0.01    0.47
  -2  -1  15   -0.01    0.51
  -2  -1  15    0.18    0.44
  -2   1  15    0.03    0.44
   2  -1 -14    0.13    0.49
   2   1 -14    0.22    0.88
  -2  -1  14    0.09    0.45
  -2  -1  14   -0.01    0.36
  -2   1  14    0.15    0.46
   2   1 -13    0.45    0.64
   2  -1 -13    0.32    0.56
   2   1 -13    0.30    0.36
  -2  -1  13    0.40    0.56
  -2  -1  13   -0.03    0.43
  -2   1  13    0.33    0.51
   2  -1 -12    0.76    0.69
   2  -1 -12    0.83    0.55
   2  -1 -12    0.16    0.23
   2   1 -12    0.94    0.67
   2   1 -12    0.57    0.41
  -2  -1  12    0.82    1.16
  -2   1  12    0.63    0.94
  -2   1  12    0.80    0.29
  -2   1  12    0.15    0.64
  -2  -1  12    0.01    0.47
   2   1 -11    0.28    0.37
   2  -1 -11    0.21    0.52
   2  -1 -11    0.26    0.45
   2  -1 -11    0.09    0.22
   2   1 -11    0.28    0.54
  -2  -1  11    0.31    0.65
  -2  -1  11    0.24    0.40
  -2   1  11    0.31    0.49
   2   1 -10    2.76    0.79
   2  -1 -10    2.54    0.93
   2  -1 -10    2.46    0.79
   2  -1 -10    2.42    0.56
   2   1 -10    3.15    1.03
  -2  -1  10    2.40    1.10
  -2   1  10    3.49    0.95
  -2   1  10    2.98    1.11
  -2  -1  10    2.43    0.81
   2   1  -9   10.34    1.30
   2  -1  -9   10.90    1.71
   2  -1  -9    9.78    1.29
   2  -1  -9    9.40    1.67
   2   1  -9   13.04    1.97
  -2  -1   9    7.90    1.30
  -2  -1   9    9.72    2.26
  -2   1   9   12.19    1.69
  -2   1   9    8.37    1.81
  -2   1   9   10.01    1.91
   2  -1  -8   -0.08    0.21
   2   1  -8    0.06    0.16
   2  -1  -8   -0.01    0.03
   2  -1  -8    0.05    0.14
   2  -1  -8    0.05    0.15
   2   1  -8   -0.06    0.23
  -2  -1   8    0.08    0.16
  -2   1   8   -0.10    0.36
  -2   1   8   -0.04    0.22
  -2   1   8    0.01    0.27
  -2  -1   8    0.02    0.17
   2   1  -7    1.58    0.61
   2  -1  -7    1.46    0.50
   2  -1  -7    1.08    0.14
   2  -1  -7    1.67    0.51
   2   1  -7    1.67    0.58
  -2   1   7    1.48    0.95
  -2  -1   7    1.72    0.58
  -2  -1   7    1.22    0.39
  -2  -1   7    1.60    0.59
  -2   1   7    1.82    0.70
  -2   1   7    1.71    1.29
   2   1  -6    0.78    0.51
   2   1  -6    0.62    0.52
   2  -1  -6    0.41    0.14
   2  -1  -6    0.64    0.39
   2  -1  -6    0.45    0.48
  -2   1   6    0.39    0.56
  -2  -1   6    0.67    0.51
  -2   1   6    0.56    0.56
  -2  -1   6    0.35    0.51
  -2   1   6    0.55    0.94
  -2  -1   6    0.73    0.29
   2   1  -5    2.55    0.72
   2   1  -5    2.10    0.74
   2  -1  -5    2.88    0.79
   2  -1  -5    2.73    0.77
   2  -1  -5    1.21    0.49
  -2  -1   5    2.30    0.75
  -2   1   5    2.17    1.46
  -2   1   5    2.59    0.78
  -2  -1   5    0.95    0.34
  -2  -1   5    2.11    0.77
   2   1  -4   15.89    2.52
   2  -1  -4   17.34    1.84
   2  -1  -4   16.43    1.85
   2   1  -4   14.78    1.56
  -2  -1   4   16.43    2.83
  -2  -1   4   12.10    1.16
  -2   1   4   15.70    1.71
  -2   1   4   17.85    1.93
  -2  -1   4   15.67    1.76
   2   1  -3   95.63    7.62
   2  -1  -3   98.85    6.71
   2   1  -3  102.99    6.65
   2  -1  -3   95.51    6.65
  -2  -1   3   93.83    6.19
  -2  -1   3   85.99    5.34
  -2   1   3  100.16    6.57
  -2   1   3  106.88    7.31
  -2  -1   3  103.00    6.48
   2   1  -2   49.20    3.42
   2   1  -2   56.35    3.97
   2  -1  -2   48.65    3.89
   2  -1  -2   52.73    5.89
   2  -1  -2   39.88    2.23
   2  -1  -2   49.42    2.67
  -2  -1   2   46.27    3.20
  -2   1   2   48.44    5.20
  -2   1   2   57.54    4.48
  -2  -1   2   50.15    3.61
  -2  -1   2   45.69    2.23
   2  -1  -1   10.93    0.69
   2   1  -1   12.72    1.57
   2  -1  -1   12.70    1.99
   2  -1  -1   14.64    0.83
   2  -1  -1   13.22    1.79
   2   1  -1   14.73    1.89
  -2  -1   1   12.34    1.31
  -2   1   1   14.20    2.15
  -2   1   1   12.87    1.79
  -2  -1   1   11.26    1.44
  -2  -1   1   12.23    1.58
  -2  -1   1   13.46    0.78
   2  -1   0   62.03    4.31
   2  -1   0   57.75    2.58
   2  -1   0   69.64    3.29
   2  -1   0   67.79    7.00
   2   1   0   71.86    4.69
  -2  -1   0   68.42    4.41
  -2   1   0   75.83    4.96
  -2   1   0   82.12    6.06
  -2   1   0   68.78    4.72
  -2  -1   0   66.00    4.31
  -2  -1   0   71.80    6.35
   2   1   1  167.65   11.41
   2  -1   1  156.27   12.32
   2  -1   1  176.93   12.29
  -2  -1  -1  166.31   10.94
  -2  -1  -1  164.02   10.94
  -2  -1  -1  173.69   11.14
  -2   1  -1  174.07   13.44
  -2   1  -1  190.66   15.01
   2   1   2  656.81   51.92
   2   1   2  675.13   53.15
   2  -1   2  644.20   51.29
   2  -1   2  681.72   53.69
   2  -1   2  682.80   53.16
  -2  -1  -2  676.94   53.28
  -2  -1  -2  656.90   51.45
  -2  -1  -2  677.97   52.81
  -2   1  -2  632.40   49.70
   2   1   3  524.02   39.06
   2   1   3  484.91   36.97
   2  -1   3  513.27   38.43
   2  -1   3  524.36   38.96
   2  -1   3  505.64   38.30
  -2  -1  -3  440.73   32.96
  -2  -1  -3  515.34   38.90
  -2   1  -3  501.25   37.67
  -2   1  -3  510.53   38.24
  -2  -1  -3  521.71   38.65
   2   1   4   12.32    1.66
   2   1   4   11.98    1.43
   2  -1   4   12.58    1.36
   2  -1   4   13.70    1.56
   2  -1   4   12.13    1.63
  -2  -1  -4   12.42    2.27
  -2  -1  -4   12.67    1.48
  -2  -1  -4    9.71    1.06
  -2   1  -4   12.71    1.68
   2   1   5    2.15    0.78
   2   1   5    1.74    0.80
   2  -1   5    1.67    0.79
   2  -1   5    2.01    0.76
   2  -1   5    1.57    0.56
  -2  -1  -5    2.08    0.69
  -2  -1  -5    1.96    0.52
  -2  -1  -5    1.31    0.42
  -2  -1  -5    2.12    0.67
  -2   1  -5    1.17    0.57
  -2   1  -5    1.95    0.84
   2   1   6   11.27    1.39
   2   1   6   13.03    1.54
   2  -1   6   11.04    1.51
   2  -1   6   10.09    0.95
   2  -1   6   12.32    2.31
   2  -1   6   17.51    1.05
  -2  -1  -6    8.49    1.11
  -2  -1  -6   12.46    1.35
  -2  -1  -6   11.55    1.24
  -2  -1  -6   10.13    0.94
  -2   1  -6   11.39    1.48
  -2   1  -6   12.42    1.36
   2   1   7   25.83    2.13
   2   1   7   20.49    1.88
   2  -1   7   25.81    2.49
   2  -1   7   20.25    1.40
   2  -1   7   23.79    1.50
   2  -1   7   23.56    2.84
  -2  -1  -7   23.93    1.91
  -2  -1  -7   24.36    2.15
  -2  -1  -7   25.56    2.14
  -2   1  -7   23.86    2.22
  -2   1  -7   29.22    2.24
   2   1   8    7.75    0.97
   2   1   8    6.88    1.75
   2   1   8    6.40    1.81
   2  -1   8    8.28    1.58
   2  -1   8    8.11    0.73
   2  -1   8    7.20    1.14
   2  -1   8    6.47    0.64
  -2   1  -8    8.85    1.15
  -2  -1  -8    8.25    1.20
  -2  -1  -8    7.34    1.06
  -2  -1  -8    7.23    0.75
  -2   1  -8    7.45    1.29
   2   1   9    6.03    1.13
   2   1   9    4.51    0.84
   2   1   9    4.52    1.66
   2  -1   9    4.91    0.96
   2  -1   9    5.28    1.30
   2  -1   9    5.09    0.84
   2  -1   9    3.77    0.46
  -2  -1  -9    4.17    0.88
  -2  -1  -9    4.58    0.85
  -2  -1  -9    4.42    0.56
  -2   1  -9    4.29    0.77
  -2   1  -9    4.22    1.69
   2   1  10   -0.03    0.52
   2   1  10    3.04    0.68
   2   1  10    0.57    0.50
   2   1  10    0.69    0.47
   2  -1  10    0.58    0.23
   2  -1  10    0.74    0.59
   2  -1  10    0.77    0.77
   2  -1  10    0.56    0.21
  -2  -1 -10    0.64    0.48
  -2  -1 -10    0.07    0.33
  -2   1 -10    0.57    0.86
  -2   1 -10    0.71    0.57
  -2  -1 -10    0.53    0.26
   2   1  11    0.72    0.33
   2   1  11    0.52    0.49
   2   1  11   -0.01    0.50
   2   1  11    0.50    0.46
   2  -1  11    0.77    0.77
   2  -1  11    0.64    0.62
  -2  -1 -11    0.57    0.49
  -2   1 -11    0.55    0.55
  -2   1 -11    0.67    0.58
   2   1  12    0.15    0.28
   2   1  12   -0.01    0.40
   2   1  12    0.21    0.37
   2   1  12    0.15    0.41
   2  -1  12    0.10    0.59
   2  -1  12    0.12    0.50
  -2  -1 -12    0.20    0.39
   2   1  13    0.02    0.38
   2   1  13    0.28    0.29
   2  -1  13    0.19    0.88
  -2  -1 -13    0.12    0.40
  -2   1 -13   -0.04    0.56
   2   1  14    0.04    0.15
   2   1  14   -0.01    0.18
   2  -1  14    0.01    0.49
  -2  -1 -14    0.00    0.22
  -2   1 -14   -0.11    0.28
   2   1  15   -0.01    0.15
   2  -1  15   -0.04    0.57
  -2  -1 -15    0.01    0.22
  -2   1 -15    0.02    0.25
   2   1  16    0.02    0.17
   2  -1  16   -0.02    0.69
  -2  -1 -16   -0.01    0.28
  -2   1 -16    0.01    0.27
   2  -1  17    0.01    0.36
  -2  -1 -17   -0.01    0.45
  -2   1 -17    0.03    0.25
   2  -1  18    0.02    0.38
  -2  -1 -18    0.06    0.42
  -2   1 -18   -0.00    0.25
   2  -1  19    0.48    0.60
  -2  -1 -19    0.03    0.33
   2  -1  20    0.05    0.50
  -2  -1 -20    0.06    0.27
   2  -1  21   -0.01    0.36
   2  -1  22   -0.12    0.53
   2  -2 -23   -0.18    1.58
  -2  -2  23   -1.02    1.01
  -2   2  23    1.14    0.68
   2  -2 -22   -0.00    1.14
  -2  -2  22    3.04    1.15
  -2   2  22    0.16    0.86
   2  -2 -21   -0.05    0.59
  -2  -2  21    0.11    0.64
   2   2 -20    0.01    0.21
   2  -2 -20    0.00    0.53
  -2  -2  20   -0.09    0.57
  -2  -2  20    0.03    0.25
   2   2 -19    0.21    0.31
   2  -2 -19   -0.00    0.65
  -2  -2  19    0.03    1.32
  -2   2  19   -0.20    0.47
   2   2 -18    0.05    0.26
   2  -2 -18   -0.01    0.45
  -2   2  18   -0.11    0.38
  -2  -2  18    0.02    0.89
  -2  -2  18   -0.09    0.36
   2  -2 -17    0.06    0.51
   2   2 -17    0.01    0.34
  -2   2  17    0.01    0.47
  -2  -2  17    0.25    0.52
  -2  -2  17    0.02    0.46
   2   2 -16   -0.02    0.44
   2  -2 -16    0.30    0.55
  -2   2  16   -0.01    0.55
  -2  -2  16    0.11    0.57
  -2  -2  16    0.00    0.94
   2   2 -15   -0.01    0.79
   2  -2 -15    0.04    0.52
  -2  -2  15   -0.00    0.89
  -2  -2  15    0.32    0.59
  -2   2  15   -0.01    0.54
   2   2 -14    0.01    0.49
   2  -2 -14   -0.04    0.47
   2  -2 -14    0.10    0.42
  -2  -2  14    0.31    0.47
  -2  -2  14   -0.01    0.51
  -2   2  14   -0.01    0.48
   2  -2 -13   -0.04    0.44
   2  -2 -13    0.76    0.58
   2   2 -13    1.02    0.68
  -2  -2  13    0.58    0.58
  -2  -2  13   -0.00    0.77
  -2   2  13    0.08    1.24
   2   2 -12    0.48    0.59
   2  -2 -12    0.10    0.40
  -2  -2  12    0.51    0.69
  -2  -2  12    0.44    0.49
  -2   2  12    0.32    0.63
  -2   2  12    0.36    0.85
   2   2 -11    0.30    0.47
   2  -2 -11    0.04    0.34
   2  -2 -11    0.20    0.74
   2   2 -11    0.05    0.45
  -2  -2  11    0.18    0.37
  -2  -2  11    0.30    0.56
  -2   2  11    0.13    0.53
  -2   2  11    0.11    0.65
   2   2 -10    1.00    0.63
   2   2 -10    1.21    0.63
   2  -2 -10    0.29    0.51
   2  -2 -10    0.42    0.91
  -2  -2  10    1.01    0.70
  -2   2  10    0.77    0.75
  -2   2  10    0.95    1.00
  -2  -2  10    0.88    0.45
   2   2  -9    0.92    0.56
   2  -2  -9    0.04    0.77
   2  -2  -9    0.50    0.50
   2   2  -9    0.01    0.58
  -2  -2   9    0.76    0.39
  -2  -2   9    1.08    0.67
  -2   2   9    0.37    0.68
  -2   2   9    0.87    0.56
   2  -2  -8    0.31    0.79
   2  -2  -8    0.68    1.12
   2   2  -8    0.87    0.58
  -2  -2   8    0.96    1.15
  -2  -2   8    0.70    0.59
  -2   2   8    0.48    0.71
  -2   2   8    0.93    0.60
  -2  -2   8    0.78    0.39
   2   2  -7    1.48    0.66
   2  -2  -7    1.07    0.83
   2  -2  -7    1.42    0.73
  -2  -2   7    1.23    0.70
  -2  -2   7    0.98    0.40
  -2  -2   7    1.56    0.71
  -2   2   7    0.00    0.72
  -2   2   7    1.30    0.72
   2   2  -6    1.07    0.69
   2  -2  -6    1.14    0.48
   2  -2  -6    1.37    0.79
   2  -2  -6    1.58    0.80
  -2  -2   6    1.12    0.71
  -2  -2   6    1.32    0.74
  -2   2   6    2.23    0.65
  -2   2   6    1.19    1.44
  -2  -2   6    0.93    0.37
   2  -2  -5   18.33    1.87
   2  -2  -5   18.92    2.05
   2  -2  -5   15.71    1.23
   2   2  -5   18.24    1.75
  -2  -2   5   17.18    1.59
  -2  -2   5   19.18    1.92
  -2  -2   5   20.10    1.82
  -2   2   5   17.10    1.67
  -2   2   5   18.62    3.24
   2  -2  -4    4.47    1.14
   2  -2  -4    4.11    1.06
   2  -2  -4    3.88    0.57
  -2  -2   4    4.89    0.98
  -2  -2   4    4.55    0.43
  -2  -2   4    4.83    0.56
  -2  -2   4    5.09    0.91
  -2   2   4    4.08    1.62
  -2   2   4    5.04    2.17
   2  -2  -3   59.79    4.29
   2  -2  -3   63.69    4.71
   2  -2  -3   57.04    3.22
  -2  -2   3   65.48    3.55
  -2  -2   3   66.78    4.29
  -2  -2   3   66.11    4.41
  -2  -2   3   70.78    3.85
  -2   2   3   59.11    4.11
  -2   2   3   69.33    4.98
   2  -2  -2   17.90    1.80
   2  -2  -2   16.33    1.95
   2  -2  -2   17.46    1.02
  -2  -2   2   17.02    0.98
  -2  -2   2   18.70    1.26
  -2  -2   2   18.23    1.76
  -2   2   2   18.42    2.06
  -2   2   2   16.05    1.81
  -2  -2   2   16.46    1.56
   2   2  -1    0.39    1.02
   2  -2  -1    0.46    0.16
   2  -2  -1    0.50    0.65
   2  -2  -1    0.56    1.15
  -2  -2   1    0.51    0.35
  -2  -2   1    0.47    0.16
  -2  -2   1    0.35    0.48
  -2  -2   1    0.43    0.80
  -2   2   1    0.39    0.64
  -2   2   1    0.43    0.60
   2   2   0    7.25    1.19
   2  -2   0    7.84    0.54
   2  -2   0    7.20    1.33
   2  -2   0    7.55    0.88
   2  -2   0    7.25    1.20
  -2  -2   0    7.96    0.92
  -2  -2   0    8.09    1.54
  -2  -2   0    7.95    0.66
  -2  -2   0    6.82    1.86
  -2   2   0    7.50    1.20
   2   2   1   41.69    3.05
   2  -2   1   45.75    3.01
   2  -2   1   39.48    3.09
   2  -2   1   43.01    3.20
  -2  -2  -1   38.23    2.77
  -2  -2  -1   45.60    2.95
  -2  -2  -1   44.08    2.65
  -2  -2  -1   44.60    2.10
  -2   2  -1   35.99    3.74
   2   2   2   17.31    1.68
   2  -2   2   18.10    1.73
   2  -2   2   19.46    1.75
   2  -2   2   16.05    2.66
  -2  -2  -2   17.21    1.19
  -2  -2  -2   20.37    1.71
  -2   2  -2   15.95    1.65
  -2  -2  -2   17.04    1.65
   2   2   3   34.08    2.63
   2  -2   3   35.79    2.78
   2  -2   3   32.82    2.39
   2  -2   3   30.16    2.51
  -2  -2  -3   33.77    2.48
  -2  -2  -3   30.50    2.36
  -2  -2  -3   29.58    1.72
  -2   2  -3   31.06    2.45
   2   2   4   14.40    1.82
   2   2   4   12.77    1.72
   2  -2   4   12.62    1.24
   2  -2   4   15.21    1.81
   2  -2   4   13.66    1.64
  -2  -2  -4   13.02    0.86
  -2  -2  -4   13.56    1.51
  -2  -2  -4   14.49    1.57
  -2   2  -4   15.62    1.65
   2   2   5    5.43    1.32
   2   2   5    6.54    1.40
   2  -2   5    5.93    1.17
   2  -2   5    5.85    1.24
   2  -2   5    4.60    0.69
  -2  -2  -5    6.27    1.17
  -2  -2  -5    5.26    0.45
  -2  -2  -5    5.89    1.12
  -2   2  -5    7.78    2.30
   2   2   6   25.67    2.56
   2  -2   6   24.13    2.44
   2  -2   6   23.18    2.26
   2  -2   6   16.30    1.27
   2   2   6   23.19    2.47
  -2  -2  -6   18.25    1.01
  -2  -2  -6   22.87    2.32
  -2  -2  -6   25.20    2.19
  -2  -2  -6   22.01    1.26
  -2   2  -6   26.20    2.47
  -2   2  -6   22.53    2.27
   2   2   7    0.78    0.68
   2  -2   7    0.58    0.72
   2  -2   7    0.30    0.23
   2  -2   7    0.60    0.59
   2   2   7    0.41    0.68
  -2  -2  -7    0.29    0.17
  -2  -2  -7    0.48    0.59
  -2  -2  -7    0.64    1.04
  -2  -2  -7    0.40    0.14
  -2   2  -7    0.82    0.63
  -2   2  -7    0.49    0.62
   2   2   8    2.78    1.04
   2   2   8    3.26    1.06
   2  -2   8    2.74    0.88
   2  -2   8    3.29    1.15
   2  -2   8    2.35    0.34
   2  -2   8    2.25    0.35
  -2  -2  -8    3.21    1.50
  -2  -2  -8    3.04    0.90
  -2   2  -8    3.78    1.05
  -2   2  -8    2.95    1.02
   2   2   9    8.66    2.61
   2   2   9    7.79    1.47
   2  -2   9    8.20    1.39
   2  -2   9    9.58    1.87
  -2  -2  -9    9.97    1.53
  -2  -2  -9    8.57    2.31
  -2   2  -9   11.46    1.61
  -2   2  -9    8.81    1.58
   2  -2  10    0.40    0.83
   2  -2  10    0.38    0.60
  -2  -2 -10    0.29    0.58
   2  -2  11    0.16    0.50
   2  -2  11    0.23    0.70
  -2  -2 -11   -0.00    0.45
   2  -2  12    0.00    0.64
   2  -2  12    0.02    0.46
  -2  -2 -12   -0.00    0.81
  -2  -2 -12    0.10    0.38
   2   2  13   -0.00    0.23
   2  -2  13   -0.00    0.37
   2  -2  13    0.00    0.26
  -2  -2 -13   -0.01    0.45
   2   2  14    0.01    0.24
   2  -2  14   -0.02    0.45
   2  -2  14   -0.01    0.33
  -2  -2 -14   -0.00    0.51
   2  -2  15   -0.01    0.37
   2   2  15   -0.00    0.22
  -2  -2 -15   -0.00    0.57
  -2   2 -15   -0.05    0.49
   2   2  16   -0.00    0.15
   2  -2  16    0.01    0.31
  -2  -2 -16   -0.01    0.24
  -2   2 -16   -0.00    0.37
   2  -2  17   -0.14    0.48
  -2  -2 -17    0.04    0.35
  -2   2 -17    0.17    0.50
   2  -2  18   -0.28    0.60
  -2  -2 -18    0.03    0.41
  -2   2 -18    0.00    0.51
   2  -2  19    0.27    0.82
  -2  -2 -19    0.44    0.54
  -2   2 -19   -0.00    0.74
   2  -2  20    0.27    0.54
  -2  -2 -20   -0.15    0.35
  -2   2 -20   -0.04    0.41
   2  -2  21    0.60    0.86
  -2  -2 -21   -0.15    0.51
  -2   2 -21    0.87    0.60
   2  -2  22   -0.63    1.70
   2  -3 -22    1.24    1.09
   2   3 -21    0.32    0.80
   2  -3 -21   -0.10    0.75
  -2  -3  21   -0.68    0.72
   2  -3 -20   -0.00    0.97
  -2   3  20    0.19    0.66
  -2  -3  20    0.32    0.52
  -2  -3  20   -0.33    0.41
   2  -3 -19   -0.00    0.91
  -2  -3  19   -0.14    0.46
  -2   3  19    0.03    0.29
   2  -3 -18    0.00    0.39
  -2  -3  18    0.09    0.38
  -2  -3  18   -0.03    0.34
  -2   3  18   -0.01    0.23
   2  -3 -17    0.00    0.47
  -2   3  17    0.05    0.31
  -2  -3  17   -0.01    0.51
  -2  -3  17    0.00    0.39
   2  -3 -16   -0.17    0.26
   2  -3 -16    0.01    0.61
  -2  -3  16   -0.00    0.64
  -2  -3  16   -0.00    0.48
  -2   3  16   -0.09    0.40
   2   3 -15   -0.02    0.41
   2  -3 -15    0.02    0.27
   2  -3 -15   -0.08    0.47
  -2  -3  15   -0.15    0.34
  -2  -3  15    0.01    0.92
  -2   3  15   -0.01    0.36
   2   3 -14   -0.01    0.32
   2  -3 -14   -0.00    0.66
   2  -3 -14    0.37    0.48
  -2  -3  14    0.00    0.56
  -2  -3  14    0.03    0.35
  -2   3  14    0.02    0.72
   2   3 -13   -0.00    0.42
   2  -3 -13    0.29    0.47
   2  -3 -13   -0.01    0.49
  -2  -3  13   -0.00    0.66
  -2  -3  13    0.17    0.33
  -2   3  13    0.06    0.50
   2  -3 -12    0.03    0.31
   2   3 -12   -0.01    0.38
   2  -3 -12    0.02    0.41
  -2   3  12    0.03    0.45
  -2  -3  12    0.17    0.32
  -2  -3  12    0.00    0.54
   2   3 -11   -0.03    0.31
   2  -3 -11    0.03    0.33
   2  -3 -11   -0.07    0.21
  -2  -3  11    0.04    0.24
  -2  -3  11   -0.00    0.42
  -2   3  11   -0.02    0.37
   2   3 -10    0.04    0.33
   2  -3 -10    0.06    0.38
   2  -3 -10    0.04    0.21
  -2   3  10    0.01    0.41
  -2  -3  10    0.00    0.25
  -2  -3  10    0.02    0.45
   2  -3  -9    0.16    0.51
   2  -3  -9    0.12    0.26
  -2   3   9    0.02    0.53
  -2  -3   9    0.19    0.31
  -2  -3   9    0.14    0.38
  -2  -3   9    0.25    0.58
   2  -3  -8    0.07    0.45
   2  -3  -8    0.12    0.26
  -2   3   8    0.03    0.47
  -2  -3   8    0.12    0.37
  -2  -3   8    0.05    0.27
  -2  -3   8    0.19    0.50
   2  -3  -7    0.10    0.50
   2  -3  -7    0.08    0.24
   2  -3  -7   -0.01    0.78
  -2  -3   7    0.08    0.22
  -2  -3   7    0.04    0.37
  -2  -3   7    0.13    0.46
   2  -3  -6    0.76    1.52
   2  -3  -6    0.94    0.63
   2  -3  -6    1.37    0.82
  -2   3   6    1.40    1.78
  -2  -3   6    0.76    0.62
  -2  -3   6    0.80    0.34
   2  -3  -5    6.00    1.32
   2  -3  -5    4.93    0.90
   2  -3  -5    5.07    1.31
  -2  -3   5    5.89    1.03
  -2  -3   5    4.73    0.56
  -2   3   5    5.61    2.71
   2  -3  -4    3.01    1.07
   2  -3  -4    2.57    0.41
   2  -3  -4    2.81    1.08
  -2   3   4    2.98    1.20
  -2  -3   4    2.66    0.65
  -2  -3   4    3.11    1.43
  -2  -3   4    2.34    0.37
  -2  -3   4    3.17    1.58
   2  -3  -3    2.29    1.07
   2  -3  -3    2.19    1.05
   2  -3  -3    2.69    0.36
  -2  -3   3    2.48    0.46
  -2  -3   3    2.90    0.79
  -2  -3   3    3.03    0.77
  -2  -3   3    2.34    0.38
  -2   3   3    2.68    1.15
   2  -3  -2   13.09    1.82
   2  -3  -2   13.21    0.80
   2  -3  -2   12.28    2.60
  -2  -3   2   14.09    1.49
  -2  -3   2   11.60    0.81
  -2  -3   2   13.89    1.37
  -2  -3   2   13.31    1.09
   2  -3  -1    2.14    0.86
   2  -3  -1    1.83    0.92
  -2  -3   1    2.03    0.76
  -2  -3   1    1.74    0.56
  -2  -3   1    2.02    0.53
   2  -3   0    0.44    0.28
   2  -3   0    0.34    0.55
   2  -3   0    0.54    0.54
  -2  -3   0    0.42    0.48
  -2  -3   0    0.00    0.37
  -2  -3   0    0.02    0.31
   2  -3   1    1.67    0.51
   2  -3   1    1.74    0.81
   2  -3   1    1.65    0.71
  -2  -3  -1   -0.01    1.18
  -2  -3  -1    1.48    0.62
  -2  -3  -1    1.32    0.40
   2  -3   2    1.73    0.83
   2  -3   2    2.15    0.64
   2  -3   2    1.90    0.70
  -2  -3  -2    1.75    0.36
  -2  -3  -2    1.55    0.69
  -2  -3  -2    1.79    0.73
   2  -3   3    2.13    0.83
   2  -3   3    1.90    0.71
   2  -3   3    1.45    0.60
  -2  -3  -3    1.83    0.79
  -2  -3  -3    1.47    0.30
  -2  -3  -3    1.39    0.66
   2  -3   4    2.83    0.94
   2  -3   4    2.23    0.62
   2  -3   4    2.61    0.98
  -2   3  -4    3.35    0.94
  -2  -3  -4    2.10    0.77
  -2  -3  -4    2.62    1.00
   2  -3   5    2.10    0.93
   2  -3   5    2.02    1.50
   2   3   5    1.94    1.08
   2  -3   5    1.54    0.47
  -2  -3  -5    1.75    0.73
  -2  -3  -5    1.03    0.84
  -2   3  -5    2.23    1.94
   2  -3   6    1.18    0.74
   2  -3   6   -0.01    0.28
   2  -3   6    1.09    1.10
  -2  -3  -6    0.42    0.61
  -2  -3  -6    0.78    0.54
   2  -3   7    1.36    0.79
   2  -3   7    1.73    1.11
  -2  -3  -7    0.53    0.85
  -2  -3  -7    1.20    0.74
   2  -3   8    0.66    0.70
   2  -3   8    0.89    1.00
  -2  -3  -8    0.36    0.75
  -2  -3  -8    0.52    0.64
   2  -3   9    0.16    0.66
   2  -3   9    0.24    0.48
  -2  -3  -9    0.01    0.52
  -2  -3  -9   -0.01    0.45
   2  -3  10    0.03    0.71
   2  -3  10    0.28    0.49
  -2  -3 -10   -0.03    0.50
  -2  -3 -10   -0.01    0.44
   2  -3  11   -0.09    0.54
   2  -3  11   -0.02    0.76
  -2  -3 -11   -0.17    0.52
  -2  -3 -11   -0.01    0.47
   2  -3  12   -0.03    0.42
   2  -3  12    0.08    0.59
  -2  -3 -12   -0.00    0.36
  -2  -3 -12    0.04    0.40
   2  -3  13    0.02    0.42
   2  -3  13    0.01    0.55
  -2  -3 -13    0.00    0.34
  -2  -3 -13    0.02    0.34
   2  -3  14   -0.01    0.34
   2   3  14    0.02    0.31
   2  -3  14   -0.01    0.44
  -2  -3 -14   -0.01    0.27
   2  -3  15    0.23    0.63
   2   3  15   -0.04    0.51
  -2   3 -15    0.35    0.73
  -2  -3 -15   -0.02    0.48
   2   3  16   -0.08    0.39
   2  -3  16    0.97    0.67
  -2  -3 -16   -0.04    0.51
  -2   3 -16   -0.49    0.74
   2  -3  17    0.20    0.48
   2   3  17   -0.05    0.26
  -2  -3 -17   -0.03    0.36
  -2   3 -17    0.07    0.52
   2  -3  18    1.65    1.51
   2   3  18    0.23    0.40
  -2  -3 -18   -0.04    0.59
  -2   3 -18   -0.52    0.81
   2  -3  19   -0.06    2.02
  -2  -3 -19   -0.19    0.78
  -2   3 -19    2.16    1.03
   2  -3  20   -0.45    0.74
  -2  -3 -20   -0.06    0.57
  -2   3 -20    0.14    0.61
   2  -4 -19   -0.26    0.44
  -2  -4  19    0.15    0.38
   2  -4 -18    0.19    0.47
  -2   4  18   -0.05    0.33
  -2  -4  18    0.14    0.43
   2  -4 -17   -0.00    0.48
  -2  -4  17    0.02    0.82
  -2  -4  17   -0.08    0.82
  -2   4  17    0.12    0.26
   2  -4 -16   -0.14    0.33
   2  -4 -16   -0.11    0.41
  -2   4  16   -0.01    0.27
  -2  -4  16   -0.03    0.78
  -2  -4  16    0.00    0.65
   2  -4 -15    0.06    0.38
   2  -4 -15    0.11    0.37
  -2  -4  15    0.13    0.77
  -2  -4  15   -0.00    0.60
  -2   4  15    0.07    0.29
   2  -4 -14   -0.04    0.37
   2  -4 -14    0.13    0.29
  -2   4  14    0.02    0.27
  -2  -4  14    0.00    0.63
  -2  -4  14   -0.00    0.48
   2  -4 -13    0.13    0.65
   2  -4 -13    0.05    0.25
  -2  -4  13    0.00    0.40
  -2   4  13   -0.04    0.52
  -2  -4  13    0.09    0.92
   2  -4 -12    0.01    0.21
   2  -4 -12   -0.01    0.39
  -2  -4  12    0.11    0.33
  -2  -4  12   -0.08    0.83
  -2   4  12    0.08    0.30
   2  -4 -11    0.00    0.14
   2  -4 -11    0.09    0.30
  -2  -4  11   -0.03    0.31
  -2   4  11   -0.02    0.24
   2  -4 -10   -0.20    0.39
   2  -4 -10   -0.03    0.17
  -2  -4  10    0.11    0.48
  -2   4  10    0.01    0.32
   2  -4  -9   -0.01    0.14
   2   4  -9    0.01    0.21
   2  -4  -9    0.09    0.35
  -2   4   9    0.05    0.29
  -2  -4   9   -0.03    0.41
   2  -4  -8    0.01    0.16
   2  -4  -8   -0.10    0.37
  -2   4   8    0.03    0.30
  -2  -4   8    0.11    0.41
  -2  -4   8    0.00    0.21
   2  -4  -7   -0.04    0.28
  -2   4   7   -0.06    0.22
  -2  -4   7   -0.04    0.17
  -2  -4   7    0.19    0.25
   2  -4  -6    0.24    0.49
  -2  -4   6   -0.01    0.37
   2  -4  -5    0.04    0.42
  -2  -4   5    0.01    0.32
   2  -4  -4    1.36    0.76
   2  -4  -4    0.02    0.74
  -2  -4   4   -0.01    0.61
  -2  -4   4    1.06    0.63
   2  -4  -3    0.16    0.44
   2  -4  -3    0.01    0.46
  -2  -4   3   -0.03    0.56
  -2  -4   3   -0.01    0.31
   2  -4  -2    0.02    0.98
   2  -4  -2    0.82    0.59
  -2  -4   2    0.03    0.36
  -2  -4   2   -0.02    0.40
   2  -4  -1    0.01    1.38
   2  -4  -1    1.47    0.88
  -2  -4   1    0.02    0.53
  -2  -4   1    1.73    0.63
  -2  -4   1    1.35    0.49
   2  -4   0    0.47    1.23
   2  -4   0    0.02    1.12
  -2  -4   0   -0.02    0.48
  -2  -4   0    0.68    0.50
   2  -4   1    0.12    0.46
   2  -4   1    0.00    0.73
  -2  -4  -1    0.09    0.38
  -2  -4  -1    0.00    0.42
   2  -4   2    0.70    0.72
   2  -4   2   -0.01    1.06
  -2  -4  -2    0.96    0.59
  -2  -4  -2    0.01    0.62
   2  -4   3    0.00    0.56
   2  -4   3    0.02    0.32
   2  -4   3    0.19    0.47
  -2  -4  -3   -0.00    0.37
  -2  -4  -3    0.01    0.42
   2  -4   4    1.47    0.70
   2  -4   4    1.50    0.89
   2  -4   4    0.00    0.86
  -2  -4  -4    0.86    1.11
  -2  -4  -4    0.04    0.86
   2  -4   5    0.22    0.63
   2  -4   5    0.50    0.73
  -2  -4  -5    0.25    1.00
  -2  -4  -5    0.04    0.72
   2  -4   6    0.55    0.73
   2  -4   6    0.73    0.97
  -2  -4  -6    0.66    0.64
  -2  -4  -6    0.07    0.96
   2  -4   7    0.57    0.82
   2  -4   7    0.36    0.74
  -2  -4  -7    0.17    0.55
  -2  -4  -7   -0.04    0.67
   2  -4   8   -0.11    0.53
   2  -4   8    0.01    0.46
  -2  -4  -8   -0.03    0.43
  -2  -4  -8    0.15    0.38
   2  -4   9    0.09    0.75
   2  -4   9    0.34    0.63
  -2  -4  -9    0.18    0.45
  -2  -4  -9    0.04    0.59
   2  -4  10    0.09    0.57
   2  -4  10    0.04    0.47
  -2  -4 -10   -0.08    0.42
  -2  -4 -10   -0.06    0.34
   2  -4  11    0.45    0.89
   2  -4  11   -0.26    0.72
  -2  -4 -11   -0.18    0.61
  -2  -4 -11    0.64    0.54
   2  -4  12    0.17    0.83
   2  -4  12   -0.06    0.68
  -2  -4 -12   -0.29    0.53
  -2  -4 -12   -0.00    0.50
   2  -4  13    0.18    0.79
  -2   4 -13    0.11    0.88
  -2  -4 -13    0.08    0.55
  -2  -4 -13    0.00    0.58
   2   4  14    0.05    0.53
   2  -4  14    0.03    0.62
  -2  -4 -14   -0.00    0.46
  -2   4 -14   -0.02    0.66
   2   4  15   -0.25    0.59
   2  -4  15   -0.06    0.79
  -2  -4 -15    0.12    0.58
  -2   4 -15    0.01    0.80
   2   4  16   -0.10    0.53
  -2  -4 -16    0.08    0.59
  -2   4 -16   -0.11    0.79
   2   4  17   -0.25    0.45
   2  -4  17   -0.80    0.75
  -2  -4 -17   -0.12    0.55
  -2   4 -17    1.96    0.73
   2  -4  18   -1.28    0.97
  -2  -4 -18    0.75    1.29
  -2   4 -18    0.27    0.91
  -2  -5  16    0.51    1.06
   2  -5 -15    0.16    0.47
  -2  -5  15   -0.74    0.76
   2  -5 -14    0.07    0.55
   2  -5 -14    0.22    0.52
   2  -5 -13   -0.01    0.49
  -2  -5  13   -0.19    0.69
   2  -5 -12    0.03    0.51
  -2  -5  12    0.13    0.64
   2  -5 -11   -0.07    0.59
  -2   5  11    0.09    0.47
  -2  -5  11    0.52    0.67
   2  -5 -10    0.36    0.92
  -2   5  10    0.00    0.23
  -2  -5  10    0.14    0.49
   2  -5  -9   -0.16    0.51
  -2  -5   9   -0.00    0.44
  -2   5   9   -0.03    0.24
   2  -5  -8    0.28    0.57
  -2  -5   8    0.00    0.72
  -2   5   8    0.06    0.29
   2  -5  -7    0.04    0.32
  -2  -5   7   -0.00    0.40
  -2   5   7   -0.03    0.20
   2  -5  -6    0.26    0.51
  -2   5   6    0.18    0.33
  -2  -5   6    0.00    0.56
   2  -5  -5   -0.12    0.40
  -2   5   5    0.08    0.24
  -2  -5   5   -0.00    0.32
   2  -5  -4    0.01    0.33
   2  -5  -4   -0.03    0.45
  -2  -5   4    0.08    0.20
   2  -5  -3    0.10    0.32
   2  -5  -3    0.00    0.37
  -2  -5   3    0.01    0.19
   2  -5  -2   -0.03    0.25
   2  -5  -2    0.08    0.25
  -2  -5   2   -0.02    0.15
   2  -5  -1    0.53    0.52
   2  -5  -1    0.00    0.42
  -2  -5   1    0.01    0.46
   2  -5   0    0.37    0.44
   2  -5   0    0.00    0.27
  -2  -5   0   -0.02    0.25
   2  -5   1    0.00    0.16
   2  -5   1    0.05    0.31
  -2  -5  -1   -0.03    0.18
  -2  -5  -1   -0.00    0.18
   2  -5   2   -0.00    0.15
   2  -5   2    0.03    0.35
  -2  -5  -2    0.00    0.24
  -2  -5  -2   -0.05    0.21
   2  -5   3    0.24    0.76
  -2  -5  -3   -0.00    0.37
  -2  -5  -3   -0.15    0.34
   2  -5   4   -0.05    0.98
  -2  -5  -4   -0.20    0.38
  -2  -5  -4    0.07    0.49
   2  -5   5    0.12    1.23
  -2  -5  -5    0.36    0.64
  -2  -5  -5    0.18    0.47
   2  -5   6   -0.05    0.46
  -2  -5  -6   -0.03    0.47
  -2  -5  -6   -0.00    0.34
   2  -5   7   -0.17    0.48
  -2  -5  -7   -0.01    0.34
  -2  -5  -7   -0.22    0.48
  -2   5  -7    0.26    0.31
   2  -5   8    0.13    0.50
  -2  -5  -8    0.10    0.49
  -2  -5  -8   -0.01    0.35
  -2   5  -8   -0.03    0.36
   2  -5   9   -0.06    0.59
  -2  -5  -9   -0.24    0.55
  -2  -5  -9    0.00    0.39
  -2   5  -9    0.01    0.45
   2  -5  10    0.09    0.66
  -2   5 -10    0.23    0.52
  -2  -5 -10    0.00    0.62
  -2  -5 -10    0.00    0.45
   2   5  11    0.14    0.61
   2  -5  11    0.08    0.50
  -2   5 -11   -0.09    0.42
  -2  -5 -11    0.01    0.34
   2   5  12   -0.45    0.87
   2  -5  12   -0.18    0.77
  -2  -5 -12   -0.00    0.52
  -2   5 -12    0.79    0.65
   2   5  13    0.10    0.77
   2  -5  13    0.42    0.73
  -2   5 -13    0.03    0.71
  -2  -5 -13   -0.50    0.50
   2  -5  14    3.26    1.30
   2   5  14    0.15    1.28
  -2  -5 -14    2.36    0.91
  -2   5 -14    0.02    1.28
  -2  -5 -15   -0.27    0.64
   2  -6 -10   -0.02    0.39
   2  -6  -9   -0.03    0.41
   2  -6  -8    0.14    0.51
   2  -6  -7    0.05    0.41
   2  -6  -6   -0.02    0.33
   2  -6  -5   -0.02    0.30
   2  -6  -4    0.11    0.37
   2  -6  -3    0.11    0.33
   2  -6  -2    0.09    0.34
   2  -6  -1   -0.49    0.38
   2  -6   0    0.00    0.13
   2  -6   1   -0.10    0.38
   2  -6   2    0.01    0.30
   2  -6   3   -0.04    0.55
  -2  -6  -3   -0.39    0.32
   2  -6   4   -0.05    0.58
  -2  -6  -4    0.52    0.34
   2   6   5   -0.25    0.49
   2  -6   5    0.04    0.48
  -2  -6  -5   -0.24    0.54
   2  -6   6   -0.10    0.34
   2   6   6    0.32    0.39
  -2  -6  -6   -0.14    0.39
   2   6   7   -0.56    0.63
   2  -6   7    0.17    0.48
   2   6   8   -0.07    0.64
   2  -6   8    0.02    0.47
  -2  -6  -8   -0.29    0.70
   3   0 -24    0.38    0.79
  -3   0  24    0.27    0.93
   3   0 -23   -0.11    0.70
  -3   0  23    0.55    0.80
   3   0 -22   -0.03    0.52
  -3   0  22   -0.05    0.65
   3   0 -21   -0.05    0.56
  -3   0  21    0.02    0.37
   3   0 -20   -0.08    0.54
  -3   0  20    0.21    0.62
   3   0 -19    0.01    0.47
  -3   0  19   -0.08    0.48
   3   0 -18   -0.01    0.47
  -3   0  18   -0.26    0.99
   3   0 -17    0.01    0.32
  -3   0  17   -0.02    0.48
   3   0 -16   -0.01    0.36
  -3   0  16   -0.01    0.34
   3   0 -15    0.00    0.43
  -3   0  15    0.06    0.38
   3   0 -14    0.10    0.52
  -3   0  14    0.13    0.44
   3   0 -13    0.07    0.98
  -3   0  13    0.11    0.40
   3   0 -12    0.77    0.28
  -3   0  12    0.22    0.61
  -3   0  12    0.00    0.24
  -3   0  12    0.73    0.50
   3   0 -11    1.36    0.38
   3   0 -11    0.98    0.71
   3   0 -11    0.97    1.26
  -3   0  11    0.62    0.52
  -3   0  11    0.98    0.54
  -3   0  11    0.69    0.68
   3   0 -10    6.35    0.74
   3   0 -10    5.64    1.18
   3   0 -10    5.41    1.91
  -3   0  10    4.61    1.03
  -3   0  10    4.32    0.55
  -3   0  10    5.41    0.85
   3   0  -9   14.63    2.00
   3   0  -9   15.98    1.41
   3   0  -9   13.35    2.91
  -3   0   9   12.11    1.14
  -3   0   9   13.38    2.29
  -3   0   9   12.40    1.68
  -3   0   9   10.28    0.61
   3   0  -8   12.72    1.54
   3   0  -8   13.63    3.08
   3   0  -8   12.83    1.98
  -3   0   8    8.28    0.64
  -3   0   8    8.82    2.08
  -3   0   8   10.58    1.73
  -3   0   8    9.42    1.20
   3   0  -7   23.56    2.02
   3   0  -7   26.73    1.99
   3   0  -7   25.72    3.23
  -3   0   7   25.45    1.77
  -3   0   7   20.17    1.87
  -3   0   7   21.55    2.15
  -3   0   7   18.83    1.12
   3   0  -6   69.11    4.41
   3   0  -6   69.38    4.32
   3   0  -6   68.27    4.32
  -3   0   6   64.39    3.95
  -3   0   6   58.98    3.61
  -3   0   6   52.69    3.04
  -3   0   6   53.88    3.64
   3   0  -5    6.70    1.00
   3   0  -5    7.29    0.92
  -3   0   5    5.36    0.73
  -3   0   5    5.72    0.77
  -3   0   5    6.10    0.62
  -3   0   5    5.95    1.29
   3   0  -4    9.21    2.22
   3   0  -4    7.66    0.97
   3   0  -4    7.74    0.92
  -3   0   4    6.94    0.75
  -3   0   4    7.26    0.91
  -3   0   4    6.46    0.84
  -3   0   4    7.08    0.75
  -3   0   4    7.40    0.80
   3   0  -3   -0.07    0.37
   3   0  -3    0.02    0.30
   3   0  -3   -0.01    0.22
  -3   0   3    0.12    0.24
  -3   0   3    0.02    0.21
  -3   0   3    0.01    0.19
  -3   0   3    0.01    0.16
  -3   0   3    0.02    0.57
   3   0  -2    0.77    0.66
   3   0  -2    0.92    0.70
   3   0  -2    0.37    0.78
  -3   0   2    0.84    0.62
  -3   0   2    0.32    0.47
  -3   0   2    0.74    0.35
  -3   0   2    0.80    0.44
   3   0  -1    7.70    1.40
   3   0  -1    7.56    1.54
   3   0  -1    8.00    0.80
  -3   0   1    7.07    1.26
  -3   0   1    7.47    1.08
  -3   0   1    7.64    0.72
   3   0   0   59.32    4.74
   3   0   0   59.49    3.25
   3   0   0   51.75    5.11
  -3   0   0   62.16    3.26
  -3   0   0   55.23    3.86
   3   0   1   75.39    5.26
   3   0   1   85.52    4.77
   3   0   1   65.40    4.50
  -3   0  -1   79.29    4.24
  -3   0  -1   88.84    7.67
   3   0   2  165.89    9.75
   3   0   2  141.69    9.49
   3   0   2  148.10   10.14
  -3   0  -2  162.01   10.89
  -3   0  -2  156.66   10.72
  -3   0  -2  176.50   10.12
   3   0   3    1.98    0.91
   3   0   3    2.69    0.74
   3   0   3    2.21    0.81
  -3   0  -3    2.22    0.89
  -3   0  -3    2.35    0.91
  -3   0  -3    2.22    0.34
   3   0   4   39.38    2.83
   3   0   4   36.06    2.82
   3   0   4   41.34    2.27
  -3   0  -4   41.34    2.17
  -3   0  -4   35.83    2.92
  -3   0  -4   34.93    2.83
   3   0   5    0.73    0.57
   3   0   5    0.87    0.34
   3   0   5    0.78    0.66
  -3   0  -5    0.83    0.27
  -3   0  -5    0.45    0.64
  -3   0  -5    0.57    0.61
   3   0   6    0.65    0.57
   3   0   6    0.49    0.60
   3   0   6    0.41    0.47
  -3   0  -6    0.42    0.97
  -3   0  -6    0.46    0.65
  -3   0  -6    0.62    0.40
   3   0   7   30.83    2.57
   3   0   7   27.74    1.64
   3   0   7   31.78    3.36
   3   0   7   29.47    2.38
  -3   0  -7   35.31    2.12
  -3   0  -7   32.54    2.91
  -3   0  -7   28.33    2.15
  -3   0  -7   28.28    2.40
   3   0   8    0.90    0.27
   3   0   8    0.96    0.53
   3   0   8    0.91    0.63
   3   0   8    0.82    0.65
  -3   0  -8    0.94    0.73
  -3   0  -8    1.01    0.58
  -3   0  -8    0.73    0.34
  -3   0  -8    0.96    0.54
   3   0   9    2.96    0.40
   3   0   9    3.56    0.72
   3   0   9    3.68    0.88
   3   0   9    3.70    0.91
  -3   0  -9    4.06    0.58
  -3   0  -9    3.31    0.82
  -3   0  -9    3.19    0.75
  -3   0  -9    3.82    1.00
   3   0  10    4.70    0.90
   3   0  10    3.94    0.46
   3   0  10    4.61    0.77
   3   0  10    4.69    1.02
  -3   0 -10    4.56    0.54
  -3   0 -10    4.50    0.89
  -3   0 -10    3.75    0.62
  -3   0 -10    4.98    1.09
   3   0  11   -0.00    0.48
   3   0  11    0.69    0.58
   3   0  11    0.01    0.22
   3   0  11    0.40    0.38
  -3   0 -11    0.18    0.30
  -3   0 -11    0.01    0.52
  -3   0 -11    0.67    0.42
  -3   0 -11    0.49    0.24
   3   0  12    0.01    0.48
   3   0  12   -0.04    0.42
   3   0  12    0.09    0.24
  -3   0 -12   -0.01    0.40
   3   0  13    0.25    0.48
   3   0  13   -0.00    0.48
  -3   0 -13    0.00    0.42
   3   0  14   -0.00    0.45
  -3   0 -14   -0.03    0.31
   3   0  15   -0.03    0.54
  -3   0 -15    0.13    0.31
   3   0  16   -0.01    0.19
   3   0  17   -0.04    0.22
   3  -1 -24   -0.09    0.74
  -3   1  24    0.42    0.74
   3  -1 -23   -0.17    0.69
   3   1 -23   -0.25    0.51
  -3   1  23    0.14    0.70
  -3  -1  23    0.13    1.54
   3  -1 -22    0.11    0.50
   3   1 -22    0.05    0.64
  -3   1  22   -0.13    0.51
  -3  -1  22    0.01    0.53
   3  -1 -21   -0.03    0.56
   3   1 -21    0.05    0.39
  -3   1  21   -0.16    0.58
  -3  -1  21   -0.03    0.58
   3  -1 -20    0.05    0.43
   3   1 -20    0.00    0.31
  -3   1  20   -0.52    0.86
  -3  -1  20    0.09    0.42
   3  -1 -19    0.01    1.03
   3   1 -19   -0.03    0.43
  -3   1  19    0.30    0.48
  -3  -1  19   -0.18    0.61
   3  -1 -18    0.05    0.62
   3   1 -18   -0.00    0.33
  -3   1  18    0.01    0.35
  -3  -1  18   -0.07    0.40
   3  -1 -17    0.08    0.49
   3   1 -17    0.00    0.48
  -3   1  17    0.01    0.51
  -3  -1  17    0.19    0.54
   3  -1 -16   -0.06    0.48
   3   1 -16   -0.00    0.48
  -3   1  16   -0.01    0.49
  -3  -1  16    0.01    0.44
  -3  -1  16   -0.14    0.52
   3  -1 -15   -0.01    0.31
   3   1 -15    0.01    0.63
  -3  -1  15    0.01    0.20
  -3  -1  15   -0.02    0.30
   3  -1 -14    0.25    0.45
   3   1 -14   -0.01    0.58
  -3  -1  14   -0.00    0.34
  -3  -1  14    0.09    0.42
   3  -1 -13    0.30    0.51
   3   1 -13    0.39    0.50
   3   1 -13    0.31    0.68
  -3  -1  13    0.01    0.42
  -3  -1  13    0.38    0.96
   3  -1 -12    0.47    0.78
   3  -1 -12    0.54    0.64
   3   1 -12    2.80    0.69
   3   1 -12    0.73    0.57
   3   1 -12    0.79    0.81
  -3   1  12    0.45    1.19
  -3  -1  12    0.14    0.66
  -3  -1  12    0.48    0.80
   3  -1 -11    0.13    0.32
   3  -1 -11    0.09    0.40
   3  -1 -11   -0.01    0.17
   3   1 -11    0.15    0.44
   3   1 -11    0.27    0.34
   3   1 -11    0.14    0.40
  -3   1  11   -0.03    0.83
  -3   1  11    0.08    0.21
  -3   1  11    0.03    0.39
  -3  -1  11   -0.01    0.34
  -3  -1  11    0.05    0.53
  -3  -1  11    0.02    0.27
   3  -1 -10    0.50    0.58
   3  -1 -10    0.67    0.45
   3  -1 -10    0.40    0.61
   3   1 -10    0.91    0.54
   3   1 -10    0.80    0.67
   3   1 -10    0.68    0.60
  -3   1  10    0.68    0.61
  -3   1  10    0.70    0.64
  -3   1  10    0.74    0.36
  -3  -1  10    0.57    0.44
  -3  -1  10    0.40    0.37
   3  -1  -9    7.03    0.88
   3  -1  -9    6.99    0.90
   3  -1  -9    6.76    1.10
   3   1  -9    6.87    1.18
   3   1  -9    7.64    1.23
   3   1  -9    7.79    1.22
  -3   1   9    7.05    1.27
  -3   1   9    6.82    1.19
  -3   1   9    7.09    0.94
  -3  -1   9    6.61    1.09
  -3  -1   9    3.75    0.64
   3  -1  -8   38.13    2.50
   3  -1  -8   35.29    2.68
   3  -1  -8   37.34    3.03
   3   1  -8   36.45    3.31
   3   1  -8   42.59    3.39
  -3   1   8   40.20    3.71
  -3   1   8   38.82    3.06
  -3   1   8   35.43    2.98
  -3  -1   8   35.40    3.03
  -3  -1   8   40.54    3.08
   3  -1  -7    1.74    0.55
   3  -1  -7    1.75    0.89
   3  -1  -7    1.09    0.31
   3  -1  -7    1.49    0.57
   3   1  -7    2.04    0.70
   3   1  -7    1.84    0.90
  -3   1   7    2.18    0.94
  -3   1   7    1.54    0.71
  -3   1   7    1.71    0.63
  -3  -1   7    1.76    0.64
  -3  -1   7    1.23    0.31
  -3  -1   7    1.36    0.66
  -3  -1   7    1.60    0.51
   3  -1  -6    0.47    0.86
   3  -1  -6    0.46    0.35
   3  -1  -6    0.48    0.56
   3  -1  -6    0.34    0.24
   3   1  -6    0.58    0.52
   3   1  -6    0.74    0.53
  -3   1   6   -0.11    0.50
  -3   1   6    0.52    0.49
  -3   1   6    0.32    0.48
  -3  -1   6    0.35    0.16
  -3  -1   6    0.67    0.30
  -3  -1   6    0.57    0.47
  -3  -1   6    0.40    0.45
   3  -1  -5    3.21    0.81
   3  -1  -5    5.67    0.68
   3  -1  -5    5.05    0.91
   3  -1  -5    5.44    0.99
   3   1  -5    7.10    1.14
   3   1  -5    5.21    0.93
  -3   1   5    5.35    0.99
  -3   1   5    6.05    1.07
  -3  -1   5    4.79    0.91
  -3  -1   5    5.79    0.93
  -3  -1   5    5.81    0.58
   3  -1  -4   11.72    1.32
   3  -1  -4   13.25    1.01
   3  -1  -4   11.58    1.35
   3   1  -4   14.69    1.68
   3   1  -4   12.76    2.37
  -3   1   4   12.20    1.39
  -3   1   4   14.32    1.70
  -3  -1   4   13.90    0.89
  -3  -1   4   11.63    1.39
  -3  -1   4   11.69    1.31
   3  -1  -3    3.16    0.62
   3  -1  -3    2.35    0.81
   3  -1  -3    0.30    0.47
   3  -1  -3    2.38    0.83
   3   1  -3    3.20    0.93
   3   1  -3    2.65    0.76
  -3   1   3    2.44    1.31
  -3   1   3    2.89    0.98
  -3  -1   3    2.80    1.43
  -3  -1   3    2.41    0.72
  -3  -1   3    1.88    0.26
  -3  -1   3    2.50    0.29
   3  -1  -2    5.11    1.74
   3  -1  -2    5.35    1.15
   3  -1  -2    6.14    0.45
   3   1  -2    5.49    0.97
   3   1  -2    5.55    1.19
   3   1  -2    5.38    0.74
  -3   1   2    4.56    1.23
  -3   1   2    4.93    0.97
  -3  -1   2    4.59    0.95
  -3   1   2    5.77    2.28
  -3  -1   2    4.72    0.36
  -3  -1   2    6.11    0.31
  -3  -1   2    5.21    0.91
   3  -1  -1   46.09    2.10
   3  -1  -1   33.40    1.82
   3  -1  -1   47.60    3.23
   3  -1  -1   41.87    4.63
   3   1  -1   43.17    2.87
   3   1  -1   46.59    4.73
   3   1  -1   48.98    2.91
  -3   1   1   45.43    3.01
  -3   1   1   42.08    3.15
  -3   1   1   42.16    2.82
  -3  -1   1   39.37    2.60
  -3  -1   1   40.21    2.80
   3  -1   0   34.13    2.52
   3  -1   0   34.27    2.92
   3   1   0   34.51    3.50
   3   1   0   40.68    2.63
   3   1   0   42.29    3.33
  -3   1   0   35.24    2.64
  -3   1   0   33.72    2.34
  -3   1   0   33.22    2.71
  -3  -1   0   31.32    2.18
  -3  -1   0   36.76    3.85
   3  -1   1    1.34    0.80
   3  -1   1    1.00    0.53
   3   1   1    1.06    0.62
   3   1   1    1.23    0.63
  -3   1  -1    0.90    0.89
  -3   1  -1    0.49    0.71
  -3   1  -1    1.08    0.71
  -3  -1  -1    1.23    0.61
  -3  -1  -1    1.20    0.97
   3  -1   2    7.41    1.37
   3  -1   2    7.06    1.58
   3   1   2    7.52    1.09
   3   1   2    9.56    1.21
   3   1   2    7.58    1.21
  -3   1  -2    7.83    1.36
  -3   1  -2    6.73    0.94
  -3  -1  -2    7.71    1.01
  -3  -1  -2    7.33    1.13
   3  -1   3  263.01   17.63
   3   1   3  281.20   19.07
   3  -1   3  252.20   18.10
   3   1   3  249.61   17.60
  -3   1  -3  260.24   17.79
  -3   1  -3  294.56   20.74
  -3   1  -3  242.76   18.58
  -3  -1  -3  234.83   16.34
  -3  -1  -3  263.10   17.80
   3  -1   4   92.14    6.59
   3  -1   4  106.78    6.74
   3   1   4  102.95    7.41
   3   1   4   98.79    6.77
  -3   1  -4  115.59    8.22
  -3   1  -4   98.74    6.80
  -3   1  -4  116.41    7.28
  -3  -1  -4   88.80    5.84
  -3  -1  -4  108.00    6.91
  -3  -1  -4  136.90    8.07
   3  -1   5    5.22    1.09
   3  -1   5    6.74    0.98
   3  -1   5    5.93    0.88
   3   1   5    3.84    1.22
   3   1   5    6.24    1.22
   3   1   5    7.50    1.15
  -3   1  -5    6.21    0.84
  -3   1  -5    6.28    1.22
  -3   1  -5    7.00    1.50
  -3  -1  -5    6.34    0.90
  -3  -1  -5    6.09    0.81
  -3  -1  -5    6.43    0.97
   3  -1   6   45.38    2.97
   3  -1   6   49.08    3.40
   3  -1   6   38.59    3.09
   3   1   6   53.73    3.72
   3   1   6   46.29    3.59
   3   1   6   59.04    4.17
  -3   1  -6   58.22    3.84
  -3   1  -6   52.30    4.36
  -3   1  -6   48.65    3.88
  -3  -1  -6   49.05    3.38
  -3  -1  -6   44.75    3.09
  -3  -1  -6   39.01    2.57
   3  -1   7   10.98    1.05
   3  -1   7    8.73    1.20
   3  -1   7   11.13    1.28
   3   1   7   12.71    1.42
   3   1   7   14.57    1.73
   3   1   7   11.07    1.56
  -3   1  -7   12.30    1.94
  -3   1  -7   14.29    1.46
  -3   1  -7   12.03    1.73
  -3  -1  -7   11.38    1.29
  -3  -1  -7   10.45    1.14
   3  -1   8    3.91    0.79
   3  -1   8    3.85    0.57
   3  -1   8    2.88    0.64
   3   1   8    4.10    1.32
   3   1   8    3.58    0.91
   3   1   8    4.40    1.02
  -3   1  -8    3.27    1.00
  -3   1  -8    3.95    1.19
  -3   1  -8    3.17    0.64
  -3  -1  -8    1.44    0.40
  -3  -1  -8    3.90    1.17
  -3  -1  -8    3.46    1.06
   3  -1   9    0.93    0.52
   3  -1   9    1.04    0.58
   3  -1   9    0.01    0.36
   3   1   9    0.72    0.58
   3   1   9    0.80    0.63
   3   1   9    0.90    0.41
  -3   1  -9    1.01    0.66
  -3   1  -9    0.84    0.70
  -3   1  -9    0.83    0.38
  -3  -1  -9   -0.01    0.74
  -3  -1  -9   -0.00    0.23
  -3  -1  -9    0.75    0.34
   3  -1  10    1.06    0.34
   3  -1  10    0.01    0.34
   3  -1  10    0.89    0.55
   3   1  10    1.10    0.43
   3   1  10    0.90    0.65
   3   1  10    0.76    1.00
  -3   1 -10    1.03    1.22
  -3   1 -10    1.06    0.81
  -3   1 -10    0.99    0.84
  -3  -1 -10    0.01    0.25
  -3  -1 -10   -0.01    0.75
  -3  -1 -10    0.85    0.35
   3  -1  11    0.07    0.19
   3  -1  11    0.10    0.37
   3   1  11    0.12    0.28
   3   1  11    0.14    0.41
  -3   1 -11    0.03    0.56
  -3  -1 -11    0.05    0.50
  -3  -1 -11   -0.00    0.20
  -3  -1 -11    0.08    0.21
   3  -1  12    0.09    0.34
   3   1  12   -0.02    0.37
  -3   1 -12    0.02    0.48
  -3  -1 -12    0.01    0.48
   3  -1  13   -0.01    0.24
   3   1  13    0.00    0.25
  -3  -1 -13   -0.00    0.34
   3  -1  14   -0.03    0.27
   3   1  14    0.00    0.25
  -3   1 -14    0.09    0.39
  -3  -1 -14   -0.01    0.36
   3  -1  15    0.02    0.26
   3   1  15    0.00    0.19
  -3   1 -15   -0.09    0.35
  -3  -1 -15   -0.01    0.18
   3  -1  16    0.02    0.33
  -3   1 -16   -0.25    0.37
  -3  -1 -16   -0.00    0.21
   3  -1  17   -0.11    0.30
  -3   1 -17   -0.00    0.31
  -3  -1 -17    0.01    0.17
   3  -1  18   -0.00    0.23
  -3   1 -18    0.00    0.22
   3  -1  19    0.02    0.33
  -3   1 -19   -0.00    0.52
   3  -1  20    0.29    0.50
   3  -2 -23   -1.14    1.67
  -3   2  23    0.42    0.82
  -3  -2  23   -0.92    0.87
   3  -2 -22   -0.29    0.78
  -3   2  22    0.92    0.74
  -3  -2  22   -0.19    0.74
   3  -2 -21   -0.01    0.61
   3   2 -21   -0.04    0.30
  -3   2  21   -0.29    1.03
  -3  -2  21    0.07    0.59
   3   2 -20    0.12    0.29
   3  -2 -20    0.00    0.51
  -3   2  20    0.05    0.39
  -3  -2  20   -0.13    0.24
  -3  -2  20    0.00    0.91
   3  -2 -19    0.01    0.74
   3   2 -19    0.32    0.46
  -3   2  19   -0.12    0.60
  -3  -2  19    0.21    0.41
  -3  -2  19    0.14    1.11
   3  -2 -18    0.00    0.53
   3   2 -18    0.13    0.33
  -3   2  18   -0.02    0.40
  -3  -2  18   -0.18    0.32
  -3  -2  18   -0.06    0.46
   3  -2 -17    0.23    0.45
   3   2 -17   -0.01    0.31
  -3   2  17   -0.01    0.39
  -3  -2  17    0.01    0.51
  -3  -2  17   -0.06    0.34
   3  -2 -16    0.13    0.47
   3   2 -16   -0.01    0.71
  -3   2  16    0.03    0.41
  -3  -2  16   -0.02    0.32
  -3  -2  16   -0.16    0.35
   3  -2 -15   -0.03    0.50
   3   2 -15    0.00    0.61
  -3   2  15    0.03    0.53
  -3  -2  15   -0.20    0.41
  -3  -2  15    0.00    0.51
   3  -2 -14    0.08    0.43
   3   2 -14    0.00    0.69
  -3  -2  14    0.26    0.40
  -3   2  14    0.03    1.04
  -3  -2  14    0.00    0.61
   3  -2 -13    0.38    0.74
   3  -2 -13   -0.08    0.29
   3   2 -13    0.00    0.61
  -3   2  13    0.02    0.58
  -3  -2  13    0.32    0.32
  -3  -2  13   -0.00    0.61
   3  -2 -12    0.04    0.42
   3  -2 -12    0.80    0.73
   3   2 -12    0.91    0.75
  -3   2  12    0.05    0.77
  -3  -2  12    0.64    0.42
   3  -2 -11    0.11    0.38
   3  -2 -11    0.23    0.53
   3   2 -11    0.30    0.58
  -3   2  11    0.14    0.61
  -3   2  11    0.22    0.44
  -3  -2  11    0.17    0.30
   3  -2 -10    0.51    0.49
   3  -2 -10    0.38    0.56
   3  -2 -10    0.20    0.79
   3   2 -10   -0.01    0.66
   3   2 -10    1.02    1.46
  -3   2  10    0.42    0.71
  -3   2  10    0.82    0.53
  -3  -2  10    0.65    0.32
  -3  -2  10    0.02    1.08
   3  -2  -9    0.67    0.62
   3  -2  -9    0.16    0.59
   3  -2  -9    0.99    0.50
   3   2  -9    1.55    1.51
  -3   2   9    1.02    0.71
  -3   2   9    0.52    0.74
  -3   2   9    1.09    0.65
  -3  -2   9    1.04    0.71
  -3  -2   9    1.21    0.64
  -3  -2   9    0.85    0.29
   3  -2  -8   -0.01    0.39
   3  -2  -8    0.15    0.46
   3  -2  -8    0.15    0.30
   3   2  -8    0.31    0.57
  -3   2   8    0.04    0.48
  -3   2   8    0.15    0.49
  -3   2   8    0.22    0.48
  -3  -2   8    0.15    0.44
  -3  -2   8    0.16    0.44
  -3  -2   8    0.22    0.19
   3  -2  -7    0.14    0.41
   3  -2  -7    0.41    0.60
   3  -2  -7    0.27    0.30
   3  -2  -7    0.31    0.53
   3   2  -7    0.61    0.61
  -3   2   7    0.29    0.54
  -3   2   7    0.38    0.55
  -3  -2   7    0.28    0.20
  -3  -2   7    0.37    0.53
  -3  -2   7    0.24    0.53
   3  -2  -6    7.23    0.74
   3  -2  -6    7.15    1.31
   3  -2  -6    6.65    1.27
   3  -2  -6    5.71    0.96
   3   2  -6    6.54    1.10
   3   2  -6    9.25    1.41
  -3   2   6    7.49    1.33
  -3   2   6    6.78    2.08
  -3  -2   6    6.78    1.21
  -3  -2   6    6.20    0.51
  -3  -2   6    7.19    1.21
   3  -2  -5    6.61    0.94
   3  -2  -5    9.63    0.78
   3  -2  -5    9.13    1.44
   3  -2  -5   10.00    1.56
   3   2  -5    8.86    1.27
   3   2  -5   11.20    1.60
  -3   2   5   10.89    1.68
  -3   2   5    9.29    2.32
  -3  -2   5    9.44    1.37
  -3  -2   5    9.34    0.88
  -3  -2   5    8.60    1.35
   3  -2  -4   12.52    1.63
   3  -2  -4   14.62    0.93
   3  -2  -4   10.39    0.73
   3  -2  -4   13.83    3.08
   3   2  -4   17.44    1.94
   3   2  -4   13.62    1.47
  -3   2   4   12.95    1.60
  -3   2   4   15.62    2.04
  -3  -2   4   15.30    2.76
  -3  -2   4   12.51    0.72
  -3  -2   4   14.68    1.75
   3  -2  -3    2.77    1.97
   3  -2  -3    2.06    0.27
   3  -2  -3    2.18    0.30
   3  -2  -3    2.15    0.89
   3   2  -3    2.66    0.44
   3   2  -3    2.23    0.80
  -3   2   3    2.02    1.04
  -3   2   3    2.07    0.87
  -3  -2   3    2.32    0.82
  -3  -2   3    1.81    0.20
  -3  -2   3    2.35    1.43
   3  -2  -2   21.53    1.02
   3  -2  -2   22.02    2.36
   3  -2  -2   22.71    3.67
   3  -2  -2   20.19    0.97
   3   2  -2   20.31    2.97
  -3   2   2   22.55    2.52
  -3  -2   2   20.80    1.56
  -3   2   2   19.90    1.99
  -3  -2   2   21.28    1.96
  -3  -2   2   22.49    3.08
   3  -2  -1   12.82    1.74
   3   2  -1   13.06    1.59
   3  -2  -1   14.21    1.82
  -3   2   1   12.90    1.16
  -3   2   1   15.02    2.04
  -3   2   1   13.30    1.61
  -3  -2   1   12.38    1.49
  -3  -2   1   13.73    1.38
  -3  -2   1   13.98    1.28
   3  -2   0    2.56    1.00
   3  -2   0    2.47    0.91
   3   2   0    2.52    0.90
  -3   2   0    2.58    0.68
  -3   2   0    2.52    1.63
  -3  -2   0    2.81    0.71
  -3  -2   0    2.62    0.66
  -3  -2   0    2.43    0.79
   3  -2   1    1.79    0.91
   3  -2   1    2.41    0.89
   3   2   1    1.48    0.82
  -3   2  -1    1.59    0.71
  -3   2  -1    1.46    0.75
  -3  -2  -1    1.50    1.23
  -3  -2  -1    1.73    0.75
  -3  -2  -1    2.92    0.58
   3  -2   2    5.29    1.14
   3  -2   2    4.76    1.18
   3   2   2    4.35    1.09
  -3   2  -2    4.47    1.05
  -3   2  -2    4.24    1.02
  -3  -2  -2    4.35    0.71
  -3  -2  -2    4.30    1.01
  -3  -2  -2    6.08    1.15
   3  -2   3  126.91   10.10
   3  -2   3  119.19    8.42
   3   2   3  138.64    9.27
  -3   2  -3  127.08    8.77
  -3  -2  -3  137.15    9.47
  -3  -2  -3  119.25    8.26
  -3  -2  -3  107.62    6.89
   3  -2   4   30.06    3.74
   3  -2   4   37.81    3.30
   3  -2   4   23.03    2.26
   3   2   4   33.71    4.17
   3   2   4   29.69    4.23
  -3   2  -4   34.31    2.77
  -3  -2  -4   33.29    2.89
  -3  -2  -4   30.55    2.57
  -3  -2  -4   23.92    1.66
   3  -2   5    4.80    0.96
   3  -2   5    1.50    0.65
   3  -2   5    6.39    1.41
   3   2   5    6.36    1.32
   3   2   5    4.57    2.12
  -3   2  -5    7.33    2.12
  -3  -2  -5    5.61    1.16
  -3  -2  -5    5.38    0.96
  -3  -2  -5    3.86    0.49
   3  -2   6    5.03    1.36
   3  -2   6    4.16    0.97
   3   2   6    5.15    1.20
   3   2   6    4.18    1.18
  -3   2  -6    4.90    1.05
  -3  -2  -6    4.36    0.58
  -3  -2  -6    4.60    1.07
  -3  -2  -6    4.28    0.96
  -3  -2  -6    2.80    0.39
   3  -2   7    0.03    0.35
   3  -2   7    0.02    0.16
   3  -2   7    0.02    0.20
   3  -2   7    0.04    0.49
   3   2   7    0.10    0.43
   3   2   7   -0.03    0.44
  -3   2  -7    0.10    0.68
  -3   2  -7    0.07    0.37
  -3  -2  -7    0.04    0.16
  -3  -2  -7    0.12    0.35
  -3  -2  -7    0.04    0.39
  -3  -2  -7    0.01    0.11
   3  -2   8    2.05    0.46
   3  -2   8    2.58    1.28
   3  -2   8    2.39    0.88
   3   2   8    2.83    1.04
   3   2   8    2.48    1.16
  -3   2  -8    2.35    1.04
  -3   2  -8    2.77    0.98
  -3  -2  -8    2.26    0.97
  -3  -2  -8    2.51    0.85
   3  -2   9    0.22    0.54
  -3   2  -9    0.03    0.78
  -3  -2  -9    0.17    0.60
  -3  -2  -9    0.36    0.50
   3  -2  10    0.21    0.51
   3   2  10    0.04    0.66
  -3   2 -10    0.07    0.73
  -3  -2 -10    0.18    0.45
   3  -2  11   -0.01    0.31
   3   2  11    0.02    0.37
  -3   2 -11   -0.05    0.42
  -3  -2 -11    0.01    0.27
   3  -2  12   -0.04    0.37
   3   2  12   -0.00    0.42
  -3   2 -12   -0.04    0.51
  -3  -2 -12    0.00    0.31
   3  -2  13   -0.01    0.41
   3   2  13    0.07    0.45
  -3   2 -13    0.15    0.67
  -3  -2 -13   -0.00    0.33
   3  -2  14   -0.00    0.34
   3   2  14   -0.00    0.32
  -3   2 -14    0.15    0.51
  -3  -2 -14   -0.01    0.26
   3  -2  15    0.00    0.34
   3   2  15   -0.00    0.24
  -3   2 -15    0.09    0.48
  -3  -2 -15    0.01    0.25
   3  -2  16   -0.15    0.46
   3   2  16   -0.06    0.29
  -3   2 -16    0.30    0.61
  -3  -2 -16   -0.08    0.31
   3  -2  17    0.22    0.40
   3   2  17   -0.00    0.22
  -3   2 -17   -0.49    0.46
  -3  -2 -17    0.03    0.26
   3  -2  18    1.02    0.69
  -3  -2 -18    0.03    0.44
  -3   2 -18   -0.00    0.74
   3  -2  19   -0.02    0.40
  -3   2 -19   -0.00    0.43
  -3  -2 -19   -0.02    0.25
   3  -2  20    0.65    1.34
  -3   2 -20    0.43    0.83
  -3   3  21    4.44    1.14
  -3  -3  21    1.31    1.34
   3  -3 -20   -0.23    1.23
  -3   3  20   -0.57    0.94
  -3  -3  20   -0.20    0.68
  -3  -3  20   -0.07    0.62
   3  -3 -19   -0.01    0.79
  -3   3  19   -0.07    0.33
  -3  -3  19    0.09    0.40
  -3  -3  19   -0.02    0.35
   3  -3 -18    0.00    0.47
   3   3 -18    0.05    0.24
  -3   3  18    0.02    0.36
  -3  -3  18   -0.03    0.47
  -3  -3  18   -0.00    0.35
   3  -3 -17    0.00    0.73
   3   3 -17    0.03    0.43
  -3   3  17   -0.14    0.61
  -3  -3  17    0.04    0.78
  -3  -3  17    1.74    0.54
   3  -3 -16   -0.00    0.37
   3   3 -16   -0.05    0.44
  -3   3  16    0.07    0.32
  -3  -3  16    0.00    0.23
  -3  -3  16    0.03    0.66
   3  -3 -15    0.05    0.38
   3  -3 -15   -0.02    0.39
   3   3 -15   -0.00    0.36
  -3   3  15   -0.02    0.40
  -3  -3  15    0.10    0.23
  -3  -3  15   -0.00    0.46
   3  -3 -14    0.02    0.27
   3  -3 -14    0.03    0.32
   3   3 -14   -0.01    0.37
  -3   3  14    0.01    0.75
  -3  -3  14    0.00    0.46
  -3  -3  14    0.03    0.17
   3  -3 -13   -0.01    0.40
   3  -3 -13   -0.00    0.35
   3   3 -13   -0.01    0.46
  -3   3  13    0.02    0.54
  -3  -3  13   -0.00    0.64
  -3  -3  13    0.11    0.19
   3  -3 -12   -0.01    0.47
   3  -3 -12   -0.03    0.31
   3   3 -12    0.01    0.55
  -3   3  12    0.03    0.67
  -3  -3  12    0.26    0.24
   3  -3 -11    0.04    0.25
   3  -3 -11   -0.01    0.37
   3   3 -11   -0.00    0.44
  -3   3  11    0.03    0.53
  -3  -3  11    0.05    0.18
   3  -3 -10    0.00    0.13
   3  -3 -10   -0.04    0.23
   3   3 -10    0.00    0.27
  -3   3  10   -0.00    0.31
  -3  -3  10    0.04    0.29
   3  -3  -9    0.05    0.88
   3  -3  -9    0.19    0.25
  -3   3   9    0.02    0.62
  -3  -3   9    0.09    0.48
  -3  -3   9    0.13    0.58
   3  -3  -8    0.10    0.26
   3  -3  -8    0.19    0.24
   3  -3  -8    0.13    1.07
  -3   3   8    0.11    0.56
  -3  -3   8    0.13    0.51
  -3  -3   8    0.15    0.95
   3  -3  -7    0.09    0.22
   3  -3  -7    0.13    0.55
   3  -3  -7    0.32    0.57
   3  -3  -7    0.16    0.22
  -3  -3   7    0.12    0.89
  -3  -3   7    0.18    0.52
   3  -3  -6   -0.03    0.41
   3  -3  -6    0.12    0.40
  -3  -3   6   -0.05    0.36
  -3  -3   6    0.04    0.37
   3  -3  -5    0.44    0.76
   3  -3  -5    0.66    0.76
  -3  -3   5    0.44    0.68
  -3  -3   5    0.67    0.64
   3  -3  -4    3.68    1.23
   3  -3  -4    3.34    1.16
  -3   3   4    3.45    0.99
  -3   3   4    4.22    1.47
  -3  -3   4    3.84    1.90
  -3  -3   4    4.07    1.01
   3  -3  -3    1.91    0.96
   3  -3  -3    2.07    1.01
  -3   3   3    2.39    0.87
  -3   3   3    2.80    1.21
  -3  -3   3    1.52    0.41
  -3  -3   3    2.73    0.85
  -3  -3   3    2.25    0.79
   3  -3  -2    1.55    0.96
   3  -3  -2    1.92    1.47
  -3   3   2    2.10    0.88
  -3  -3   2    2.02    0.77
  -3  -3   2    2.04    0.71
  -3  -3   2    1.73    0.50
   3  -3  -1    5.04    1.16
   3  -3  -1    4.96    1.34
  -3   3   1    4.48    1.86
  -3   3   1    4.93    0.59
  -3  -3   1    4.76    1.03
  -3  -3   1    5.07    0.82
  -3  -3   1    5.30    0.88
   3  -3   0    5.45    1.31
   3  -3   0    5.90    1.28
   3   3   0    5.92    1.22
  -3   3   0    5.37    1.24
  -3   3   0    5.25    0.70
  -3  -3   0    6.00    0.95
  -3  -3   0    4.87    1.05
  -3  -3   0    5.31    0.80
   3  -3   1    1.01    0.66
   3  -3   1    1.25    0.72
   3   3   1    1.05    0.67
  -3   3  -1   -0.01    0.42
  -3   3  -1    0.74    0.65
  -3  -3  -1    0.59    0.55
  -3  -3  -1    0.81    0.56
  -3  -3  -1   -0.03    0.37
   3  -3   2    3.14    1.11
   3  -3   2    2.67    0.93
   3   3   2    4.04    2.23
  -3   3  -2    2.72    0.77
  -3   3  -2    3.07    1.02
  -3  -3  -2    3.54    0.95
  -3  -3  -2    2.26    1.40
  -3  -3  -2    2.62    0.51
   3  -3   3    3.37    0.91
   3  -3   3    5.37    1.30
  -3   3  -3    0.02    0.88
  -3  -3  -3    6.62    1.21
  -3  -3  -3    4.37    1.70
  -3  -3  -3    4.04    0.52
   3  -3   4    2.85    1.05
   3  -3   4    0.03    1.09
  -3   3  -4   -0.06    0.86
  -3  -3  -4    3.19    1.03
  -3  -3  -4    2.63    0.79
   3  -3   5    0.03    0.68
   3  -3   5    0.54    0.76
   3  -3   5    0.63    0.76
  -3  -3  -5    0.30    0.68
  -3  -3  -5    0.57    0.56
   3  -3   6    2.44    1.20
   3  -3   6    2.21    1.09
   3  -3   6    1.31    0.55
  -3  -3  -6    2.10    0.81
  -3  -3  -6    2.19    1.02
   3  -3   7    0.36    0.67
   3  -3   7    0.04    0.95
  -3  -3  -7    0.05    0.54
  -3  -3  -7   -0.01    0.42
   3  -3   8    0.01    1.02
   3  -3   8    0.21    0.76
  -3  -3  -8    0.28    0.59
  -3  -3  -8   -0.00    0.46
   3  -3   9    0.01    0.81
  -3   3  -9    0.01    0.56
  -3  -3  -9    0.06    0.44
  -3  -3  -9   -0.00    0.34
   3  -3  10   -0.03    0.90
  -3   3 -10    0.00    0.68
  -3  -3 -10   -0.01    0.40
  -3  -3 -10    0.13    0.50
   3  -3  11    0.03    0.55
  -3   3 -11   -0.00    0.41
  -3  -3 -11   -0.00    0.24
   3  -3  12   -0.01    0.34
  -3   3 -12   -0.00    0.45
  -3  -3 -12    0.00    0.27
   3  -3  13   -0.02    0.77
  -3   3 -13    0.09    0.53
  -3  -3 -13   -0.00    0.34
   3  -3  14   -0.19    1.20
   3   3  14    0.57    0.67
  -3   3 -14    0.15    0.81
  -3  -3 -14    0.01    0.51
   3  -3  15    1.20    1.30
   3   3  15   -0.00    0.57
  -3   3 -15    0.36    0.86
  -3  -3 -15   -0.07    0.53
   3  -3  16   -0.01    1.13
   3   3  16    0.14    0.45
  -3   3 -16   -0.01    0.74
  -3  -3 -16   -0.01    0.46
   3  -3  17    0.23    1.13
   3   3  17   -0.02    0.41
  -3   3 -17   -0.24    0.73
  -3  -3 -17   -0.06    0.45
   3  -3  18    0.76    0.81
   3   3  18    0.21    0.48
  -3   3 -18    0.39    0.91
  -3  -3 -18   -0.12    0.59
   3  -3  19    0.16    0.73
  -3  -3 -19    0.00    0.83
   3  -4 -19    0.09    0.43
  -3  -4  19    0.13    0.76
   3  -4 -18    0.42    0.60
  -3   4  18    0.03    0.43
  -3  -4  18    1.21    0.97
   3  -4 -17   -0.46    0.52
  -3   4  17    0.04    0.42
  -3  -4  17   -0.18    0.86
   3  -4 -16    0.12    0.26
   3  -4 -16    0.02    0.21
  -3  -4  16   -0.03    0.53
  -3   4  16   -0.16    0.26
   3  -4 -15   -0.08    0.32
   3  -4 -15   -0.05    0.28
  -3   4  15   -0.02    0.34
  -3  -4  15    0.01    0.65
   3  -4 -14    0.37    0.38
   3  -4 -14    0.37    0.86
  -3   4  14    0.03    0.91
  -3  -4  14    0.04    1.49
   3  -4 -13    0.08    0.25
   3  -4 -13    0.11    0.45
   3   4 -13    0.07    0.28
  -3   4  13    0.11    0.43
  -3  -4  13    0.14    0.57
   3  -4 -12   -0.07    0.42
   3   4 -12    0.13    0.29
  -3   4  12   -0.09    0.41
  -3  -4  12    0.22    0.51
   3  -4 -11   -0.12    0.39
   3   4 -11   -0.01    0.28
  -3   4  11    0.01    0.38
  -3  -4  11   -0.02    0.43
   3  -4 -10   -0.06    0.38
   3   4 -10    0.01    0.31
  -3   4  10   -0.02    0.40
  -3  -4  10   -0.08    0.41
   3  -4  -9    0.15    0.38
  -3   4   9   -0.02    0.42
  -3  -4   9   -0.01    0.24
  -3  -4   9    0.04    0.46
   3  -4  -8   -0.01    0.36
  -3   4   8    0.03    0.39
  -3  -4   8   -0.00    0.26
  -3  -4   8    0.07    0.43
   3  -4  -7    0.00    0.39
  -3   4   7    0.01    0.41
  -3  -4   7    0.00    0.33
  -3  -4   7   -0.09    0.42
   3  -4  -6   -0.03    0.60
   3  -4  -6    0.64    0.75
  -3  -4   6   -0.04    0.53
  -3  -4   6    0.27    0.59
   3  -4  -5   -0.02    0.87
   3  -4  -5    0.39    0.65
  -3  -4   5   -0.02    0.43
  -3  -4   5    0.01    0.42
   3  -4  -4    0.07    0.50
   3  -4  -4    0.01    0.82
  -3  -4   4   -0.04    0.37
  -3  -4   4    0.04    0.32
   3  -4  -3   -0.04    0.71
   3  -4  -3    0.37    0.78
  -3  -4   3    0.36    1.04
  -3  -4   3    0.30    0.51
   3  -4  -2   -0.10    0.62
   3  -4  -2   -0.03    0.54
  -3  -4   2   -0.10    0.42
  -3  -4   2   -0.04    0.56
   3  -4  -1    1.38    0.93
   3  -4  -1   -0.04    0.79
  -3  -4   1   -0.00    0.47
  -3  -4   1    1.49    0.68
  -3  -4   1    0.92    0.75
   3  -4   0    0.25    1.04
   3  -4   0    0.00    0.50
  -3  -4   0    0.00    0.39
  -3  -4   0    0.31    0.49
   3  -4   1    1.09    1.40
   3  -4   1   -0.01    0.57
  -3  -4  -1    0.00    0.61
  -3  -4  -1    1.25    0.66
   3  -4   2    0.15    0.48
   3  -4   2    0.00    0.37
  -3  -4  -2   -0.01    0.43
  -3  -4  -2    0.13    0.46
   3  -4   3    0.93    0.68
   3  -4   3   -0.01    0.41
  -3   4  -3   -0.02    0.42
  -3  -4  -3   -0.00    0.62
  -3  -4  -3    1.02    0.68
   3  -4   4    0.22    0.40
   3  -4   4    0.00    0.19
  -3   4  -4    0.02    0.28
  -3  -4  -4   -0.02    0.42
  -3  -4  -4   -0.20    0.32
   3  -4   5    0.42    0.69
  -3   4  -5    0.00    0.53
  -3  -4  -5   -0.04    0.76
  -3  -4  -5    0.27    0.55
   3  -4   6    0.22    0.51
  -3   4  -6    0.01    0.44
  -3  -4  -6   -0.15    0.63
  -3  -4  -6   -0.03    0.55
   3  -4   7    0.09    0.50
  -3   4  -7   -0.03    0.44
  -3  -4  -7   -0.02    0.44
  -3  -4  -7    0.13    0.60
   3  -4   8    0.19    0.53
  -3   4  -8    0.01    0.50
  -3  -4  -8    0.02    0.45
  -3  -4  -8   -0.15    0.70
   3  -4   9   -0.24    0.58
  -3   4  -9    0.00    0.52
  -3  -4  -9    0.03    0.48
  -3  -4  -9   -0.00    0.76
   3  -4  10    0.09    0.51
  -3   4 -10   -0.03    0.48
  -3  -4 -10    0.01    0.68
  -3  -4 -10    0.00    0.46
   3  -4  11   -0.01    0.72
   3   4  11    0.27    0.70
  -3   4 -11    0.02    0.66
  -3  -4 -11    0.01    0.93
   3  -4  12    0.22    0.70
   3   4  12   -0.25    0.65
  -3   4 -12   -0.00    0.65
  -3  -4 -12   -0.06    0.90
   3  -4  13    0.07    0.65
   3   4  13   -0.03    0.56
  -3   4 -13    0.06    0.61
  -3  -4 -13   -0.05    0.82
   3  -4  14    0.08    0.84
   3   4  14   -0.16    0.68
  -3   4 -14   -0.05    0.78
  -3  -4 -14   -0.04    1.04
   3  -4  15    0.52    0.88
   3   4  15   -0.17    0.67
  -3   4 -15    0.17    0.86
  -3  -4 -15   -0.05    0.99
   3  -4  16    1.17    0.87
   3   4  16    0.05    0.61
  -3   4 -16   -0.36    0.83
  -3  -4 -16   -0.33    0.98
   3  -4  17    2.85    1.37
   3   4  17   -0.04    0.86
  -3   4 -17    5.53    1.31
  -3  -4 -17   -0.01    0.84
   3  -5 -15   -0.01    0.31
   3  -5 -14    0.21    0.37
  -3  -5  14   -0.54    0.56
   3  -5 -13    0.08    0.52
  -3   5  13   -0.11    0.33
  -3  -5  13    1.84    0.74
  -3   5  12    0.26    0.67
   3  -5 -11   -0.10    1.07
  -3   5  11   -0.11    0.36
   3  -5 -10    0.12    0.53
  -3   5  10    0.05    0.34
  -3  -5  10   -0.07    0.85
   3  -5  -9    0.08    0.55
  -3   5   9    0.11    0.36
  -3  -5   9   -0.16    0.78
   3  -5  -8   -0.03    0.52
  -3  -5   8    0.00    0.35
  -3   5   8    0.15    0.36
   3  -5  -7    1.47    0.63
  -3   5   7    0.02    0.45
  -3  -5   7    0.08    0.27
  -3  -5   7    0.00    0.38
   3  -5  -6   -0.21    0.47
  -3   5   6   -0.01    0.36
  -3  -5   6    0.17    0.23
  -3  -5   6   -0.00    0.26
   3  -5  -5   -0.12    0.42
  -3   5   5    0.07    0.31
  -3  -5   5    0.05    0.22
  -3  -5   5    0.00    0.18
   3  -5  -4    0.14    0.43
   3  -5  -4   -0.17    0.41
  -3  -5   4   -0.06    0.25
  -3  -5   4    0.00    0.16
   3  -5  -3   -0.29    0.40
   3  -5  -3    0.10    0.47
  -3  -5   3    0.05    0.27
   3  -5  -2    0.02    0.44
   3  -5  -2    0.28    0.59
  -3  -5   2    0.07    0.34
   3  -5  -1    0.02    0.60
   3  -5  -1    0.14    0.39
  -3  -5   1    0.02    0.63
   3  -5   0    0.01    0.19
   3  -5   0   -0.00    0.38
  -3  -5   0   -0.01    0.44
   3  -5   1    0.04    0.49
   3  -5   1    0.01    0.22
   3   5   1    0.03    0.22
  -3  -5  -1    0.00    0.31
   3  -5   2    0.13    0.54
   3  -5   2    0.04    0.24
  -3  -5  -2    0.12    0.30
  -3  -5  -2    0.01    0.41
   3  -5   3   -0.09    0.55
  -3  -5  -3    0.09    0.32
  -3  -5  -3    0.00    0.38
   3  -5   4   -0.15    1.07
  -3  -5  -4   -0.11    0.41
  -3  -5  -4   -0.00    0.45
   3  -5   5   -0.04    1.25
  -3  -5  -5   -0.23    0.49
  -3  -5  -5    0.00    0.47
   3  -5   6   -0.12    1.28
  -3  -5  -6    0.25    0.52
  -3  -5  -6   -0.01    0.49
   3  -5   7    0.01    0.53
   3   5   7   -0.05    0.54
  -3   5  -7   -0.02    0.26
  -3  -5  -7   -0.01    0.39
   3   5   8    0.05    0.72
  -3   5  -8    0.12    0.36
  -3  -5  -8    0.00    0.49
   3  -5   9    0.28    0.56
   3   5   9   -0.35    0.59
  -3   5  -9   -0.02    0.32
  -3  -5  -9   -0.00    0.39
   3  -5  10    0.03    0.79
   3   5  10    0.08    0.82
  -3   5 -10    0.19    0.48
  -3  -5 -10    0.00    0.52
   3   5  11    0.43    0.91
  -3   5 -11    0.06    0.57
   3  -5  12   -1.10    1.10
   3   5  12    0.09    1.12
  -3   5 -12   -0.56    0.85
  -3  -5 -12   -0.88    0.78
   3   5  13    0.04    0.94
  -3   5 -13    0.66    0.80
  -3  -5 -13    0.19    0.71
  -3   5 -14   -0.65    0.94
   3  -6  -9   -0.01    0.32
   3  -6  -8   -0.09    0.46
   3  -6  -7    0.03    0.39
   3  -6  -6   -0.08    0.76
   3  -6  -5    0.12    0.75
   3  -6  -4    0.05    0.58
   3  -6  -3   -0.21    0.46
  -3   6   3    0.03    0.23
   3  -6  -2   -0.10    0.56
  -3   6   2   -0.03    0.27
   3  -6  -1    0.04    0.57
  -3   6   1    0.08    0.33
  -3  -6   1    0.14    0.26
   3  -6   0    0.03    0.28
  -3   6   0   -0.03    0.22
   3  -6   1   -0.04    0.45
  -3  -6  -1   -0.15    0.31
   3  -6   2    0.00    0.80
  -3  -6  -2    0.85    0.45
   3  -6   3    0.06    0.45
  -3  -6  -3   -0.14    0.32
   3  -6   4    0.20    0.58
  -3  -6  -4    0.30    0.43
  -3  -6  -5   -0.07    0.29
   3  -6   6   -0.47    0.56
  -3  -6  -6   -0.01    0.35
   3  -6   7   -0.19    0.50
  -3  -6  -7    0.46    0.60
   4   0 -24    0.06    0.60
   4   0 -23   -0.09    0.63
   4   0 -22   -0.04    1.13
   4   0 -21    0.07    1.08
  -4   0  21   -0.14    0.67
   4   0 -20    0.07    0.62
  -4   0  20    0.08    0.63
   4   0 -19   -0.17    0.61
  -4   0  19   -0.04    0.61
   4   0 -18   -0.00    0.41
  -4   0  18    0.13    0.91
   4   0 -17    0.11    0.47
  -4   0  17   -0.00    0.46
   4   0 -16   -0.25    0.38
  -4   0  16    0.22    0.37
   4   0 -15   -0.04    0.46
  -4   0  15    0.11    0.41
   4   0 -14   -0.37    0.94
  -4   0  14   -0.00    0.39
   4   0 -13   -0.01    0.71
  -4   0  13    0.04    0.32
   4   0 -12    0.07    0.48
   4   0 -12    0.14    0.39
  -4   0  12    0.12    0.33
  -4   0  12    0.00    0.32
   4   0 -11    0.07    0.39
   4   0 -11    0.09    0.37
   4   0 -11    0.12    0.39
  -4   0  11    0.07    0.25
  -4   0  11    0.18    0.54
  -4   0  11   -0.01    0.16
   4   0 -10    0.25    0.51
   4   0 -10    0.30    0.48
   4   0 -10    0.22    0.42
  -4   0  10    0.20    0.27
  -4   0  10    0.14    0.61
  -4   0  10    0.01    0.21
   4   0  -9    0.44    0.49
   4   0  -9    0.27    0.57
   4   0  -9    0.41    0.43
  -4   0   9    0.23    0.54
  -4   0   9   -0.01    0.24
   4   0  -8    4.63    1.41
   4   0  -8    4.44    0.93
   4   0  -8    4.71    0.99
  -4   0   8    3.17    0.34
  -4   0   8    3.65    1.03
  -4   0   8    2.93    0.67
   4   0  -7   52.11    5.19
   4   0  -7   53.81    4.20
   4   0  -7   49.03    3.74
  -4   0   7   51.25    3.32
  -4   0   7   40.65    2.65
  -4   0   7   45.10    3.16
  -4   0   7   44.74    3.03
   4   0  -6    4.04    0.92
   4   0  -6    3.60    0.84
   4   0  -6    3.06    0.63
   4   0  -6    3.37    0.79
  -4   0   6    3.18    0.62
  -4   0   6    3.29    0.66
  -4   0   6    3.26    0.59
  -4   0   6    4.04    0.61
   4   0  -5    3.54    0.90
   4   0  -5    3.48    0.66
   4   0  -5    3.02    1.08
  -4   0   5    3.32    0.48
  -4   0   5    3.36    0.54
  -4   0   5    3.33    0.56
  -4   0   5    3.16    0.65
   4   0  -4    5.26    0.86
   4   0  -4    5.04    1.02
   4   0  -4    5.01    0.66
  -4   0   4    4.02    0.44
  -4   0   4    4.53    0.65
  -4   0   4    5.11    0.58
  -4   0   4    5.68    0.72
  -4   0   4    4.73    0.74
   4   0  -3    0.70    0.59
   4   0  -3    0.97    0.62
   4   0  -3    0.82    0.52
  -4   0   3    0.34    0.17
  -4   0   3    0.57    0.32
  -4   0   3    0.66    0.51
  -4   0   3    0.83    0.49
  -4   0   3    0.45    0.43
   4   0  -2   12.03    1.45
   4   0  -2   11.20    1.56
   4   0  -2   12.27    0.95
  -4   0   2   13.09    1.42
  -4   0   2    6.64    1.14
  -4   0   2   11.13    0.83
  -4   0   2   11.66    0.93
   4   0  -1   29.65    2.86
   4   0  -1   30.19    1.80
   4   0  -1   31.84    2.70
  -4   0   1   30.91    1.84
  -4   0   1   31.02    1.75
  -4   0   1   32.94    2.65
   4   0   0  142.83    9.74
   4   0   0  131.15    9.49
   4   0   0  129.42    8.21
  -4   0   0  127.11    7.70
  -4   0   0  137.45    9.16
   4   0   1    0.29    0.55
   4   0   1    0.60    0.30
   4   0   1    0.43    1.41
  -4   0  -1    0.48    0.65
  -4   0  -1    0.57    0.23
  -4   0  -1    0.49    0.61
   4   0   2   25.55    1.46
   4   0   2   21.64    1.98
   4   0   2   21.84    3.51
  -4   0  -2   22.22    2.22
  -4   0  -2   21.49    2.05
  -4   0  -2   26.83    1.78
   4   0   3   28.12    2.44
   4   0   3   29.88    2.09
   4   0   3   26.95    2.70
  -4   0  -3   27.10    2.61
  -4   0  -3   30.47    4.04
  -4   0  -3   29.65    1.64
   4   0   4   90.40    6.31
   4   0   4   96.69    5.43
   4   0   4   82.13    6.17
  -4   0  -4   81.19    6.01
  -4   0  -4   86.22    7.79
  -4   0  -4   77.43    4.92
   4   0   5    7.81    0.59
   4   0   5    6.44    1.31
   4   0   5    5.15    1.39
  -4   0  -5    5.98    1.27
  -4   0  -5    6.02    1.27
  -4   0  -5    4.93    0.48
   4   0   6    8.70    1.43
   4   0   6    7.92    0.85
   4   0   6    8.51    1.59
  -4   0  -6    7.74    2.21
  -4   0  -6    8.64    1.50
  -4   0  -6    9.89    0.97
   4   0   7   10.66    2.35
   4   0   7    8.84    0.61
   4   0   7    8.96    0.74
   4   0   7   10.21    1.62
  -4   0  -7   10.77    1.61
  -4   0  -7    9.32    2.27
  -4   0  -7   11.63    0.80
   4   0   8    3.14    0.46
   4   0   8    3.95    1.13
   4   0   8    3.82    0.92
  -4   0  -8    3.61    0.47
  -4   0  -8    3.93    1.13
  -4   0  -8    3.45    0.96
   4   0   9    4.88    1.88
   4   0   9    5.55    1.00
   4   0   9    3.50    0.56
  -4   0  -9    3.54    0.50
  -4   0  -9    5.74    1.22
  -4   0  -9    4.96    1.07
   4   0  10    0.01    0.99
  -4   0 -10    0.49    0.63
   4   0  11    0.00    0.67
  -4   0 -11    0.01    0.33
   4   0  12   -0.01    0.44
  -4   0 -12    0.20    0.50
   4   0  13    0.00    0.34
  -4   0 -13   -0.20    0.72
  -4   0 -14    0.06    0.47
  -4   0 -15   -0.06    0.23
   4   1 -23   -0.17    1.00
   4  -1 -23    0.41    1.16
  -4  -1  23    5.61    2.41
  -4   1  23    3.69    1.21
   4   1 -22   -0.02    0.98
   4  -1 -22   -0.01    0.76
  -4  -1  22    0.07    0.67
  -4   1  22    0.50    0.80
   4  -1 -21    0.01    0.58
   4   1 -21    0.02    0.45
  -4  -1  21   -0.04    0.52
  -4   1  21   -0.13    0.60
   4   1 -20   -0.12    0.50
   4  -1 -20    0.00    0.59
  -4  -1  20   -0.00    0.50
  -4   1  20   -0.07    0.90
   4   1 -19   -0.44    0.65
   4  -1 -19   -0.00    1.11
  -4   1  19   -0.13    0.65
  -4  -1  19   -0.02    0.60
   4   1 -18    0.01    0.76
   4  -1 -18   -0.10    0.80
  -4  -1  18    2.59    0.78
  -4   1  18    0.05    0.71
   4   1 -17    0.00    0.46
   4  -1 -17   -0.06    0.44
  -4  -1  17    0.03    0.39
  -4   1  17   -0.19    0.42
   4   1 -16    0.00    1.08
   4  -1 -16   -0.13    0.52
  -4  -1  16    0.03    0.38
  -4   1  16   -0.09    0.43
   4   1 -15   -0.01    0.67
   4  -1 -15    0.13    0.56
  -4  -1  15    0.16    0.40
  -4  -1  15    0.01    0.29
  -4   1  15    0.04    0.45
   4   1 -14    0.00    0.68
   4  -1 -14   -0.23    0.51
  -4  -1  14   -0.22    0.76
  -4  -1  14   -0.01    0.34
  -4   1  14   -0.19    0.44
   4   1 -13   -0.00    0.46
   4  -1 -13    0.04    0.33
  -4   1  13   -0.33    0.55
  -4  -1  13    0.02    0.25
   4  -1 -12    0.37    0.48
   4   1 -12    0.45    0.71
  -4  -1  12   -0.05    0.71
  -4   1  12    0.34    0.99
   4   1 -11    0.38    0.60
   4   1 -11    0.30    0.43
   4  -1 -11    0.20    0.82
   4  -1 -11    0.27    0.36
  -4  -1  11    0.15    0.27
  -4  -1  11    0.19    0.38
  -4  -1  11    0.01    0.35
  -4   1  11    0.27    0.55
  -4   1  11    0.17    0.40
   4  -1 -10    0.09    0.59
   4   1 -10    0.20    0.36
   4  -1 -10    0.08    0.24
   4  -1 -10    0.05    0.21
  -4  -1  10    0.05    0.19
  -4  -1  10    0.10    0.31
  -4   1  10    0.09    0.43
  -4   1  10    0.06    0.39
  -4   1  10    0.10    0.38
  -4  -1  10   -0.00    0.29
   4   1  -9    0.02    0.36
   4   1  -9    0.15    0.35
   4   1  -9   -0.03    0.39
   4  -1  -9   -0.00    0.51
   4  -1  -9    0.04    0.20
   4  -1  -9    0.08    0.22
  -4  -1   9   -0.00    0.14
  -4  -1   9    0.13    0.25
  -4  -1   9    0.01    0.30
  -4   1   9    0.10    0.36
  -4   1   9    0.18    0.39
  -4   1   9    0.13    0.42
   4   1  -8    1.48    0.66
   4   1  -8    1.28    0.66
   4  -1  -8    1.05    0.79
   4  -1  -8    1.12    0.76
   4  -1  -8    0.30    0.26
   4  -1  -8    0.90    0.47
  -4  -1   8    1.02    0.61
  -4  -1   8    0.73    0.22
  -4  -1   8    1.16    0.40
  -4  -1   8    1.18    0.58
  -4   1   8    1.03    0.66
  -4   1   8    1.26    0.60
  -4   1   8    1.15    0.81
   4   1  -7   15.53    1.85
   4   1  -7   13.79    2.49
   4  -1  -7   11.89    1.50
   4  -1  -7   17.50    2.12
   4  -1  -7   15.85    2.50
  -4  -1   7   14.47    2.56
  -4  -1   7   13.44    1.62
  -4  -1   7   14.87    1.18
  -4   1   7   14.59    1.70
  -4   1   7   14.78    2.20
  -4   1   7   13.69    1.57
   4   1  -6    7.50    2.24
   4   1  -6    8.05    1.33
   4  -1  -6    5.92    0.93
   4  -1  -6    8.72    0.80
   4  -1  -6    7.44    1.14
  -4  -1   6    6.62    1.18
  -4  -1   6    6.65    0.64
  -4  -1   6    7.54    1.12
  -4   1   6    7.53    1.72
  -4   1   6    5.79    1.13
  -4   1   6    7.03    1.19
   4  -1  -5    1.40    0.50
   4   1  -5    1.84    0.69
   4   1  -5    1.95    0.79
   4  -1  -5    1.63    0.64
   4  -1  -5    1.92    0.70
   4  -1  -5    2.15    0.38
  -4  -1   5    1.67    0.69
  -4  -1   5    1.39    0.64
  -4  -1   5    1.09    0.13
  -4  -1   5    1.88    0.49
  -4   1   5    1.67    0.71
  -4   1   5    1.84    0.63
  -4   1   5    1.40    0.64
   4  -1  -4    2.73    0.78
   4   1  -4    3.08    1.71
   4   1  -4    3.27    0.63
   4  -1  -4    2.55    0.36
   4  -1  -4    3.69    0.43
   4  -1  -4    2.54    0.86
   4   1  -4    2.97    0.80
  -4  -1   4    2.95    0.80
  -4  -1   4    2.95    0.28
  -4   1   4    3.12    1.35
  -4   1   4    3.16    0.59
  -4   1   4    2.93    0.81
  -4  -1   4    2.77    0.77
   4  -1  -3   31.12    2.32
   4   1  -3   40.79    4.94
   4   1  -3   33.66    2.38
   4   1  -3   32.83    2.82
   4  -1  -3   26.67    1.46
   4  -1  -3   37.58    1.95
   4  -1  -3   32.79    2.73
  -4  -1   3   32.37    3.38
  -4  -1   3   31.47    2.47
  -4  -1   3   34.89    1.74
  -4   1   3   33.01    2.41
  -4   1   3   36.59    2.42
  -4   1   3   33.35    2.73
   4   1  -2    8.56    1.56
   4   1  -2    6.80    0.98
   4   1  -2    7.46    0.96
   4  -1  -2    5.76    0.38
   4  -1  -2    8.48    0.72
   4  -1  -2    6.97    1.12
   4  -1  -2    6.68    2.27
  -4   1   2    6.61    1.02
  -4  -1   2    7.21    1.10
  -4  -1   2    8.29    1.12
  -4   1   2    7.77    0.97
  -4   1   2    7.34    1.23
   4   1  -1   40.89    3.65
   4   1  -1   34.98    2.43
   4   1  -1   39.15    2.76
   4  -1  -1   38.25    1.78
   4  -1  -1   44.37    4.14
   4  -1  -1   37.61    4.81
  -4   1   1   35.60    3.38
  -4  -1   1   40.31    2.80
  -4  -1   1   32.85    3.57
  -4   1   1   35.39    2.45
  -4   1   1   37.69    3.14
   4   1   0   11.94    1.31
   4   1   0   12.20    1.92
   4   1   0   12.17    1.36
   4  -1   0   11.32    1.83
   4  -1   0   11.82    1.31
  -4  -1   0   11.27    2.46
  -4  -1   0   11.22    1.21
  -4   1   0   12.64    1.49
  -4   1   0   11.55    1.93
  -4   1   0   11.84    1.63
   4  -1   1   24.90    2.60
   4   1   1   25.90    1.96
   4   1   1   27.73    2.28
   4  -1   1   24.95    1.89
  -4  -1  -1   23.67    1.77
  -4   1  -1   28.30    2.46
  -4   1  -1   23.34    1.76
  -4   1  -1   30.13    2.71
  -4  -1  -1   24.46    2.14
   4   1   2    7.70    1.01
   4   1   2    8.57    1.30
   4  -1   2    7.17    1.52
   4  -1   2    6.59    0.87
  -4  -1  -2    7.63    1.24
  -4  -1  -2    6.35    0.84
  -4   1  -2    7.31    0.88
  -4   1  -2    9.52    1.46
  -4   1  -2    8.31    1.45
   4   1   3    8.29    0.99
   4   1   3    9.57    1.48
   4  -1   3    7.38    0.91
   4  -1   3    7.34    1.56
   4   1   3    8.03    1.36
  -4  -1  -3    7.29    1.51
  -4  -1  -3    7.75    1.23
  -4   1  -3    8.80    1.62
  -4   1  -3    8.10    0.91
   4   1   4   91.17    6.64
   4   1   4   91.75    6.71
   4   1   4  110.06    7.83
   4  -1   4   83.11    5.88
   4  -1   4   89.54    6.43
   4  -1   4   89.02    6.95
  -4   1  -4  104.36    7.90
  -4  -1  -4  124.24    7.92
  -4  -1  -4   93.09    5.97
  -4  -1  -4   93.90    6.41
  -4   1  -4  103.25    7.75
  -4   1  -4   87.33    6.47
   4   1   5   44.19    3.09
   4   1   5   44.72    3.80
   4  -1   5   36.20    2.84
   4  -1   5   36.96    3.30
   4  -1   5   34.79    3.31
   4   1   5   37.54    3.35
  -4  -1  -5   38.55    3.12
  -4  -1  -5   39.29    2.69
  -4  -1  -5   38.46    2.83
  -4   1  -5   42.82    4.10
  -4   1  -5   37.87    2.71
  -4   1  -5   36.71    3.29
   4   1   6    1.62    0.86
   4   1   6    1.63    0.58
   4   1   6    1.52    0.91
   4  -1   6    1.39    0.83
   4  -1   6    1.20    0.49
   4  -1   6    1.17    0.63
  -4  -1  -6    1.40    0.64
  -4  -1  -6    1.23    0.45
  -4  -1  -6    1.42    0.55
  -4   1  -6    1.28    0.98
  -4   1  -6    1.27    0.51
  -4   1  -6    1.47    0.83
   4   1   7    0.41    0.61
   4   1   7    0.34    0.61
   4   1   7    0.37    0.42
   4  -1   7    0.45    0.35
   4  -1   7    0.23    0.43
   4  -1   7    0.34    0.56
  -4  -1  -7    0.29    0.31
  -4  -1  -7    0.28    0.43
  -4  -1  -7    0.00    0.35
  -4   1  -7    0.36    0.30
  -4   1  -7    0.42    0.60
  -4   1  -7    0.25    0.70
   4   1   8    2.27    0.99
   4   1   8    2.91    1.16
   4   1   8    2.95    1.11
   4  -1   8    2.25    0.81
   4  -1   8    2.66    0.69
   4  -1   8    2.43    0.64
  -4   1  -8    2.42    1.14
  -4  -1  -8    2.23    0.51
  -4  -1  -8    1.97    0.52
  -4   1  -8    2.44    0.56
  -4   1  -8    2.55    1.08
  -4  -1  -8   -0.35    1.11
   4   1   9    1.52    0.49
   4   1   9    1.34    0.97
   4  -1   9    1.51    1.00
   4  -1   9    1.23    0.56
   4  -1   9   -0.02    0.74
  -4   1  -9    1.27    1.01
  -4  -1  -9    1.34    0.44
  -4  -1  -9    1.23    0.48
  -4  -1  -9    1.20    0.55
  -4   1  -9    1.05    0.81
   4   1  10    0.50    0.69
   4  -1  10    0.03    0.47
   4  -1  10    0.27    0.41
  -4  -1 -10    0.50    0.31
  -4  -1 -10   -0.01    0.35
  -4   1 -10    0.63    0.84
   4   1  11    0.02    0.68
   4  -1  11    0.01    0.41
   4  -1  11    0.53    0.43
  -4  -1 -11    0.58    0.31
  -4  -1 -11   -0.05    0.37
  -4   1 -11    0.98    0.86
   4  -1  12    0.00    0.25
   4   1  12   -0.00    0.38
  -4   1 -12    0.25    0.50
  -4  -1 -12   -0.01    0.18
   4   1  13   -0.00    0.31
   4  -1  13    0.01    0.23
  -4  -1 -13    0.00    0.15
  -4   1 -13    0.08    0.49
   4  -1  14   -0.01    0.24
   4   1  14    0.00    0.29
  -4   1 -14   -0.18    0.50
   4   1  15    0.00    0.36
   4  -1  15   -0.02    0.21
  -4   1 -15    0.01    0.41
   4  -1  16   -0.09    0.27
  -4   1 -16   -0.00    0.52
   4  -1  17    0.06    0.28
  -4   1 -17    0.00    0.89
   4  -1  18    0.09    0.45
  -4   1 -18    0.00    0.65
  -4   1 -19   -0.13    0.40
   4   2 -22   -0.09    0.47
  -4  -2  22   -0.10    0.60
  -4   2  22   -0.46    0.75
   4   2 -21   -0.01    0.46
   4  -2 -21   -0.64    0.68
  -4  -2  21    0.16    0.51
   4   2 -20   -0.09    0.52
   4  -2 -20    0.01    0.73
  -4  -2  20    0.00    0.60
  -4   2  20    0.92    0.67
   4   2 -19   -0.06    0.45
   4  -2 -19   -0.01    0.55
  -4  -2  19   -0.09    0.31
  -4  -2  19    0.00    0.84
  -4   2  19   -0.02    0.53
   4   2 -18    0.02    0.47
   4  -2 -18   -0.01    0.49
  -4  -2  18    0.00    0.64
  -4   2  18   -0.22    0.51
   4   2 -17    0.12    0.70
   4  -2 -17    0.01    0.36
  -4  -2  17    0.00    0.25
  -4  -2  17   -0.07    0.23
  -4   2  17    0.06    0.34
   4  -2 -16    0.24    0.42
   4   2 -16   -0.00    0.54
  -4  -2  16    0.04    0.26
  -4  -2  16    0.02    0.36
  -4   2  16   -0.01    0.42
   4   2 -15   -0.01    0.60
   4  -2 -15    0.19    0.38
  -4  -2  15    0.03    0.23
  -4  -2  15    0.01    0.45
  -4   2  15   -0.01    0.44
   4   2 -14   -0.00    0.77
   4  -2 -14    0.03    0.88
  -4  -2  14    0.01    0.61
  -4   2  14    0.17    1.20
  -4  -2  14    0.16    0.26
   4   2 -13    0.00    0.65
   4  -2 -13   -0.03    0.55
  -4  -2  13    0.07    0.24
  -4  -2  13    0.00    0.54
  -4   2  13    0.28    0.60
   4   2 -12    0.00    0.57
   4  -2 -12   -0.02    0.33
   4  -2 -12    0.02    0.47
  -4  -2  12    0.11    0.21
  -4  -2  12   -0.01    0.57
  -4   2  12    0.47    0.60
   4   2 -11   -0.00    0.56
   4  -2 -11    0.27    0.48
   4  -2 -11    0.05    0.69
  -4  -2  11    0.08    0.18
  -4   2  11    0.27    0.60
  -4  -2  11   -0.00    0.89
   4   2 -10    0.07    0.52
   4  -2 -10    0.12    0.35
   4  -2 -10    0.14    0.26
   4  -2 -10    0.09    0.36
  -4  -2  10    0.08    0.14
  -4  -2  10    0.07    0.23
  -4  -2  10    0.10    0.44
  -4   2  10    0.03    0.56
   4  -2  -9    0.04    0.28
   4  -2  -9    0.07    0.21
   4  -2  -9    0.03    0.37
  -4  -2   9    0.08    0.42
  -4  -2   9    0.09    0.40
  -4   2   9    0.14    0.46
  -4   2   9   -0.00    0.42
   4   2  -8    2.26    1.00
   4  -2  -8    1.51    0.45
   4  -2  -8    0.98    0.30
   4  -2  -8    0.77    0.73
   4   2  -8    1.54    0.78
  -4  -2   8    1.07    0.75
  -4  -2   8    1.56    0.73
  -4   2   8    0.57    0.74
  -4   2   8    1.78    1.44
  -4   2   8    1.41    0.82
   4   2  -7    3.32    1.11
   4  -2  -7    2.86    0.46
   4  -2  -7    1.60    0.51
   4  -2  -7    2.51    0.88
   4   2  -7    2.76    0.88
  -4  -2   7    2.42    0.85
  -4  -2   7    2.43    0.86
  -4   2   7    0.04    0.74
  -4   2   7    2.61    1.58
  -4   2   7    2.88    0.98
   4   2  -6    0.55    0.67
   4  -2  -6    0.32    0.23
   4  -2  -6    0.22    0.29
   4  -2  -6    0.34    0.55
   4  -2  -6    0.35    0.59
   4   2  -6    0.45    0.55
  -4  -2   6    0.30    0.54
  -4  -2   6    0.55    0.54
  -4   2   6    0.48    0.56
  -4   2   6    0.43    0.63
   4   2  -5    1.45    0.72
   4   2  -5    2.00    0.87
   4  -2  -5    1.05    0.39
   4  -2  -5    1.35    0.40
   4  -2  -5    1.41    0.77
   4  -2  -5    1.52    1.49
  -4  -2   5    1.21    0.69
  -4  -2   5    1.48    0.74
  -4   2   5    1.44    0.75
  -4   2   5    1.38    0.88
   4   2  -4    1.97    0.79
   4   2  -4    1.88    0.37
   4  -2  -4    2.39    1.02
   4  -2  -4    1.84    0.84
   4   2  -4    2.25    0.96
  -4  -2   4    1.64    1.32
  -4  -2   4    2.22    1.43
  -4   2   4    1.90    0.81
  -4   2   4    1.75    1.10
   4   2  -3    4.64    1.01
   4   2  -3    4.90    0.61
   4  -2  -3    3.58    1.05
   4  -2  -3    4.92    1.32
  -4  -2   3    4.77    0.99
  -4  -2   3    4.92    1.05
  -4   2   3    4.32    0.54
  -4   2   3    4.37    1.02
  -4   2   3    5.76    2.55
   4   2  -2    7.90    2.21
   4   2  -2    8.76    0.91
   4  -2  -2    6.20    2.02
   4  -2  -2    6.96    1.51
  -4  -2   2    7.02    1.11
  -4  -2   2    8.48    1.35
  -4   2   2    6.89    1.19
  -4   2   2    7.58    1.20
  -4   2   2    7.81    2.64
   4   2  -1   15.28    1.85
   4   2  -1   19.10    1.57
   4  -2  -1   16.39    1.89
   4  -2  -1   14.57    1.97
  -4  -2   1   14.35    1.54
  -4  -2   1   15.95    1.80
  -4   2   1   16.38    1.47
  -4   2   1   14.92    1.64
  -4   2   1   17.31    2.24
   4   2   0    1.15    0.74
   4   2   0    1.42    0.59
   4  -2   0    1.04    0.80
   4  -2   0    1.39    0.81
  -4  -2   0    1.02    0.66
  -4  -2   0    1.29    0.55
  -4   2   0   -0.02    0.56
  -4   2   0    0.83    1.01
  -4   2   0    0.86    0.87
   4   2   1    0.68    0.62
   4   2   1    0.74    0.57
   4  -2   1    0.79    0.68
   4  -2   1    0.60    0.67
  -4  -2  -1    0.64    0.54
  -4   2  -1    0.53    0.55
  -4   2  -1    0.46    0.51
  -4  -2  -1    0.41    0.43
   4   2   2    2.84    0.85
   4   2   2    3.82    0.94
   4  -2   2    2.89    0.97
   4  -2   2    2.48    0.99
  -4  -2  -2    2.54    0.74
  -4  -2  -2    2.33    0.57
  -4   2  -2    2.82    0.91
  -4   2  -2    2.42    0.75
   4   2   3   14.65    1.62
   4   2   3   18.75    1.87
   4  -2   3   15.60    1.84
   4  -2   3   13.48    1.78
  -4  -2  -3   12.46    2.09
  -4   2  -3   15.26    1.92
  -4   2  -3   13.98    1.50
  -4  -2  -3    9.19    0.98
   4   2   4   22.19    3.42
   4   2   4   27.88    2.64
   4  -2   4   22.47    2.31
   4  -2   4   18.41    2.04
  -4  -2  -4   19.84    2.85
  -4   2  -4   23.56    2.67
  -4   2  -4   23.22    2.20
   4   2   5   26.12    2.71
   4   2   5   29.90    2.89
   4   2   5   18.04    3.56
   4  -2   5   22.80    2.35
   4  -2   5   19.31    1.97
  -4  -2  -5   21.80    2.06
  -4  -2  -5   24.61    2.06
  -4   2  -5   25.66    3.06
  -4   2  -5   31.42    4.16
   4   2   6    2.81    1.05
   4   2   6    2.93    1.13
   4  -2   6    2.27    1.37
   4  -2   6    1.84    0.59
   4  -2   6    1.77    0.64
  -4  -2  -6    2.27    0.61
  -4  -2  -6    2.30    0.73
  -4  -2  -6    1.55    0.36
  -4   2  -6    2.00    1.14
  -4   2  -6    2.65    0.90
   4   2   7    0.20    0.52
   4  -2   7   -0.08    0.29
   4  -2   7    0.24    0.64
   4  -2   7   -0.00    0.24
  -4  -2  -7    0.13    0.22
  -4  -2  -7    0.09    0.32
  -4  -2  -7   -0.01    0.16
  -4   2  -7    0.19    0.55
   4   2   8    1.33    0.85
   4  -2   8    1.04    0.59
   4  -2   8    0.92    0.35
  -4  -2  -8    0.60    0.55
  -4  -2  -8    0.96    0.52
  -4  -2  -8   -0.01    0.25
  -4   2  -8    0.89    0.93
   4  -2   9   -0.03    0.26
   4  -2   9   -0.00    0.14
   4   2   9    0.03    0.37
  -4  -2  -9   -0.00    0.23
  -4   2  -9   -0.00    0.43
   4   2  10   -0.04    0.38
   4  -2  10    0.01    0.24
  -4  -2 -10    0.00    0.20
  -4   2 -10    0.00    0.40
   4   2  11   -0.00    0.40
   4  -2  11   -0.01    0.24
  -4  -2 -11    0.00    0.20
   4   2  12   -0.01    0.37
   4  -2  12    0.01    0.24
  -4  -2 -12   -0.00    0.19
   4  -2  13    0.01    0.26
   4   2  13    0.03    0.35
  -4  -2 -13   -0.00    0.21
  -4   2 -13   -0.00    0.42
   4   2  14    0.00    0.36
   4  -2  14   -0.01    0.29
  -4  -2 -14   -0.00    0.22
  -4   2 -14   -0.15    0.56
   4   2  15   -0.06    0.26
   4  -2  15    0.03    0.44
  -4  -2 -15    0.02    0.17
  -4   2 -15   -0.02    0.46
   4   2  16   -0.17    0.32
   4  -2  16   -0.14    0.58
  -4  -2 -16    0.15    0.22
  -4   2 -16   -0.15    0.56
   4   2  17   -0.07    0.61
   4  -2  17   -0.13    0.59
  -4  -2 -17   -0.05    0.21
  -4   2 -17    0.33    0.56
   4  -2  18    0.14    0.39
  -4   2 -18   -0.12    0.68
  -4   2 -19   -0.02    0.71
  -4   2 -20    0.38    0.72
  -4   3  21   -0.15    1.39
   4  -3 -20   -0.47    1.22
  -4  -3  20    0.18    0.61
  -4  -3  20    0.00    0.45
  -4   3  20    2.05    0.70
   4   3 -19    0.33    0.33
   4  -3 -19   -0.53    0.81
  -4  -3  19   -0.13    0.46
  -4  -3  19   -0.16    0.35
  -4   3  19    0.26    0.46
   4   3 -18   -0.10    0.37
   4  -3 -18    0.10    0.45
  -4   3  18    0.20    0.46
   4  -3 -17    0.04    0.39
   4   3 -17    0.09    0.70
  -4  -3  17   -0.07    0.74
  -4   3  17    0.04    0.43
   4   3 -16   -0.05    0.44
   4  -3 -16    0.04    0.39
  -4  -3  16   -0.04    0.46
  -4   3  16   -0.33    0.51
   4   3 -15   -0.02    0.38
   4  -3 -15   -0.03    0.28
  -4  -3  15    0.04    0.42
  -4   3  15   -0.21    0.71
   4   3 -14    0.00    0.32
   4  -3 -14    0.01    0.19
   4  -3 -14   -0.03    0.19
  -4  -3  14    0.01    0.38
  -4   3  14    0.01    0.36
   4   3 -13    0.00    0.34
   4  -3 -13    0.02    0.22
   4  -3 -13   -0.01    0.17
  -4  -3  13    0.01    0.40
  -4   3  13    0.02    0.38
   4   3 -12   -0.01    0.40
   4  -3 -12   -0.06    0.29
   4  -3 -12    0.01    0.18
  -4  -3  12    0.01    0.47
  -4   3  12   -0.00    0.46
   4   3 -11    0.00    0.46
   4  -3 -11   -0.01    0.19
   4  -3 -11    0.04    0.32
  -4  -3  11    0.01    0.47
  -4   3  11    0.06    0.51
   4   3 -10   -0.01    0.50
   4  -3 -10   -0.07    0.59
  -4  -3  10   -0.01    0.45
  -4   3  10    0.00    0.52
   4  -3  -9    0.02    0.77
  -4  -3   9    0.01    0.43
  -4  -3   9    0.14    0.73
  -4   3   9   -0.01    0.49
   4  -3  -8    0.12    0.49
  -4  -3   8   -0.02    0.50
  -4  -3   8    0.09    0.41
  -4   3   8    0.01    0.53
   4  -3  -7    0.22    0.61
   4  -3  -7    0.23    0.60
  -4  -3   7    0.23    0.59
  -4  -3   7   -0.02    0.47
   4  -3  -6    0.28    0.62
   4  -3  -6    0.18    0.59
  -4  -3   6    0.11    0.53
  -4  -3   6    0.08    0.47
   4  -3  -5    0.39    0.70
   4  -3  -5    0.27    0.69
  -4  -3   5    0.18    0.59
  -4  -3   5    0.30    0.59
   4  -3  -4    0.26    0.66
   4  -3  -4    0.26    0.65
  -4  -3   4    0.22    0.54
   4  -3  -3    1.25    0.90
   4  -3  -3    1.02    0.92
  -4  -3   3    1.22    0.71
  -4  -3   3    0.95    0.71
   4   3  -2    0.08    0.25
   4  -3  -2    0.07    0.52
   4  -3  -2    0.04    0.53
  -4  -3   2    0.07    0.38
  -4  -3   2    0.08    0.42
   4  -3  -1    0.66    1.28
   4  -3  -1    0.50    0.81
   4   3  -1    1.01    0.50
  -4  -3   1    0.51    0.55
  -4  -3   1    0.61    0.69
   4   3   0    0.47    0.76
   4  -3   0    2.76    1.00
   4  -3   0    2.78    1.98
  -4  -3   0    2.46    0.70
  -4   3   0    2.90    0.61
  -4  -3   0    2.80    0.92
   4   3   1    0.05    0.45
   4  -3   1    0.41    0.56
   4  -3   1    0.37    0.99
  -4  -3  -1    0.01    0.36
  -4  -3  -1    0.32    0.48
  -4   3  -1   -0.03    0.36
   4   3   2    0.06    0.57
   4  -3   2    0.72    0.66
   4  -3   2    0.13    1.10
  -4  -3  -2   -0.00    0.54
  -4  -3  -2    0.54    0.54
  -4   3  -2   -0.01    0.47
   4  -3   3    0.18    0.56
   4  -3   3    0.06    0.74
  -4  -3  -3    0.10    0.48
  -4  -3  -3   -0.01    0.37
  -4  -3  -3    0.12    0.41
  -4   3  -3   -0.05    0.42
   4  -3   4   -0.00    0.53
   4  -3   4    0.00    0.46
  -4  -3  -4   -0.00    0.34
  -4  -3  -4   -0.03    0.29
  -4   3  -4    0.01    0.37
  -4  -3  -4   -0.09    0.45
   4   3   5    0.05    0.46
   4  -3   5   -0.01    0.42
   4  -3   5    0.02    0.46
  -4  -3  -5    0.00    0.50
  -4   3  -5    0.00    0.38
   4   3   6    0.08    0.52
   4  -3   6   -0.00    0.48
   4  -3   6   -0.00    0.44
  -4  -3  -6    0.01    0.63
   4   3   7    0.19    1.04
   4  -3   7    2.94    0.98
   4  -3   7   -0.00    0.71
  -4  -3  -7    0.01    1.19
  -4   3  -7   -0.00    1.01
   4  -3   8   -0.03    0.59
   4   3   8    0.28    0.67
  -4  -3  -8    0.01    0.39
  -4   3  -8   -0.00    0.64
   4   3   9    0.08    0.50
   4  -3   9    0.00    0.44
  -4  -3  -9   -0.01    0.30
  -4   3  -9   -0.00    0.51
   4   3  10    0.01    0.41
   4  -3  10    0.02    0.38
  -4  -3 -10   -0.00    0.26
  -4   3 -10    0.01    0.43
   4   3  11   -0.00    0.41
   4  -3  11    0.04    0.39
  -4  -3 -11   -0.00    0.28
  -4   3 -11    0.01    0.46
   4  -3  12   -0.13    0.53
   4   3  12    0.06    0.66
  -4  -3 -12   -0.09    0.38
  -4   3 -12    0.00    0.64
   4   3  13   -0.20    0.58
   4  -3  13   -0.12    0.49
  -4  -3 -13    0.06    0.34
  -4   3 -13    0.04    0.60
   4   3  14   -0.13    0.54
   4  -3  14    0.36    0.56
  -4  -3 -14   -0.07    0.38
  -4   3 -14    0.22    0.71
   4   3  15   -0.01    0.65
   4  -3  15    0.10    0.70
  -4  -3 -15   -0.01    0.86
  -4   3 -15    0.65    0.90
   4   3  16    0.02    0.49
   4  -3  16    0.12    0.55
  -4  -3 -16   -0.04    0.66
  -4   3 -16    0.07    0.75
   4   3  17   -0.17    1.60
   4  -3  17    2.91    1.09
  -4  -3 -17   -0.01    1.09
   4   3  18    0.95    0.80
  -4   4  18    0.90    0.70
   4  -4 -17   -0.29    0.37
  -4   4  17   -0.10    0.54
  -4  -4  16    0.03    0.92
  -4   4  16    0.58    0.61
   4   4 -15    0.12    0.31
   4  -4 -15   -0.14    0.54
  -4  -4  15   -0.04    1.12
  -4   4  15    0.13    0.45
   4   4 -14   -0.09    0.31
   4  -4 -14    0.20    0.60
  -4  -4  14   -0.05    0.53
  -4   4  14   -0.14    0.81
   4   4 -13    0.13    0.36
   4  -4 -13    0.05    0.38
  -4  -4  13    0.00    0.58
  -4   4  13   -0.06    0.49
   4   4 -12    0.39    0.41
   4  -4 -12    0.11    0.46
  -4  -4  12   -0.14    0.60
  -4   4  12   -0.31    0.55
   4   4 -11    0.14    0.44
   4  -4 -11    0.06    0.51
  -4   4  11   -0.01    0.59
  -4  -4  11    0.47    0.63
   4   4 -10   -0.00    0.29
   4  -4 -10   -0.04    0.31
  -4  -4  10    0.05    0.35
  -4   4  10    0.03    0.36
   4  -4  -9    0.03    0.32
  -4  -4   9   -0.14    0.29
  -4  -4   9    0.27    0.41
  -4   4   9    0.02    0.39
   4  -4  -8   -0.08    0.41
  -4  -4   8    0.11    0.39
  -4  -4   8    0.14    0.48
  -4   4   8    0.02    0.48
   4  -4  -7    0.12    0.86
  -4  -4   7    0.21    0.50
  -4  -4   7    0.07    0.54
  -4   4   7    0.01    0.58
   4  -4  -6    0.24    0.54
   4  -4  -6   -0.04    0.96
  -4  -4   6    0.06    0.51
  -4  -4   6   -0.03    0.48
   4  -4  -5    0.28    0.69
   4  -4  -5    0.03    0.63
  -4  -4   5    0.32    0.66
  -4  -4   5    0.16    0.85
   4  -4  -4    0.05    0.65
   4  -4  -4   -0.06    0.58
  -4  -4   4   -0.11    0.62
  -4  -4   4   -0.45    0.73
   4  -4  -3    0.15    0.52
   4  -4  -3    0.03    0.44
  -4  -4   3   -0.26    0.45
  -4  -4   3    0.11    0.79
   4  -4  -2    0.26    0.73
   4  -4  -2    0.01    0.72
  -4  -4   2    0.19    0.58
  -4  -4   2    0.52    1.28
   4  -4  -1    0.05    0.58
   4  -4  -1   -0.02    0.54
  -4  -4   1    0.13    0.52
   4   4   0   -0.03    0.28
   4  -4   0    0.06    0.53
   4  -4   0    0.04    0.47
  -4  -4   0   -0.15    0.41
  -4  -4   0    0.11    0.20
   4  -4   1    1.95    1.75
   4  -4   1    0.07    0.84
   4   4   1    2.07    0.71
  -4  -4  -1    1.39    0.89
   4   4   2    0.02    0.60
   4  -4   2    0.96    1.45
   4  -4   2   -0.00    0.48
  -4  -4  -2    1.05    0.65
   4  -4   3    0.02    0.36
   4  -4   3    0.00    0.20
   4   4   3   -0.03    0.33
  -4  -4  -3   -0.03    0.33
   4   4   4   -0.05    0.53
   4  -4   4   -0.01    0.55
   4  -4   4   -0.01    0.22
  -4  -4  -4    0.70    0.48
  -4   4  -4   -0.01    0.33
   4  -4   5   -0.00    0.32
   4  -4   5   -0.00    0.11
   4   4   5   -0.11    0.33
  -4  -4  -5    0.05    0.27
  -4   4  -5    0.01    0.22
   4   4   6    0.25    0.69
   4  -4   6    0.01    0.68
  -4  -4  -6    0.40    0.54
  -4   4  -6   -0.01    0.48
   4   4   7   -0.05    0.46
   4  -4   7   -0.04    0.47
  -4  -4  -7   -0.00    0.34
  -4   4  -7    0.01    0.32
   4   4   8    0.23    0.68
   4  -4   8    0.07    0.69
  -4  -4  -8    0.01    0.49
  -4   4  -8    0.14    0.52
   4   4   9   -0.36    0.69
   4  -4   9   -0.00    0.70
  -4  -4  -9   -0.02    0.48
  -4   4  -9   -0.02    0.54
   4   4  10    0.76    0.95
   4  -4  10    0.51    1.00
  -4  -4 -10    0.02    0.66
  -4   4 -10   -0.02    0.73
   4  -4  11    0.21    0.63
   4   4  11   -0.19    0.60
  -4  -4 -11   -0.06    0.41
  -4   4 -11    0.04    0.51
   4   4  12   -0.10    0.63
   4  -4  12   -0.11    0.68
  -4  -4 -12   -0.01    0.43
  -4   4 -12    0.09    0.56
   4  -4  13    0.30    0.56
   4   4  13   -0.18    0.50
  -4  -4 -13    0.00    0.34
  -4   4 -13   -0.08    0.48
   4   4  14    0.05    0.90
   4  -4  14   -1.52    1.04
  -4  -4 -14    0.09    0.62
  -4   4 -14   -0.46    0.97
   4   4  15   -0.08    0.61
   4  -4  15    0.64    0.73
  -4  -4 -15   -0.06    0.49
  -4   4 -15   -0.04    0.74
   4   4  16    0.03    0.68
   4  -4  16    1.47    0.96
  -4  -4 -16   -0.15    0.59
  -4   4 -16    0.11    0.89
  -4  -5  15    0.40    0.92
   4  -5 -14    0.14    0.63
  -4  -5  14    2.49    1.01
   4  -5 -13    0.04    0.49
  -4  -5  13    0.07    0.67
  -4   5  13    0.24    0.43
   4  -5 -12   -0.25    1.39
  -4  -5  12   -1.44    1.55
  -4   5  12   -0.34    1.14
   4  -5 -11    0.05    0.74
  -4  -5  11    0.24    1.38
  -4   5  11    0.80    0.58
   4   5 -10   -0.07    0.21
   4  -5 -10    0.08    0.44
  -4  -5  10    0.19    0.71
  -4   5  10    0.03    0.33
   4   5  -9    0.06    0.30
   4  -5  -9   -0.08    0.55
  -4  -5   9    0.06    0.42
  -4   5   9    0.18    0.45
   4   5  -8   -0.05    0.28
   4  -5  -8   -0.15    0.47
  -4  -5   8    0.00    0.32
  -4   5   8    0.06    0.39
   4  -5  -7   -0.10    0.41
  -4  -5   7    0.09    0.24
  -4  -5   7    0.00    0.26
  -4   5   7   -0.05    0.36
   4  -5  -6    0.22    0.54
  -4  -5   6   -0.30    0.35
  -4  -5   6    0.00    0.32
  -4   5   6   -0.14    0.49
   4  -5  -5    0.06    0.50
  -4  -5   5    0.38    0.37
  -4  -5   5   -0.00    0.27
  -4   5   5   -0.25    0.48
   4  -5  -4    0.38    0.44
   4  -5  -4    0.07    0.56
  -4  -5   4   -0.08    0.36
  -4  -5   4    0.00    0.20
   4  -5  -3    0.28    0.50
   4  -5  -3    0.01    0.66
  -4  -5   3    0.00    0.43
   4  -5  -2   -0.20    0.67
   4  -5  -2   -0.14    0.45
  -4  -5   2   -0.01    0.45
   4  -5  -1    0.16    0.71
   4  -5  -1    0.21    0.42
  -4  -5   1    0.00    0.49
   4  -5   0   -0.11    0.34
   4  -5   0    0.02    0.66
  -4  -5   0    0.00    0.74
   4  -5   1    0.02    0.18
   4  -5   1   -0.09    0.39
  -4  -5  -1   -0.00    0.52
   4   5   2    0.26    0.33
   4  -5   2    0.02    0.29
   4  -5   2   -0.09    0.72
  -4  -5  -2    0.01    0.48
   4   5   3   -0.02    0.22
   4  -5   3    0.07    0.40
   4  -5   3   -0.00    0.15
  -4  -5  -3    0.01    0.28
   4   5   4    0.35    0.53
   4  -5   4    0.05    0.80
  -4  -5  -4   -0.01    0.57
   4   5   5   -0.23    0.52
   4  -5   5    0.06    0.72
  -4  -5  -5   -0.01    0.54
   4  -5   6    0.08    1.27
   4   5   6    0.19    0.59
  -4  -5  -6    0.01    0.57
   4   5   7   -0.02    0.45
   4  -5   7   -0.00    0.89
  -4  -5  -7   -0.00    0.40
   4   5   8   -0.01    0.56
   4  -5   8   -0.01    1.04
  -4  -5  -8   -0.00    0.48
  -4   5  -8   -0.04    0.27
   4   5   9   -0.12    0.96
  -4  -5  -9    2.31    0.83
  -4   5  -9   -0.14    0.50
   4   5  10   -0.14    0.78
   4  -5  10   -0.42    1.50
  -4  -5 -10    0.60    0.62
  -4   5 -10    0.04    0.45
   4   5  11    0.64    1.04
   4  -5  11   -0.68    1.71
  -4  -5 -11    1.52    0.80
  -4   5 -11   -0.04    0.64
   4   5  12    0.14    1.46
   4  -5  12   22.03    2.49
  -4  -5 -12    0.27    1.17
   4  -6  -7    0.14    0.92
   4  -6  -6   -0.03    0.67
   4  -6  -5    0.45    0.87
  -4   6   5    0.08    0.35
   4  -6  -4    0.94    0.96
  -4   6   4    0.24    0.47
   4  -6  -3   -0.15    0.82
  -4   6   3    0.47    0.49
   4  -6  -2   -0.18    0.65
  -4   6   2   -0.22    0.47
   4  -6  -1    0.06    0.63
  -4  -6   1   -0.22    0.36
  -4   6   1    0.81    0.46
   4  -6   0    0.20    0.46
  -4  -6   0   -0.17    0.31
  -4   6   0   -0.29    0.46
   4  -6   1    0.63    0.78
   4  -6   2    4.40    0.94
  -4  -6  -2    0.01    0.54
   4  -6   3    0.02    0.56
  -4  -6  -3   -0.12    0.33
   4  -6   4    0.50    0.64
  -4  -6  -4   -0.37    0.38
   4  -6   5   -0.69    0.77
  -4  -6  -5   -0.37    0.48
   5   0 -23    0.07    0.91
  -5   0  23   -1.01    0.87
   5   0 -22    1.88    2.11
  -5   0  22    1.29    1.03
   5   0 -21    0.03    0.46
  -5   0  21   -0.01    0.42
   5   0 -20   -0.00    0.54
  -5   0  20    0.05    0.49
   5   0 -19    0.02    0.62
  -5   0  19   -0.14    0.53
   5   0 -18    0.00    0.40
  -5   0  18   -0.05    0.74
   5   0 -17   -0.26    0.57
  -5   0  17   -0.14    0.47
   5   0 -16    0.06    0.46
  -5   0  16    0.09    0.38
   5   0 -15    0.17    0.51
  -5   0  15    0.08    0.43
   5   0 -14    0.32    1.37
  -5   0  14    0.11    0.38
   5   0 -13   -0.26    0.57
  -5   0  13    0.03    0.19
   5   0 -12    0.18    0.66
   5   0 -11    0.02    0.16
   5   0 -11    0.07    0.29
  -5   0  11   -0.02    0.11
   5   0 -10   -0.07    0.28
   5   0 -10    0.10    0.41
  -5   0  10    0.02    0.19
  -5   0  10    0.17    0.27
  -5   0  10    0.00    0.19
   5   0  -9    0.02    0.35
   5   0  -9    0.15    0.41
   5   0  -9    0.13    0.36
  -5   0   9    0.04    0.38
  -5   0   9    0.18    0.28
  -5   0   9    0.00    0.24
   5   0  -8    0.22    0.47
   5   0  -8    0.14    0.25
   5   0  -8    0.38    0.42
   5   0  -8    0.31    0.40
  -5   0   8    0.27    0.43
  -5   0   8    0.22    0.31
  -5   0   8   -0.00    0.58
   5   0  -7    4.49    0.98
   5   0  -7    4.96    0.81
   5   0  -7    4.55    0.76
   5   0  -7    3.79    0.60
  -5   0   7    4.39    0.62
  -5   0   7    4.53    0.67
  -5   0   7    4.26    0.72
   5   0  -6    0.16    0.49
   5   0  -6    0.25    0.55
   5   0  -6    0.29    0.33
   5   0  -6    0.20    0.32
  -5   0   6    0.13    0.23
  -5   0   6    0.29    0.27
  -5   0   6    0.17    0.31
  -5   0   6    0.05    0.25
   5   0  -5    0.22    0.55
   5   0  -5    0.37    0.58
   5   0  -5    0.01    0.30
   5   0  -5    0.31    0.71
  -5   0   5    0.21    0.21
  -5   0   5    0.29    0.42
  -5   0   5    0.37    0.38
   5   0  -4    0.05    0.48
   5   0  -4    0.10    0.22
   5   0  -4    0.03    0.39
  -5   0   4    0.10    0.16
  -5   0   4    0.11    0.34
  -5   0   4    0.06    0.14
   5   0  -3    0.48    0.69
   5   0  -3    0.62    0.30
   5   0  -3    0.55    0.59
  -5   0   3    0.26    0.16
  -5   0   3    0.57    0.27
  -5   0   3    0.48    0.20
  -5   0   3    0.66    1.03
   5   0  -2    0.55    0.80
   5   0  -2    1.07    0.29
   5   0  -2    1.36    0.72
  -5   0   2    0.86    0.30
  -5   0   2    0.45    0.14
  -5   0   2    0.75    0.20
  -5   0   2    1.07    0.64
   5   0  -1    0.02    0.48
   5   0  -1    0.18    0.25
   5   0  -1   -0.01    0.42
  -5   0   1   -0.00    0.14
  -5   0   1   -0.03    0.07
  -5   0   1    0.23    0.15
  -5   0   1    0.12    0.35
   5   0   0    7.78    0.62
   5   0   0    8.71    1.57
  -5   0   0    7.44    1.30
  -5   0   0    6.33    0.44
  -5   0   0    8.42    1.32
   5   0   1   10.67    0.71
   5   0   1   10.19    1.36
   5   0   1   11.41    1.81
  -5   0  -1   10.40    1.56
  -5   0  -1    7.89    0.75
  -5   0  -1   11.11    1.53
   5   0   2   19.99    2.07
   5   0   2   22.51    1.65
  -5   0  -2   19.73    2.19
  -5   0  -2   20.83    2.15
   5   0   3    0.26    0.53
  -5   0  -3    0.20    0.54
  -5   0  -3    0.12    0.49
   5   0   4    0.11    0.44
   5   0   4    0.07    0.54
  -5   0  -4    0.07    0.44
  -5   0  -4    0.01    0.39
   5   0   5    3.75    1.30
   5   0   5    3.74    1.10
  -5   0  -5    3.33    1.08
  -5   0  -5    3.08    0.91
   5   0   6    0.81    1.39
   5   0   6    0.87    1.71
  -5   0  -6    0.83    1.39
  -5   0  -6    0.69    0.61
   5   0   7    0.17    0.83
  -5   0  -7    0.30    0.98
   5   0   8    0.05    0.55
  -5   0  -8   -0.01    0.69
   5   0   9    6.01    1.62
  -5   0  -9    4.59    1.97
   5   0  10   -0.04    0.53
   5   0  11   -0.00    0.77
  -5   0 -11    0.82    0.68
   5   0  12    0.01    0.34
  -5   0 -12   -0.04    0.34
   5   0  13    0.00    0.36
  -5   0 -13    0.22    0.36
   5   0  14   -0.00    0.22
  -5   0 -14   -0.02    0.23
  -5   0 -15   -0.00    0.15
  -5   0 -16    0.00    0.18
   5   1 -23   -1.11    1.75
   5  -1 -23    1.90    1.06
  -5  -1  23    0.24    0.78
  -5   1  23    1.60    1.05
   5   1 -22   -0.18    0.63
   5  -1 -22   -0.20    0.73
  -5  -1  22   -0.07    1.02
   5   1 -21   -0.08    0.42
   5  -1 -21   -0.02    0.46
  -5  -1  21    0.08    0.34
   5   1 -20    0.06    0.50
   5  -1 -20    0.00    0.50
  -5  -1  20    0.00    0.39
  -5   1  20    0.06    0.75
   5   1 -19    0.01    0.45
  -5  -1  19   -0.00    0.33
  -5   1  19   -0.05    0.39
   5   1 -18   -0.07    0.42
   5  -1 -18    0.01    0.45
  -5  -1  18    0.00    0.28
  -5   1  18    0.01    0.40
   5   1 -17    0.00    0.59
   5  -1 -17    0.74    0.59
  -5  -1  17    0.00    0.34
  -5   1  17   -0.11    0.54
   5   1 -16   -0.43    0.80
   5  -1 -16   -0.13    0.35
  -5  -1  16    0.03    0.19
  -5   1  16    0.16    0.34
   5  -1 -15   -0.23    0.46
   5   1 -15    0.06    0.64
  -5  -1  15    0.19    0.24
  -5  -1  15   -0.01    0.24
  -5   1  15    0.19    0.44
   5   1 -14    0.20    0.74
   5  -1 -14    0.15    0.53
  -5  -1  14    0.16    0.25
  -5  -1  14   -0.00    0.32
  -5   1  14    0.05    0.51
   5  -1 -13    0.14    0.40
   5   1 -13    0.18    0.64
  -5  -1  13   -0.03    0.52
  -5  -1  13   -0.01    0.60
  -5   1  13    0.04    0.81
   5   1 -12   -0.07    0.53
   5  -1 -12    0.01    0.31
  -5  -1  12    0.10    0.30
  -5  -1  12    0.01    0.30
  -5   1  12    0.35    0.76
   5  -1 -11    0.29    0.35
   5   1 -11    0.39    0.59
  -5  -1  11    0.11    0.32
  -5  -1  11   -0.03    0.39
  -5   1  11    0.25    0.55
   5   1 -10    0.29    0.52
   5  -1 -10    0.33    0.28
   5  -1 -10   -0.01    0.27
  -5  -1  10    0.14    0.48
  -5   1  10    0.21    0.51
  -5  -1  10    0.09    0.19
  -5  -1  10    0.23    0.40
  -5   1  10    0.15    0.26
   5   1  -9    0.13    0.81
   5   1  -9    0.26    0.47
   5  -1  -9    0.09    0.24
   5  -1  -9    0.15    0.30
   5  -1  -9    0.10    0.28
  -5  -1   9   -0.00    0.12
  -5  -1   9    0.14    0.19
  -5  -1   9    0.16    0.37
  -5   1   9    0.17    0.42
  -5   1   9    0.14    0.40
  -5   1   9    0.19    0.27
   5  -1  -8    0.13    0.26
   5   1  -8    0.03    0.44
   5   1  -8    0.01    0.43
   5  -1  -8    0.07    0.43
   5  -1  -8    0.14    0.57
   5   1  -8   -0.13    0.81
  -5  -1   8    0.11    0.38
  -5   1   8    0.02    0.38
  -5   1   8    0.07    0.35
  -5   1   8    0.17    0.30
   5   1  -7    1.58    0.73
   5  -1  -7    1.27    0.59
   5  -1  -7    2.03    0.44
   5  -1  -7    1.86    0.73
   5   1  -7    1.86    1.76
  -5  -1   7    1.68    0.70
  -5  -1   7    1.66    1.29
  -5   1   7    1.62    0.62
  -5   1   7    1.43    0.62
  -5   1   7    1.30    0.31
  -5   1   7    1.86    0.62
   5   1  -6    7.84    1.52
   5   1  -6    6.59    1.06
   5   1  -6    6.22    0.67
   5  -1  -6    4.70    0.79
   5  -1  -6    7.49    0.70
   5  -1  -6    6.07    1.15
  -5   1   6    5.22    0.86
  -5  -1   6    5.96    1.04
  -5  -1   6    6.07    1.09
  -5   1   6    6.04    1.48
  -5   1   6    5.52    0.61
  -5   1   6    7.05    1.08
   5   1  -5    1.44    1.00
   5   1  -5    1.71    0.64
   5   1  -5    1.74    0.48
   5  -1  -5    1.51    0.68
   5  -1  -5    1.28    0.42
   5  -1  -5    1.67    0.31
  -5  -1   5    1.64    0.68
  -5  -1   5    1.47    0.65
  -5   1   5   -0.02    0.43
  -5   1   5    1.48    0.52
  -5   1   5   -0.01    0.68
  -5   1   5    1.98    0.69
   5   1  -4    0.47    0.80
   5   1  -4    0.55    0.46
   5   1  -4    0.70    0.43
   5  -1  -4    0.44    0.34
   5  -1  -4    0.80    0.42
   5  -1  -4    0.37    0.28
   5  -1  -4    0.52    0.60
  -5  -1   4    0.45    0.51
  -5  -1   4    0.60    0.51
  -5   1   4    0.46    0.38
  -5   1   4    0.02    0.39
  -5   1   4    0.47    0.56
   5   1  -3    2.95    0.71
   5   1  -3    3.66    0.81
   5  -1  -3    2.78    0.68
   5  -1  -3    2.91    0.98
   5   1  -3    3.60    1.31
  -5  -1   3    2.88    0.75
  -5  -1   3    2.80    0.84
  -5   1   3    2.80    0.58
  -5   1   3    3.33    0.72
  -5   1   3    3.80    0.95
   5   1  -2    9.62    1.92
   5   1  -2    8.53    1.00
   5   1  -2   11.26    2.26
   5  -1  -2    8.80    1.02
   5  -1  -2    8.69    2.56
  -5  -1   2    8.29    1.59
  -5  -1   2    8.17    1.23
  -5   1   2    8.06    0.87
  -5   1   2    9.50    1.19
  -5   1   2   11.31    1.61
   5   1  -1    3.86    1.45
   5   1  -1    3.34    1.51
   5  -1  -1    4.24    2.23
   5  -1  -1    2.96    0.65
   5   1  -1    3.48    1.20
  -5  -1   1    3.63    1.35
  -5   1   1    2.89    0.94
  -5   1   1    3.35    0.85
  -5   1   1    4.01    1.12
  -5  -1   1    2.99    0.87
   5   1   0    1.91    0.61
   5   1   0    0.29    1.27
   5   1   0    2.33    0.85
   5  -1   0    2.52    0.99
  -5  -1   0    1.98    1.54
  -5  -1   0    2.24    0.61
  -5   1   0    1.65    0.47
  -5   1   0    1.82    0.75
  -5   1   0    2.68    1.02
   5   1   1   14.20    1.26
   5   1   1   15.83    2.49
   5   1   1   14.58    1.78
   5  -1   1   15.54    1.35
  -5  -1  -1   13.83    1.68
  -5  -1  -1   14.17    1.29
  -5   1  -1   12.22    1.08
  -5   1  -1   13.41    2.51
  -5   1  -1   18.20    2.21
   5   1   2    1.35    0.85
   5  -1   2    1.40    0.47
   5  -1   2    2.04    0.95
   5   1   2    1.21    0.48
  -5  -1  -2    1.15    0.71
  -5  -1  -2    1.12    0.42
  -5   1  -2    1.24    1.50
  -5   1  -2    0.96    0.37
  -5   1  -2    0.04    0.87
   5   1   3   -0.01    0.39
   5   1   3   -0.01    0.49
   5   1   3   -0.06    0.45
   5  -1   3   -0.04    0.39
   5  -1   3   -0.07    0.49
   5  -1   3    0.06    0.20
  -5  -1  -3    0.03    0.38
  -5  -1  -3    0.04    0.19
  -5   1  -3   -0.02    0.44
  -5   1  -3    0.10    0.18
  -5  -1  -3   -0.04    0.40
   5  -1   4    2.21    0.76
   5   1   4    0.92    0.82
   5   1   4    1.00    0.54
   5   1   4    1.11    0.92
   5  -1   4    0.91    0.37
   5  -1   4    1.11    0.91
  -5  -1  -4    0.89    0.73
  -5  -1  -4    1.01    0.68
  -5  -1  -4    0.91    0.36
  -5   1  -4    1.13    0.89
  -5   1  -4    0.74    0.53
  -5   1  -4    0.89    0.72
   5   1   5   12.10    1.21
   5  -1   5   10.31    1.53
   5   1   5   10.04    1.71
   5   1   5   10.08    1.82
   5  -1   5    8.38    0.87
   5  -1   5    9.62    1.92
  -5  -1  -5   10.40    1.39
  -5  -1  -5    7.88    0.82
  -5   1  -5   10.36    1.85
  -5   1  -5    7.51    0.99
  -5   1  -5    9.94    1.67
  -5  -1  -5    9.68    1.49
   5   1   6    4.43    0.72
   5   1   6    3.82    1.29
   5  -1   6    2.90    0.55
   5  -1   6    3.55    1.33
  -5  -1  -6    3.47    1.01
  -5  -1  -6    3.61    0.89
  -5  -1  -6    3.09    0.81
  -5   1  -6    3.64    1.34
  -5   1  -6    1.81    0.50
   5   1   7    0.18    0.29
   5   1   7    0.11    0.61
   5  -1   7    0.20    0.57
   5  -1   7    0.12    0.25
  -5  -1  -7    0.13    0.38
  -5  -1  -7   -0.01    0.35
  -5   1  -7   -0.05    0.63
  -5   1  -7    0.03    0.20
   5   1   8   -0.02    0.70
   5  -1   8    0.18    0.49
   5  -1   8    0.32    0.62
  -5  -1  -8    0.23    0.43
  -5  -1  -8    0.05    0.42
  -5   1  -8    0.51    0.74
   5   1   9   -0.02    0.80
   5  -1   9    0.08    0.52
   5  -1   9   -0.01    0.57
  -5  -1  -9    0.55    0.47
  -5   1  -9    0.35    0.78
   5  -1  10    0.00    0.49
   5  -1  10    0.00    0.44
   5   1  10   -0.02    0.68
  -5  -1 -10    0.25    0.40
  -5   1 -10    0.17    0.83
   5  -1  11   -0.00    0.35
   5   1  11   -0.03    0.71
  -5  -1 -11    0.27    0.32
  -5   1 -11   -0.04    0.85
   5  -1  12    0.00    0.41
   5   1  12   -0.03    0.94
  -5  -1 -12    0.11    0.26
  -5   1 -12   -0.01    0.69
   5   1  13    0.01    0.52
  -5   1 -13   -0.00    0.34
   5   1  14    0.01    0.47
  -5   1 -14    0.54    1.22
   5   1  15   -0.14    0.44
  -5   1 -15   -0.00    0.94
   5   1  16   -0.54    0.50
  -5   1 -16    0.00    0.62
  -5   1 -17    0.00    0.24
  -5   1 -18    0.09    0.43
  -5   1 -19   -0.41    0.46
   5   2 -22    0.42    0.43
   5  -2 -22   -0.11    0.52
  -5   2  22   -0.51    0.58
   5   2 -21   -0.09    0.48
   5  -2 -21   -0.46    0.51
  -5   2  21    1.21    1.15
  -5  -2  21    0.07    0.37
   5   2 -20    0.06    0.58
   5  -2 -20    0.46    0.64
  -5  -2  20    0.10    0.46
  -5   2  20    0.04    0.65
   5   2 -19   -0.01    0.41
   5  -2 -19   -0.01    0.39
  -5  -2  19    0.04    0.21
  -5  -2  19   -0.08    0.26
  -5   2  19   -0.05    0.42
   5   2 -18   -0.13    0.47
   5  -2 -18   -0.15    0.38
  -5  -2  18   -0.00    0.45
  -5  -2  18    0.10    0.39
  -5   2  18    0.08    0.43
   5   2 -17   -0.02    0.92
   5  -2 -17    0.10    0.37
  -5  -2  17    0.02    0.30
  -5   2  17    0.01    0.47
   5   2 -16    0.03    0.55
   5  -2 -16    0.08    0.38
  -5  -2  16   -0.23    0.35
  -5   2  16   -0.07    0.44
   5   2 -15   -0.00    0.55
   5  -2 -15    0.08    0.28
  -5  -2  15   -0.00    0.34
  -5   2  15    0.06    0.39
   5   2 -14    0.00    0.53
   5  -2 -14    0.04    0.48
  -5   2  14    0.19    0.82
  -5  -2  14   -0.00    0.42
   5   2 -13    0.00    0.68
   5  -2 -13   -0.03    0.49
  -5  -2  13    0.01    0.56
  -5   2  13   -0.41    0.65
   5   2 -12    0.00    0.54
   5  -2 -12    0.07    0.43
   5  -2 -12   -0.05    0.39
  -5  -2  12   -0.00    0.77
  -5   2  12    0.14    0.53
   5   2 -11    0.01    0.43
   5  -2 -11   -0.06    0.31
   5  -2 -11   -0.01    0.28
  -5  -2  11   -0.00    0.36
  -5   2  11    0.03    0.44
   5   2 -10   -0.18    0.52
   5  -2 -10    0.18    0.35
   5  -2 -10   -0.01    0.38
  -5   2  10    0.33    0.60
  -5  -2  10   -0.00    0.45
   5  -2  -9   -0.01    0.32
  -5  -2   9    0.00    0.39
  -5  -2   9   -0.01    0.36
  -5   2   9   -0.09    0.45
   5  -2  -8    0.02    0.40
  -5  -2   8   -0.02    0.44
  -5  -2   8    0.14    0.42
  -5   2   8    0.09    0.47
   5  -2  -7    0.13    0.50
  -5  -2   7    0.08    0.49
  -5  -2   7    0.12    0.47
  -5   2   7    0.12    0.48
   5  -2  -6    1.92    0.88
   5  -2  -6    1.68    1.69
  -5  -2   6    1.37    0.83
  -5  -2   6    1.86    0.88
   5  -2  -5    0.66    0.67
   5  -2  -5    0.66    1.50
  -5  -2   5    0.47    0.63
  -5  -2   5    0.65    1.13
  -5   2   5    0.63    0.58
   5   2  -4    0.12    0.48
   5   2  -4    0.08    0.39
   5  -2  -4    0.12    0.46
   5  -2  -4    0.08    0.56
  -5  -2   4    0.07    0.42
  -5  -2   4    0.15    0.79
  -5   2   4    0.18    0.38
  -5   2   4    0.05    0.60
   5   2  -3    0.67    1.12
   5   2  -3    0.43    0.97
   5   2  -3    0.73    0.35
   5  -2  -3    0.57    0.59
   5  -2  -3    0.66    0.74
  -5  -2   3    0.31    0.92
  -5  -2   3    0.60    0.50
  -5   2   3    0.50    0.49
  -5   2   3   -0.01    0.30
  -5   2   3    0.62    0.81
   5   2  -2    3.12    0.99
   5   2  -2    3.09    0.68
   5  -2  -2    2.66    0.92
   5  -2  -2    2.51    1.08
  -5  -2   2    3.23    0.86
  -5  -2   2    2.53    0.75
  -5   2   2    2.85    0.77
  -5   2   2    2.79    0.59
  -5   2   2    3.97    1.32
   5   2  -1    2.43    0.88
   5   2  -1    2.21    0.67
   5  -2  -1    1.86    0.83
   5  -2  -1    1.73    1.02
  -5  -2   1    2.17    0.83
  -5  -2   1    1.83    0.73
  -5   2   1    1.59    1.12
  -5   2   1    1.98    0.59
  -5   2   1    2.71    1.22
   5   2   0    0.65    0.52
   5  -2   0    0.54    1.11
   5  -2   0    0.44    0.69
   5   2   0    0.39    0.58
  -5  -2   0    0.52    0.57
  -5  -2   0    0.38    0.46
  -5   2   0   -0.02    0.92
  -5   2   0    0.28    0.47
  -5   2   0    0.33    0.82
   5   2   1    1.24    0.73
   5   2   1    1.49    0.76
   5  -2   1    1.16    0.88
   5  -2   1    1.52    0.78
  -5  -2  -1    1.54    0.71
  -5  -2  -1    0.99    0.54
  -5   2  -1    1.70    0.75
  -5   2  -1    1.02    0.59
   5   2   2    1.03    0.70
   5   2   2    1.50    0.80
   5  -2   2    1.33    0.75
   5  -2   2    1.04    0.80
  -5  -2  -2    0.90    0.64
  -5  -2  -2    0.67    0.45
  -5   2  -2    1.26    0.80
  -5   2  -2    0.98    0.55
   5   2   3    0.52    0.71
   5  -2   3    0.61    0.61
   5  -2   3    0.46    0.72
  -5  -2  -3    0.37    0.49
  -5  -2  -3    0.31    0.33
  -5   2  -3    0.42    0.71
  -5   2  -3    0.32    0.45
   5   2   4    0.64    0.67
   5  -2   4    0.55    0.54
   5  -2   4    0.48    0.59
  -5  -2  -4    0.29    0.42
  -5  -2  -4   -0.06    0.27
  -5   2  -4    0.41    0.70
   5   2   5    7.11    1.50
   5  -2   5    6.83    1.16
   5  -2   5    4.51    1.14
  -5  -2  -5    5.36    0.92
  -5  -2  -5    2.80    0.59
  -5   2  -5    6.94    1.67
   5   2   6    1.61    0.90
   5  -2   6    1.77    0.63
   5  -2   6    0.76    0.56
  -5  -2  -6    1.11    0.79
  -5  -2  -6   -0.01    0.29
  -5   2  -6    0.01    0.95
   5   2   7    1.11    0.55
   5  -2   7   -0.00    0.36
   5  -2   7   -0.00    0.29
  -5  -2  -7   -0.01    0.46
  -5  -2  -7   -0.04    0.16
  -5   2  -7    0.00    0.57
   5   2   8   -0.07    0.65
   5  -2   8   -0.03    0.41
   5  -2   8   -0.01    0.33
  -5  -2  -8   -0.01    0.58
  -5  -2  -8    0.14    0.20
  -5   2  -8   -0.00    0.69
   5   2   9   -0.02    0.52
   5  -2   9   -0.00    0.22
   5  -2   9   -0.05    0.33
  -5  -2  -9   -0.00    0.46
  -5   2  -9    0.00    0.57
   5  -2  10    0.01    0.28
   5  -2  10    0.00    0.15
  -5   2 -10    0.17    0.51
  -5  -2 -10   -0.02    0.39
   5  -2  11   -0.05    0.24
  -5  -2 -11    0.01    0.34
  -5   2 -11    0.12    0.47
   5  -2  12   -0.03    0.24
  -5  -2 -12   -0.01    0.33
  -5   2 -12    0.06    0.49
   5   2  13    0.02    0.50
   5  -2  13    0.04    0.26
  -5   2 -13   -0.00    0.56
  -5  -2 -13   -0.01    0.33
   5   2  14   -0.19    0.43
   5  -2  14    0.11    0.25
  -5  -2 -14    0.07    0.28
  -5   2 -14   -0.38    0.61
   5   2  15    0.08    1.06
   5  -2  15    0.23    0.37
  -5   2 -15   -0.14    0.92
   5   2  16    0.07    0.52
   5  -2  16   -0.08    0.28
  -5   2 -16   -0.23    1.35
   5   2  17   -0.61    0.45
  -5   2 -17    3.00    1.03
  -5   2 -18    0.99    0.88
  -5   2 -19   -0.19    0.52
   5  -3 -20    0.29    0.37
  -5   3  20   -0.34    0.45
   5   3 -19    0.09    0.44
   5  -3 -19    0.29    0.72
  -5  -3  19   -0.13    0.44
  -5   3  19    0.12    0.47
   5  -3 -18    0.46    0.90
   5   3 -18    0.01    0.60
  -5  -3  18   -0.30    0.93
  -5   3  18    0.54    0.66
   5   3 -17   -0.01    0.85
   5  -3 -17    0.11    0.30
  -5  -3  17   -0.03    0.37
  -5   3  17   -0.06    0.46
   5  -3 -16    0.03    0.30
   5   3 -16    0.04    0.51
  -5  -3  16   -0.06    0.47
  -5   3  16    0.32    0.52
   5   3 -15   -0.01    0.61
  -5  -3  15   -0.03    0.60
  -5   3  15    1.26    1.16
   5  -3 -14   -0.09    0.22
   5   3 -14    0.01    0.51
  -5  -3  14   -0.01    0.53
  -5   3  14   -0.21    1.01
   5   3 -13    0.01    0.46
   5  -3 -13    0.12    0.26
  -5  -3  13   -0.01    0.52
  -5   3  13   -0.23    0.52
   5   3 -12    0.01    0.48
   5  -3 -12   -0.01    0.31
  -5  -3  12   -0.00    0.53
  -5   3  12    0.29    0.56
   5   3 -11   -0.01    0.50
   5  -3 -11   -0.05    0.36
  -5  -3  11    0.01    0.57
  -5   3  11   -0.15    0.58
   5  -3 -10   -0.06    0.82
   5   3 -10    0.01    0.59
  -5  -3  10   -0.00    0.93
  -5   3  10    0.22    0.63
   5  -3  -9   -0.03    0.42
  -5  -3   9   -0.02    0.44
  -5  -3   9    0.05    0.40
  -5   3   9    0.13    0.53
   5  -3  -8    0.05    0.46
  -5  -3   8    0.00    0.41
  -5   3   8   -0.11    0.51
  -5  -3   8    0.16    0.46
   5  -3  -7    0.02    0.58
  -5  -3   7    0.34    0.56
  -5  -3   7    0.10    0.47
  -5   3   7   -0.07    0.57
   5  -3  -6    0.02    0.67
   5  -3  -6    0.04    0.62
  -5  -3   6    0.26    0.50
  -5  -3   6    0.29    0.61
   5  -3  -5    0.14    0.50
   5  -3  -5    0.01    0.51
  -5  -3   5   -0.01    0.46
  -5  -3   5    0.06    0.43
   5  -3  -4    0.02    0.41
   5  -3  -4    0.03    0.42
  -5  -3   4   -0.01    0.33
   5  -3  -3    0.03    0.55
   5  -3  -3    0.02    0.57
  -5  -3   3   -0.00    0.81
  -5  -3   3    0.20    0.42
   5   3  -2    0.12    0.25
   5  -3  -2   -0.02    0.49
   5  -3  -2    0.03    0.52
  -5  -3   2    0.01    0.36
  -5  -3   2    0.00    0.41
   5   3  -1    0.49    0.41
   5  -3  -1    0.02    1.25
   5  -3  -1    0.01    0.70
  -5  -3   1   -0.00    0.57
  -5  -3   1    0.41    0.47
   5   3   0   -0.00    0.29
   5  -3   0   -0.01    0.68
   5  -3   0   -0.05    0.81
  -5  -3   0    0.00    0.35
  -5  -3   0   -0.04    0.26
  -5   3   0    0.01    0.41
   5   3   1   -0.03    0.35
   5  -3   1    0.01    0.85
   5  -3   1    0.00    0.91
  -5  -3  -1    0.00    0.40
  -5  -3  -1    0.19    0.39
  -5   3  -1   -0.01    0.29
   5   3   2    2.55    0.85
   5  -3   2    0.04    0.94
   5  -3   2   -0.04    1.76
  -5  -3  -2   -0.00    0.84
  -5  -3  -2    1.13    0.80
  -5   3  -2    2.01    0.74
   5   3   3    1.80    0.81
   5  -3   3    0.04    0.85
   5  -3   3    0.02    1.35
  -5  -3  -3    0.93    0.64
  -5   3  -3   -0.02    0.71
  -5  -3  -3    0.01    0.74
   5   3   4    1.02    0.75
   5  -3   4    0.06    0.74
   5  -3   4   -0.01    0.57
  -5  -3  -4    0.00    0.61
  -5  -3  -4    0.37    0.50
  -5   3  -4   -0.02    0.61
   5  -3   5    2.92    1.36
   5  -3   5    2.22    0.96
   5   3   5    3.81    1.46
  -5  -3  -5    2.83    1.08
  -5   3  -5    2.90    1.24
   5   3   6    3.23    1.38
   5  -3   6    2.64    1.23
   5  -3   6   -0.01    1.06
  -5  -3  -6    2.03    0.94
  -5   3  -6    2.57    1.20
   5  -3   7   -0.01    0.66
   5  -3   7   -0.00    0.49
   5   3   7    1.20    0.77
  -5  -3  -7    0.01    0.50
  -5   3  -7   -0.00    0.70
   5   3   8    0.16    0.53
   5  -3   8    0.03    0.46
   5  -3   8    0.00    0.30
  -5  -3  -8    0.00    0.33
  -5   3  -8    0.01    0.50
   5   3   9    0.11    0.48
   5  -3   9   -0.03    0.42
  -5  -3  -9    0.01    0.29
  -5   3  -9    0.01    0.47
   5   3  10   -0.09    0.57
   5  -3  10   -0.21    0.50
  -5  -3 -10    0.02    0.34
  -5   3 -10    0.01    0.59
   5   3  11   -0.09    0.43
   5  -3  11    0.06    0.38
  -5  -3 -11    0.01    0.24
  -5   3 -11    0.02    0.46
   5   3  12   -0.34    0.85
   5  -3  12    0.08    0.70
  -5  -3 -12    0.43    0.45
  -5   3 -12    0.13    0.98
   5  -3  13    0.20    0.51
   5   3  13   -0.06    0.62
  -5  -3 -13    0.04    0.31
  -5   3 -13   -0.16    0.73
   5   3  14   -0.10    0.57
   5  -3  14   -0.05    0.47
  -5  -3 -14   -0.00    0.28
   5  -3  15   -0.22    0.69
   5   3  15   -0.06    0.76
  -5  -3 -15    0.43    0.39
  -5   3 -15    0.12    1.03
   5   3  16    0.08    1.04
   5  -3  16    0.01    0.46
  -5   3 -16   -0.65    1.32
   5   3  17    0.01    0.56
  -5   3 -17   -0.37    0.72
  -5   4  17    1.25    0.87
   5   4 -16   -0.14    0.98
  -5  -4  16   -0.20    1.33
  -5   4  16   -0.45    0.69
   5   4 -15   -0.18    0.45
  -5  -4  15   -0.07    0.63
  -5   4  15   -0.03    0.56
   5   4 -14    0.05    0.36
   5  -4 -14   -0.07    0.28
  -5  -4  14   -0.01    0.52
  -5   4  14   -0.13    0.84
   5   4 -13    0.04    0.38
   5  -4 -13   -0.14    0.32
  -5  -4  13   -0.01    0.54
  -5   4  13    0.12    0.51
   5   4 -12    0.06    0.47
   5  -4 -12   -0.29    0.44
  -5  -4  12   -0.03    0.67
  -5   4  12   -0.07    0.65
   5   4 -11   -0.05    0.48
   5  -4 -11   -0.19    0.47
  -5  -4  11    0.88    0.67
  -5   4  11    0.15    0.64
   5   4 -10   -0.05    0.42
   5  -4 -10    0.04    0.42
  -5  -4  10   -0.28    0.50
  -5   4  10    0.09    0.52
   5   4  -9   -0.00    0.43
   5  -4  -9    0.00    0.43
  -5  -4   9   -0.08    0.53
  -5   4   9   -0.07    0.48
   5  -4  -8   -0.07    0.93
  -5  -4   8    0.00    0.59
  -5  -4   8   -0.37    0.64
  -5   4   8   -0.17    0.61
   5  -4  -7    0.18    0.91
  -5  -4   7    0.07    0.49
  -5  -4   7   -0.31    0.51
  -5   4   7    0.00    0.51
   5  -4  -6    0.03    0.50
  -5  -4   6   -0.20    0.53
  -5  -4   6   -0.09    0.71
  -5   4   6    0.01    0.53
   5  -4  -5   -0.25    0.64
   5  -4  -5    0.01    0.57
  -5  -4   5   -0.26    0.51
  -5  -4   5    0.06    0.72
   5  -4  -4   -0.06    0.56
   5  -4  -4    0.01    0.50
  -5  -4   4   -0.11    0.46
  -5  -4   4   -0.11    0.59
   5  -4  -3    0.04    0.62
   5  -4  -3    0.02    0.54
  -5  -4   3    0.15    0.51
  -5  -4   3    0.17    0.29
   5  -4  -2    0.02    0.51
   5  -4  -2   -0.00    0.42
  -5  -4   2   -0.07    0.69
  -5  -4   2    0.06    0.19
   5  -4  -1    0.00    0.50
   5  -4  -1    0.04    0.47
  -5  -4   1    0.01    0.76
  -5  -4   1   -0.05    0.17
   5   4   0    0.01    0.26
   5  -4   0    0.04    0.50
   5  -4   0   -0.02    0.58
  -5  -4   0   -0.04    0.47
  -5  -4   0    0.17    0.18
   5  -4   1   -0.00    0.49
   5  -4   1   -0.02    0.39
   5   4   1    0.01    0.28
  -5  -4  -1    0.19    0.42
   5   4   2   -0.06    0.30
   5  -4   2    0.00    0.44
   5  -4   2    0.00    0.30
  -5  -4  -2   -0.00    0.38
   5  -4   3   -0.01    0.58
   5  -4   3   -0.00    0.21
   5   4   3    0.01    0.27
  -5  -4  -3    0.01    0.31
   5   4   4   -0.03    0.29
   5  -4   4    0.05    0.63
   5  -4   4    0.00    0.15
  -5  -4  -4    0.01    0.30
  -5   4  -4    0.01    0.17
   5  -4   5    0.16    0.44
   5  -4   5   -0.00    0.20
   5   4   5    0.10    0.42
  -5  -4  -5   -0.04    0.39
  -5   4  -5   -0.00    0.28
   5   4   6    0.49    0.44
   5  -4   6    0.04    0.45
   5  -4   6   -0.10    0.17
  -5  -4  -6   -0.07    0.39
  -5   4  -6    0.04    0.30
   5   4   7    0.05    0.61
   5  -4   7   -0.09    0.63
  -5  -4  -7    0.07    0.52
  -5   4  -7    0.11    0.44
   5   4   8   -0.44    0.57
   5  -4   8   -0.20    0.54
  -5  -4  -8   -0.03    0.45
  -5   4  -8    0.41    0.40
   5  -4   9   -0.01    0.50
   5   4   9    0.06    0.53
  -5  -4  -9   -0.04    0.38
  -5   4  -9   -0.01    0.39
   5   4  10    0.17    0.54
   5  -4  10    0.08    0.51
  -5  -4 -10   -0.05    0.37
  -5   4 -10   -0.06    0.43
   5  -4  11   -0.09    0.61
   5   4  11    0.15    0.66
  -5  -4 -11    0.04    0.43
  -5   4 -11    0.03    0.55
   5   4  12   -0.17    0.79
  -5  -4 -12   -0.13    0.52
  -5   4 -12    0.01    0.71
   5  -4  13    0.21    0.77
   5   4  13   -0.07    0.74
  -5  -4 -13    0.05    0.55
  -5   4 -13   -0.91    0.81
   5   4  14    0.05    0.55
   5  -4  14    0.35    0.59
  -5  -4 -14   -0.16    0.41
  -5   4 -14   -0.74    1.14
   5  -5 -13   -0.24    0.48
  -5  -5  13    0.75    0.73
  -5   5  13   -0.66    0.56
  -5  -5  12    0.45    1.51
  -5   5  12    0.93    1.44
   5   5 -11   -0.10    0.36
   5  -5 -11    0.01    0.61
  -5  -5  11   -1.06    1.06
   5   5 -10   -0.07    0.33
   5  -5 -10   -0.33    0.49
  -5   5  10    0.26    0.46
   5   5  -9   -0.18    0.39
   5  -5  -9    0.04    0.59
  -5  -5   9   -0.08    0.49
  -5   5   9   -0.13    0.55
   5   5  -8   -0.02    0.36
   5  -5  -8   -0.01    0.51
  -5  -5   8   -0.07    0.37
  -5   5   8   -0.04    0.46
   5   5  -7   -0.04    0.41
   5  -5  -7   -0.21    0.52
  -5  -5   7   -0.00    0.35
  -5   5   7   -0.02    0.49
   5  -5  -6    0.20    0.42
  -5  -5   6   -0.00    0.31
  -5  -5   6    0.00    0.24
  -5   5   6   -0.12    0.42
   5  -5  -5   -0.08    0.40
  -5  -5   5    0.00    0.33
  -5   5   5    0.05    0.42
   5  -5  -4   -0.03    0.26
  -5  -5   4    0.01    0.23
  -5  -5   4    0.00    0.12
  -5   5   4    0.02    0.29
   5  -5  -3   -0.15    0.40
   5  -5  -3   -0.03    0.56
  -5  -5   3    0.00    0.39
  -5  -5   3   -0.00    0.17
   5  -5  -2   -0.01    0.32
   5  -5  -2    0.07    0.49
  -5  -5   2   -0.00    0.34
   5  -5  -1    0.01    0.34
   5  -5  -1    0.09    0.57
  -5  -5   1   -0.00    0.40
   5  -5   0    0.01    0.30
   5  -5   0    0.10    0.57
  -5  -5   0    0.00    0.41
   5  -5   1    0.05    0.29
   5  -5   1    0.03    0.64
  -5  -5  -1   -0.00    0.45
   5   5   2    0.14    0.30
   5  -5   2   -0.06    0.78
  -5  -5  -2   -0.01    0.96
   5   5   3   -0.08    0.26
   5  -5   3    0.02    0.19
   5  -5   3    0.01    0.56
  -5  -5  -3    0.00    0.79
   5   5   4    0.14    0.42
   5  -5   4   -0.08    0.74
  -5  -5  -4   -0.00    1.08
   5   5   5    0.04    0.25
   5  -5   5   -0.11    0.39
  -5  -5  -5    0.00    0.31
   5   5   6    2.22    0.92
   5  -5   6    0.07    1.15
  -5  -5  -6    0.01    0.92
   5   5   7    0.30    0.63
   5  -5   7    0.02    0.72
  -5  -5  -7   -0.05    0.60
   5   5   8   -0.58    0.73
   5  -5   8    0.86    0.73
  -5  -5  -8    0.14    0.62
   5   5   9   -0.01    0.66
   5  -5   9    0.29    0.61
  -5  -5  -9   -0.09    0.54
   5   5  10   -0.95    0.91
  -5  -5 -10    0.13    0.73
   6   0 -22    0.08    0.53
  -6   0  22   -0.09    0.42
   6   0 -21    0.03    1.10
  -6   0  21    0.14    0.51
   6   0 -20    0.00    0.69
  -6   0  20   -0.25    0.54
   6   0 -19   -0.01    0.39
  -6   0  19   -0.00    0.30
   6   0 -18    0.00    0.26
  -6   0  18   -0.00    0.18
   6   0 -17   -0.00    0.32
  -6   0  17    0.00    0.31
   6   0 -16   -0.05    0.40
  -6   0  16    0.00    0.20
   6   0 -15    0.01    0.40
  -6   0  15   -0.04    0.21
   6   0 -14   -0.01    0.44
  -6   0  14    0.06    0.23
   6   0 -13    0.19    0.81
  -6   0  13    0.01    0.20
   6   0 -12   -0.03    0.45
  -6   0  12   -0.02    0.20
   6   0 -11    0.06    0.54
  -6   0  11    0.21    0.24
  -6   0  11   -0.00    0.23
   6   0 -10   -0.03    0.32
  -6   0  10   -0.01    0.14
  -6   0  10    0.00    0.17
   6   0  -9    0.60    0.55
  -6   0   9    0.27    0.24
  -6   0   9   -0.03    0.65
  -6   0   9    0.37    0.32
   6   0  -8    0.08    0.38
  -6   0   8    0.01    0.29
  -6   0   8    0.15    0.35
  -6   0   8    0.01    0.29
   6   0  -7    0.01    0.34
   6   0  -7    0.04    0.25
   6   0  -7    0.03    0.23
   6   0  -7   -0.02    0.20
  -6   0   7    0.02    0.22
   6   0  -6    0.02    0.23
   6   0  -6    0.00    0.41
   6   0  -6    0.00    0.22
   6   0  -6    0.06    0.26
  -6   0   6    0.02    0.24
   6   0  -5    3.63    1.29
   6   0  -5    3.96    0.61
   6   0  -5    3.53    1.57
   6   0  -5    3.87    0.56
  -6   0   5    3.54    0.83
   6   0  -4    0.11    0.54
   6   0  -4    0.07    0.19
   6   0  -4    0.23    0.70
   6   0  -4   -0.01    0.17
  -6   0   4    0.16    0.33
   6   0  -3   -0.04    0.23
   6   0  -3   -0.00    0.87
   6   0  -3    0.91    0.26
   6   0  -3    1.03    0.68
  -6   0   3    0.88    0.92
   6   0  -2    1.30    0.83
   6   0  -2    0.75    0.48
  -6   0   2    0.71    0.23
  -6   0   2    1.06    1.31
   6   0  -1    1.28    0.97
  -6   0   1    1.03    0.77
   6   0   0    3.20    1.34
  -6   0   0    3.04    1.05
   6   0   1    0.10    0.67
  -6   0  -1    0.15    0.55
  -6   0  -2   12.70    1.88
  -6   0  -3    0.95    0.86
   6   0   4    0.14    0.77
  -6   0  -4    0.16    0.59
   6   0   5    1.06    1.13
  -6   0  -5    0.93    0.85
   6   0   6   -0.12    0.62
  -6   0  -6    0.00    0.46
   6   0   7   -0.04    1.07
  -6   0  -7    0.70    0.81
   6   0   8    0.06    1.22
  -6   0  -8    1.21    0.94
   6   0   9    0.03    1.04
  -6   0  -9    0.49    0.84
   6   0  10    0.04    0.64
  -6   0 -10   -0.13    0.55
   6   0  11   -0.00    0.63
  -6   0 -11    0.23    0.57
   6   0  12   -0.00    0.45
  -6   0 -12   -0.13    0.46
   6   0  13   -0.10    0.39
  -6   0 -13   -0.00    0.41
   6   0  14    0.06    0.35
  -6   0 -14   -0.00    0.38
  -6   0 -15    0.00    0.24
  -6   0 -16    0.11    0.41
   6  -1 -22    2.65    0.95
   6   1 -22    0.18    1.63
  -6   1  22   -0.69    0.92
   6   1 -21    0.03    0.67
   6  -1 -21    0.46    0.63
  -6   1  21   -0.07    0.67
   6   1 -20   -0.00    0.97
   6  -1 -20    1.39    0.86
  -6   1  20    0.22    1.72
   6   1 -19   -0.00    0.64
   6  -1 -19    0.00    1.02
  -6   1  19   -0.04    0.79
  -6  -1  19    0.13    0.33
   6   1 -18    0.01    0.49
   6  -1 -18   -0.00    0.64
  -6  -1  18    0.00    0.24
  -6   1  18   -0.07    0.34
   6   1 -17   -0.00    0.47
   6  -1 -17    0.00    0.33
  -6   1  17   -0.05    0.30
  -6  -1  17    0.00    0.19
   6   1 -16   -0.01    0.92
   6  -1 -16    0.14    0.37
  -6   1  16   -0.08    0.35
   6   1 -15    0.12    0.58
   6  -1 -15    0.09    0.39
  -6   1  15    0.05    0.37
   6   1 -14    0.25    0.59
   6  -1 -14   -0.01    0.32
  -6  -1  14    0.00    0.24
  -6   1  14    0.23    0.35
   6   1 -13    0.07    0.63
   6  -1 -13    0.04    0.28
  -6  -1  13    0.01    0.45
  -6   1  13   -0.13    0.30
   6   1 -12   -0.22    0.58
   6  -1 -12   -0.00    0.25
  -6   1  12    0.06    0.59
  -6  -1  12    0.00    0.27
   6   1 -11   -0.08    0.45
   6  -1 -11   -0.02    0.23
  -6  -1  11    0.01    0.27
  -6   1  11    0.13    0.32
   6   1 -10    0.29    0.50
   6  -1 -10    0.00    0.26
  -6   1  10    0.08    0.39
  -6  -1  10    0.02    0.37
   6  -1  -9   -0.09    0.35
   6   1  -9    0.43    0.51
   6  -1  -9    0.24    0.27
  -6  -1   9    0.00    0.47
  -6   1   9    0.11    0.43
   6   1  -8    0.10    0.41
   6  -1  -8    0.11    0.36
   6  -1  -8    0.01    0.69
   6  -1  -8    0.06    0.20
  -6  -1   8    0.18    0.75
  -6   1   8    0.04    0.40
   6   1  -7   -0.01    0.32
   6  -1  -7    0.07    0.36
  -6   1   7    0.09    0.29
  -6  -1   7    0.06    0.63
  -6   1   7   -0.00    0.16
   6  -1  -6    0.60    0.58
  -6  -1   6    0.48    0.55
  -6   1   6    0.31    0.41
  -6   1   6    0.58    0.38
  -6   1   6    0.01    0.31
  -6  -1   6    0.42    0.46
   6   1  -5    1.31    0.57
   6   1  -5    1.16    0.51
   6  -1  -5    1.02    0.73
  -6  -1   5    0.97    0.57
  -6  -1   5    1.15    0.67
  -6   1   5    1.06    0.43
  -6   1   5    1.10    0.45
  -6   1   5    0.43    0.44
   6   1  -4    0.97    0.49
   6   1  -4    1.06    0.59
   6  -1  -4    1.05    0.74
  -6  -1   4    0.97    0.60
  -6  -1   4    0.98    0.51
  -6   1   4    0.02    0.36
  -6   1   4    0.83    0.37
  -6   1   4    0.00    0.95
   6   1  -3    0.10    0.42
   6   1  -3    0.05    0.35
   6  -1  -3    0.04    0.20
   6  -1  -3    0.02    0.41
  -6  -1   3    0.04    0.32
  -6  -1   3    0.03    0.26
  -6   1   3   -0.02    0.28
  -6   1   3   -0.01    0.17
   6   1  -2    0.46    0.44
   6   1  -2    0.46    0.61
   6  -1  -2    0.34    0.33
   6  -1  -2    0.33    0.71
  -6  -1   2    0.31    0.44
  -6   1   2    0.22    0.42
  -6   1   2    0.33    0.51
  -6  -1   2    0.39    0.51
   6   1  -1    0.95    0.47
   6   1  -1    0.91    0.77
   6  -1  -1    0.70    0.36
   6  -1  -1    1.02    1.49
  -6   1   1    0.27    0.27
  -6  -1   1    0.63    0.58
  -6  -1   1    0.73    0.45
  -6   1   1    0.87    0.63
   6   1   0    1.50    0.53
   6   1   0    1.70    0.98
   6  -1   0    1.17    0.41
  -6  -1   0    1.19    0.76
  -6   1   0    0.88    0.32
  -6   1   0    1.42    0.78
  -6  -1   0    1.02    0.66
   6   1   1    0.80    0.44
   6   1   1    1.08    1.72
   6  -1   1    0.71    0.35
  -6  -1  -1    0.71    0.76
  -6  -1  -1    0.65    1.03
  -6   1  -1    0.38    0.27
  -6   1  -1    0.83    0.70
   6  -1   2    0.62    0.58
   6   1   2    1.09    0.85
   6   1   2    1.21    1.64
   6  -1   2    1.32    1.11
  -6  -1  -2    0.92    0.43
  -6   1  -2    0.55    0.56
  -6   1  -2    1.12    0.80
  -6  -1  -2    1.09    1.29
   6   1   3    2.42    0.62
   6   1   3    2.64    2.17
   6  -1   3    2.76    1.42
  -6  -1  -3    2.67    1.11
  -6  -1  -3    2.40    0.53
  -6   1  -3    2.46    1.01
   6   1   4    0.38    0.39
   6   1   4    0.59    1.51
   6  -1   4    0.45    0.90
  -6  -1  -4    0.30    0.29
  -6   1  -4    0.47    0.67
  -6  -1  -4    0.55    0.72
   6   1   5    0.27    1.18
   6  -1   5    0.03    0.77
  -6   1  -5    0.00    0.94
  -6  -1  -5    0.11    0.52
   6   1   6   -0.02    1.86
   6  -1   6   -0.04    1.17
  -6  -1  -6    1.79    0.83
  -6   1  -6   -0.00    1.51
   6   1   7    0.03    1.60
   6  -1   7    0.01    0.94
  -6   1  -7    0.54    1.32
  -6  -1  -7    0.64    0.68
   6   1   8   -0.09    1.51
   6  -1   8   -0.01    0.89
  -6  -1  -8    0.47    0.65
   6   1   9    0.07    2.06
   6  -1   9    0.00    0.76
  -6  -1  -9    0.46    0.59
   6   1  10   -0.03    1.50
   6  -1  10   -0.00    0.75
  -6  -1 -10    0.09    0.38
  -6   1 -10    0.41    0.93
   6   1  11    0.08    0.70
   6  -1  11    0.00    0.60
  -6  -1 -11    0.10    0.30
  -6   1 -11   -0.00    0.58
   6   1  12   -0.11    0.53
   6  -1  12   -0.01    0.41
  -6   1 -12   -0.02    0.47
  -6  -1 -12   -0.00    0.23
   6   1  13   -0.06    0.62
  -6   1 -13   -0.13    0.56
   6   1  14    0.00    0.63
  -6   1 -14   -0.32    0.61
   6   1  15    9.14    1.32
  -6   1 -15   -0.05    1.11
   6   1  16    0.04    0.43
  -6   1 -16   -0.14    0.44
  -6   1 -17    0.00    0.26
  -6   1 -18    3.29    0.80
   6   2 -21    0.19    0.65
   6  -2 -21   -0.12    0.53
  -6   2  21   -0.96    0.77
   6   2 -20    0.06    0.40
   6  -2 -20   -0.34    0.38
  -6   2  20    0.71    0.63
   6   2 -19    0.07    0.68
   6  -2 -19   -0.46    0.55
  -6   2  19    0.79    0.57
   6  -2 -18   -0.05    0.36
   6   2 -18    0.13    0.60
  -6  -2  18   -0.13    0.43
  -6   2  18   -0.02    0.47
   6   2 -17    0.03    1.31
   6  -2 -17   -0.33    0.36
  -6  -2  17    0.12    0.33
  -6   2  17   -0.07    0.49
   6   2 -16    0.10    0.79
   6  -2 -16    0.27    0.35
  -6  -2  16    0.12    0.41
  -6   2  16   -0.09    0.54
   6   2 -15   -0.03    0.60
   6  -2 -15   -0.14    0.26
  -6  -2  15    0.05    0.35
  -6   2  15   -0.05    0.51
   6   2 -14   -0.40    0.43
   6  -2 -14    0.05    0.17
  -6  -2  14   -0.00    0.27
  -6   2  14   -0.04    0.68
   6   2 -13    0.00    0.52
  -6  -2  13    0.01    0.68
  -6   2  13   -0.33    0.94
   6   2 -12   -0.09    0.50
  -6  -2  12    0.01    0.40
  -6   2  12    0.30    0.58
   6   2 -11   -0.23    0.52
   6  -2 -11    0.00    0.29
  -6  -2  11    0.00    0.44
  -6   2  11   -0.07    0.61
   6   2 -10    0.30    0.64
   6  -2 -10    0.03    0.45
  -6  -2  10   -0.00    0.58
  -6   2  10    0.42    0.75
   6   2  -9   -0.12    0.53
   6  -2  -9    0.01    0.42
  -6  -2   9    0.00    0.48
  -6   2   9    0.38    0.57
   6  -2  -8   -0.05    0.30
  -6  -2   8    0.01    0.34
  -6   2   8    0.04    0.33
  -6  -2   8    0.00    0.32
   6  -2  -7   -0.10    0.38
  -6  -2   7    0.00    0.37
  -6  -2   7   -0.00    0.39
  -6   2   7    0.14    0.34
   6  -2  -6    0.27    0.93
  -6  -2   6    0.00    0.47
  -6  -2   6    0.00    0.46
  -6   2   6    0.10    0.38
   6  -2  -5    0.02    0.44
   6  -2  -5    0.90    1.09
  -6  -2   5   -0.01    0.82
  -6  -2   5    0.00    0.47
   6  -2  -4    0.26    0.81
   6  -2  -4    0.54    0.55
  -6  -2   4    0.56    1.06
  -6  -2   4    0.01    0.60
   6   2  -3   -0.01    0.31
   6  -2  -3    0.05    0.35
   6  -2  -3    0.11    0.51
  -6  -2   3    0.03    0.38
  -6   2   3    0.02    0.22
  -6  -2   3    0.07    0.35
   6   2  -2   -0.01    0.65
   6  -2  -2    0.05    0.35
   6  -2  -2   -0.05    0.49
  -6  -2   2    0.12    0.33
  -6   2   2    0.01    0.26
   6   2  -1    0.19    0.79
   6  -2  -1    0.14    0.43
   6  -2  -1    0.24    0.62
  -6  -2   1    0.21    0.44
  -6   2   1    0.02    0.37
  -6  -2   1    0.10    0.80
   6   2   0    0.42    0.55
   6  -2   0    0.00    0.72
   6  -2   0    0.48    0.47
  -6  -2   0    0.26    0.47
  -6  -2   0    0.22    0.46
  -6   2   0    0.00    0.47
   6   2   1   -0.05    0.39
   6  -2   1    0.10    0.31
   6  -2   1   -0.02    0.44
  -6  -2  -1   -0.00    0.30
  -6  -2  -1    0.03    0.26
  -6   2  -1   -0.00    0.30
   6   2   2    0.14    0.51
   6  -2   2    0.11    0.68
   6  -2   2    0.04    0.51
  -6  -2  -2    0.01    0.35
  -6  -2  -2    0.04    0.28
  -6   2  -2    0.00    0.70
   6   2   3    1.47    0.90
   6  -2   3   -0.03    1.14
   6  -2   3   -0.03    0.91
  -6  -2  -3    0.88    0.43
  -6  -2  -3   -0.03    0.56
   6   2   4    0.40    0.64
   6  -2   4   -0.03    0.40
   6  -2   4   -0.02    0.57
  -6  -2  -4   -0.03    0.37
  -6  -2  -4    0.11    0.26
  -6   2  -4   -0.00    1.07
   6   2   5    1.13    0.89
   6  -2   5    0.02    0.52
   6  -2   5    0.01    0.70
  -6  -2  -5   -0.01    0.47
  -6  -2  -5    0.39    0.31
  -6   2  -5   -0.01    1.48
   6   2   6    4.43    1.77
   6  -2   6    4.08    0.99
   6  -2   6    3.43    1.35
  -6  -2  -6    3.38    0.83
  -6   2  -6    4.75    1.69
   6   2   7    1.35    0.92
   6  -2   7    0.00    0.48
   6  -2   7   -0.01    0.61
  -6  -2  -7   -0.00    0.39
  -6  -2  -7    0.39    0.26
  -6   2  -7    0.02    0.88
   6   2   8   -0.05    0.62
   6  -2   8    0.00    0.32
   6  -2   8   -0.03    0.32
  -6  -2  -8    0.00    0.24
  -6  -2  -8    0.12    0.18
  -6   2  -8   -0.00    0.61
   6   2   9   -0.01    0.43
   6  -2   9    0.05    0.22
   6  -2   9    0.00    0.21
  -6  -2  -9   -0.01    0.16
  -6   2  -9    0.01    0.45
   6   2  10    0.01    0.44
   6  -2  10   -0.03    0.21
   6  -2  10   -0.00    0.20
  -6   2 -10   -0.01    0.89
  -6  -2 -10   -0.01    0.14
   6   2  11    0.16    0.84
   6  -2  11    0.14    0.31
  -6   2 -11    0.13    1.46
   6   2  12   -0.16    1.69
  -6   2 -12   -0.85    2.13
   6   2  13   -0.01    1.32
  -6   2 -13   -0.08    1.15
   6   2  14   -0.23    0.61
  -6   2 -14    0.16    0.59
   6   2  15   -0.01    0.83
  -6   2 -15   -0.56    0.85
   6   2  16    0.17    0.72
  -6   2 -17   -0.33    0.70
   6   3 -19   -0.10    0.71
  -6   3  19   -0.52    0.66
   6   3 -18   -0.08    0.76
  -6  -3  18    0.00    0.92
  -6   3  18    0.80    0.66
   6   3 -17   -0.48    1.57
  -6  -3  17    0.11    0.60
  -6   3  17    1.16    0.75
   6   3 -16   -0.01    0.46
  -6  -3  16    0.01    0.39
  -6   3  16   -0.05    0.42
   6   3 -15   -0.08    0.48
  -6  -3  15    0.05    0.41
  -6   3  15   -0.03    0.43
   6   3 -14   -0.10    0.58
  -6  -3  14   -0.04    0.52
  -6   3  14    0.06    1.05
   6   3 -13   -0.01    0.65
   6  -3 -13   -0.15    0.26
  -6  -3  13   -0.01    0.60
  -6   3  13   -0.08    0.69
   6  -3 -12   -0.09    0.25
   6   3 -12   -0.04    0.44
  -6  -3  12   -0.08    0.46
  -6   3  12    0.28    0.48
   6   3 -11   -0.01    0.30
   6  -3 -11   -0.10    0.34
  -6  -3  11    0.00    0.54
  -6   3  11    0.10    0.31
   6   3 -10    0.00    0.38
   6  -3 -10   -0.03    0.29
  -6  -3  10    0.00    0.66
  -6   3  10    0.09    0.39
   6  -3  -9    0.04    0.44
  -6  -3   9   -0.01    0.45
  -6  -3   9    0.01    0.47
  -6   3   9    0.33    0.61
   6  -3  -8   -0.08    0.37
  -6  -3   8   -0.00    0.37
  -6   3   8    0.15    0.46
  -6  -3   8    0.03    0.34
   6  -3  -7    0.11    0.41
  -6  -3   7    0.03    0.36
  -6  -3   7    0.00    0.41
  -6   3   7   -0.10    0.49
   6  -3  -6    0.01    0.30
  -6  -3   6   -0.00    0.30
  -6   3   6   -0.01    0.35
  -6  -3   6    0.01    0.25
   6  -3  -5   -0.01    0.59
   6  -3  -5    0.01    0.60
  -6  -3   5    0.30    0.45
  -6  -3   5    0.01    0.56
   6  -3  -4   -0.03    0.47
   6  -3  -4    0.03    0.46
  -6  -3   4    0.01    0.44
  -6  -3   4    0.07    0.39
   6  -3  -3    0.01    0.38
   6  -3  -3   -0.11    0.41
  -6  -3   3    0.04    0.32
  -6  -3   3   -0.01    0.36
   6  -3  -2   -0.03    0.42
   6  -3  -2   -0.00    0.39
  -6  -3   2    0.05    0.31
  -6  -3   2   -0.00    0.37
   6   3  -1   -0.00    0.18
   6  -3  -1   -0.01    0.61
   6  -3  -1   -0.02    0.31
  -6  -3   1   -0.01    0.54
  -6  -3   1    0.01    0.23
   6   3   0   -0.02    0.28
   6  -3   0    0.06    0.88
   6  -3   0    0.02    0.37
  -6  -3   0    0.00    0.34
  -6  -3   0    0.03    0.25
   6   3   1    0.04    0.33
   6  -3   1   -0.00    0.38
   6  -3   1    0.01    0.92
  -6  -3  -1   -0.00    0.37
  -6  -3  -1    0.02    0.40
  -6   3  -1    0.01    0.22
   6   3   2   -0.00    0.41
   6  -3   2   -0.04    0.42
   6  -3   2   -0.05    0.97
  -6  -3  -2    0.17    0.36
  -6   3  -2    0.01    0.29
  -6  -3  -2   -0.00    0.43
   6   3   3    0.23    0.53
   6  -3   3    0.01    0.78
   6  -3   3    0.03    1.02
  -6  -3  -3    0.00    0.49
  -6  -3  -3    0.12    0.38
  -6   3  -3    0.01    0.65
   6   3   4    0.75    0.61
   6  -3   4    0.02    0.92
   6  -3   4    0.05    0.98
  -6  -3  -4    0.01    0.50
  -6  -3  -4    0.01    0.37
  -6   3  -4   -0.01    0.88
   6   3   5    0.24    0.37
   6  -3   5   -0.00    0.50
   6  -3   5    0.00    0.28
  -6  -3  -5    0.00    0.28
  -6  -3  -5   -0.07    0.21
  -6   3  -5    0.01    0.55
   6   3   6    0.01    0.47
   6  -3   6    0.06    0.34
   6  -3   6   -0.00    0.46
  -6   3  -6    0.00    0.41
  -6  -3  -6    0.00    0.32
   6   3   7   -0.15    0.49
   6  -3   7    0.30    0.35
   6  -3   7   -0.30    0.42
  -6  -3  -7    0.02    0.31
  -6   3  -7    0.01    0.44
   6   3   8    0.23    0.62
   6  -3   8    0.04    0.43
   6  -3   8    0.03    0.43
  -6   3  -8   -0.04    0.57
  -6  -3  -8    0.06    0.35
   6   3   9    0.45    0.83
   6  -3   9    0.10    0.53
  -6  -3  -9    0.13    0.42
  -6   3  -9   -0.04    0.75
   6   3  10    0.13    0.72
   6  -3  10    0.08    0.46
  -6  -3 -10    0.03    0.36
  -6   3 -10    0.01    1.29
   6   3  11    0.28    0.81
   6  -3  11   -0.09    0.50
  -6  -3 -11   -0.19    0.36
  -6   3 -11    0.01    1.56
   6   3  12    0.09    0.56
   6  -3  12    0.06    0.34
  -6   3 -12    0.11    1.16
  -6  -3 -12   -0.07    0.24
   6   3  13   -0.29    1.32
   6  -3  13    0.09    0.42
  -6  -3 -13    0.07    0.27
   6   3  14   -0.19    0.63
  -6   3 -14    0.11    0.55
   6   3  15    0.01    0.49
   6   4 -16   -0.19    1.45
  -6  -4  16    1.00    1.56
  -6   4  16    1.01    0.79
  -6   4  15   -0.88    0.84
   6   4 -14   -0.09    0.60
  -6   4  14   -0.39    1.22
  -6  -4  14    0.71    0.71
   6   4 -13   -0.02    0.36
   6  -4 -13    0.03    0.25
  -6  -4  13   -0.02    0.46
   6   4 -12    0.07    0.58
   6  -4 -12    0.18    0.42
  -6  -4  12    0.15    0.72
  -6   4  12    0.08    0.72
   6   4 -11   -0.02    0.45
   6  -4 -11   -0.05    0.36
  -6  -4  11    0.02    0.54
  -6   4  11    0.29    0.55
   6   4 -10   -0.03    0.45
   6  -4 -10    0.00    0.37
  -6  -4  10   -0.03    0.52
  -6   4  10   -0.06    0.53
   6   4  -9   -0.02    0.58
   6  -4  -9    0.42    0.51
  -6  -4   9   -0.07    0.60
  -6   4   9   -0.17    0.62
   6  -4  -8   -0.36    0.97
  -6  -4   8    0.59    0.59
  -6  -4   8    0.00    0.55
  -6   4   8   -0.17    0.61
   6  -4  -7   -0.49    1.14
  -6  -4   7   -0.07    0.88
  -6  -4   7   -0.01    0.54
  -6   4   7   -0.03    0.56
   6  -4  -6   -0.02    0.52
  -6  -4   6    0.18    0.77
  -6  -4   6    0.01    0.45
  -6   4   6    0.06    0.46
   6  -4  -5   -0.13    0.61
  -6  -4   5   -0.32    0.82
  -6  -4   5   -0.00    0.52
  -6   4   5   -0.07    0.54
   6  -4  -4   -0.15    0.63
   6  -4  -4    0.19    0.61
  -6  -4   4    0.22    0.38
  -6  -4   4    0.00    0.54
   6  -4  -3   -0.23    0.30
   6  -4  -3    0.22    0.29
  -6  -4   3    0.00    0.17
  -6  -4   3   -0.01    0.26
   6  -4  -2    0.01    0.42
   6  -4  -2   -0.10    0.37
  -6  -4   2   -0.00    0.17
  -6  -4   2    0.05    0.33
   6  -4  -1    0.04    0.56
   6  -4  -1    0.27    0.51
  -6  -4   1    0.00    0.21
  -6  -4   1    0.05    0.44
   6  -4   0    0.13    0.38
   6  -4   0   -0.13    0.38
  -6  -4   0    0.00    0.14
  -6  -4   0    0.09    0.54
   6   4   1   -0.09    0.26
   6  -4   1   -0.06    0.47
   6  -4   1   -0.13    0.50
  -6  -4  -1    0.02    0.81
  -6  -4  -1    0.00    0.18
   6  -4   2    0.07    0.37
   6  -4   2    0.08    0.50
   6   4   2    0.01    0.30
  -6  -4  -2   -0.12    0.78
   6   4   3    0.11    0.45
   6  -4   3    0.14    0.42
   6  -4   3    0.14    0.62
  -6  -4  -3    0.01    0.55
   6   4   4    0.10    0.56
   6  -4   4    0.05    0.44
   6  -4   4    0.67    0.68
  -6  -4  -4    0.04    0.63
   6   4   5    0.01    0.52
   6  -4   5    0.03    0.32
   6  -4   5    0.09    0.56
  -6  -4  -5    0.01    0.51
  -6   4  -5    0.11    0.29
   6  -4   6    0.02    0.29
   6   4   6    0.04    0.59
  -6  -4  -6    0.06    0.52
  -6   4  -6    0.30    0.58
   6   4   7   -0.01    0.53
   6  -4   7    0.62    0.79
  -6  -4  -7   -0.02    0.44
  -6   4  -7   -0.16    0.56
   6   4   8   -0.40    0.75
   6  -4   8    0.08    1.04
  -6  -4  -8   -0.04    0.57
   6   4   9   -0.22    0.79
   6  -4   9   -0.12    1.00
  -6  -4  -9   -0.01    0.55
  -6   4  -9   -0.33    0.88
   6   4  10   -0.14    0.81
   6  -4  10    0.85    1.04
  -6  -4 -10   -0.25    0.56
  -6   4 -10    0.46    0.59
   6   4  11    0.38    0.46
   6  -4  11   -0.24    0.34
  -6  -4 -11   -0.14    0.32
  -6   4 -11    0.23    0.37
   6   4  12    1.05    1.26
   6  -4  12    0.01    0.48
  -6  -4 -12   -0.27    0.45
   6   5 -11    0.01    0.52
   6  -5 -11    0.08    0.63
  -6  -5  11    1.47    1.20
  -6   5  11    0.67    1.20
   6   5 -10    0.72    0.70
   6  -5 -10   -0.27    0.82
  -6  -5  10    1.27    0.74
  -6   5  10    0.82    0.86
   6  -5  -9   -0.16    0.58
   6   5  -8    0.33    0.51
   6  -5  -8   -0.19    0.52
  -6  -5   8    0.41    0.40
  -6   5   8   -0.52    0.55
   6   5  -7   -0.03    0.43
   6  -5  -7    0.12    0.45
  -6  -5   7   -0.02    0.29
  -6   5   7    0.07    0.47
   6   5  -6    0.18    0.66
   6  -5  -6    0.01    0.69
  -6  -5   6    0.70    0.57
  -6  -5   6    0.10    0.49
   6  -5  -5   -0.07    0.45
  -6  -5   5   -0.23    0.28
  -6  -5   5   -0.00    0.39
  -6   5   5    0.63    0.48
   6  -5  -4   -0.18    0.49
  -6  -5   4   -0.01    0.26
  -6  -5   4   -0.02    0.47
   6  -5  -3    0.43    0.57
  -6  -5   3    0.06    0.27
  -6  -5   3    0.00    0.56
  -6   5   3    0.14    0.65
   6  -5  -2    0.11    0.43
  -6  -5   2    0.00    0.47
  -6   5   2   -0.04    0.54
   6  -5  -1    0.01    0.43
   6  -5  -1   -0.34    0.69
  -6  -5   1    0.00    0.51
   6  -5   0   -0.08    0.42
   6  -5   0   -0.23    0.74
  -6  -5   0   -0.01    0.55
   6  -5   1   -0.15    0.32
   6  -5   1    0.22    0.69
  -6  -5  -1   -0.01    0.53
   6  -5   2   -0.03    0.38
   6  -5   2    1.46    0.73
  -6  -5  -2   -0.41    0.56
   6  -5   3    0.07    0.42
  -6  -5  -3    1.05    0.70
   6  -5   4    0.23    0.30
   6  -5   4   -0.17    0.69
  -6  -5  -4   -0.06    0.55
   6  -5   5   -0.37    0.63
  -6  -5  -5    0.10    0.50
   6  -5   6    4.71    1.18
  -6  -5  -6    0.12    0.94
   6  -5   7    0.52    0.77
  -6  -5  -7    0.16    0.63
   7   0 -21   -1.50    1.96
   7   0 -20    0.39    0.71
   7   0 -19   -0.62    0.81
   7   0 -18    0.00    0.47
  -7   0  18   -0.05    0.27
   7   0 -17    0.00    0.27
  -7   0  17    0.00    0.15
   7   0 -16    0.01    0.34
  -7   0  16    0.00    0.34
   7   0 -15   -0.00    0.28
   7   0 -14    0.33    0.56
   7   0 -13    0.03    0.71
   7   0 -12   -0.06    0.63
   7   0 -11    0.02    0.35
   7   0 -10    0.04    0.30
  -7   0  10   -0.00    0.19
   7   0  -9   -0.05    0.34
  -7   0   9   -0.01    0.26
   7   0  -8   -0.02    0.26
  -7   0   8    0.01    0.44
   7   0  -7   -0.00    0.21
   7   0  -7    0.01    0.21
  -7   0   7    0.00    0.24
   7   0  -6   -0.01    0.36
   7   0  -6    0.19    0.26
  -7   0   6   -0.00    0.34
   7   0  -5   -0.02    0.28
  -7   0   5    0.00    0.26
   7   0  -4    0.24    0.72
  -7   0   4   -0.00    0.37
   7   0  -3    0.15    0.78
  -7   0   3   -0.00    0.34
   7   0  -2    0.17    0.64
  -7   0   2   -0.00    0.82
   7   0  -1    0.15    0.70
  -7   0   1    0.00    1.02
   7   0   0   -0.01    0.38
  -7   0   0    0.00    0.30
   7   0   1    0.35    0.77
  -7   0  -1    0.00    0.61
   7   0   2    0.12    0.65
  -7   0  -2   -0.01    0.52
   7   0   3    1.10    1.04
  -7   0  -3   -0.00    0.84
   7   0   4    1.86    1.49
  -7   0  -4    1.63    1.18
   7   0   5    0.03    0.59
  -7   0  -5   -0.04    0.47
   7   0   6   -0.12    0.77
  -7   0  -6    0.21    0.61
   7   0   7   -0.00    0.61
  -7   0  -7   -0.05    0.50
   7   0   8   -0.03    0.60
  -7   0  -8   -0.01    0.51
   7   0   9    0.08    0.56
  -7   0  -9   -0.03    0.48
   7   0  10    0.38    0.83
  -7   0 -10    0.04    0.73
   7   0  11    0.20    0.66
  -7   0 -11    0.04    0.60
   7   0  12   -0.08    0.60
  -7   0 -12   -0.11    0.56
   7   0  13    0.20    0.55
  -7   0 -13    0.00    0.53
   7   0  14    0.09    0.86
  -7   0 -14   -0.29    0.54
   7   0  15    0.06    0.36
  -7   0 -15    0.28    0.87
  -7   0 -16    0.08    0.29
   7  -1 -21    3.78    0.81
   7  -1 -20    0.52    0.57
  -7   1  20    0.04    0.57
   7  -1 -19   -0.73    0.61
  -7   1  19    0.00    1.26
   7   1 -18    0.00    0.65
   7  -1 -18   -0.49    0.85
  -7   1  18    0.00    0.66
   7   1 -17   -0.01    0.50
   7  -1 -17    0.14    0.53
  -7   1  17   -0.00    0.28
   7  -1 -16    0.03    0.27
  -7   1  16   -0.00    0.24
   7   1 -15   -0.01    0.64
   7  -1 -15    0.01    0.19
  -7   1  15    0.00    0.19
   7  -1 -14    0.07    0.23
   7   1 -14    0.01    0.53
  -7  -1  14   -0.26    0.32
  -7   1  14    0.00    0.22
   7   1 -13   -0.45    0.57
   7  -1 -13   -0.02    0.22
  -7   1  13   -0.04    0.21
  -7  -1  13    0.01    0.23
   7   1 -12    0.25    0.45
   7  -1 -12   -0.02    0.17
  -7  -1  12    0.00    0.23
  -7   1  12   -0.06    0.17
   7   1 -11   -0.05    0.46
  -7  -1  11    0.00    0.29
  -7   1  11   -0.03    0.36
   7   1 -10    0.22    0.58
  -7  -1  10   -0.01    0.42
  -7   1  10    0.17    0.53
   7   1  -9    0.27    0.39
   7  -1  -9    0.03    0.24
  -7  -1   9    0.00    0.34
  -7   1   9   -0.09    0.23
   7  -1  -8    0.03    0.69
   7   1  -8    0.00    0.40
  -7  -1   8   -0.01    0.47
  -7   1   8    0.12    0.31
   7   1  -7   -0.03    0.37
   7  -1  -7   -0.02    0.44
  -7  -1   7    0.01    0.84
  -7   1   7    0.16    0.29
   7  -1  -6   -0.07    0.32
   7   1  -6   -0.02    0.27
  -7  -1   6   -0.00    0.31
  -7   1   6    0.02    0.17
   7   1  -5    0.14    0.53
   7  -1  -5    0.27    0.41
  -7  -1   5   -0.00    0.39
  -7  -1   5   -0.00    0.27
  -7   1   5   -0.01    0.27
   7   1  -4   -0.04    0.32
   7  -1  -4    0.30    0.42
  -7   1   4   -0.00    0.26
  -7  -1   4    0.01    0.34
  -7  -1   4   -0.01    0.23
   7  -1  -3    0.25    0.56
   7   1  -3    0.04    0.47
  -7  -1   3   -0.00    0.44
  -7  -1   3    0.09    0.27
  -7   1   3   -0.00    0.70
   7   1  -2   -0.02    0.30
   7  -1  -2   -0.04    0.36
  -7  -1   2    0.00    0.26
  -7  -1   2    0.01    0.16
  -7   1   2   -0.00    0.26
   7   1  -1   -0.09    0.42
   7  -1  -1   -0.01    0.44
  -7  -1   1    0.00    0.32
  -7  -1   1   -0.00    0.19
  -7   1   1   -0.01    0.35
   7   1   0    0.45    0.77
   7  -1   0    0.32    0.76
  -7  -1   0    0.37    0.54
  -7   1   0   -0.01    0.63
   7   1   1    0.92    0.95
   7  -1   1    0.59    1.68
  -7  -1  -1    0.57    0.59
  -7   1  -1    0.00    0.75
   7   1   2    0.17    0.72
   7  -1   2    0.11    1.22
  -7   1  -2   -0.00    0.56
  -7  -1  -2    0.10    0.41
   7   1   3    0.33    0.80
   7  -1   3   -0.05    1.45
  -7  -1  -3    0.19    0.87
  -7   1  -3   -0.01    0.61
   7   1   4    0.36    0.84
   7  -1   4    0.00    1.44
  -7   1  -4    0.01    0.64
  -7  -1  -4    0.16    1.01
   7   1   5    0.56    0.94
   7  -1   5    0.05    1.49
  -7  -1  -5    0.37    1.16
  -7   1  -5   -0.01    0.71
   7   1   6   -0.10    0.67
   7  -1   6   -0.01    1.25
  -7  -1  -6   -0.09    0.87
  -7   1  -6   -0.01    0.51
   7   1   7    0.04    0.65
   7  -1   7    0.01    1.12
  -7   1  -7   -0.01    0.50
  -7  -1  -7    0.19    0.81
   7   1   8    0.02    0.79
   7  -1   8   -0.05    1.27
  -7   1  -8    0.29    0.62
  -7  -1  -8    0.12    0.93
   7   1   9   -0.01    0.76
  -7  -1  -9    0.00    0.89
  -7   1  -9   -0.23    0.61
   7   1  10   -0.23    0.85
   7  -1  10    0.00    0.51
  -7  -1 -10    0.00    0.62
  -7   1 -10   -0.19    0.59
   7   1  11    1.07    1.02
   7  -1  11   -0.00    0.58
  -7   1 -11    0.94    0.85
  -7  -1 -11    0.00    0.76
   7   1  12    0.10    0.46
   7  -1  12   -0.02    0.25
  -7  -1 -12   -0.00    0.20
  -7   1 -12   -0.07    0.40
   7   1  13    0.06    0.68
   7  -1  13    0.02    0.34
  -7   1 -13    0.08    0.64
  -7  -1 -13    0.13    0.28
   7   1  14    0.88    0.86
  -7   1 -14    0.08    0.86
   7   1  15    0.01    0.75
  -7   1 -15   -0.61    0.69
  -7   1 -16   -0.61    0.75
   7   2 -19    0.29    1.03
  -7   2  19    1.65    0.75
   7  -2 -18    0.18    0.37
   7   2 -18   -1.01    0.74
  -7   2  18    0.77    0.49
   7   2 -17    0.01    0.58
  -7  -2  17   -0.03    0.24
  -7   2  17   -0.02    0.37
   7   2 -16    0.00    1.19
  -7  -2  16   -0.13    0.34
  -7   2  16    0.03    0.42
   7   2 -15   -0.01    0.66
  -7  -2  15    0.10    0.35
  -7   2  15    0.04    0.40
   7   2 -14   -0.00    0.41
  -7  -2  14    0.03    0.23
  -7   2  14   -0.04    0.26
   7   2 -13   -0.01    0.53
  -7  -2  13   -0.03    0.64
  -7   2  13   -0.16    0.78
   7   2 -12    0.00    0.36
  -7  -2  12   -0.02    0.28
  -7   2  12    0.14    0.60
   7   2 -11   -0.03    0.40
   7  -2 -11    0.01    0.18
  -7  -2  11   -0.00    0.30
  -7   2  11   -0.04    0.33
   7   2 -10   -0.13    0.45
   7  -2 -10   -0.00    0.26
  -7  -2  10   -0.00    0.37
  -7   2  10    0.01    0.37
   7   2  -9   -0.12    0.38
   7  -2  -9    0.01    0.26
  -7  -2   9   -0.00    0.33
  -7   2   9    0.05    0.32
   7   2  -8   -0.17    0.48
   7  -2  -8   -0.02    0.35
  -7  -2   8   -0.00    0.41
  -7   2   8    0.17    0.33
   7  -2  -7   -0.12    0.43
  -7  -2   7    0.00    0.46
  -7  -2   7    0.00    0.39
  -7   2   7   -0.04    0.32
   7  -2  -6    0.09    0.79
  -7  -2   6   -0.01    0.44
  -7  -2   6    0.00    0.37
  -7   2   6   -0.07    0.28
   7  -2  -5    0.09    1.09
  -7  -2   5    0.01    0.87
  -7  -2   5   -0.00    0.42
  -7   2   5    0.11    0.31
   7  -2  -4    0.25    0.65
  -7  -2   4    0.40    0.89
  -7  -2   4    0.00    0.41
  -7   2   4    0.03    0.30
   7   2  -3   -0.02    0.27
   7  -2  -3   -0.06    0.27
   7  -2  -3    0.07    0.50
  -7  -2   3    0.00    0.36
  -7  -2   3   -0.01    0.32
  -7   2   3   -0.00    0.37
   7  -2  -2    0.01    0.24
   7  -2  -2    0.15    0.47
   7   2  -2    0.00    0.30
  -7  -2   2   -0.00    0.32
  -7  -2   2   -0.00    0.29
  -7   2   2   -0.00    0.23
   7   2  -1   -0.10    0.43
   7  -2  -1    0.05    0.28
   7  -2  -1    0.18    0.57
  -7  -2   1    0.14    0.38
  -7  -2   1    0.02    0.34
  -7   2   1    0.00    0.31
   7   2   0   -0.05    0.40
   7  -2   0   -0.01    0.23
   7  -2   0    0.15    0.50
  -7  -2   0    0.11    0.38
  -7  -2   0   -0.01    0.29
  -7   2   0    0.01    0.30
   7   2   1    0.06    0.43
   7  -2   1    0.01    0.22
   7  -2   1   -0.11    0.48
  -7  -2  -1    0.04    0.34
  -7  -2  -1   -0.01    0.42
  -7   2  -1    0.01    0.30
   7   2   2    0.13    0.57
   7  -2   2   -0.02    0.14
   7  -2   2    0.05    0.30
  -7  -2  -2    0.02    0.21
  -7  -2  -2   -0.00    0.23
  -7   2  -2   -0.00    0.21
   7   2   3   -0.03    0.84
   7  -2   3   -0.01    0.17
   7  -2   3    0.01    0.39
  -7  -2  -3    0.05    0.26
  -7   2  -3    0.00    0.30
  -7  -2  -3   -0.00    0.35
   7   2   4    0.31    1.31
   7  -2   4   -0.09    0.67
  -7  -2  -4   -0.03    0.51
  -7  -2  -4    0.22    0.37
  -7   2  -4    0.01    0.48
   7   2   5    0.19    1.31
   7  -2   5    0.05    0.61
  -7  -2  -5    0.00    0.25
  -7  -2  -5    0.24    0.34
  -7   2  -5   -0.01    0.49
   7  -2   6   -0.01    0.50
   7   2   6    0.07    1.16
  -7  -2  -6   -0.05    0.24
  -7   2  -6    0.01    0.44
   7   2   7   -0.51    1.13
  -7  -2  -7   -0.00    0.22
  -7   2  -7   -0.01    0.41
   7  -2   8    0.07    0.35
   7   2   8   -0.33    0.97
  -7  -2  -8   -0.00    0.17
  -7   2  -8    0.01    0.37
   7   2   9   -0.13    0.77
   7  -2   9   -0.08    0.39
  -7  -2  -9   -0.00    0.22
  -7   2  -9   -0.09    0.56
   7  -2  10    0.04    0.36
   7   2  10    0.17    0.82
  -7   2 -10   -0.01    0.62
   7   2  11    0.22    0.74
   7  -2  11   -0.02    0.29
  -7   2 -11   -0.18    0.57
   7   2  12    0.38    0.91
  -7   2 -12   -0.05    0.75
   7   2  13   -0.13    0.63
  -7   2 -13    0.13    0.54
   7   2  14    0.01    0.48
   7   2  15   -0.04    0.53
   7   3 -17   -0.18    0.90
  -7  -3  17    0.10    1.16
  -7   3  17    1.22    0.71
   7   3 -16   -0.02    1.52
  -7  -3  16    0.81    0.71
  -7   3  16    0.26    0.67
   7   3 -15    0.03    0.58
   7   3 -14   -0.11    0.59
  -7  -3  14   -0.06    0.47
  -7   3  14    0.04    0.47
   7   3 -13    0.06    0.52
   7  -3 -13   -0.03    0.17
  -7  -3  13   -0.02    0.45
  -7   3  13   -0.06    0.86
   7   3 -12    0.01    0.45
   7  -3 -12   -0.01    0.20
  -7  -3  12   -0.02    0.42
   7   3 -11   -0.01    0.48
   7  -3 -11   -0.00    0.44
  -7  -3  11    0.03    0.82
  -7   3  11   -0.06    0.45
   7   3 -10   -0.01    0.62
   7  -3 -10    0.31    0.79
  -7  -3  10   -0.04    1.05
  -7   3  10    0.09    0.56
   7   3  -9    0.01    0.31
   7  -3  -9   -0.01    0.26
  -7  -3   9   -0.01    0.30
  -7   3   9    0.02    0.29
   7   3  -8   -0.01    0.50
   7  -3  -8   -0.02    0.45
  -7  -3   8    0.21    0.46
  -7   3   8   -0.00    0.48
   7  -3  -7    0.10    0.48
  -7  -3   7    0.11    0.45
  -7  -3   7   -0.01    0.45
  -7   3   7    0.04    0.45
   7  -3  -6    0.01    0.76
  -7  -3   6    0.01    0.68
  -7   3   6    1.54    0.67
  -7  -3   6    0.34    0.67
   7  -3  -5   -0.07    0.41
  -7  -3   5   -0.04    0.33
  -7  -3   5   -0.00    0.36
  -7   3   5    0.03    0.34
   7  -3  -4    0.08    0.32
   7  -3  -4   -0.01    0.26
  -7  -3   4   -0.00    0.27
  -7  -3   4   -0.04    0.28
   7  -3  -3    0.01    0.38
   7  -3  -3   -0.00    0.29
  -7  -3   3   -0.03    0.30
  -7  -3   3   -0.00    0.31
   7  -3  -2    0.06    0.41
   7  -3  -2    0.05    0.30
  -7  -3   2   -0.03    0.30
  -7  -3   2   -0.01    0.33
   7   3  -1    0.01    0.24
   7  -3  -1   -0.01    0.42
   7  -3  -1    0.04    0.31
  -7  -3   1    0.01    0.33
  -7  -3   1    0.03    0.24
   7   3   0   -0.02    0.51
   7  -3   0   -0.04    0.74
   7  -3   0    0.09    0.28
  -7  -3   0   -0.02    0.25
  -7  -3   0   -0.01    0.30
   7   3   1    0.02    0.47
   7  -3   1   -0.01    0.58
   7  -3   1    0.01    0.22
  -7  -3  -1   -0.00    0.18
  -7  -3  -1    0.00    0.38
  -7   3  -1    0.00    0.15
   7   3   2    0.09    0.58
   7  -3   2   -0.04    0.29
   7  -3   2    0.12    0.95
  -7  -3  -2    0.02    0.47
  -7   3  -2   -0.06    0.23
  -7  -3  -2    0.00    0.20
   7   3   3   -0.12    0.50
   7  -3   3    0.09    0.22
   7  -3   3   -0.41    0.68
  -7  -3  -3   -0.02    0.41
  -7  -3  -3    0.00    0.28
  -7   3  -3   -0.02    0.20
   7   3   4    0.47    1.03
   7  -3   4    0.08    0.41
   7  -3   4   -0.08    1.22
  -7  -3  -4    0.23    0.75
  -7  -3  -4   -0.00    0.49
  -7   3  -4    0.33    0.43
   7  -3   5    0.11    0.33
   7  -3   5    0.04    0.84
   7   3   5   -0.17    0.98
  -7  -3  -5    0.01    0.33
  -7  -3  -5   -0.00    0.39
  -7   3  -5    0.13    0.39
   7   3   6    0.82    0.98
   7  -3   6   -0.10    0.66
  -7   3  -6    0.00    0.39
  -7  -3  -6   -0.01    0.31
   7   3   7    0.00    1.28
   7  -3   7   -0.05    0.70
   7  -3   7    0.10    0.34
  -7  -3  -7    0.13    0.36
  -7   3  -7   -0.01    0.51
   7   3   8    0.11    0.95
   7  -3   8   -0.15    0.23
   7  -3   8    0.11    0.23
  -7   3  -8    0.01    0.38
  -7  -3  -8   -0.01    0.24
   7   3   9    0.57    1.59
   7  -3   9    0.04    0.27
   7  -3   9   -0.15    0.27
  -7  -3  -9   -0.06    0.28
  -7   3  -9   -0.04    0.54
   7   3  10    0.45    1.03
  -7   3 -10    0.01    0.68
   7   3  11    0.03    0.76
   7   3  12    0.06    0.93
  -7   3 -12    0.18    0.68
   7   3  13    0.06    1.22
  -7   3 -13    1.01    0.94
   7   4 -14    0.32    0.94
  -7  -4  14   -0.23    0.89
  -7   4  14    2.03    0.85
   7   4 -13   -0.45    0.79
  -7  -4  13   -1.02    0.84
  -7   4  13    0.82    1.43
   7   4 -12   -0.07    0.36
   7  -4 -12    0.04    0.23
  -7  -4  12   -0.35    0.39
  -7   4  12    1.09    0.70
   7   4 -11    0.07    0.70
   7  -4 -11    0.32    0.48
  -7  -4  11   -0.01    0.74
   7   4 -10   -0.01    0.43
   7  -4 -10   -0.07    0.34
  -7  -4  10    0.12    0.45
  -7   4  10   -0.03    0.45
   7   4  -9    0.07    0.50
   7  -4  -9    0.04    0.40
  -7  -4   9   -0.07    0.49
  -7   4   9    0.03    0.49
   7   4  -8    0.05    0.59
   7  -4  -8    0.17    0.88
  -7  -4   8    0.08    0.55
  -7   4   8   -0.02    0.54
   7  -4  -7   -0.17    0.87
  -7  -4   7    0.40    0.74
  -7  -4   7   -0.00    0.40
  -7   4   7   -0.06    0.40
   7  -4  -6    0.03    0.71
  -7  -4   6   -0.05    0.58
  -7  -4   6    0.35    0.98
  -7   4   6    0.18    0.56
   7  -4  -5    0.38    0.67
  -7   4   5    0.09    0.50
  -7  -4   5   -0.22    0.81
  -7  -4   5   -0.06    0.54
   7  -4  -4   -0.02    0.58
  -7   4   4   -0.09    0.44
  -7  -4   4   -0.00    0.35
  -7  -4   4    0.01    0.46
   7  -4  -3    0.04    0.47
  -7  -4   3   -0.00    0.26
  -7  -4   3   -0.00    0.37
   7  -4  -2   -0.03    0.54
  -7  -4   2   -0.00    0.28
  -7  -4   2   -0.05    0.44
   7  -4  -1   -0.01    0.49
   7  -4  -1    0.09    0.41
  -7  -4   1   -0.00    0.23
  -7  -4   1   -0.02    0.39
   7  -4   0    0.14    0.48
   7  -4   0   -0.02    0.42
  -7  -4   0   -0.00    0.22
  -7  -4   0    0.01    0.39
   7  -4   1   -0.26    0.47
   7  -4   1   -0.11    0.53
  -7  -4  -1    0.00    0.23
  -7  -4  -1    0.08    0.44
   7  -4   2    0.07    0.37
   7  -4   2   -0.05    0.34
   7   4   2   -0.14    0.46
  -7  -4  -2    0.05    0.33
   7  -4   3    0.04    0.47
   7  -4   3    0.21    0.46
   7   4   3    0.01    0.77
  -7  -4  -3   -0.08    0.43
   7  -4   4    0.12    0.36
   7  -4   4   -0.11    0.36
   7   4   4    0.20    0.73
  -7  -4  -4   -0.01    0.34
   7  -4   5    0.09    0.48
   7  -4   5    0.14    0.44
   7   4   5    0.03    1.10
  -7  -4  -5   -0.02    0.77
   7  -4   6    2.07    0.89
   7   4   6    0.05    2.08
  -7  -4  -6    0.82    1.28
   7  -4   7    0.06    0.34
   7  -4   7    0.12    0.46
   7   4   7   -0.33    1.34
  -7   4  -7    0.10    0.33
  -7  -4  -7    0.08    0.73
   7  -4   8    0.20    0.39
   7   4   8   -0.48    0.70
  -7   4  -8    0.08    0.33
  -7  -4  -8   -0.10    0.62
   7   4   9   -0.88    0.86
  -7  -4  -9    0.08    0.39
   7  -5  -7   -0.00    0.37
   7   5  -7    0.18    0.38
  -7   5   7    0.05    0.38
  -7  -5   7   -0.10    0.27
   7  -5  -6    0.10    0.45
   7   5  -6   -0.26    0.46
  -7   5   6    0.34    0.45
  -7  -5   6   -0.02    0.30
   7  -5  -5   -0.12    0.62
   7   5  -5   -0.19    0.66
  -7  -5   5   -0.21    0.43
   7  -5  -4    0.09    0.76
  -7   5   4    1.99    0.77
  -7  -5   4   -0.09    0.43
  -7  -5   4    1.77    0.70
   7  -5  -3    0.14    0.58
  -7   5   3   -0.46    0.60
   7  -5  -2    0.08    0.62
  -7  -5   2    0.47    0.62
   7  -5  -1   -0.27    0.38
  -7   5   1   -0.14    0.43
  -7  -5   1    0.37    0.41
   7  -5   0   -0.00    0.32
  -7   5   0    0.19    0.40
  -7  -5   0   -0.13    0.38
   7  -5   1   -0.08    0.35
  -7  -5  -1    0.02    0.45
   7  -5   2    0.04    0.30
  -7  -5  -2    0.09    0.46
   7  -5   3   -0.02    0.45
  -7  -5  -3   -0.00    0.35
   8   0 -19    0.62    1.12
   8   0 -18    0.36    0.54
   8   0 -17    0.53    0.70
   8   0 -16   -0.08    0.40
   8   0 -15   -0.32    0.48
   8   0 -14   -0.10    0.36
   8   0 -12   -0.00    0.19
   8   0 -11    0.18    0.62
  -8   0  10   -0.00    0.14
  -8   0   9    0.01    0.19
  -8   0   8    0.00    0.34
  -8   0   7    0.00    0.22
   8   0  -6   -0.02    0.20
  -8   0   6    0.01    0.22
   8   0  -5   -0.02    0.27
  -8   0   5   -0.00    0.27
   8   0  -4    0.03    0.34
  -8   0   4    0.01    0.32
   8   0  -3   -0.02    0.38
  -8   0   3   -0.02    0.34
   8   0  -2   11.24    1.94
  -8   0   2   -0.00    0.80
   8   0  -1    0.13    0.96
  -8   0   1    0.01    0.39
   8   0   0    0.01    0.76
  -8   0   0    0.00    0.29
   8   0   1    0.17    0.80
   8   0   2    0.30    0.84
  -8   0  -2    0.00    1.21
   8   0   3   -0.13    0.71
  -8   0  -3    0.00    1.03
   8   0   4    0.04    0.84
  -8   0  -4    0.28    0.69
   8   0   5    0.02    0.50
  -8   0  -5   -0.01    0.41
   8   0   6    0.37    0.86
  -8   0  -6    0.08    0.72
   8   0   7   -0.02    0.75
  -8   0  -7    0.15    0.62
   8   0   8    0.22    0.77
  -8   0  -8   -0.05    0.64
   8   0   9    0.62    1.03
  -8   0  -9    0.11    0.87
   8   0  10    0.20    1.44
  -8   0 -10   -0.18    0.69
   8   0  11   -0.16    1.65
  -8   0 -11   -0.46    1.47
   8   0  12    0.43    1.55
  -8   0 -12    0.63    1.31
   8   0  13   -0.18    0.59
  -8   0 -13   -0.03    0.44
   8   1 -19    0.77    0.81
   8   1 -18   -0.08    0.59
   8  -1 -18    0.27    0.35
  -8   1  18    0.15    0.37
   8  -1 -17    0.41    0.38
   8   1 -17   -0.36    0.62
  -8   1  17    0.44    0.74
   8   1 -16   -0.00    0.46
  -8   1  16   -0.03    0.21
   8   1 -15    0.01    0.29
  -8   1  15   -0.00    0.12
   8   1 -14    0.01    0.94
  -8  -1  14    0.04    0.19
   8   1 -13   -0.39    0.92
  -8  -1  13   -0.02    0.47
   8   1 -12    0.22    0.43
  -8  -1  12   -0.13    0.26
   8   1 -11    0.13    0.47
  -8  -1  11   -0.14    0.32
   8   1 -10    0.25    0.46
  -8  -1  10    0.13    0.40
   8   1  -9   -0.01    0.22
  -8  -1   9    0.02    0.25
   8   1  -8    0.04    0.25
   8  -1  -8   -0.01    0.42
  -8  -1   8   -0.00    0.34
   8   1  -7   -0.05    0.25
   8  -1  -7   -0.06    0.63
  -8  -1   7   -0.00    0.72
   8   1  -6   -0.01    0.17
   8  -1  -6    0.04    0.30
  -8  -1   6   -0.01    0.58
  -8   1   6    0.01    0.15
   8   1  -5   -0.02    0.16
   8  -1  -5    0.03    0.32
  -8  -1   5   -0.00    0.30
  -8   1   5   -0.00    0.18
   8   1  -4    0.03    0.38
   8  -1  -4   -0.04    0.32
  -8  -1   4   -0.00    0.30
  -8   1   4   -0.01    0.21
   8   1  -3    0.00    0.34
   8  -1  -3    0.12    0.43
  -8   1   3   -0.00    0.28
   8   1  -2    0.02    0.37
   8  -1  -2    0.08    0.45
  -8  -1   2    0.01    0.36
  -8   1   2   -0.01    0.28
   8  -1  -1    0.00    0.47
   8   1  -1   -0.06    0.40
  -8  -1   1   -0.01    0.37
  -8   1   1    0.01    0.63
   8   1   0    0.07    0.43
   8  -1   0   -0.04    0.47
  -8  -1   0    0.03    0.36
  -8   1   0    0.00    0.38
   8   1   1    0.02    0.50
   8  -1   1    0.10    0.53
  -8  -1  -1    0.02    0.38
  -8   1  -1    0.00    0.43
   8   1   2   -0.06    0.41
   8  -1   2   -0.09    0.41
  -8  -1  -2    0.06    0.29
  -8   1  -2   -0.00    0.35
   8   1   3    0.04    0.53
   8  -1   3    0.01    0.49
  -8  -1  -3    0.03    0.35
  -8   1  -3    0.00    0.44
   8   1   4    0.09    0.49
   8  -1   4   -0.03    0.44
  -8  -1  -4   -0.06    0.38
  -8   1  -4   -0.00    0.41
   8   1   5   -0.22    0.79
   8  -1   5    0.07    0.69
  -8  -1  -5   -0.28    0.58
  -8   1  -5   -0.09    0.66
   8   1   6   -0.09    0.84
   8  -1   6    0.51    0.84
  -8  -1  -6    0.17    0.59
  -8   1  -6    0.03    0.70
   8   1   7    0.14    0.83
   8  -1   7    0.17    0.66
  -8  -1  -7    0.01    0.51
  -8   1  -7    0.02    0.69
   8   1   8   -0.52    0.94
  -8  -1  -8   -0.05    0.52
  -8   1  -8    0.02    0.77
   8   1   9    0.15    0.54
  -8  -1  -9   -0.00    0.28
  -8   1  -9   -0.10    0.47
   8   1  10   -0.72    0.91
   8  -1  10   -0.14    0.64
  -8  -1 -10   -0.00    0.48
  -8   1 -10   -0.00    0.80
   8  -1  11    0.14    0.42
   8   1  11   -0.27    0.63
  -8  -1 -11    0.02    0.31
  -8   1 -11    0.02    0.57
   8   1  12   -0.08    0.80
   8  -1  12    0.20    0.58
  -8  -1 -12    0.08    0.43
  -8   1 -12    0.45    0.77
   8   1  13   -0.09    0.59
   8  -1  13    0.27    0.34
  -8  -1 -13   -0.22    0.25
   8   1  14    0.34    1.49
  -8   1 -14    1.65    1.81
   8   2 -18    1.20    1.01
   8   2 -17    2.60    0.88
  -8   2  17   -0.07    0.47
   8   2 -16    0.74    0.73
  -8   2  16   -0.03    0.44
   8   2 -15    0.02    1.14
  -8  -2  15   -0.25    0.33
  -8   2  15    0.15    0.36
   8   2 -14   -0.01    0.43
  -8  -2  14   -0.01    0.24
  -8   2  14    0.00    0.21
   8   2 -13    0.01    0.42
  -8  -2  13    0.03    0.48
  -8   2  13   -0.00    0.22
   8   2 -12   -0.00    0.29
  -8  -2  12    0.00    0.38
  -8   2  12    0.00    0.16
   8   2 -11   -0.01    0.44
  -8  -2  11    0.06    0.38
  -8   2  11   -0.00    0.48
   8   2 -10    0.00    0.33
   8  -2 -10    0.03    0.20
  -8  -2  10   -0.04    0.32
  -8   2  10   -0.00    0.22
   8   2  -9   -0.01    0.27
   8  -2  -9   -0.02    0.19
  -8  -2   9    0.04    0.26
  -8   2   9   -0.00    0.17
   8   2  -8    0.00    0.39
   8  -2  -8   -0.12    0.33
  -8  -2   8   -0.00    0.41
  -8   2   8   -0.00    0.24
   8   2  -7   -0.25    0.30
   8  -2  -7    0.17    0.30
  -8  -2   7    0.04    0.34
  -8   2   7    0.00    0.18
   8  -2  -6    0.15    0.41
   8   2  -6    0.06    0.36
  -8  -2   6   -0.01    0.42
  -8   2   6   -0.00    0.18
   8  -2  -5   -0.15    0.67
  -8  -2   5   -0.00    0.39
  -8  -2   5    0.00    0.23
   8  -2  -4   -0.17    0.71
  -8  -2   4   -0.01    0.59
  -8  -2   4    0.02    0.20
   8  -2  -3    0.13    0.56
  -8  -2   3    0.22    0.80
  -8  -2   3    0.01    0.26
   8   2  -2    0.00    0.21
   8  -2  -2   -0.01    0.39
  -8  -2   2   -0.01    0.29
  -8  -2   2   -0.01    0.17
  -8   2   2    0.01    0.25
   8   2  -1    0.03    0.28
   8  -2  -1    0.04    0.42
  -8  -2   1   -0.08    0.32
  -8  -2   1   -0.01    0.18
  -8   2   1    0.00    0.39
   8   2   0    0.03    0.25
   8  -2   0    0.02    0.36
  -8  -2   0    0.01    0.14
  -8   2   0    0.00    0.20
  -8  -2   0   -0.10    0.31
   8   2   1    0.06    0.45
   8  -2   1   -0.05    0.58
  -8  -2  -1    0.08    0.49
  -8  -2  -1   -0.10    0.20
  -8   2  -1    0.01    0.35
   8   2   2   -0.00    0.58
   8  -2   2    0.03    0.66
  -8  -2  -2    0.24    0.55
  -8   2  -2    0.11    0.44
   8   2   3   -0.10    0.58
   8  -2   3    0.19    0.63
  -8  -2  -3    0.14    0.49
  -8   2  -3    0.03    0.43
   8   2   4    0.23    0.49
   8  -2   4    0.07    0.58
  -8  -2  -4   -0.11    0.38
  -8   2  -4   -0.02    0.36
   8   2   5   -0.18    0.75
   8  -2   5   -0.15    0.70
  -8  -2  -5   -0.00    0.45
  -8   2  -5   -0.11    0.55
   8   2   6    0.06    0.64
  -8  -2  -6   -0.00    0.34
  -8   2  -6    0.03    0.47
   8   2   7   -0.02    0.62
  -8  -2  -7   -0.00    0.29
  -8   2  -7   -0.03    0.45
   8  -2   8   -0.02    0.58
   8   2   8    0.26    0.88
  -8   2  -8    0.09    0.66
   8   2   9    0.15    1.01
   8  -2   9   -0.10    0.60
  -8  -2  -9   -0.20    0.34
  -8   2  -9   -0.03    0.77
   8   2  10    1.66    1.20
   8  -2  10   -0.11    0.72
   8   2  11    0.23    0.87
   8  -2  11    0.02    0.81
  -8   2 -11    0.15    0.76
   8   2  12    0.16    0.88
  -8   2 -13    1.96    1.24
   8   3 -15    0.90    1.70
  -8  -3  15    0.08    0.79
  -8   3  15    1.02    0.60
   8   3 -14   -0.37    0.78
  -8  -3  14    0.51    0.69
  -8   3  14    0.40    0.52
   8   3 -13    0.14    0.49
  -8   3  13    0.10    0.34
  -8  -3  13   -0.37    0.46
   8   3 -12    0.00    0.68
  -8  -3  12   -0.03    0.60
  -8   3  12    0.68    0.90
   8   3 -11    0.00    0.64
   8  -3 -11    0.15    0.31
  -8  -3  11    0.05    0.64
  -8   3  11    0.02    0.92
   8   3 -10    0.01    0.36
   8  -3 -10    0.02    0.42
  -8  -3  10   -0.05    0.63
  -8   3  10   -0.00    0.28
   8   3  -9   -0.01    0.53
   8  -3  -9   -0.15    0.42
  -8  -3   9    0.00    0.55
  -8   3   9    0.00    0.41
   8   3  -8    0.00    0.46
   8  -3  -8   -0.06    0.43
  -8  -3   8   -0.06    0.50
  -8   3   8   -0.00    0.34
   8   3  -7    0.00    0.44
   8  -3  -7   -0.07    0.45
  -8  -3   7    0.18    0.48
  -8   3   7    0.00    0.30
   8   3  -6   -0.00    0.48
   8  -3  -6   -0.25    0.53
  -8  -3   6    0.04    0.52
  -8   3   6   -0.00    0.31
   8  -3  -5    0.13    0.54
  -8  -3   5    0.06    0.38
  -8  -3   5    0.01    0.50
  -8   3   5   -0.00    0.30
   8  -3  -4   -0.11    0.68
  -8  -3   4   -0.55    0.57
  -8  -3   4    0.01    0.43
  -8   3   4   -0.00    0.34
   8  -3  -3   -0.50    0.59
  -8  -3   3    0.08    0.46
  -8  -3   3    0.01    0.36
  -8   3   3   -0.00    0.29
   8  -3  -2   -1.18    0.70
  -8  -3   2    0.14    0.49
  -8  -3   2    0.00    0.40
  -8   3   2   -0.00    0.31
   8  -3  -1    0.07    0.65
  -8  -3   1   -0.15    0.43
  -8  -3   1   -0.10    0.35
  -8   3   1   -0.00    0.28
   8   3   0    0.27    0.44
   8  -3   0    0.18    0.84
   8  -3   0    0.49    0.39
  -8  -3   0    0.03    0.53
  -8  -3   0    0.15    0.46
   8   3   1   -0.13    0.35
   8  -3   1    0.39    0.56
   8  -3   1   -0.09    0.24
  -8  -3  -1    0.01    0.32
  -8  -3  -1    0.00    0.31
   8   3   2    0.16    0.43
   8  -3   2   -0.03    0.57
   8  -3   2    0.09    0.25
  -8  -3  -2    0.11    0.30
  -8   3  -2   -0.06    0.26
  -8  -3  -2    0.00    0.32
   8   3   3    0.02    0.50
   8  -3   3   -0.06    0.55
   8  -3   3   -0.04    0.24
  -8  -3  -3   -0.18    0.29
  -8   3  -3    0.01    0.30
  -8  -3  -3   -0.00    0.30
   8   3   4   -0.21    0.68
   8  -3   4   -0.07    0.65
   8  -3   4    0.34    0.28
  -8  -3  -4    0.06    0.33
  -8   3  -4    0.11    0.43
   8   3   5   -0.23    0.57
   8  -3   5    0.06    0.45
  -8  -3  -5    0.00    0.23
  -8  -3  -5   -0.05    0.22
   8   3   6    0.15    0.72
   8  -3   6   -0.00    0.51
  -8  -3  -6   -0.11    0.28
  -8   3  -6   -0.15    0.45
   8   3   7    0.38    0.98
   8  -3   7   -0.03    0.64
  -8   3  -7   -0.71    0.60
   8   3   8    0.49    0.84
   8  -3   8   -0.05    0.46
  -8   3  -8   -0.52    0.58
   8   3   9    0.66    0.45
   8  -3   9   -0.11    0.18
   8   3  10   -0.99    1.06
  -8   3 -10    0.03    0.78
  -8   4  11    1.26    1.57
   8   4 -10    1.08    0.94
   8  -4 -10    0.02    0.68
  -8  -4  10    3.67    0.96
  -8   4  10    0.46    0.87
   8   4  -9   -0.17    0.69
   8  -4  -9   -0.24    0.58
   8   4  -8   -0.21    0.82
   8  -4  -8   -0.19    0.74
  -8  -4   8   -0.98    0.79
  -8   4   8   -0.64    0.68
   8   4  -7    1.11    0.82
   8  -4  -7    0.19    1.50
  -8  -4   7   -0.53    0.77
  -8   4   7    0.99    0.64
   8   4  -6    1.15    0.79
   8  -4  -6   -0.11    1.71
  -8  -4   6    1.24    1.41
  -8   4   6   -0.02    0.59
   8   4  -5    1.01    0.88
   8  -4  -5    0.10    1.03
  -8   4   5    0.47    0.59
   8  -4  -4   -0.83    1.02
  -8  -4   4   -0.28    1.22
  -8  -4   4   -0.20    0.67
  -8   4   4   -0.56    0.60
   8  -4  -3    0.22    1.14
  -8  -4   3   -0.93    1.23
  -8  -4   3    0.54    0.72
  -8   4   3    1.47    0.66
   8  -4  -2    0.23    0.82
  -8  -4   2   -0.60    0.47
  -8  -4   2   -0.04    0.54
  -8   4   2   -0.01    0.47
   8  -4  -1   -0.05    0.79
  -8  -4   1    0.34    0.48
  -8  -4   1    0.00    0.51
  -8   4   1    0.05    0.42
   8  -4   0    0.12    0.74
  -8  -4   0   -0.34    0.43
  -8  -4   0   -0.11    0.45
  -8   4   0    0.04    0.40
   8  -4   1   -0.16    0.44
  -8  -4  -1    0.06    0.23
  -8  -4  -1   -0.03    0.31
  -8   4  -1   -0.02    0.25
   8  -4   2    0.04    0.54
  -8  -4  -2    0.03    0.43
  -8  -4  -2   -0.02    0.38
  -8   4  -2    0.08    0.32
   8  -4   3    0.18    0.39
   8  -4   3   -0.14    0.25
  -8  -4  -3    0.06    0.29
   8  -4   4    0.03    0.37
  -8  -4  -4   -0.03    0.28
   8  -4   5    0.20    0.66
   9   0 -16    2.74    0.75
   9   0 -15   -0.51    0.41
  -9   0   9   -0.01    0.19
  -9   0   8    0.29    0.38
  -9   0   7   -0.06    0.56
  -9   0   6    0.01    0.24
   9   0  -5   -0.04    0.28
  -9   0   5    0.12    0.31
   9   0  -4    0.05    0.33
  -9   0   4    0.01    0.34
   9   0  -3    0.24    0.46
  -9   0   3   -0.03    0.43
   9   0  -2   -0.03    0.37
  -9   0   2   -0.00    0.34
   9   0  -1   -0.23    0.55
  -9   0   1   -0.00    0.48
   9   0   0   -0.18    0.53
  -9   0   0    0.03    0.46
  -9   0  -2    0.03    0.45
   9   0   3    1.31    1.57
  -9   0  -3   -0.06    0.68
   9   0   4   -0.03    1.41
  -9   0  -4   -0.09    0.61
   9   0   5   -0.80    1.41
  -9   0  -5    0.07    0.59
  -9   0  -6   -0.31    0.80
   9   0   7   -0.24    1.84
  -9   0  -7   -0.26    0.78
   9   0   8   -0.17    0.95
  -9   0  -8   -0.25    0.76
   9   0   9   -0.02    0.93
  -9   0  -9   -0.39    0.75
   9   0  10    0.10    0.85
  -9   0 -10    0.35    0.69
   9   0  11    0.06    0.66
  -9   0 -11   -0.20    0.56
   9   1 -16    0.24    0.50
   9   1 -15   -0.35    0.63
   9   1 -14    0.07    0.48
   9   1 -13    0.08    0.49
   9   1 -12    0.13    0.74
  -9  -1  12    0.07    0.28
   9   1 -11    0.04    0.47
  -9  -1  11    0.01    0.27
   9   1 -10   -0.18    0.31
  -9  -1  10    0.12    0.36
  -9  -1   9    0.05    0.37
  -9  -1   8   -0.05    0.40
   9  -1  -7    0.18    0.36
  -9  -1   7    0.03    0.52
   9  -1  -6   -0.06    0.52
  -9  -1   6    0.06    0.60
  -9   1   5   -0.06    0.22
  -9  -1   5   -0.06    0.83
   9  -1  -4   -0.00    0.68
  -9  -1   4    1.97    0.69
  -9   1   4    0.05    0.40
   9   1  -3    0.01    0.36
   9  -1  -3   -0.19    0.54
  -9   1   3   -0.19    0.35
   9   1  -2    0.04    0.75
   9  -1  -2    0.43    0.60
  -9  -1   2   -0.01    0.55
  -9   1   2    0.08    0.38
  -9  -1   1    0.06    0.33
  -9   1   1   -0.03    0.24
   9   1   0    0.35    0.90
  -9  -1   0   -0.04    0.54
  -9   1   0    0.04    0.39
   9   1   1    0.27    0.53
   9  -1   1   -0.06    0.63
  -9  -1  -1    0.00    0.47
  -9   1  -1   -0.05    0.39
   9   1   2    1.75    1.19
   9  -1   2    0.64    1.33
  -9  -1  -2    1.64    1.05
  -9   1  -2   -0.12    1.53
   9  -1   3    0.41    0.77
   9   1   3   -0.19    0.71
  -9  -1  -3    0.08    0.59
  -9   1  -3   -0.04    0.93
   9   1   4    0.13    0.78
   9  -1   4    0.11    0.81
  -9   1  -4   -0.10    1.17
   9   1   5    0.03    1.00
   9  -1   5    0.53    0.95
  -9   1  -5    0.03    1.49
  -9  -1  -5    0.11    0.70
   9   1   6   -0.04    0.80
   9  -1   6    0.18    0.72
  -9  -1  -6    0.02    0.52
  -9   1  -6   -0.04    1.19
   9   1   7    0.38    0.94
   9  -1   7    0.19    0.81
  -9   1  -7    0.07    1.42
  -9  -1  -7   -0.06    0.59
   9   1   8    0.18    1.53
  -9  -1  -8    1.68    0.93
  -9   1  -8    0.81    2.40
   9   1   9   -0.25    1.12
  -9  -1  -9   -0.56    0.64
  -9   1  -9    0.46    1.75
   9   1  10    0.06    1.56
   9  -1  10    0.05    0.64
  -9  -1 -10    0.13    0.47
  -9   1 -10    0.23    1.15
   9   1  11   -0.08    1.07
   9  -1  11   -0.18    0.42
  -9   1 -11    0.22    0.52
   9   2 -15   -1.01    0.92
   9   2 -14    0.38    0.72
   9   2 -13    0.12    0.62
  -9  -2  13   -0.03    0.28
   9   2 -12   -0.47    0.53
  -9  -2  12    0.79    0.84
   9   2 -11    0.12    0.51
  -9  -2  11    0.04    0.87
   9   2 -10    0.11    0.45
  -9  -2  10    0.05    0.51
   9   2  -9    0.26    0.41
   9  -2  -9    0.01    0.32
  -9  -2   9   -0.03    0.53
   9   2  -8    0.02    0.35
   9  -2  -8    0.13    0.37
  -9  -2   8   -0.02    0.52
   9   2  -7    0.03    0.17
   9  -2  -7    0.00    0.23
  -9  -2   7   -0.08    0.30
   9   2  -6   -0.13    0.31
   9  -2  -6    0.04    0.48
  -9  -2   6   -0.08    0.57
   9   2  -5    0.04    0.21
   9  -2  -5   -0.22    0.40
  -9  -2   5    0.02    0.45
   9   2  -4    0.09    0.23
   9  -2  -4   -0.17    0.52
  -9  -2   4   -0.01    0.54
   9  -2  -3    0.43    0.83
  -9  -2   3   -0.13    0.43
   9  -2  -2   -0.16    1.22
  -9  -2   2    0.14    1.03
  -9   2   2   -0.06    0.22
   9   2  -1   -0.02    0.34
   9  -2  -1   -0.01    0.69
  -9  -2   1   -0.18    0.99
  -9   2   1    0.10    0.24
   9   2   0   -0.10    0.43
   9  -2   0    0.15    0.76
  -9   2   0    0.15    0.31
   9   2   1    0.25    0.54
   9  -2   1    0.43    0.83
  -9  -2  -1   -0.43    1.10
  -9   2  -1   -0.08    0.65
   9   2   2   -0.11    0.52
  -9  -2  -2    0.03    0.54
  -9   2  -2    0.29    0.62
   9   2   3   -0.05    0.48
   9  -2   3   -0.08    0.62
  -9  -2  -3    0.11    0.44
  -9   2  -3    0.02    0.66
   9   2   4    0.04    0.58
   9  -2   4   -0.28    0.69
  -9  -2  -4    0.04    0.48
  -9   2  -4   -0.05    0.83
   9   2   5    0.31    0.82
   9  -2   5    0.54    0.87
  -9  -2  -5    0.07    0.59
  -9   2  -5   -0.07    0.64
   9   2   6   -0.08    0.77
  -9  -2  -6    0.19    0.49
  -9   2  -6    0.01    0.59
   9   2   7    0.43    1.14
  -9  -2  -7    0.01    1.27
  -9   2  -7    1.10    0.93
   9   2   8   -0.17    0.88
   9  -2   8   -0.84    1.19
  -9  -2  -8   -0.19    0.83
  -9   2  -8    0.14    0.69
   9   2   9    0.99    0.93
   9  -2   9   -0.41    1.05
  -9   2  -9   -0.53    1.42
  -9   2 -10    0.24    1.51
   9   3 -12   -0.11    0.48
  -9  -3  12    0.05    0.49
   9   3 -11    0.10    0.62
  -9  -3  11    0.47    0.64
  -9   3  11    0.11    0.41
   9   3 -10   -0.76    0.59
  -9   3  10    0.06    0.41
   9   3  -9    0.02    0.44
   9  -3  -9   -0.18    0.61
  -9  -3   9   -0.16    1.02
  -9   3   9   -0.02    0.56
   9   3  -8    0.65    0.54
   9  -3  -8   -0.03    0.61
  -9  -3   8   -0.29    0.75
  -9   3   8    0.23    0.71
   9   3  -7   -0.23    0.48
   9  -3  -7    0.25    0.62
  -9  -3   7    0.10    0.71
  -9   3   7   -0.27    0.35
   9  -3  -6    0.28    0.59
  -9  -3   6    0.47    0.64
  -9   3   6   -0.05    0.28
   9   3  -5   -0.43    0.48
   9  -3  -5    0.00    0.70
  -9  -3   5    0.01    0.72
  -9   3   5   -0.11    0.29
   9  -3  -4    0.13    0.73
  -9  -3   4    0.13    0.69
   9   3  -3    0.74    0.52
   9  -3  -3   -0.46    0.96
  -9  -3   3    0.09    0.81
   9   3  -2   -0.05    0.48
   9  -3  -2   -0.29    0.83
  -9  -3   2   -0.25    0.64
   9  -3  -1   -0.26    0.76
  -9  -3   1    0.19    0.57
  -9  -3   1    0.12    0.28
   9  -3   0   -0.10    0.77
  -9  -3   0    0.23    0.55
   9  -3   1    0.16    0.93
  -9  -3  -1    0.42    0.63
   9  -3   2   -0.13    0.74
  -9  -3  -2   -0.11    0.44
   9   3   3   -0.06    0.37
   9  -3   3    0.01    0.51
  -9  -3  -3    0.11    0.36
   9   3   4    0.13    0.52
   9  -3   4   -0.09    0.56
  -9  -3  -4    0.09    0.39
   9   3   5   -0.19    0.63
   9  -3   5    0.02    0.57
  -9  -3  -5    0.18    0.33
   9   3   6   -0.42    0.76
   9  -3   6   -0.01    0.59
  -9  -4   5    0.56    0.72
   9   4  -4   -0.59    0.69
   9   4  -3    0.02    0.63
  -9  -4   3    0.89    0.61
   9   4  -2    0.40    0.50
  -9  -4   2    0.04    0.42
 -10   0   8   -0.03    0.24
 -10   0   7   -0.05    0.31
 -10   0   6   -0.04    0.34
  10   0  -5   -0.06    0.26
 -10   0   5    0.44    0.58
  10   0  -4   -0.31    0.41
 -10   0   4   -0.02    0.50
  10   0  -3    0.03    0.39
 -10   0   3    0.05    0.39
  10   0  -2    0.08    0.46
 -10   0   2   -0.20    0.48
  10   0  -1    0.27    0.56
 -10   0   1   -0.10    0.54
  10   0   0    0.16    0.59
 -10   0   0   -0.02    0.54
 -10   0  -1    0.11    0.65
 -10   0  -2    0.12    0.68
  10   0   3   -0.30    0.76
 -10   0  -3    0.09    0.67
  10   0   4    0.26    1.13
 -10   0  -4    0.69    0.95
  10   0   5   -0.28    1.05
 -10   0  -5   -0.61    0.88
  10   0   6    0.07    0.99
 -10   0  -6    0.44    0.80
  10   0   7   -0.04    0.71
 -10   0  -8   -0.80    0.97
 -10  -1  10   -0.04    0.30
 -10  -1   9   -0.04    0.37
 -10  -1   8    0.29    0.55
 -10  -1   7   -0.02    0.38
  10  -1  -6   -0.04    0.25
 -10  -1   6    0.06    0.36
  10  -1  -5    0.08    0.68
 -10  -1   5    0.02    0.49
  10  -1  -4   -0.22    0.61
 -10  -1   4    0.04    0.37
 -10   1   4    0.02    0.18
  10  -1  -3    0.02    0.58
 -10  -1   3   -0.03    1.10
 -10   1   3   -0.14    0.34
  10   1  -2    0.17    0.32
  10  -1  -2   -0.19    0.48
 -10  -1   2   -0.03    0.95
 -10   1   2   -0.01    0.32
  10   1  -1   -0.22    0.50
 -10  -1   1   -0.23    0.71
 -10   1   1   -0.09    0.47
  10   1   0    0.23    0.47
 -10  -1   0    0.00    0.64
 -10   1   0   -0.04    0.43
  10   1   1    0.10    0.53
  10  -1   1    0.02    0.74
 -10  -1  -1    0.22    0.66
 -10   1  -1   -0.00    0.47
  10   1   2    1.01    0.76
  10  -1   2    0.05    1.04
 -10  -1  -2    0.08    0.87
 -10   1  -2    0.06    0.67
  10   1   3   -0.75    0.65
  10  -1   3   -0.33    0.87
 -10  -1  -3   -0.21    0.71
 -10   1  -3    0.53    0.56
  10   1   4   -0.01    0.64
  10  -1   4   -0.07    0.75
 -10   1  -4   -0.05    0.54
  10   1   5    0.46    0.70
  10  -1   5    0.07    0.79
 -10  -1  -5   -0.21    0.62
 -10   1  -5   -0.42    0.58
  10   1   6   -0.10    1.29
  10  -1   6    0.29    1.32
 -10   1  -6    0.30    1.00
 -10  -1  -6    3.21    1.01
  10   1   7   -0.07    1.24
  10  -1   7    1.45    1.41
 -10  -1  -7    1.63    0.97
 -10   1  -7    1.25    1.02
 -10  -2  11    0.11    0.49
 -10  -2   9    6.00    1.37
  10   2  -8   -0.15    0.28
 -10  -2   8   -0.04    0.65
 -10  -2   7    0.56    0.89
  10  -2  -6    0.12    0.37
 -10  -2   6   -0.26    0.48
  10  -2  -5    0.18    0.61
 -10  -2   5    0.14    0.72
  10  -2  -4   -0.30    0.62
 -10  -2   4    0.11    0.68
  10  -2  -3    0.12    0.65
 -10  -2   3   -0.30    0.65
  10  -2  -2    0.17    0.83
 -10  -2   2   -0.76    0.82
  10  -2  -1   -0.52    0.80
 -10  -2   1    0.01    0.73
  10  -2   0    0.34    1.22
 -10  -2   0    0.01    0.57
  10  -2   1    0.70    2.03
 -10  -2  -1    0.92    0.91
  10   2   2    0.33    0.48
  10  -2   2    0.12    1.32
 -10  -2  -2    0.11    0.56
 -10   2  -2   -0.06    0.36
  10   2   3   -0.62    0.69
  10  -2   3    0.03    1.66
 -10  -2  -3   -0.37    0.68
 -10   2  -3   -0.14    0.53
  10   2   4    0.14    1.27
  10  -2   4   -0.05    1.44
 -10  -2  -4    0.17    0.58
 -10   2  -4    0.24    0.54
  10   2   5   -0.24    1.41
  10  -2   5   -0.17    0.78
 -10  -2  -5    0.10    0.55
 -10   2  -5   -0.56    0.59
 -10  -3   6    0.10    1.17
 -10  -3   5   -0.34    0.81
  10  -3  -4   -0.43    0.94
  10  -3  -3    0.11    0.71
  10  -3  -2    0.07    0.98
 -10  -3   2    0.83    0.82
 -10  -3   1    0.17    0.64
 -11   0   4    0.00    0.27
 -11   0   3    1.02    0.79
 -11   0   1    2.15    1.93
  11   0   0   -0.19    0.75
 -11   0   0   -0.85    1.40
  11   0   1    0.10    0.66
 -11   0  -2    0.61    0.87
 -11  -1   6    0.70    0.78
 -11  -1   5    0.22    0.67
 -11  -1   4    0.14    0.63
 -11  -1   3    0.31    0.77
  11  -1  -2    0.22    0.55
 -11  -1   2   -0.07    0.57
  11  -1  -1   -0.34    0.59
 -11  -1   1    0.19    0.58
 -11  -1   0    0.09    0.61
   0   0   0    0.00    0.00
;
_shelx_hkl_checksum   15398
